# Supplementary material for: Differential expression of immune receptors in two marine sponges upon exposure to microbial-associated molecular patterns
Source: Sci Rep. 2018 Oct 31;8:16081. doi: 10.1038/s41598-018-34330-w (PMC6208332; doi:10.1038/s41598-018-34330-w)
Supplement: Supplementary file 2 — Table S1 [file 41598_2018_34330_MOESM2_ESM.xlsx]

## Sheet: TableS1_Pita
###################################################################################################################################################
###Differential gene expression of immune receptors in two marine sponges upon exposure to microbial-associated molecular patterns
###Lucía Pita, Marc P. Hoeppner, Marta Ribes and Ute Hentschel
### Table S1 TIR domain-containing genes, NLRs and SRCRs in A. aerophoba, according to pfam annotation of conserved domains
###gene_id: Trinity component
###transcript_id: Trinity isoform
###prot_id: id of protein
###prot_coords:open reading frame
###pfam: pfam ID domain^pfam abbreviation^pfam domain description^domain position^e-value
###SignalP: signal peptide annotation
###TmHMM: identification of transmembrane domains
###gene_ontology_pfam: gene ontology assignment based on pfam annotation
#####################################################################################################################################################
#
#
###Aplysina aerophoba TIR domain-containing genes
#gene_id	#transcript_id	#prot_id	#prot_coords	#pfam	#SignalP	#TmHMM	#gene_ontology_pfam
TR64870_c0_g1	TR64870_c0_g1_i1	TR64870_c0_g1::TR64870_c0_g1_i1::g.12::m.12	528-1[-]	PF13676.5^TIR_2^TIR domain^11-107^E:1.3e-20`PF01582.19^TIR^TIR domain^11-107^E:1.7e-08	.	.	GO:0005515^molecular_function^protein binding`GO:0007165^biological_process^signal transduction
TR64870_c0_g2	TR64870_c0_g2_i1	TR64870_c0_g2::TR64870_c0_g2_i1::g.13::m.13	594-1[-]	PF13676.5^TIR_2^TIR domain^33-129^E:1.8e-20`PF01582.19^TIR^TIR domain^33-129^E:2.5e-08	.	.	GO:0005515^molecular_function^protein binding`GO:0007165^biological_process^signal transduction
TR117244_c0_g2	TR117244_c0_g2_i1	TR117244_c0_g2::TR117244_c0_g2_i1::g.283::m.283	392-979[+]	PF08937.10^DUF1863^MTH538 TIR-like domain (DUF1863)^35-115^E:1.3e-07`PF13676.5^TIR_2^TIR domain^36-118^E:4.1e-12	.	.	GO:0005515^molecular_function^protein binding`GO:0007165^biological_process^signal transduction
TR133476_c0_g1	TR133476_c0_g1_i1	TR133476_c0_g1::TR133476_c0_g1_i1::g.853::m.853	30-1460[+]	PF13676.5^TIR_2^TIR domain^266-376^E:8.8e-12	.	.	GO:0005515^molecular_function^protein binding`GO:0007165^biological_process^signal transduction
TR151115_c1_g2	TR151115_c1_g2_i1	TR151115_c1_g2::TR151115_c1_g2_i1::g.16::m.16	1-393[+]	PF13676.5^TIR_2^TIR domain^8-94^E:8e-08	.	.	GO:0005515^molecular_function^protein binding`GO:0007165^biological_process^signal transduction
TR157276_c4_g1	TR157276_c4_g1_i1	TR157276_c4_g1::TR157276_c4_g1_i1::g.518::m.518	834-1145[+]	PF13676.5^TIR_2^TIR domain^12-78^E:8.5e-10`PF01582.19^TIR^TIR domain^17-63^E:7.3e-06	.	.	GO:0005515^molecular_function^protein binding`GO:0007165^biological_process^signal transduction
TR157276_c4_g1	TR157276_c4_g1_i2	TR157276_c4_g1::TR157276_c4_g1_i2::g.519::m.519	278-1297[+]	PF00531.21^Death^Death domain^29-110^E:2.8e-12`PF01582.19^TIR^TIR domain^203-299^E:1.2e-06`PF13676.5^TIR_2^TIR domain^206-314^E:3.9e-16	.	.	GO:0005515^molecular_function^protein binding`GO:0007165^biological_process^signal transduction
TR173233_c3_g3	TR173233_c3_g3_i2	TR173233_c3_g3::TR173233_c3_g3_i2::g.517::m.517	1-831[+]	PF00805.21^Pentapeptide^Pentapeptide repeats (8 copies)^2-26^E:5.1e-05`PF13676.5^TIR_2^TIR domain^110-198^E:4.2e-09	.	.	GO:0005515^molecular_function^protein binding`GO:0007165^biological_process^signal transduction
TR144994_c0_g1	TR144994_c0_g1_i1	TR144994_c0_g1::TR144994_c0_g1_i1::g.2566::m.2566	2-601[+]	PF01582.19^TIR^TIR domain^109-198^E:5.9e-10`PF13676.5^TIR_2^TIR domain^111-199^E:1.3e-18	.	.	GO:0005515^molecular_function^protein binding`GO:0007165^biological_process^signal transduction
TR144994_c0_g1	TR144994_c0_g1_i2	TR144994_c0_g1::TR144994_c0_g1_i2::g.2567::m.2567	2-436[+]	PF13676.5^TIR_2^TIR domain^111-143^E:5.1e-07	.	.	GO:0005515^molecular_function^protein binding`GO:0007165^biological_process^signal transduction
TR170099_c1_g1	TR170099_c1_g1_i1	TR170099_c1_g1::TR170099_c1_g1_i1::g.2402::m.2402	616-149[-]	PF13676.5^TIR_2^TIR domain^7-108^E:5.3e-13`PF01582.19^TIR^TIR domain^13-104^E:5.3e-05	.	.	GO:0005515^molecular_function^protein binding`GO:0007165^biological_process^signal transduction
TR170099_c2_g1	TR170099_c2_g1_i1	TR170099_c2_g1::TR170099_c2_g1_i1::g.2404::m.2404	2425-3234[+]	PF13676.5^TIR_2^TIR domain^7-108^E:2.2e-12`PF01582.19^TIR^TIR domain^13-104^E:0.00016	.	.	GO:0005515^molecular_function^protein binding`GO:0007165^biological_process^signal transduction
TR145306_c0_g1	TR145306_c0_g1_i1	TR145306_c0_g1::TR145306_c0_g1_i1::g.2611::m.2611	457-2[-]	PF13676.5^TIR_2^TIR domain^18-114^E:6.1e-19`PF01582.19^TIR^TIR domain^18-111^E:7.9e-09	.	.	GO:0005515^molecular_function^protein binding`GO:0007165^biological_process^signal transduction
TR170373_c0_g1	TR170373_c0_g1_i1	TR170373_c0_g1::TR170373_c0_g1_i1::g.965::m.965	346-1875[+]	PF00047.24^ig^Immunoglobulin domain^256-327^E:8.6e-05`PF01582.19^TIR^TIR domain^415-481^E:8.2e-07	.	.	GO:0005515^molecular_function^protein binding`GO:0007165^biological_process^signal transduction
TR170373_c0_g1	TR170373_c0_g1_i2	TR170373_c0_g1::TR170373_c0_g1_i2::g.967::m.967	346-2013[+]	PF00047.24^ig^Immunoglobulin domain^256-327^E:0.0001`PF01582.19^TIR^TIR domain^415-520^E:8.1e-14`PF13676.5^TIR_2^TIR domain^418-525^E:1.1e-14	.	.	GO:0005515^molecular_function^protein binding`GO:0007165^biological_process^signal transduction
TR170373_c0_g1	TR170373_c0_g1_i3	TR170373_c0_g1::TR170373_c0_g1_i3::g.969::m.969	59-1726[+]	PF00047.24^ig^Immunoglobulin domain^256-327^E:0.0001`PF01582.19^TIR^TIR domain^415-520^E:8.1e-14`PF13676.5^TIR_2^TIR domain^418-525^E:1.1e-14	.	.	GO:0005515^molecular_function^protein binding`GO:0007165^biological_process^signal transduction
TR164767_c1_g1	TR164767_c1_g1_i1	TR164767_c1_g1::TR164767_c1_g1_i1::g.1905::m.1905	37-1701[+]	PF13676.5^TIR_2^TIR domain^11-102^E:7.2e-19`PF01582.19^TIR^TIR domain^11-88^E:1.9e-07`PF02820.17^MBT^mbt repeat^199-265^E:2.4e-20`PF02820.17^MBT^mbt repeat^310-371^E:0.0004`PF02820.17^MBT^mbt repeat^459-525^E:1.1e-21	.	.	GO:0005515^molecular_function^protein binding`GO:0007165^biological_process^signal transduction`GO:0006355^biological_process^regulation of transcription, DNA-templated`GO:0005634^cellular_component^nucleus
TR167722_c1_g6	TR167722_c1_g6_i2	TR167722_c1_g6::TR167722_c1_g6_i2::g.753::m.753	1115-3028[+]	PF07647.16^SAM_2^SAM domain (Sterile alpha motif)^338-404^E:1.4e-09`PF00536.29^SAM_1^SAM domain (Sterile alpha motif)^338-405^E:1.1e-09`PF09235.9^Ste50p-SAM^Ste50p, sterile alpha motif^338-399^E:0.00026`PF13676.5^TIR_2^TIR domain^418-508^E:3.6e-20`PF01582.19^TIR^TIR domain^428-506^E:1.1e-05	.	.	GO:0005515^molecular_function^protein binding`GO:0007165^biological_process^signal transduction
TR167722_c1_g6	TR167722_c1_g6_i3	TR167722_c1_g6::TR167722_c1_g6_i3::g.756::m.756	177-2375[+]	PF00536.29^SAM_1^SAM domain (Sterile alpha motif)^433-500^E:1.4e-09`PF07647.16^SAM_2^SAM domain (Sterile alpha motif)^433-499^E:1.7e-09`PF09235.9^Ste50p-SAM^Ste50p, sterile alpha motif^433-494^E:0.00031`PF13676.5^TIR_2^TIR domain^513-603^E:4.4e-20`PF01582.19^TIR^TIR domain^523-601^E:1.4e-05	.	.	GO:0005515^molecular_function^protein binding`GO:0007165^biological_process^signal transduction
TR167722_c1_g6	TR167722_c1_g6_i5	TR167722_c1_g6::TR167722_c1_g6_i5::g.759::m.759	177-2375[+]	PF00536.29^SAM_1^SAM domain (Sterile alpha motif)^433-500^E:1.4e-09`PF07647.16^SAM_2^SAM domain (Sterile alpha motif)^433-499^E:1.7e-09`PF09235.9^Ste50p-SAM^Ste50p, sterile alpha motif^433-494^E:0.00031`PF13676.5^TIR_2^TIR domain^513-603^E:4.4e-20`PF01582.19^TIR^TIR domain^523-601^E:1.4e-05	.	.	GO:0005515^molecular_function^protein binding`GO:0007165^biological_process^signal transduction
TR167722_c1_g6	TR167722_c1_g6_i6	TR167722_c1_g6::TR167722_c1_g6_i6::g.761::m.761	991-2619[+]	PF07647.16^SAM_2^SAM domain (Sterile alpha motif)^243-309^E:1.1e-09`PF00536.29^SAM_1^SAM domain (Sterile alpha motif)^243-310^E:9.1e-10`PF09235.9^Ste50p-SAM^Ste50p, sterile alpha motif^243-304^E:0.00021`PF13676.5^TIR_2^TIR domain^323-413^E:2.8e-20`PF01582.19^TIR^TIR domain^333-411^E:9e-06	.	.	GO:0005515^molecular_function^protein binding`GO:0007165^biological_process^signal transduction
TR168553_c1_g1	TR168553_c1_g1_i1	TR168553_c1_g1::TR168553_c1_g1_i1::g.1436::m.1436	2-2680[+]	PF13676.5^TIR_2^TIR domain^278-374^E:2.3e-16	.	.	GO:0005515^molecular_function^protein binding`GO:0007165^biological_process^signal transduction
TR169641_c12_g2	TR169641_c12_g2_i1	TR169641_c12_g2::TR169641_c12_g2_i1::g.1587::m.1587	3-506[+]	PF13676.5^TIR_2^TIR domain^28-124^E:1.6e-18`PF01582.19^TIR^TIR domain^28-121^E:4.5e-08	.	.	GO:0005515^molecular_function^protein binding`GO:0007165^biological_process^signal transduction
TR169641_c12_g5	TR169641_c12_g5_i1	TR169641_c12_g5::TR169641_c12_g5_i1::g.1589::m.1589	3-506[+]	PF13676.5^TIR_2^TIR domain^28-124^E:4e-18`PF01582.19^TIR^TIR domain^28-121^E:2.3e-07	.	.	GO:0005515^molecular_function^protein binding`GO:0007165^biological_process^signal transduction
TR169641_c12_g7	TR169641_c12_g7_i1	TR169641_c12_g7::TR169641_c12_g7_i1::g.1593::m.1593	2-490[+]	PF13676.5^TIR_2^TIR domain^23-119^E:7.5e-19`PF01582.19^TIR^TIR domain^23-116^E:7.8e-09	.	.	GO:0005515^molecular_function^protein binding`GO:0007165^biological_process^signal transduction
TR169641_c12_g6	TR169641_c12_g6_i4	TR169641_c12_g6::TR169641_c12_g6_i4::g.1594::m.1594	282-959[+]	PF13676.5^TIR_2^TIR domain^11-107^E:2.5e-20`PF01582.19^TIR^TIR domain^11-107^E:3.6e-08	.	.	GO:0005515^molecular_function^protein binding`GO:0007165^biological_process^signal transduction
TR169641_c12_g7	TR169641_c12_g7_i2	TR169641_c12_g7::TR169641_c12_g7_i2::g.1595::m.1595	3-506[+]	PF13676.5^TIR_2^TIR domain^28-124^E:1.6e-18`PF01582.19^TIR^TIR domain^28-121^E:3.6e-08	.	.	GO:0005515^molecular_function^protein binding`GO:0007165^biological_process^signal transduction
TR169641_c12_g6	TR169641_c12_g6_i6	TR169641_c12_g6::TR169641_c12_g6_i6::g.1597::m.1597	282-941[+]	PF13676.5^TIR_2^TIR domain^11-107^E:2.4e-20`PF01582.19^TIR^TIR domain^11-107^E:3.4e-08	.	.	GO:0005515^molecular_function^protein binding`GO:0007165^biological_process^signal transduction
TR231924_c0_g1	TR231924_c0_g1_i1	TR231924_c0_g1::TR231924_c0_g1_i1::g.1016::m.1016	509-817[+]	PF13676.5^TIR_2^TIR domain^27-100^E:1.3e-09	.	.	GO:0005515^molecular_function^protein binding`GO:0007165^biological_process^signal transduction
TR213979_c0_g1	TR213979_c0_g1_i1	TR213979_c0_g1::TR213979_c0_g1_i1::g.1388::m.1388	3-317[+]	PF13676.5^TIR_2^TIR domain^16-75^E:8.9e-08`PF08937.10^DUF1863^MTH538 TIR-like domain (DUF1863)^22-71^E:9.7e-05	.	.	GO:0005515^molecular_function^protein binding`GO:0007165^biological_process^signal transduction
#
###Aplysina aerophoba NACHT-domain containing genes
#gene_id	#transcript_id	#prot_id	#prot_coords	#pfam	#SignalP	#TmHMM	#gene_ontology_pfam
TR42127_c0_g1	TR42127_c0_g1_i1	TR42127_c0_g1::TR42127_c0_g1_i1::g.954::m.954	3-314[+]	PF05729.11^NACHT^NACHT domain^1-94^E:2.5e-13	.	.	.
TR11054_c0_g1	TR11054_c0_g1_i1	TR11054_c0_g1::TR11054_c0_g1_i1::g.1088::m.1088	2-367[+]	PF05729.11^NACHT^NACHT domain^44-104^E:2.9e-09	.	.	.
TR11054_c0_g2	TR11054_c0_g2_i1	TR11054_c0_g2::TR11054_c0_g2_i1::g.1089::m.1089	3-374[+]	PF05729.11^NACHT^NACHT domain^46-106^E:3e-09	.	.	.
TR28171_c0_g1	TR28171_c0_g1_i1	TR28171_c0_g1::TR28171_c0_g1_i1::g.487::m.487	1-303[+]	PF05729.11^NACHT^NACHT domain^21-100^E:4.7e-07	.	.	.
TR95236_c0_g1	TR95236_c0_g1_i1	TR95236_c0_g1::TR95236_c0_g1_i1::g.1491::m.1491	2-424[+]	PF05729.11^NACHT^NACHT domain^1-140^E:2.1e-19	.	.	.
TR83688_c0_g1	TR83688_c0_g1_i1	TR83688_c0_g1::TR83688_c0_g1_i1::g.1160::m.1160	3-494[+]	PF05729.11^NACHT^NACHT domain^1-150^E:9.3e-16	.	.	.
TR115722_c0_g1	TR115722_c0_g1_i1	TR115722_c0_g1::TR115722_c0_g1_i1::g.1575::m.1575	2-331[+]	PF05729.11^NACHT^NACHT domain^1-108^E:8.1e-10`PF00004.28^AAA^ATPase family associated with various cellular activities (AAA)^2-93^E:0.00037	.	.	GO:0005524^molecular_function^ATP binding
TR131454_c0_g2	TR131454_c0_g2_i1	TR131454_c0_g2::TR131454_c0_g2_i1::g.710::m.710	2-328[+]	PF05729.11^NACHT^NACHT domain^9-96^E:2.4e-10	.	.	.
TR110173_c0_g1	TR110173_c0_g1_i1	TR110173_c0_g1::TR110173_c0_g1_i1::g.663::m.663	3-398[+]	PF05729.11^NACHT^NACHT domain^12-131^E:2.7e-19	.	.	.
TR153865_c0_g1	TR153865_c0_g1_i1	TR153865_c0_g1::TR153865_c0_g1_i1::g.216::m.216	3-416[+]	PF05729.11^NACHT^NACHT domain^5-111^E:5.2e-14	.	.	.
TR153865_c0_g1	TR153865_c0_g1_i2	TR153865_c0_g1::TR153865_c0_g1_i2::g.217::m.217	2-382[+]	PF05729.11^NACHT^NACHT domain^12-100^E:1.4e-13	.	.	.
TR153865_c0_g1	TR153865_c0_g1_i4	TR153865_c0_g1::TR153865_c0_g1_i4::g.218::m.218	2-313[+]	PF05729.11^NACHT^NACHT domain^1-70^E:8.8e-09	.	.	.
TR153865_c0_g2	TR153865_c0_g2_i1	TR153865_c0_g2::TR153865_c0_g2_i1::g.219::m.219	1-339[+]	PF05729.11^NACHT^NACHT domain^10-86^E:1.9e-14	.	.	.
TR153865_c0_g1	TR153865_c0_g1_i5	TR153865_c0_g1::TR153865_c0_g1_i5::g.220::m.220	2-406[+]	PF05729.11^NACHT^NACHT domain^5-108^E:3.9e-15	.	.	.
TR126180_c0_g1	TR126180_c0_g1_i1	TR126180_c0_g1::TR126180_c0_g1_i1::g.1050::m.1050	3-314[+]	PF05729.11^NACHT^NACHT domain^2-95^E:8.9e-08	.	.	.
TR126180_c0_g3	TR126180_c0_g3_i1	TR126180_c0_g3::TR126180_c0_g3_i1::g.1051::m.1051	3-314[+]	PF05729.11^NACHT^NACHT domain^2-95^E:1.5e-07	.	.	.
TR152262_c0_g1	TR152262_c0_g1_i1	TR152262_c0_g1::TR152262_c0_g1_i1::g.184::m.184	1-333[+]	PF05729.11^NACHT^NACHT domain^24-111^E:1.1e-10`PF01443.17^Viral_helicase1^Viral (Superfamily 1) RNA helicase^25-63^E:0.00013	.	.	GO:0005524^molecular_function^ATP binding
TR152262_c0_g3	TR152262_c0_g3_i4	TR152262_c0_g3::TR152262_c0_g3_i4::g.185::m.185	1-378[+]	PF05729.11^NACHT^NACHT domain^24-118^E:6.2e-13`PF00004.28^AAA^ATPase family associated with various cellular activities (AAA)^24-115^E:0.00024`PF01443.17^Viral_helicase1^Viral (Superfamily 1) RNA helicase^25-63^E:0.00015	.	.	GO:0005524^molecular_function^ATP binding
TR152262_c0_g3	TR152262_c0_g3_i5	TR152262_c0_g3::TR152262_c0_g3_i5::g.186::m.186	1-300[+]	PF05729.11^NACHT^NACHT domain^1-94^E:4.1e-14`PF00004.28^AAA^ATPase family associated with various cellular activities (AAA)^1-91^E:0.00014`PF01443.17^Viral_helicase1^Viral (Superfamily 1) RNA helicase^1-40^E:0.0002	.	.	GO:0005524^molecular_function^ATP binding
TR152262_c0_g3	TR152262_c0_g3_i7	TR152262_c0_g3::TR152262_c0_g3_i7::g.187::m.187	1-372[+]	PF05729.11^NACHT^NACHT domain^24-118^E:1.3e-13`PF00004.28^AAA^ATPase family associated with various cellular activities (AAA)^24-115^E:0.00033	.	.	GO:0005524^molecular_function^ATP binding
TR152262_c0_g3	TR152262_c0_g3_i8	TR152262_c0_g3::TR152262_c0_g3_i8::g.188::m.188	1-372[+]	PF05729.11^NACHT^NACHT domain^24-118^E:2.4e-14`PF00004.28^AAA^ATPase family associated with various cellular activities (AAA)^24-115^E:5.3e-05`PF01443.17^Viral_helicase1^Viral (Superfamily 1) RNA helicase^25-71^E:8.1e-05	.	.	GO:0005524^molecular_function^ATP binding
TR152262_c0_g3	TR152262_c0_g3_i10	TR152262_c0_g3::TR152262_c0_g3_i10::g.189::m.189	1-453[+]	PF05729.11^NACHT^NACHT domain^24-149^E:6.2e-18	.	.	.
TR152262_c0_g3	TR152262_c0_g3_i11	TR152262_c0_g3::TR152262_c0_g3_i11::g.190::m.190	1-300[+]	PF05729.11^NACHT^NACHT domain^1-94^E:2.4e-14`PF00004.28^AAA^ATPase family associated with various cellular activities (AAA)^1-92^E:0.00012`PF01443.17^Viral_helicase1^Viral (Superfamily 1) RNA helicase^1-34^E:0.00025	.	.	GO:0005524^molecular_function^ATP binding
TR152262_c0_g3	TR152262_c0_g3_i12	TR152262_c0_g3::TR152262_c0_g3_i12::g.191::m.191	1-453[+]	PF05729.11^NACHT^NACHT domain^24-149^E:1.3e-18`PF00004.28^AAA^ATPase family associated with various cellular activities (AAA)^24-116^E:0.00023`PF01443.17^Viral_helicase1^Viral (Superfamily 1) RNA helicase^25-71^E:0.00022	.	.	GO:0005524^molecular_function^ATP binding
TR152262_c0_g3	TR152262_c0_g3_i14	TR152262_c0_g3::TR152262_c0_g3_i14::g.192::m.192	1-303[+]	PF05729.11^NACHT^NACHT domain^24-77^E:2.9e-08`PF01443.17^Viral_helicase1^Viral (Superfamily 1) RNA helicase^25-62^E:0.00011	.	.	GO:0005524^molecular_function^ATP binding
TR141885_c0_g5	TR141885_c0_g5_i1	TR141885_c0_g5::TR141885_c0_g5_i1::g.1024::m.1024	1-300[+]	PF05729.11^NACHT^NACHT domain^23-98^E:4e-08	.	.	.
TR171447_c4_g1	TR171447_c4_g1_i1	TR171447_c4_g1::TR171447_c4_g1_i1::g.1389::m.1389	2-397[+]	PF05729.11^NACHT^NACHT domain^1-132^E:4.3e-20	.	.	.
TR171447_c4_g1	TR171447_c4_g1_i2	TR171447_c4_g1::TR171447_c4_g1_i2::g.1390::m.1390	3-344[+]	PF05729.11^NACHT^NACHT domain^5-114^E:9.3e-13	.	.	.
TR171447_c4_g1	TR171447_c4_g1_i3	TR171447_c4_g1::TR171447_c4_g1_i3::g.1391::m.1391	3-425[+]	PF05729.11^NACHT^NACHT domain^2-141^E:2e-24`PF09848.8^DUF2075^Uncharacterized conserved protein (DUF2075)^3-78^E:0.00013`PF01443.17^Viral_helicase1^Viral (Superfamily 1) RNA helicase^4-48^E:0.00019	.	.	GO:0005524^molecular_function^ATP binding
TR171447_c4_g3	TR171447_c4_g3_i1	TR171447_c4_g3::TR171447_c4_g3_i1::g.1392::m.1392	3-2336[+]	PF05729.11^NACHT^NACHT domain^138-290^E:4e-25	.	.	.
TR171447_c4_g3	TR171447_c4_g3_i2	TR171447_c4_g3::TR171447_c4_g3_i2::g.1396::m.1396	1-2250[+]	PF05729.11^NACHT^NACHT domain^110-262^E:3.8e-25	.	.	.
TR171447_c4_g3	TR171447_c4_g3_i3	TR171447_c4_g3::TR171447_c4_g3_i3::g.1399::m.1399	1-1743[+]	PF05729.11^NACHT^NACHT domain^110-262^E:2.4e-25	.	.	.
TR171447_c4_g3	TR171447_c4_g3_i4	TR171447_c4_g3::TR171447_c4_g3_i4::g.1402::m.1402	3-1829[+]	PF05729.11^NACHT^NACHT domain^138-290^E:2.7e-25	.	.	.
TR171865_c1_g3	TR171865_c1_g3_i1	TR171865_c1_g3::TR171865_c1_g3_i1::g.2367::m.2367	3-368[+]	PF05729.11^NACHT^NACHT domain^7-114^E:2e-06	.	.	.
TR171865_c1_g9	TR171865_c1_g9_i1	TR171865_c1_g9::TR171865_c1_g9_i1::g.2370::m.2370	1-345[+]	PF05729.11^NACHT^NACHT domain^2-108^E:7.1e-12	.	.	.
TR171865_c1_g13	TR171865_c1_g13_i3	TR171865_c1_g13::TR171865_c1_g13_i3::g.2371::m.2371	1-588[+]	PF05729.11^NACHT^NACHT domain^2-161^E:6.3e-18	.	.	.
TR171865_c1_g13	TR171865_c1_g13_i4	TR171865_c1_g13::TR171865_c1_g13_i4::g.2373::m.2373	1-588[+]	PF05729.11^NACHT^NACHT domain^2-160^E:2e-15	.	.	.
TR142937_c1_g2	TR142937_c1_g2_i1	TR142937_c1_g2::TR142937_c1_g2_i1::g.229::m.229	1-456[+]	PF05729.11^NACHT^NACHT domain^68-151^E:2.6e-11	.	.	.
TR142937_c1_g2	TR142937_c1_g2_i3	TR142937_c1_g2::TR142937_c1_g2_i3::g.230::m.230	1-471[+]	PF05729.11^NACHT^NACHT domain^73-156^E:2.8e-11	.	.	.
TR143030_c1_g7	TR143030_c1_g7_i3	TR143030_c1_g7::TR143030_c1_g7_i3::g.2058::m.2058	3-314[+]	PF05729.11^NACHT^NACHT domain^2-94^E:2.6e-09	.	.	.
TR159445_c0_g2	TR159445_c0_g2_i3	TR159445_c0_g2::TR159445_c0_g2_i3::g.213::m.213	3-572[+]	PF05729.11^NACHT^NACHT domain^35-131^E:6e-11	.	.	.
TR159445_c0_g2	TR159445_c0_g2_i4	TR159445_c0_g2::TR159445_c0_g2_i4::g.214::m.214	2-415[+]	PF05729.11^NACHT^NACHT domain^26-116^E:4.1e-11	.	.	.
TR159445_c0_g2	TR159445_c0_g2_i5	TR159445_c0_g2::TR159445_c0_g2_i5::g.215::m.215	3-539[+]	PF05729.11^NACHT^NACHT domain^35-131^E:5.8e-11	.	.	.
TR159445_c0_g2	TR159445_c0_g2_i6	TR159445_c0_g2::TR159445_c0_g2_i6::g.216::m.216	1-531[+]	PF05729.11^NACHT^NACHT domain^27-118^E:3.8e-11	.	.	.
TR159445_c0_g2	TR159445_c0_g2_i7	TR159445_c0_g2::TR159445_c0_g2_i7::g.217::m.217	3-443[+]	PF05729.11^NACHT^NACHT domain^12-99^E:2.5e-11	.	.	.
TR159445_c0_g3	TR159445_c0_g3_i1	TR159445_c0_g3::TR159445_c0_g3_i1::g.218::m.218	1-480[+]	PF05729.11^NACHT^NACHT domain^24-112^E:2.9e-10	.	.	.
TR156489_c0_g1	TR156489_c0_g1_i1	TR156489_c0_g1::TR156489_c0_g1_i1::g.1518::m.1518	2-388[+]	PF05729.11^NACHT^NACHT domain^10-64^E:2.6e-06	.	.	.
TR175377_c4_g21	TR175377_c4_g21_i1	TR175377_c4_g21::TR175377_c4_g21_i1::g.1892::m.1892	2-346[+]	PF05729.11^NACHT^NACHT domain^74-113^E:1.9e-07	.	.	.
TR175348_c0_g1	TR175348_c0_g1_i1	TR175348_c0_g1::TR175348_c0_g1_i1::g.2213::m.2213	1-627[+]	PF13191.5^AAA_16^AAA ATPase domain^29-153^E:1.5e-08`PF05729.11^NACHT^NACHT domain^31-203^E:9.8e-12	.	.	.
TR175348_c0_g1	TR175348_c0_g1_i2	TR175348_c0_g1::TR175348_c0_g1_i2::g.2215::m.2215	3-1694[+]	PF05729.11^NACHT^NACHT domain^406-545^E:3.2e-07	.	.	.
TR175348_c0_g1	TR175348_c0_g1_i3	TR175348_c0_g1::TR175348_c0_g1_i3::g.2217::m.2217	3-5408[+]	PF05729.11^NACHT^NACHT domain^409-583^E:1.4e-08`PF00400.31^WD40^WD domain, G-beta repeat^982-1027^E:0.02`PF00400.31^WD40^WD domain, G-beta repeat^1034-1069^E:4.3e-06`PF00400.31^WD40^WD domain, G-beta repeat^1073-1111^E:0.00012`PF00400.31^WD40^WD domain, G-beta repeat^1310-1338^E:0.07`PF00400.31^WD40^WD domain, G-beta repeat^1489-1516^E:0.11`PF00400.31^WD40^WD domain, G-beta repeat^1528-1559^E:0.0…	.	.	GO:0005515^molecular_function^protein binding
TR175746_c6_g4	TR175746_c6_g4_i2	TR175746_c6_g4::TR175746_c6_g4_i2::g.2179::m.2179	2-388[+]	PF05729.11^NACHT^NACHT domain^2-124^E:7.5e-14	.	.	.
TR175746_c6_g5	TR175746_c6_g5_i1	TR175746_c6_g5::TR175746_c6_g5_i1::g.2180::m.2180	2-388[+]	PF05729.11^NACHT^NACHT domain^2-124^E:7.2e-14	.	.	.
TR175746_c6_g14	TR175746_c6_g14_i1	TR175746_c6_g14::TR175746_c6_g14_i1::g.2183::m.2183	1-300[+]	PF05729.11^NACHT^NACHT domain^1-80^E:3.8e-07	.	.	.
TR175805_c5_g1	TR175805_c5_g1_i1	TR175805_c5_g1::TR175805_c5_g1_i1::g.463::m.463	2-298[+]	PF05729.11^NACHT^NACHT domain^8-90^E:1.8e-11	.	.	.
TR175805_c5_g3	TR175805_c5_g3_i1	TR175805_c5_g3::TR175805_c5_g3_i1::g.464::m.464	1-357[+]	PF05729.11^NACHT^NACHT domain^12-110^E:3.5e-10	.	.	.
TR175805_c5_g9	TR175805_c5_g9_i1	TR175805_c5_g9::TR175805_c5_g9_i1::g.471::m.471	1-537[+]	PF05729.11^NACHT^NACHT domain^13-170^E:2e-19	.	.	.
TR175805_c5_g13	TR175805_c5_g13_i1	TR175805_c5_g13::TR175805_c5_g13_i1::g.472::m.472	1-537[+]	PF05729.11^NACHT^NACHT domain^13-170^E:5.2e-20	.	.	.
TR175805_c5_g21	TR175805_c5_g21_i1	TR175805_c5_g21::TR175805_c5_g21_i1::g.473::m.473	1-357[+]	PF05729.11^NACHT^NACHT domain^12-110^E:1.1e-10	.	.	.
TR175986_c11_g21	TR175986_c11_g21_i1	TR175986_c11_g21::TR175986_c11_g21_i1::g.769::m.769	3-374[+]	PF05729.11^NACHT^NACHT domain^2-120^E:1.7e-14	.	.	.
TR147152_c1_g3	TR147152_c1_g3_i1	TR147152_c1_g3::TR147152_c1_g3_i1::g.453::m.453	2-370[+]	PF05729.11^NACHT^NACHT domain^8-122^E:5.7e-11	.	.	.
TR158618_c0_g1	TR158618_c0_g1_i1	TR158618_c0_g1::TR158618_c0_g1_i1::g.1973::m.1973	3-329[+]	PF05729.11^NACHT^NACHT domain^22-108^E:8e-10	.	.	.
TR158618_c0_g2	TR158618_c0_g2_i1	TR158618_c0_g2::TR158618_c0_g2_i1::g.1974::m.1974	1-330[+]	PF05729.11^NACHT^NACHT domain^6-84^E:5e-12	.	.	.
TR158618_c0_g6	TR158618_c0_g6_i1	TR158618_c0_g6::TR158618_c0_g6_i1::g.1975::m.1975	3-440[+]	PF05729.11^NACHT^NACHT domain^22-112^E:8.8e-11	.	.	.
TR158618_c0_g9	TR158618_c0_g9_i1	TR158618_c0_g9::TR158618_c0_g9_i1::g.1976::m.1976	3-440[+]	PF05729.11^NACHT^NACHT domain^22-112^E:5.4e-12	.	.	.
TR161775_c3_g1	TR161775_c3_g1_i1	TR161775_c3_g1::TR161775_c3_g1_i1::g.1807::m.1807	945-1[-]	PF05729.11^NACHT^NACHT domain^1-149^E:1.4e-15	.	.	.
TR172818_c2_g1	TR172818_c2_g1_i2	TR172818_c2_g1::TR172818_c2_g1_i2::g.1461::m.1461	156-2342[+]	PF05729.11^NACHT^NACHT domain^186-342^E:1.2e-18`PF13516.5^LRR_6^Leucine Rich repeat^693-715^E:0.62	.	.	GO:0005515^molecular_function^protein binding
TR172818_c2_g1	TR172818_c2_g1_i3	TR172818_c2_g1::TR172818_c2_g1_i3::g.1462::m.1462	156-2798[+]	PF05729.11^NACHT^NACHT domain^186-342^E:3.9e-17`PF13516.5^LRR_6^Leucine Rich repeat^722-743^E:0.0042`PF13516.5^LRR_6^Leucine Rich repeat^749-770^E:0.052`PF00560.32^LRR_1^Leucine Rich Repeat^753-772^E:1.3	.	.	GO:0005515^molecular_function^protein binding
TR172818_c2_g1	TR172818_c2_g1_i4	TR172818_c2_g1::TR172818_c2_g1_i4::g.1466::m.1466	169-2355[+]	PF05729.11^NACHT^NACHT domain^186-342^E:2.8e-17`PF13516.5^LRR_6^Leucine Rich repeat^693-715^E:0.62	.	.	GO:0005515^molecular_function^protein binding
TR172818_c2_g1	TR172818_c2_g1_i5	TR172818_c2_g1::TR172818_c2_g1_i5::g.1468::m.1468	156-2843[+]	PF05729.11^NACHT^NACHT domain^186-342^E:4e-17`PF13516.5^LRR_6^Leucine Rich repeat^722-743^E:0.0052`PF13516.5^LRR_6^Leucine Rich repeat^749-770^E:0.053`PF00560.32^LRR_1^Leucine Rich Repeat^753-772^E:1.3	.	.	GO:0005515^molecular_function^protein binding
TR172818_c2_g1	TR172818_c2_g1_i6	TR172818_c2_g1::TR172818_c2_g1_i6::g.1471::m.1471	156-1766[+]	PF05729.11^NACHT^NACHT domain^186-342^E:6.7e-19	.	.	.
TR172818_c2_g1	TR172818_c2_g1_i7	TR172818_c2_g1::TR172818_c2_g1_i7::g.1472::m.1472	169-1707[+]	PF05729.11^NACHT^NACHT domain^186-342^E:7.2e-19	.	.	.
TR172818_c2_g1	TR172818_c2_g1_i8	TR172818_c2_g1::TR172818_c2_g1_i8::g.1474::m.1474	156-2333[+]	PF05729.11^NACHT^NACHT domain^186-342^E:2.8e-17`PF13516.5^LRR_6^Leucine Rich repeat^690-712^E:0.61	.	.	GO:0005515^molecular_function^protein binding
TR148709_c0_g3	TR148709_c0_g3_i1	TR148709_c0_g3::TR148709_c0_g3_i1::g.588::m.588	1-327[+]	PF05729.11^NACHT^NACHT domain^17-101^E:1.3e-07	.	.	.
TR148709_c0_g4	TR148709_c0_g4_i1	TR148709_c0_g4::TR148709_c0_g4_i1::g.589::m.589	1-327[+]	PF05729.11^NACHT^NACHT domain^17-101^E:3.1e-08	.	.	.
TR148709_c0_g6	TR148709_c0_g6_i2	TR148709_c0_g6::TR148709_c0_g6_i2::g.590::m.590	1-327[+]	PF05729.11^NACHT^NACHT domain^17-101^E:6.7e-08	.	.	.
TR162976_c0_g2	TR162976_c0_g2_i2	TR162976_c0_g2::TR162976_c0_g2_i2::g.2411::m.2411	1-339[+]	PF05783.10^DLIC^Dynein light intermediate chain (DLIC)^57-78^E:0.12`PF05729.11^NACHT^NACHT domain^61-102^E:1.3e-06`PF01443.17^Viral_helicase1^Viral (Superfamily 1) RNA helicase^61-85^E:4.7e-05	.	.	GO:0005524^molecular_function^ATP binding
TR162976_c0_g2	TR162976_c0_g2_i3	TR162976_c0_g2::TR162976_c0_g2_i3::g.2412::m.2412	3-476[+]	PF05729.11^NACHT^NACHT domain^106-147^E:5.7e-07`PF01443.17^Viral_helicase1^Viral (Superfamily 1) RNA helicase^106-126^E:0.00013	.	.	GO:0005524^molecular_function^ATP binding
TR162976_c0_g2	TR162976_c0_g2_i4	TR162976_c0_g2::TR162976_c0_g2_i4::g.2413::m.2413	3-512[+]	PF05729.11^NACHT^NACHT domain^118-159^E:6.5e-07`PF01443.17^Viral_helicase1^Viral (Superfamily 1) RNA helicase^118-138^E:0.00014	.	.	GO:0005524^molecular_function^ATP binding
TR162976_c0_g2	TR162976_c0_g2_i5	TR162976_c0_g2::TR162976_c0_g2_i5::g.2414::m.2414	3-476[+]	PF05729.11^NACHT^NACHT domain^106-147^E:3.1e-06`PF01443.17^Viral_helicase1^Viral (Superfamily 1) RNA helicase^106-126^E:0.00017	.	.	GO:0005524^molecular_function^ATP binding
TR174799_c3_g1	TR174799_c3_g1_i1	TR174799_c3_g1::TR174799_c3_g1_i1::g.1008::m.1008	1-5811[+]	PF13271.5^DUF4062^Domain of unknown function (DUF4062)^215-327^E:3.1e-20`PF05729.11^NACHT^NACHT domain^475-646^E:1.1e-06`PF00400.31^WD40^WD domain, G-beta repeat^977-1011^E:0.21`PF00400.31^WD40^WD domain, G-beta repeat^1017-1053^E:5e-05`PF00400.31^WD40^WD domain, G-beta repeat^1110-1140^E:3.6e-07`PF08662.10^eIF2A^Eukaryotic translation initiation factor eIF2A^1112-1174^E:2.8e-05`PF00400.31^WD40^W…	.	.	GO:0005515^molecular_function^protein binding
TR164559_c3_g1	TR164559_c3_g1_i1	TR164559_c3_g1::TR164559_c3_g1_i1::g.689::m.689	369-1[-]	PF05729.11^NACHT^NACHT domain^48-113^E:6.7e-07	.	.	.
TR176035_c10_g7	TR176035_c10_g7_i1	TR176035_c10_g7::TR176035_c10_g7_i1::g.1766::m.1766	2-322[+]	PF05729.11^NACHT^NACHT domain^25-106^E:4.3e-08	.	.	.
TR176035_c10_g32	TR176035_c10_g32_i1	TR176035_c10_g32::TR176035_c10_g32_i1::g.1772::m.1772	2-322[+]	PF05729.11^NACHT^NACHT domain^25-106^E:6.5e-07	.	.	.
TR176066_c13_g5	TR176066_c13_g5_i4	TR176066_c13_g5::TR176066_c13_g5_i4::g.1916::m.1916	1-2472[+]	PF05729.11^NACHT^NACHT domain^37-191^E:1.6e-23	.	.	.
TR176066_c13_g5	TR176066_c13_g5_i5	TR176066_c13_g5::TR176066_c13_g5_i5::g.1917::m.1917	1-654[+]	PF05729.11^NACHT^NACHT domain^34-186^E:1.5e-24	.	.	.
TR176066_c13_g5	TR176066_c13_g5_i7	TR176066_c13_g5::TR176066_c13_g5_i7::g.1918::m.1918	1-1857[+]	PF05729.11^NACHT^NACHT domain^37-189^E:8.2e-24	.	.	.
TR176116_c13_g19	TR176116_c13_g19_i2	TR176116_c13_g19::TR176116_c13_g19_i2::g.826::m.826	1-531[+]	PF05729.11^NACHT^NACHT domain^4-123^E:1.3e-10	.	.	.
TR176116_c13_g19	TR176116_c13_g19_i3	TR176116_c13_g19::TR176116_c13_g19_i3::g.827::m.827	1-414[+]	PF05729.11^NACHT^NACHT domain^12-84^E:1.7e-08	.	.	.
TR176104_c26_g3	TR176104_c26_g3_i1	TR176104_c26_g3::TR176104_c26_g3_i1::g.851::m.851	1-990[+]	PF05729.11^NACHT^NACHT domain^239-330^E:5.4e-08`PF00004.28^AAA^ATPase family associated with various cellular activities (AAA)^239-303^E:9.9e-05	.	.	GO:0005524^molecular_function^ATP binding
TR176104_c26_g3	TR176104_c26_g3_i2	TR176104_c26_g3::TR176104_c26_g3_i2::g.852::m.852	107-1741[+]	PF05729.11^NACHT^NACHT domain^347-506^E:1.8e-19`PF00004.28^AAA^ATPase family associated with various cellular activities (AAA)^347-411^E:0.00041	.	.	GO:0005524^molecular_function^ATP binding
TR176104_c26_g3	TR176104_c26_g3_i3	TR176104_c26_g3::TR176104_c26_g3_i3::g.854::m.854	3-395[+]	PF05729.11^NACHT^NACHT domain^36-116^E:1.5e-11	.	.	.
TR176104_c26_g3	TR176104_c26_g3_i4	TR176104_c26_g3::TR176104_c26_g3_i4::g.855::m.855	3-443[+]	PF05729.11^NACHT^NACHT domain^36-116^E:5.8e-12	.	.	.
TR176111_c27_g5	TR176111_c27_g5_i1	TR176111_c27_g5::TR176111_c27_g5_i1::g.980::m.980	1-600[+]	PF05729.11^NACHT^NACHT domain^109-200^E:1.2e-06	.	.	.
TR176111_c27_g5	TR176111_c27_g5_i3	TR176111_c27_g5::TR176111_c27_g5_i3::g.981::m.981	3-434[+]	PF05729.11^NACHT^NACHT domain^53-144^E:5.1e-07`PF00004.28^AAA^ATPase family associated with various cellular activities (AAA)^54-139^E:0.00029	.	.	GO:0005524^molecular_function^ATP binding
TR176111_c27_g5	TR176111_c27_g5_i6	TR176111_c27_g5::TR176111_c27_g5_i6::g.983::m.983	1-420[+]	PF05729.11^NACHT^NACHT domain^49-140^E:4.7e-07`PF00004.28^AAA^ATPase family associated with various cellular activities (AAA)^50-135^E:0.00027	.	.	GO:0005524^molecular_function^ATP binding
TR176111_c27_g14	TR176111_c27_g14_i3	TR176111_c27_g14::TR176111_c27_g14_i3::g.986::m.986	1-372[+]	PF05729.11^NACHT^NACHT domain^33-124^E:1.1e-07`PF00004.28^AAA^ATPase family associated with various cellular activities (AAA)^34-99^E:0.00039	.	.	GO:0005524^molecular_function^ATP binding
TR176111_c27_g18	TR176111_c27_g18_i1	TR176111_c27_g18::TR176111_c27_g18_i1::g.987::m.987	1-303[+]	PF05729.11^NACHT^NACHT domain^2-101^E:5.7e-11`PF00004.28^AAA^ATPase family associated with various cellular activities (AAA)^3-95^E:3.7e-05	.	.	GO:0005524^molecular_function^ATP binding
TR176111_c27_g20	TR176111_c27_g20_i1	TR176111_c27_g20::TR176111_c27_g20_i1::g.988::m.988	1-303[+]	PF05729.11^NACHT^NACHT domain^1-97^E:2.4e-09`PF00004.28^AAA^ATPase family associated with various cellular activities (AAA)^2-91^E:0.00027	.	.	GO:0005524^molecular_function^ATP binding
TR176107_c16_g3	TR176107_c16_g3_i2	TR176107_c16_g3::TR176107_c16_g3_i2::g.1176::m.1176	2-367[+]	PF05729.11^NACHT^NACHT domain^6-116^E:7.5e-13	.	.	.
TR176107_c16_g3	TR176107_c16_g3_i3	TR176107_c16_g3::TR176107_c16_g3_i3::g.1177::m.1177	1-369[+]	PF05729.11^NACHT^NACHT domain^2-121^E:2e-20	.	.	.
TR176107_c16_g7	TR176107_c16_g7_i1	TR176107_c16_g7::TR176107_c16_g7_i1::g.1178::m.1178	2-526[+]	PF05729.11^NACHT^NACHT domain^81-173^E:2.4e-13	.	.	.
TR176107_c16_g7	TR176107_c16_g7_i2	TR176107_c16_g7::TR176107_c16_g7_i2::g.1180::m.1180	1-474[+]	PF05729.11^NACHT^NACHT domain^65-156^E:3.3e-13	.	.	.
TR176107_c16_g7	TR176107_c16_g7_i3	TR176107_c16_g7::TR176107_c16_g7_i3::g.1181::m.1181	1-348[+]	PF05729.11^NACHT^NACHT domain^65-112^E:2.7e-06	.	.	.
TR176107_c16_g9	TR176107_c16_g9_i1	TR176107_c16_g9::TR176107_c16_g9_i1::g.1182::m.1182	1-336[+]	PF05729.11^NACHT^NACHT domain^34-95^E:2.3e-08	.	.	.
TR176141_c26_g4	TR176141_c26_g4_i1	TR176141_c26_g4::TR176141_c26_g4_i1::g.1424::m.1424	3-311[+]	PF09439.9^SRPRB^Signal recognition particle receptor beta subunit^3-90^E:0.00017`PF05729.11^NACHT^NACHT domain^6-101^E:1.1e-17	.	.	.
TR176141_c26_g9	TR176141_c26_g9_i1	TR176141_c26_g9::TR176141_c26_g9_i1::g.1429::m.1429	3-311[+]	PF09439.9^SRPRB^Signal recognition particle receptor beta subunit^3-90^E:0.0002`PF05729.11^NACHT^NACHT domain^6-101^E:3.4e-17	.	.	.
TR176141_c26_g19	TR176141_c26_g19_i1	TR176141_c26_g19::TR176141_c26_g19_i1::g.1433::m.1433	1-366[+]	PF05729.11^NACHT^NACHT domain^5-122^E:1.1e-10	.	.	.
TR176141_c26_g19	TR176141_c26_g19_i2	TR176141_c26_g19::TR176141_c26_g19_i2::g.1434::m.1434	3-458[+]	PF05729.11^NACHT^NACHT domain^6-152^E:1.6e-22	.	.	.
TR176141_c26_g19	TR176141_c26_g19_i5	TR176141_c26_g19::TR176141_c26_g19_i5::g.1435::m.1435	3-311[+]	PF05729.11^NACHT^NACHT domain^6-101^E:5.4e-18	.	.	.
TR176129_c39_g5	TR176129_c39_g5_i1	TR176129_c39_g5::TR176129_c39_g5_i1::g.1467::m.1467	1-609[+]	PF05729.11^NACHT^NACHT domain^149-196^E:8.5e-08	.	.	.
TR176129_c39_g5	TR176129_c39_g5_i2	TR176129_c39_g5::TR176129_c39_g5_i2::g.1468::m.1468	1-2973[+]	PF05729.11^NACHT^NACHT domain^357-508^E:1.1e-21	.	.	.
TR176129_c39_g5	TR176129_c39_g5_i5	TR176129_c39_g5::TR176129_c39_g5_i5::g.1472::m.1472	1-2979[+]	PF05729.11^NACHT^NACHT domain^357-508^E:2.9e-20	.	.	.
TR176139_c13_g9	TR176139_c13_g9_i1	TR176139_c13_g9::TR176139_c13_g9_i1::g.1508::m.1508	1-771[+]	PF05729.11^NACHT^NACHT domain^48-135^E:1.6e-08	.	.	.
TR176139_c13_g10	TR176139_c13_g10_i2	TR176139_c13_g10::TR176139_c13_g10_i2::g.1509::m.1509	1-579[+]	PF05729.11^NACHT^NACHT domain^2-152^E:5.2e-10	.	.	.
TR176139_c13_g10	TR176139_c13_g10_i3	TR176139_c13_g10::TR176139_c13_g10_i3::g.1511::m.1511	1-495[+]	PF05729.11^NACHT^NACHT domain^2-152^E:6.8e-10	.	.	.
TR166108_c0_g1	TR166108_c0_g1_i2	TR166108_c0_g1::TR166108_c0_g1_i2::g.2483::m.2483	2-562[+]	PF05729.11^NACHT^NACHT domain^5-159^E:1.3e-17	.	.	.
TR166108_c0_g1	TR166108_c0_g1_i3	TR166108_c0_g1::TR166108_c0_g1_i3::g.2484::m.2484	1-540[+]	PF05729.11^NACHT^NACHT domain^31-180^E:1.6e-15`PF00004.28^AAA^ATPase family associated with various cellular activities (AAA)^32-70^E:0.0004	.	.	GO:0005524^molecular_function^ATP binding
TR166108_c0_g1	TR166108_c0_g1_i4	TR166108_c0_g1::TR166108_c0_g1_i4::g.2485::m.2485	1-561[+]	PF05729.11^NACHT^NACHT domain^31-185^E:2.9e-17	.	.	.
TR166108_c0_g1	TR166108_c0_g1_i5	TR166108_c0_g1::TR166108_c0_g1_i5::g.2486::m.2486	1-639[+]	PF05729.11^NACHT^NACHT domain^31-185^E:1.6e-17	.	.	.
TR166108_c0_g1	TR166108_c0_g1_i6	TR166108_c0_g1::TR166108_c0_g1_i6::g.2487::m.2487	1-477[+]	PF05729.11^NACHT^NACHT domain^35-157^E:1.2e-13`PF00004.28^AAA^ATPase family associated with various cellular activities (AAA)^36-75^E:0.00028	.	.	GO:0005524^molecular_function^ATP binding
TR166108_c0_g1	TR166108_c0_g1_i7	TR166108_c0_g1::TR166108_c0_g1_i7::g.2488::m.2488	1-573[+]	PF05729.11^NACHT^NACHT domain^35-189^E:6.9e-17`PF00004.28^AAA^ATPase family associated with various cellular activities (AAA)^36-77^E:0.00038	.	.	GO:0005524^molecular_function^ATP binding
TR166108_c0_g1	TR166108_c0_g1_i8	TR166108_c0_g1::TR166108_c0_g1_i8::g.2489::m.2489	3-428[+]	PF05729.11^NACHT^NACHT domain^6-114^E:2.7e-09	.	.	.
TR166850_c0_g8	TR166850_c0_g8_i1	TR166850_c0_g8::TR166850_c0_g8_i1::g.2623::m.2623	1-1341[+]	PF05729.11^NACHT^NACHT domain^76-245^E:5.5e-20`PF00910.21^RNA_helicase^RNA helicase^77-108^E:4.3e-05	.	.	GO:0003723^molecular_function^RNA binding`GO:0003724^molecular_function^RNA helicase activity
TR166850_c0_g8	TR166850_c0_g8_i2	TR166850_c0_g8::TR166850_c0_g8_i2::g.2624::m.2624	1-423[+]	PF05729.11^NACHT^NACHT domain^76-123^E:8.7e-07`PF00910.21^RNA_helicase^RNA helicase^77-108^E:1.3e-05	.	.	GO:0003723^molecular_function^RNA binding`GO:0003724^molecular_function^RNA helicase activity
TR166850_c0_g8	TR166850_c0_g8_i3	TR166850_c0_g8::TR166850_c0_g8_i3::g.2625::m.2625	1-786[+]	PF00931.21^NB-ARC^NB-ARC domain^70-207^E:1.1e-05`PF05729.11^NACHT^NACHT domain^76-244^E:2.1e-20`PF00910.21^RNA_helicase^RNA helicase^77-109^E:1.8e-05	.	.	GO:0043531^molecular_function^ADP binding`GO:0003723^molecular_function^RNA binding`GO:0003724^molecular_function^RNA helicase activity
TR168668_c1_g1	TR168668_c1_g1_i1	TR168668_c1_g1::TR168668_c1_g1_i1::g.2533::m.2533	1-1194[+]	PF05729.11^NACHT^NACHT domain^211-363^E:3.5e-17	.	.	.
TR168668_c1_g1	TR168668_c1_g1_i2	TR168668_c1_g1::TR168668_c1_g1_i2::g.2535::m.2535	1-1182[+]	PF05729.11^NACHT^NACHT domain^207-359^E:3.4e-17	.	.	.
TR168865_c1_g1	TR168865_c1_g1_i1	TR168865_c1_g1::TR168865_c1_g1_i1::g.1117::m.1117	352-2[-]	PF05729.11^NACHT^NACHT domain^2-115^E:4.2e-16	.	.	.
TR168969_c0_g5	TR168969_c0_g5_i1	TR168969_c0_g5::TR168969_c0_g5_i1::g.2091::m.2091	3-392[+]	PF05729.11^NACHT^NACHT domain^55-97^E:2.8e-06`PF00910.21^RNA_helicase^RNA helicase^57-85^E:5.4e-05	.	.	GO:0003723^molecular_function^RNA binding`GO:0003724^molecular_function^RNA helicase activity
TR168969_c0_g12	TR168969_c0_g12_i1	TR168969_c0_g12::TR168969_c0_g12_i1::g.2093::m.2093	2-448[+]	PF05729.11^NACHT^NACHT domain^69-111^E:1.7e-06`PF00910.21^RNA_helicase^RNA helicase^71-98^E:0.00011`PF00004.28^AAA^ATPase family associated with various cellular activities (AAA)^71-95^E:0.00025	.	.	GO:0003723^molecular_function^RNA binding`GO:0003724^molecular_function^RNA helicase activity`GO:0005524^molecular_function^ATP binding
TR168969_c0_g12	TR168969_c0_g12_i2	TR168969_c0_g12::TR168969_c0_g12_i2::g.2094::m.2094	3-545[+]	PF05729.11^NACHT^NACHT domain^101-143^E:2.3e-06`PF00910.21^RNA_helicase^RNA helicase^103-130^E:0.00017`PF00004.28^AAA^ATPase family associated with various cellular activities (AAA)^103-127^E:0.00033	.	.	GO:0003723^molecular_function^RNA binding`GO:0003724^molecular_function^RNA helicase activity`GO:0005524^molecular_function^ATP binding
TR169559_c0_g1	TR169559_c0_g1_i2	TR169559_c0_g1::TR169559_c0_g1_i2::g.1310::m.1310	2171-3844[+]	PF05729.11^NACHT^NACHT domain^62-214^E:9.2e-24	.	.	.
TR169559_c0_g1	TR169559_c0_g1_i6	TR169559_c0_g1::TR169559_c0_g1_i6::g.1320::m.1320	222-3257[+]	PF05729.11^NACHT^NACHT domain^516-668^E:2.5e-23	.	.	.
TR212364_c0_g1	TR212364_c0_g1_i1	TR212364_c0_g1::TR212364_c0_g1_i1::g.1370::m.1370	140-436[+]	PF05729.11^NACHT^NACHT domain^55-98^E:7e-08	.	.	.
#
###Aplysina aerophoba SRCR-domain containing genes
#gene_id	#transcript_id	#prot_id	#prot_coords	#pfam	#SignalP	#TmHMM	#gene_ontology_pfam
TR99541_c0_g1	TR99541_c0_g1_i1	TR99541_c0_g1::TR99541_c0_g1_i1::g.10::m.10	542-3[-]	PF00530.17^SRCR^Scavenger receptor cysteine-rich domain^1-88^E:1.2e-22`PF00041.20^fn3^Fibronectin type III domain^90-171^E:5.9e-06	.	.	GO:0005044^molecular_function^scavenger receptor activity`GO:0016020^cellular_component^membrane`GO:0005515^molecular_function^protein binding
TR66637_c0_g1	TR66637_c0_g1_i1	TR66637_c0_g1::TR66637_c0_g1_i1::g.142::m.142	2-796[+]	PF00530.17^SRCR^Scavenger receptor cysteine-rich domain^8-58^E:4.1e-08`PF07714.16^Pkinase_Tyr^Protein tyrosine kinase^150-259^E:9.8e-15	.	.	GO:0005044^molecular_function^scavenger receptor activity`GO:0016020^cellular_component^membrane`GO:0004672^molecular_function^protein kinase activity`GO:0006468^biological_process^protein phosphorylation
TR99710_c0_g1	TR99710_c0_g1_i1	TR99710_c0_g1::TR99710_c0_g1_i1::g.371::m.371	335-3[-]	PF00530.17^SRCR^Scavenger receptor cysteine-rich domain^2-98^E:5.1e-27	.	.	GO:0005044^molecular_function^scavenger receptor activity`GO:0016020^cellular_component^membrane
TR99710_c0_g1	TR99710_c0_g1_i2	TR99710_c0_g1::TR99710_c0_g1_i2::g.372::m.372	419-3[-]	PF00530.17^SRCR^Scavenger receptor cysteine-rich domain^28-126^E:5.8e-27	.	.	GO:0005044^molecular_function^scavenger receptor activity`GO:0016020^cellular_component^membrane
TR99710_c0_g1	TR99710_c0_g1_i3	TR99710_c0_g1::TR99710_c0_g1_i3::g.373::m.373	335-3[-]	PF00530.17^SRCR^Scavenger receptor cysteine-rich domain^1-98^E:1.5e-27	.	.	GO:0005044^molecular_function^scavenger receptor activity`GO:0016020^cellular_component^membrane
TR99710_c0_g1	TR99710_c0_g1_i4	TR99710_c0_g1::TR99710_c0_g1_i4::g.374::m.374	473-3[-]	PF00530.17^SRCR^Scavenger receptor cysteine-rich domain^46-144^E:8.4e-27	.	.	GO:0005044^molecular_function^scavenger receptor activity`GO:0016020^cellular_component^membrane
TR99710_c0_g1	TR99710_c0_g1_i5	TR99710_c0_g1::TR99710_c0_g1_i5::g.375::m.375	335-3[-]	PF00530.17^SRCR^Scavenger receptor cysteine-rich domain^1-98^E:7.8e-27	.	.	GO:0005044^molecular_function^scavenger receptor activity`GO:0016020^cellular_component^membrane
TR67173_c0_g3	TR67173_c0_g3_i1	TR67173_c0_g3::TR67173_c0_g3_i1::g.876::m.876	2-298[+]	PF00530.17^SRCR^Scavenger receptor cysteine-rich domain^8-99^E:3.9e-30`PF15494.5^SRCR_2^Scavenger receptor cysteine-rich domain^22-56^E:1.1e-06	.	.	GO:0005044^molecular_function^scavenger receptor activity`GO:0016020^cellular_component^membrane
TR67585_c0_g1	TR67585_c0_g1_i1	TR67585_c0_g1::TR67585_c0_g1_i1::g.1545::m.1545	2-328[+]	PF00530.17^SRCR^Scavenger receptor cysteine-rich domain^1-78^E:1.1e-22	.	.	GO:0005044^molecular_function^scavenger receptor activity`GO:0016020^cellular_component^membrane
TR67585_c0_g2	TR67585_c0_g2_i1	TR67585_c0_g2::TR67585_c0_g2_i1::g.1547::m.1547	2-328[+]	PF00530.17^SRCR^Scavenger receptor cysteine-rich domain^1-78^E:9.1e-23	.	.	GO:0005044^molecular_function^scavenger receptor activity`GO:0016020^cellular_component^membrane
TR64545_c0_g1	TR64545_c0_g1_i1	TR64545_c0_g1::TR64545_c0_g1_i1::g.947::m.947	82-657[+]	PF00530.17^SRCR^Scavenger receptor cysteine-rich domain^52-150^E:3.6e-25	.	.	GO:0005044^molecular_function^scavenger receptor activity`GO:0016020^cellular_component^membrane
TR44218_c0_g1	TR44218_c0_g1_i1	TR44218_c0_g1::TR44218_c0_g1_i1::g.508::m.508	74-1525[+]	PF00530.17^SRCR^Scavenger receptor cysteine-rich domain^62-161^E:5.6e-20`PF00530.17^SRCR^Scavenger receptor cysteine-rich domain^172-269^E:1.4e-23`PF00530.17^SRCR^Scavenger receptor cysteine-rich domain^277-374^E:1.4e-22	.	.	GO:0005044^molecular_function^scavenger receptor activity`GO:0016020^cellular_component^membrane
TR36244_c0_g1	TR36244_c0_g1_i1	TR36244_c0_g1::TR36244_c0_g1_i1::g.157::m.157	592-164[-]	PF00530.17^SRCR^Scavenger receptor cysteine-rich domain^2-36^E:2.6e-06	.	.	GO:0005044^molecular_function^scavenger receptor activity`GO:0016020^cellular_component^membrane
TR36244_c0_g2	TR36244_c0_g2_i1	TR36244_c0_g2::TR36244_c0_g2_i1::g.158::m.158	445-74[-]	PF00530.17^SRCR^Scavenger receptor cysteine-rich domain^2-36^E:2e-06	.	.	GO:0005044^molecular_function^scavenger receptor activity`GO:0016020^cellular_component^membrane
TR13528_c0_g1	TR13528_c0_g1_i1	TR13528_c0_g1::TR13528_c0_g1_i1::g.182::m.182	2-439[+]	PF00530.17^SRCR^Scavenger receptor cysteine-rich domain^40-127^E:6.4e-06	.	.	GO:0005044^molecular_function^scavenger receptor activity`GO:0016020^cellular_component^membrane
TR15517_c0_g1	TR15517_c0_g1_i1	TR15517_c0_g1::TR15517_c0_g1_i1::g.525::m.525	1-300[+]	PF00530.17^SRCR^Scavenger receptor cysteine-rich domain^1-71^E:2.1e-18	.	.	GO:0005044^molecular_function^scavenger receptor activity`GO:0016020^cellular_component^membrane
TR70785_c0_g1	TR70785_c0_g1_i1	TR70785_c0_g1::TR70785_c0_g1_i1::g.240::m.240	437-3[-]	PF00530.17^SRCR^Scavenger receptor cysteine-rich domain^4-101^E:1.4e-19	.	.	GO:0005044^molecular_function^scavenger receptor activity`GO:0016020^cellular_component^membrane
TR70785_c0_g2	TR70785_c0_g2_i1	TR70785_c0_g2::TR70785_c0_g2_i1::g.242::m.242	554-3[-]	PF00530.17^SRCR^Scavenger receptor cysteine-rich domain^39-140^E:5.2e-20	.	.	GO:0005044^molecular_function^scavenger receptor activity`GO:0016020^cellular_component^membrane
TR70785_c0_g3	TR70785_c0_g3_i1	TR70785_c0_g3::TR70785_c0_g3_i1::g.244::m.244	554-3[-]	PF00530.17^SRCR^Scavenger receptor cysteine-rich domain^39-140^E:1.4e-19	.	.	GO:0005044^molecular_function^scavenger receptor activity`GO:0016020^cellular_component^membrane
TR16864_c0_g2	TR16864_c0_g2_i1	TR16864_c0_g2::TR16864_c0_g2_i1::g.266::m.266	3-494[+]	PF00530.17^SRCR^Scavenger receptor cysteine-rich domain^41-138^E:5.5e-22	.	.	GO:0005044^molecular_function^scavenger receptor activity`GO:0016020^cellular_component^membrane
TR17478_c0_g2	TR17478_c0_g2_i1	TR17478_c0_g2::TR17478_c0_g2_i1::g.695::m.695	1-318[+]	PF00530.17^SRCR^Scavenger receptor cysteine-rich domain^3-70^E:2e-06	.	.	GO:0005044^molecular_function^scavenger receptor activity`GO:0016020^cellular_component^membrane
TR17631_c0_g2	TR17631_c0_g2_i1	TR17631_c0_g2::TR17631_c0_g2_i1::g.887::m.887	3-320[+]	PF00530.17^SRCR^Scavenger receptor cysteine-rich domain^1-74^E:6e-19	.	.	GO:0005044^molecular_function^scavenger receptor activity`GO:0016020^cellular_component^membrane
TR79293_c0_g1	TR79293_c0_g1_i1	TR79293_c0_g1::TR79293_c0_g1_i1::g.1486::m.1486	1-351[+]	PF00530.17^SRCR^Scavenger receptor cysteine-rich domain^1-73^E:1.7e-14`PF00530.17^SRCR^Scavenger receptor cysteine-rich domain^82-117^E:2.3e-10	.	.	GO:0005044^molecular_function^scavenger receptor activity`GO:0016020^cellular_component^membrane
TR79697_c0_g2	TR79697_c0_g2_i1	TR79697_c0_g2::TR79697_c0_g2_i1::g.1889::m.1889	2-313[+]	PF00530.17^SRCR^Scavenger receptor cysteine-rich domain^1-72^E:1.6e-10	.	.	GO:0005044^molecular_function^scavenger receptor activity`GO:0016020^cellular_component^membrane
TR21081_c0_g1	TR21081_c0_g1_i1	TR21081_c0_g1::TR21081_c0_g1_i1::g.277::m.277	2-316[+]	PF00530.17^SRCR^Scavenger receptor cysteine-rich domain^5-100^E:1.4e-31`PF15494.5^SRCR_2^Scavenger receptor cysteine-rich domain^19-49^E:1.2e-06	.	.	GO:0005044^molecular_function^scavenger receptor activity`GO:0016020^cellular_component^membrane
TR32762_c0_g1	TR32762_c0_g1_i1	TR32762_c0_g1::TR32762_c0_g1_i1::g.977::m.977	373-2[-]	PF00530.17^SRCR^Scavenger receptor cysteine-rich domain^3-90^E:1.7e-25	.	.	GO:0005044^molecular_function^scavenger receptor activity`GO:0016020^cellular_component^membrane
TR33550_c0_g3	TR33550_c0_g3_i1	TR33550_c0_g3::TR33550_c0_g3_i1::g.1241::m.1241	1-459[+]	PF00530.17^SRCR^Scavenger receptor cysteine-rich domain^7-52^E:4.9e-10`PF00084.19^Sushi^Sushi repeat (SCR repeat)^69-107^E:4.8e-10`PF00084.19^Sushi^Sushi repeat (SCR repeat)^111-152^E:0.0063	.	.	GO:0005044^molecular_function^scavenger receptor activity`GO:0016020^cellular_component^membrane
TR39081_c0_g1	TR39081_c0_g1_i1	TR39081_c0_g1::TR39081_c0_g1_i1::g.1882::m.1882	3-323[+]	PF00530.17^SRCR^Scavenger receptor cysteine-rich domain^2-97^E:1e-28	.	.	GO:0005044^molecular_function^scavenger receptor activity`GO:0016020^cellular_component^membrane
TR62480_c0_g1	TR62480_c0_g1_i1	TR62480_c0_g1::TR62480_c0_g1_i1::g.1006::m.1006	397-2[-]	PF00530.17^SRCR^Scavenger receptor cysteine-rich domain^60-128^E:1.6e-16	.	.	GO:0005044^molecular_function^scavenger receptor activity`GO:0016020^cellular_component^membrane
TR62480_c0_g2	TR62480_c0_g2_i1	TR62480_c0_g2::TR62480_c0_g2_i1::g.1007::m.1007	397-2[-]	PF00530.17^SRCR^Scavenger receptor cysteine-rich domain^60-128^E:2.4e-15	.	.	GO:0005044^molecular_function^scavenger receptor activity`GO:0016020^cellular_component^membrane
TR64951_c0_g1	TR64951_c0_g1_i1	TR64951_c0_g1::TR64951_c0_g1_i1::g.120::m.120	456-1[-]	PF00530.17^SRCR^Scavenger receptor cysteine-rich domain^2-89^E:2.3e-23`PF00530.17^SRCR^Scavenger receptor cysteine-rich domain^114-148^E:2.6e-10	.	.	GO:0005044^molecular_function^scavenger receptor activity`GO:0016020^cellular_component^membrane
TR64951_c0_g2	TR64951_c0_g2_i1	TR64951_c0_g2::TR64951_c0_g2_i1::g.121::m.121	441-1[-]	PF00530.17^SRCR^Scavenger receptor cysteine-rich domain^1-84^E:5.4e-22`PF00530.17^SRCR^Scavenger receptor cysteine-rich domain^109-143^E:2.4e-10	.	.	GO:0005044^molecular_function^scavenger receptor activity`GO:0016020^cellular_component^membrane
TR72579_c0_g1	TR72579_c0_g1_i1	TR72579_c0_g1::TR72579_c0_g1_i1::g.1572::m.1572	2-301[+]	PF00530.17^SRCR^Scavenger receptor cysteine-rich domain^13-90^E:6.4e-13	.	.	GO:0005044^molecular_function^scavenger receptor activity`GO:0016020^cellular_component^membrane
TR95324_c0_g1	TR95324_c0_g1_i1	TR95324_c0_g1::TR95324_c0_g1_i1::g.1602::m.1602	342-1[-]	PF00530.17^SRCR^Scavenger receptor cysteine-rich domain^26-114^E:3.2e-28	.	.	GO:0005044^molecular_function^scavenger receptor activity`GO:0016020^cellular_component^membrane
TR92814_c0_g1	TR92814_c0_g1_i1	TR92814_c0_g1::TR92814_c0_g1_i1::g.1172::m.1172	3-305[+]	PF00530.17^SRCR^Scavenger receptor cysteine-rich domain^3-82^E:2.8e-18	.	.	GO:0005044^molecular_function^scavenger receptor activity`GO:0016020^cellular_component^membrane
TR92814_c0_g2	TR92814_c0_g2_i1	TR92814_c0_g2::TR92814_c0_g2_i1::g.1173::m.1173	3-305[+]	PF00530.17^SRCR^Scavenger receptor cysteine-rich domain^3-82^E:1.1e-17	.	.	GO:0005044^molecular_function^scavenger receptor activity`GO:0016020^cellular_component^membrane
TR84153_c0_g1	TR84153_c0_g1_i1	TR84153_c0_g1::TR84153_c0_g1_i1::g.1395::m.1395	369-1[-]	PF00084.19^Sushi^Sushi repeat (SCR repeat)^1-33^E:1.8e-07`PF00530.17^SRCR^Scavenger receptor cysteine-rich domain^45-122^E:5.3e-25`PF15494.5^SRCR_2^Scavenger receptor cysteine-rich domain^59-91^E:4.4e-06	.	.	GO:0005044^molecular_function^scavenger receptor activity`GO:0016020^cellular_component^membrane
TR84153_c0_g2	TR84153_c0_g2_i1	TR84153_c0_g2::TR84153_c0_g2_i1::g.1396::m.1396	369-1[-]	PF00084.19^Sushi^Sushi repeat (SCR repeat)^1-33^E:1.8e-07`PF00530.17^SRCR^Scavenger receptor cysteine-rich domain^45-122^E:9e-25	.	.	GO:0005044^molecular_function^scavenger receptor activity`GO:0016020^cellular_component^membrane
TR84176_c0_g1	TR84176_c0_g1_i1	TR84176_c0_g1::TR84176_c0_g1_i1::g.1411::m.1411	955-2[-]	PF00530.17^SRCR^Scavenger receptor cysteine-rich domain^53-149^E:1.9e-27`PF00530.17^SRCR^Scavenger receptor cysteine-rich domain^161-258^E:6.3e-30`PF00530.17^SRCR^Scavenger receptor cysteine-rich domain^268-311^E:3.5e-14	.	.	GO:0005044^molecular_function^scavenger receptor activity`GO:0016020^cellular_component^membrane
TR115892_c0_g1	TR115892_c0_g1_i1	TR115892_c0_g1::TR115892_c0_g1_i1::g.85::m.85	2-313[+]	PF00530.17^SRCR^Scavenger receptor cysteine-rich domain^16-57^E:3.5e-09`PF00530.17^SRCR^Scavenger receptor cysteine-rich domain^66-104^E:2.4e-13	.	.	GO:0005044^molecular_function^scavenger receptor activity`GO:0016020^cellular_component^membrane
TR115892_c0_g1	TR115892_c0_g1_i2	TR115892_c0_g1::TR115892_c0_g1_i2::g.86::m.86	2-343[+]	PF00530.17^SRCR^Scavenger receptor cysteine-rich domain^1-66^E:9.3e-14`PF00530.17^SRCR^Scavenger receptor cysteine-rich domain^76-114^E:2.9e-13	.	.	GO:0005044^molecular_function^scavenger receptor activity`GO:0016020^cellular_component^membrane
TR112261_c0_g1	TR112261_c0_g1_i1	TR112261_c0_g1::TR112261_c0_g1_i1::g.533::m.533	480-1[-]	PF00530.17^SRCR^Scavenger receptor cysteine-rich domain^1-79^E:1.8e-23`PF00530.17^SRCR^Scavenger receptor cysteine-rich domain^91-139^E:7.4e-18`PF15494.5^SRCR_2^Scavenger receptor cysteine-rich domain^101-137^E:1.1e-06	.	.	GO:0005044^molecular_function^scavenger receptor activity`GO:0016020^cellular_component^membrane
TR112261_c0_g1	TR112261_c0_g1_i2	TR112261_c0_g1::TR112261_c0_g1_i2::g.534::m.534	308-3[-]	PF00530.17^SRCR^Scavenger receptor cysteine-rich domain^1-79^E:4e-24	.	.	GO:0005044^molecular_function^scavenger receptor activity`GO:0016020^cellular_component^membrane
TR112261_c0_g1	TR112261_c0_g1_i3	TR112261_c0_g1::TR112261_c0_g1_i3::g.535::m.535	360-1[-]	PF00530.17^SRCR^Scavenger receptor cysteine-rich domain^51-99^E:2.5e-18`PF15494.5^SRCR_2^Scavenger receptor cysteine-rich domain^61-97^E:6.7e-07	.	.	GO:0005044^molecular_function^scavenger receptor activity`GO:0016020^cellular_component^membrane
TR117182_c0_g2	TR117182_c0_g2_i1	TR117182_c0_g2::TR117182_c0_g2_i1::g.139::m.139	2-310[+]	PF00530.17^SRCR^Scavenger receptor cysteine-rich domain^12-102^E:8.7e-19	.	.	GO:0005044^molecular_function^scavenger receptor activity`GO:0016020^cellular_component^membrane
TR131346_c0_g1	TR131346_c0_g1_i1	TR131346_c0_g1::TR131346_c0_g1_i1::g.560::m.560	3-299[+]	PF00530.17^SRCR^Scavenger receptor cysteine-rich domain^2-72^E:3.3e-21	.	.	GO:0005044^molecular_function^scavenger receptor activity`GO:0016020^cellular_component^membrane
TR131346_c0_g2	TR131346_c0_g2_i1	TR131346_c0_g2::TR131346_c0_g2_i1::g.561::m.561	3-299[+]	PF00530.17^SRCR^Scavenger receptor cysteine-rich domain^2-72^E:1.6e-20	.	.	GO:0005044^molecular_function^scavenger receptor activity`GO:0016020^cellular_component^membrane
TR114194_c0_g1	TR114194_c0_g1_i1	TR114194_c0_g1::TR114194_c0_g1_i1::g.442::m.442	3-1610[+]	PF00530.17^SRCR^Scavenger receptor cysteine-rich domain^86-185^E:4.5e-21`PF00530.17^SRCR^Scavenger receptor cysteine-rich domain^199-306^E:9.5e-20`PF00530.17^SRCR^Scavenger receptor cysteine-rich domain^314-411^E:6.4e-24	.	.	GO:0005044^molecular_function^scavenger receptor activity`GO:0016020^cellular_component^membrane
TR114194_c0_g2	TR114194_c0_g2_i1	TR114194_c0_g2::TR114194_c0_g2_i1::g.446::m.446	3-1541[+]	PF00530.17^SRCR^Scavenger receptor cysteine-rich domain^86-185^E:4.2e-21`PF00530.17^SRCR^Scavenger receptor cysteine-rich domain^199-306^E:8.8e-20`PF00530.17^SRCR^Scavenger receptor cysteine-rich domain^314-411^E:6e-24	.	.	GO:0005044^molecular_function^scavenger receptor activity`GO:0016020^cellular_component^membrane
TR130085_c0_g1	TR130085_c0_g1_i1	TR130085_c0_g1::TR130085_c0_g1_i1::g.532::m.532	552-1[-]	PF00530.17^SRCR^Scavenger receptor cysteine-rich domain^53-149^E:2.7e-20	.	.	GO:0005044^molecular_function^scavenger receptor activity`GO:0016020^cellular_component^membrane
TR130085_c0_g1	TR130085_c0_g1_i2	TR130085_c0_g1::TR130085_c0_g1_i2::g.534::m.534	809-162[-]	PF00530.17^SRCR^Scavenger receptor cysteine-rich domain^103-199^E:4.1e-20	.	.	GO:0005044^molecular_function^scavenger receptor activity`GO:0016020^cellular_component^membrane
TR130085_c0_g1	TR130085_c0_g1_i3	TR130085_c0_g1::TR130085_c0_g1_i3::g.537::m.537	702-1[-]	PF00530.17^SRCR^Scavenger receptor cysteine-rich domain^103-199^E:4.9e-20	.	.	GO:0005044^molecular_function^scavenger receptor activity`GO:0016020^cellular_component^membrane
TR130085_c0_g1	TR130085_c0_g1_i4	TR130085_c0_g1::TR130085_c0_g1_i4::g.540::m.540	659-162[-]	PF00530.17^SRCR^Scavenger receptor cysteine-rich domain^53-149^E:2e-20	.	.	GO:0005044^molecular_function^scavenger receptor activity`GO:0016020^cellular_component^membrane
TR105141_c0_g1	TR105141_c0_g1_i2	TR105141_c0_g1::TR105141_c0_g1_i2::g.597::m.597	1008-205[-]	PF00530.17^SRCR^Scavenger receptor cysteine-rich domain^2-67^E:1.8e-13`PF00041.20^fn3^Fibronectin type III domain^73-150^E:8.7e-09`PF00041.20^fn3^Fibronectin type III domain^177-256^E:9.7e-17	.	.	GO:0005044^molecular_function^scavenger receptor activity`GO:0016020^cellular_component^membrane`GO:0005515^molecular_function^protein binding
TR116108_c0_g1	TR116108_c0_g1_i1	TR116108_c0_g1::TR116108_c0_g1_i1::g.618::m.618	312-1235[+]	PF00530.17^SRCR^Scavenger receptor cysteine-rich domain^45-135^E:9.4e-16	.	.	GO:0005044^molecular_function^scavenger receptor activity`GO:0016020^cellular_component^membrane
TR130872_c0_g1	TR130872_c0_g1_i1	TR130872_c0_g1::TR130872_c0_g1_i1::g.473::m.473	492-178[-]	PF00530.17^SRCR^Scavenger receptor cysteine-rich domain^16-75^E:5.8e-11	.	.	GO:0005044^molecular_function^scavenger receptor activity`GO:0016020^cellular_component^membrane
TR135906_c0_g1	TR135906_c0_g1_i1	TR135906_c0_g1::TR135906_c0_g1_i1::g.1279::m.1279	1-324[+]	PF00530.17^SRCR^Scavenger receptor cysteine-rich domain^1-79^E:4.9e-14	.	.	GO:0005044^molecular_function^scavenger receptor activity`GO:0016020^cellular_component^membrane
TR135906_c0_g1	TR135906_c0_g1_i2	TR135906_c0_g1::TR135906_c0_g1_i2::g.1280::m.1280	1-312[+]	PF00530.17^SRCR^Scavenger receptor cysteine-rich domain^1-92^E:1.9e-20	.	.	GO:0005044^molecular_function^scavenger receptor activity`GO:0016020^cellular_component^membrane
TR135906_c0_g1	TR135906_c0_g1_i3	TR135906_c0_g1::TR135906_c0_g1_i3::g.1282::m.1282	1-366[+]	PF00530.17^SRCR^Scavenger receptor cysteine-rich domain^1-93^E:1.8e-21	.	.	GO:0005044^molecular_function^scavenger receptor activity`GO:0016020^cellular_component^membrane
TR121113_c0_g2	TR121113_c0_g2_i1	TR121113_c0_g2::TR121113_c0_g2_i1::g.207::m.207	2-511[+]	PF00530.17^SRCR^Scavenger receptor cysteine-rich domain^11-51^E:2.9e-07`PF13908.5^Shisa^Wnt and FGF inhibitory regulator^59-159^E:5.2e-07	.	.	GO:0005044^molecular_function^scavenger receptor activity`GO:0016020^cellular_component^membrane
TR118601_c0_g1	TR118601_c0_g1_i1	TR118601_c0_g1::TR118601_c0_g1_i1::g.1314::m.1314	450-1[-]	PF00530.17^SRCR^Scavenger receptor cysteine-rich domain^39-132^E:4.5e-21	.	.	GO:0005044^molecular_function^scavenger receptor activity`GO:0016020^cellular_component^membrane
TR151033_c0_g2	TR151033_c0_g2_i1	TR151033_c0_g2::TR151033_c0_g2_i1::g.1361::m.1361	3-320[+]	PF00530.17^SRCR^Scavenger receptor cysteine-rich domain^41-101^E:6.2e-14	.	.	GO:0005044^molecular_function^scavenger receptor activity`GO:0016020^cellular_component^membrane
TR137361_c0_g2	TR137361_c0_g2_i1	TR137361_c0_g2::TR137361_c0_g2_i1::g.988::m.988	1-297[+]	PF00530.17^SRCR^Scavenger receptor cysteine-rich domain^4-98^E:3.7e-28`PF15494.5^SRCR_2^Scavenger receptor cysteine-rich domain^15-48^E:2.6e-06	.	.	GO:0005044^molecular_function^scavenger receptor activity`GO:0016020^cellular_component^membrane
TR137361_c0_g4	TR137361_c0_g4_i2	TR137361_c0_g4::TR137361_c0_g4_i2::g.989::m.989	3-314[+]	PF00530.17^SRCR^Scavenger receptor cysteine-rich domain^4-97^E:1.4e-26	.	.	GO:0005044^molecular_function^scavenger receptor activity`GO:0016020^cellular_component^membrane
TR151451_c2_g1	TR151451_c2_g1_i1	TR151451_c2_g1::TR151451_c2_g1_i1::g.1529::m.1529	2-619[+]	PF00530.17^SRCR^Scavenger receptor cysteine-rich domain^84-180^E:3.3e-10	.	.	GO:0005044^molecular_function^scavenger receptor activity`GO:0016020^cellular_component^membrane
TR151451_c2_g1	TR151451_c2_g1_i2	TR151451_c2_g1::TR151451_c2_g1_i2::g.1531::m.1531	142-552[+]	PF00530.17^SRCR^Scavenger receptor cysteine-rich domain^15-111^E:1.1e-10	.	.	GO:0005044^molecular_function^scavenger receptor activity`GO:0016020^cellular_component^membrane
TR123014_c2_g1	TR123014_c2_g1_i1	TR123014_c2_g1::TR123014_c2_g1_i1::g.2033::m.2033	356-3[-]	PF00530.17^SRCR^Scavenger receptor cysteine-rich domain^2-97^E:5.5e-23	.	.	GO:0005044^molecular_function^scavenger receptor activity`GO:0016020^cellular_component^membrane
TR139265_c0_g1	TR139265_c0_g1_i1	TR139265_c0_g1::TR139265_c0_g1_i1::g.1778::m.1778	2-520[+]	PF00530.17^SRCR^Scavenger receptor cysteine-rich domain^1-64^E:9.6e-11`PF00530.17^SRCR^Scavenger receptor cysteine-rich domain^79-173^E:1e-19`PF15494.5^SRCR_2^Scavenger receptor cysteine-rich domain^87-132^E:7.9e-07	.	.	GO:0005044^molecular_function^scavenger receptor activity`GO:0016020^cellular_component^membrane
TR139265_c0_g1	TR139265_c0_g1_i3	TR139265_c0_g1::TR139265_c0_g1_i3::g.1779::m.1779	2-619[+]	PF00530.17^SRCR^Scavenger receptor cysteine-rich domain^1-64^E:2.4e-10`PF00530.17^SRCR^Scavenger receptor cysteine-rich domain^79-175^E:5e-23`PF15494.5^SRCR_2^Scavenger receptor cysteine-rich domain^87-136^E:1.1e-06	.	.	GO:0005044^molecular_function^scavenger receptor activity`GO:0016020^cellular_component^membrane
TR139265_c0_g1	TR139265_c0_g1_i4	TR139265_c0_g1::TR139265_c0_g1_i4::g.1780::m.1780	3-530[+]	PF00530.17^SRCR^Scavenger receptor cysteine-rich domain^49-145^E:2e-23`PF15494.5^SRCR_2^Scavenger receptor cysteine-rich domain^57-106^E:5.1e-08	.	.	GO:0005044^molecular_function^scavenger receptor activity`GO:0016020^cellular_component^membrane
TR139265_c0_g1	TR139265_c0_g1_i5	TR139265_c0_g1::TR139265_c0_g1_i5::g.1781::m.1781	3-548[+]	PF00530.17^SRCR^Scavenger receptor cysteine-rich domain^55-151^E:3.4e-23`PF15494.5^SRCR_2^Scavenger receptor cysteine-rich domain^63-112^E:8.3e-07	.	.	GO:0005044^molecular_function^scavenger receptor activity`GO:0016020^cellular_component^membrane
TR139992_c0_g2	TR139992_c0_g2_i2	TR139992_c0_g2::TR139992_c0_g2_i2::g.628::m.628	446-3[-]	PF00530.17^SRCR^Scavenger receptor cysteine-rich domain^79-147^E:6.3e-13	.	.	GO:0005044^molecular_function^scavenger receptor activity`GO:0016020^cellular_component^membrane
TR150132_c1_g7	TR150132_c1_g7_i1	TR150132_c1_g7::TR150132_c1_g7_i1::g.1644::m.1644	2-343[+]	PF00530.17^SRCR^Scavenger receptor cysteine-rich domain^44-114^E:3.4e-18`PF15494.5^SRCR_2^Scavenger receptor cysteine-rich domain^55-87^E:1.4e-06	.	.	GO:0005044^molecular_function^scavenger receptor activity`GO:0016020^cellular_component^membrane
TR150521_c0_g1	TR150521_c0_g1_i1	TR150521_c0_g1::TR150521_c0_g1_i1::g.733::m.733	2-355[+]	PF00530.17^SRCR^Scavenger receptor cysteine-rich domain^2-73^E:8.6e-10	.	.	GO:0005044^molecular_function^scavenger receptor activity`GO:0016020^cellular_component^membrane
TR150521_c0_g3	TR150521_c0_g3_i1	TR150521_c0_g3::TR150521_c0_g3_i1::g.734::m.734	2-361[+]	PF00530.17^SRCR^Scavenger receptor cysteine-rich domain^2-75^E:1.9e-09	.	.	GO:0005044^molecular_function^scavenger receptor activity`GO:0016020^cellular_component^membrane
TR150521_c0_g6	TR150521_c0_g6_i1	TR150521_c0_g6::TR150521_c0_g6_i1::g.735::m.735	2-361[+]	PF00530.17^SRCR^Scavenger receptor cysteine-rich domain^2-75^E:2.4e-09	.	.	GO:0005044^molecular_function^scavenger receptor activity`GO:0016020^cellular_component^membrane
TR155148_c0_g3	TR155148_c0_g3_i1	TR155148_c0_g3::TR155148_c0_g3_i1::g.1320::m.1320	2-391[+]	PF00530.17^SRCR^Scavenger receptor cysteine-rich domain^1-65^E:7.7e-14`PF00530.17^SRCR^Scavenger receptor cysteine-rich domain^81-128^E:1.7e-13	.	.	GO:0005044^molecular_function^scavenger receptor activity`GO:0016020^cellular_component^membrane
TR155148_c0_g9	TR155148_c0_g9_i1	TR155148_c0_g9::TR155148_c0_g9_i1::g.1321::m.1321	1-507[+]	PF00530.17^SRCR^Scavenger receptor cysteine-rich domain^9-55^E:6.3e-06`PF00530.17^SRCR^Scavenger receptor cysteine-rich domain^71-169^E:9.3e-23	.	.	GO:0005044^molecular_function^scavenger receptor activity`GO:0016020^cellular_component^membrane
TR155257_c1_g1	TR155257_c1_g1_i1	TR155257_c1_g1::TR155257_c1_g1_i1::g.1609::m.1609	161-595[+]	PF00530.17^SRCR^Scavenger receptor cysteine-rich domain^27-127^E:6.2e-27	.	.	GO:0005044^molecular_function^scavenger receptor activity`GO:0016020^cellular_component^membrane
TR155257_c2_g1	TR155257_c2_g1_i1	TR155257_c2_g1::TR155257_c2_g1_i1::g.1611::m.1611	2131-4338[+]	PF00530.17^SRCR^Scavenger receptor cysteine-rich domain^30-128^E:3.9e-31`PF00530.17^SRCR^Scavenger receptor cysteine-rich domain^180-289^E:5.1e-06`PF00530.17^SRCR^Scavenger receptor cysteine-rich domain^315-403^E:5.5e-20`PF00530.17^SRCR^Scavenger receptor cysteine-rich domain^440-529^E:6.5e-07`PF01186.16^Lysyl_oxidase^Lysyl oxidase^533-725^E:8.3e-65	.	.	GO:0005044^molecular_function^scavenger receptor activity`GO:0016020^cellular_component^membrane`GO:0005507^molecular_function^copper ion binding`GO:0016641^molecular_function^oxidoreductase activity, acting on the CH-NH2 group of donors, oxygen as acceptor`GO:0055114^biological_process^oxidation-reduction process
TR155257_c2_g1	TR155257_c2_g1_i1	TR155257_c2_g1::TR155257_c2_g1_i1::g.1612::m.1612	1-1881[+]	PF00530.17^SRCR^Scavenger receptor cysteine-rich domain^85-185^E:5.1e-14`PF00530.17^SRCR^Scavenger receptor cysteine-rich domain^208-301^E:2.8e-25`PF00530.17^SRCR^Scavenger receptor cysteine-rich domain^322-407^E:8.5e-09`PF01186.16^Lysyl_oxidase^Lysyl oxidase^412-616^E:1.6e-68	.	.	GO:0005044^molecular_function^scavenger receptor activity`GO:0016020^cellular_component^membrane`GO:0005507^molecular_function^copper ion binding`GO:0016641^molecular_function^oxidoreductase activity, acting on the CH-NH2 group of donors, oxygen as acceptor`GO:0055114^biological_process^oxidation-reduction process
TR155257_c4_g1	TR155257_c4_g1_i1	TR155257_c4_g1::TR155257_c4_g1_i1::g.1619::m.1619	789-1[-]	PF00530.17^SRCR^Scavenger receptor cysteine-rich domain^81-169^E:9.4e-21	.	.	GO:0005044^molecular_function^scavenger receptor activity`GO:0016020^cellular_component^membrane
TR140502_c1_g4	TR140502_c1_g4_i1	TR140502_c1_g4::TR140502_c1_g4_i1::g.786::m.786	551-147[-]	PF00530.17^SRCR^Scavenger receptor cysteine-rich domain^4-71^E:2e-14	.	.	GO:0005044^molecular_function^scavenger receptor activity`GO:0016020^cellular_component^membrane
TR127600_c0_g1	TR127600_c0_g1_i1	TR127600_c0_g1::TR127600_c0_g1_i1::g.1298::m.1298	2-322[+]	PF00530.17^SRCR^Scavenger receptor cysteine-rich domain^1-89^E:2.4e-28	.	.	GO:0005044^molecular_function^scavenger receptor activity`GO:0016020^cellular_component^membrane
TR141596_c0_g1	TR141596_c0_g1_i1	TR141596_c0_g1::TR141596_c0_g1_i1::g.1499::m.1499	2-301[+]	PF00530.17^SRCR^Scavenger receptor cysteine-rich domain^8-56^E:8.9e-06	.	.	GO:0005044^molecular_function^scavenger receptor activity`GO:0016020^cellular_component^membrane
TR141596_c0_g3	TR141596_c0_g3_i1	TR141596_c0_g3::TR141596_c0_g3_i1::g.1500::m.1500	2-301[+]	PF00530.17^SRCR^Scavenger receptor cysteine-rich domain^8-57^E:5.1e-08	.	.	GO:0005044^molecular_function^scavenger receptor activity`GO:0016020^cellular_component^membrane
TR141882_c0_g2	TR141882_c0_g2_i1	TR141882_c0_g2::TR141882_c0_g2_i1::g.1006::m.1006	565-191[-]	PF00530.17^SRCR^Scavenger receptor cysteine-rich domain^29-83^E:1e-06	.	.	GO:0005044^molecular_function^scavenger receptor activity`GO:0016020^cellular_component^membrane
TR141882_c0_g2	TR141882_c0_g2_i2	TR141882_c0_g2::TR141882_c0_g2_i2::g.1007::m.1007	350-3[-]	PF00530.17^SRCR^Scavenger receptor cysteine-rich domain^2-69^E:5.7e-06	.	.	GO:0005044^molecular_function^scavenger receptor activity`GO:0016020^cellular_component^membrane
TR171289_c11_g2	TR171289_c11_g2_i1	TR171289_c11_g2::TR171289_c11_g2_i1::g.1555::m.1555	120-677[+]	PF00530.17^SRCR^Scavenger receptor cysteine-rich domain^36-123^E:1.3e-08	.	.	GO:0005044^molecular_function^scavenger receptor activity`GO:0016020^cellular_component^membrane
TR171289_c11_g2	TR171289_c11_g2_i4	TR171289_c11_g2::TR171289_c11_g2_i4::g.1558::m.1558	113-670[+]	PF00530.17^SRCR^Scavenger receptor cysteine-rich domain^36-123^E:1.1e-07	.	.	GO:0005044^molecular_function^scavenger receptor activity`GO:0016020^cellular_component^membrane
TR128393_c0_g1	TR128393_c0_g1_i1	TR128393_c0_g1::TR128393_c0_g1_i1::g.1619::m.1619	1-981[+]	PF00530.17^SRCR^Scavenger receptor cysteine-rich domain^1-88^E:1.5e-13`PF00530.17^SRCR^Scavenger receptor cysteine-rich domain^120-205^E:1.5e-09`PF01186.16^Lysyl_oxidase^Lysyl oxidase^239-326^E:7.8e-23	.	.	GO:0005044^molecular_function^scavenger receptor activity`GO:0016020^cellular_component^membrane`GO:0005507^molecular_function^copper ion binding`GO:0016641^molecular_function^oxidoreductase activity, acting on the CH-NH2 group of donors, oxygen as acceptor`GO:0055114^biological_process^oxidation-reduction process
TR128494_c0_g1	TR128494_c0_g1_i1	TR128494_c0_g1::TR128494_c0_g1_i1::g.561::m.561	1-507[+]	PF00530.17^SRCR^Scavenger receptor cysteine-rich domain^9-45^E:1e-06`PF03351.16^DOMON^DOMON domain^57-168^E:1.3e-25	.	.	GO:0005044^molecular_function^scavenger receptor activity`GO:0016020^cellular_component^membrane
TR128494_c0_g1	TR128494_c0_g1_i2	TR128494_c0_g1::TR128494_c0_g1_i2::g.562::m.562	1-507[+]	PF00530.17^SRCR^Scavenger receptor cysteine-rich domain^9-45^E:1e-06`PF03351.16^DOMON^DOMON domain^57-168^E:3.3e-26	.	.	GO:0005044^molecular_function^scavenger receptor activity`GO:0016020^cellular_component^membrane
TR128494_c0_g1	TR128494_c0_g1_i4	TR128494_c0_g1::TR128494_c0_g1_i4::g.564::m.564	3-491[+]	PF00530.17^SRCR^Scavenger receptor cysteine-rich domain^4-39^E:3.9e-06`PF03351.16^DOMON^DOMON domain^51-162^E:2.5e-26	.	.	GO:0005044^molecular_function^scavenger receptor activity`GO:0016020^cellular_component^membrane
TR128494_c0_g1	TR128494_c0_g1_i5	TR128494_c0_g1::TR128494_c0_g1_i5::g.565::m.565	1-507[+]	PF00530.17^SRCR^Scavenger receptor cysteine-rich domain^9-45^E:1e-06`PF03351.16^DOMON^DOMON domain^57-168^E:6.9e-26	.	.	GO:0005044^molecular_function^scavenger receptor activity`GO:0016020^cellular_component^membrane
TR128494_c0_g1	TR128494_c0_g1_i7	TR128494_c0_g1::TR128494_c0_g1_i7::g.566::m.566	3-491[+]	PF00530.17^SRCR^Scavenger receptor cysteine-rich domain^4-39^E:3.9e-06`PF03351.16^DOMON^DOMON domain^51-162^E:4.2e-26	.	.	GO:0005044^molecular_function^scavenger receptor activity`GO:0016020^cellular_component^membrane
TR142619_c0_g5	TR142619_c0_g5_i1	TR142619_c0_g5::TR142619_c0_g5_i1::g.898::m.898	1-297[+]	PF00530.17^SRCR^Scavenger receptor cysteine-rich domain^7-82^E:1.6e-09	.	.	GO:0005044^molecular_function^scavenger receptor activity`GO:0016020^cellular_component^membrane
TR171641_c0_g2	TR171641_c0_g2_i2	TR171641_c0_g2::TR171641_c0_g2_i2::g.1763::m.1763	1231-1569[+]	PF00530.17^SRCR^Scavenger receptor cysteine-rich domain^40-113^E:1.5e-24	.	.	GO:0005044^molecular_function^scavenger receptor activity`GO:0016020^cellular_component^membrane
TR171641_c0_g2	TR171641_c0_g2_i3	TR171641_c0_g2::TR171641_c0_g2_i3::g.1764::m.1764	1439-1777[+]	PF00530.17^SRCR^Scavenger receptor cysteine-rich domain^40-113^E:1.5e-24	.	.	GO:0005044^molecular_function^scavenger receptor activity`GO:0016020^cellular_component^membrane
TR157790_c0_g2	TR157790_c0_g2_i1	TR157790_c0_g2::TR157790_c0_g2_i1::g.309::m.309	1-324[+]	PF00530.17^SRCR^Scavenger receptor cysteine-rich domain^66-106^E:6.3e-15	.	.	GO:0005044^molecular_function^scavenger receptor activity`GO:0016020^cellular_component^membrane
TR171732_c1_g1	TR171732_c1_g1_i1	TR171732_c1_g1::TR171732_c1_g1_i1::g.771::m.771	326-3[-]	PF00530.17^SRCR^Scavenger receptor cysteine-rich domain^1-79^E:3.4e-24	.	.	GO:0005044^molecular_function^scavenger receptor activity`GO:0016020^cellular_component^membrane
TR171732_c1_g2	TR171732_c1_g2_i1	TR171732_c1_g2::TR171732_c1_g2_i1::g.772::m.772	326-3[-]	PF00530.17^SRCR^Scavenger receptor cysteine-rich domain^1-79^E:7.9e-25	.	.	GO:0005044^molecular_function^scavenger receptor activity`GO:0016020^cellular_component^membrane
TR171732_c2_g1	TR171732_c2_g1_i1	TR171732_c2_g1::TR171732_c2_g1_i1::g.773::m.773	314-3[-]	PF00530.17^SRCR^Scavenger receptor cysteine-rich domain^1-71^E:3.5e-17	.	.	GO:0005044^molecular_function^scavenger receptor activity`GO:0016020^cellular_component^membrane
TR171732_c2_g2	TR171732_c2_g2_i1	TR171732_c2_g2::TR171732_c2_g2_i1::g.774::m.774	303-1[-]	PF00530.17^SRCR^Scavenger receptor cysteine-rich domain^1-71^E:3.2e-17	.	.	GO:0005044^molecular_function^scavenger receptor activity`GO:0016020^cellular_component^membrane
TR171732_c4_g1	TR171732_c4_g1_i1	TR171732_c4_g1::TR171732_c4_g1_i1::g.775::m.775	2-310[+]	PF00530.17^SRCR^Scavenger receptor cysteine-rich domain^2-70^E:6.6e-21	.	.	GO:0005044^molecular_function^scavenger receptor activity`GO:0016020^cellular_component^membrane
TR171732_c4_g2	TR171732_c4_g2_i1	TR171732_c4_g2::TR171732_c4_g2_i1::g.776::m.776	3-362[+]	PF00530.17^SRCR^Scavenger receptor cysteine-rich domain^1-66^E:4.3e-17`PF00530.17^SRCR^Scavenger receptor cysteine-rich domain^79-119^E:3.2e-15	.	.	GO:0005044^molecular_function^scavenger receptor activity`GO:0016020^cellular_component^membrane
TR171732_c5_g1	TR171732_c5_g1_i2	TR171732_c5_g1::TR171732_c5_g1_i2::g.777::m.777	3-317[+]	PF00530.17^SRCR^Scavenger receptor cysteine-rich domain^2-71^E:2.5e-17	.	.	GO:0005044^molecular_function^scavenger receptor activity`GO:0016020^cellular_component^membrane
TR171732_c5_g2	TR171732_c5_g2_i1	TR171732_c5_g2::TR171732_c5_g2_i1::g.778::m.778	1-1299[+]	PF00530.17^SRCR^Scavenger receptor cysteine-rich domain^45-140^E:1.7e-26`PF00530.17^SRCR^Scavenger receptor cysteine-rich domain^159-255^E:1.6e-28`PF00530.17^SRCR^Scavenger receptor cysteine-rich domain^267-359^E:8e-28	.	.	GO:0005044^molecular_function^scavenger receptor activity`GO:0016020^cellular_component^membrane
TR171732_c5_g5	TR171732_c5_g5_i1	TR171732_c5_g5::TR171732_c5_g5_i1::g.779::m.779	3-2786[+]	PF00530.17^SRCR^Scavenger receptor cysteine-rich domain^17-113^E:2.8e-28`PF00530.17^SRCR^Scavenger receptor cysteine-rich domain^124-220^E:4.7e-28`PF00530.17^SRCR^Scavenger receptor cysteine-rich domain^235-337^E:7.1e-22`PF00530.17^SRCR^Scavenger receptor cysteine-rich domain^349-445^E:6.8e-25`PF00530.17^SRCR^Scavenger receptor cysteine-rich domain^464-555^E:5.4e-26`PF00530.17^SRCR^Scavenger rece…	.	.	GO:0005044^molecular_function^scavenger receptor activity`GO:0016020^cellular_component^membrane
TR171732_c5_g5	TR171732_c5_g5_i2	TR171732_c5_g5::TR171732_c5_g5_i2::g.782::m.782	2-2812[+]	PF00530.17^SRCR^Scavenger receptor cysteine-rich domain^29-125^E:2.8e-28`PF00530.17^SRCR^Scavenger receptor cysteine-rich domain^136-232^E:4.8e-28`PF00530.17^SRCR^Scavenger receptor cysteine-rich domain^247-349^E:7.2e-22`PF00530.17^SRCR^Scavenger receptor cysteine-rich domain^361-457^E:6.9e-25`PF00530.17^SRCR^Scavenger receptor cysteine-rich domain^476-567^E:5.5e-26`PF00530.17^SRCR^Scavenger rece…	.	.	GO:0005044^molecular_function^scavenger receptor activity`GO:0016020^cellular_component^membrane
TR171732_c5_g5	TR171732_c5_g5_i3	TR171732_c5_g5::TR171732_c5_g5_i3::g.785::m.785	2-2803[+]	PF00530.17^SRCR^Scavenger receptor cysteine-rich domain^29-125^E:2.8e-28`PF00530.17^SRCR^Scavenger receptor cysteine-rich domain^136-232^E:4.8e-28`PF00530.17^SRCR^Scavenger receptor cysteine-rich domain^247-349^E:7.1e-22`PF00530.17^SRCR^Scavenger receptor cysteine-rich domain^361-457^E:6.8e-25`PF00530.17^SRCR^Scavenger receptor cysteine-rich domain^476-567^E:5.5e-26`PF00530.17^SRCR^Scavenger rece…	.	.	GO:0005044^molecular_function^scavenger receptor activity`GO:0016020^cellular_component^membrane
TR171732_c5_g4	TR171732_c5_g4_i2	.	.	.	.	.	.
TR171732_c5_g5	TR171732_c5_g5_i4	TR171732_c5_g5::TR171732_c5_g5_i4::g.788::m.788	2-2821[+]	PF00530.17^SRCR^Scavenger receptor cysteine-rich domain^29-125^E:2.8e-28`PF00530.17^SRCR^Scavenger receptor cysteine-rich domain^136-232^E:4.8e-28`PF00530.17^SRCR^Scavenger receptor cysteine-rich domain^247-349^E:7.2e-22`PF00530.17^SRCR^Scavenger receptor cysteine-rich domain^361-457^E:6.9e-25`PF00530.17^SRCR^Scavenger receptor cysteine-rich domain^476-567^E:5.5e-26`PF00530.17^SRCR^Scavenger rece…	.	.	GO:0005044^molecular_function^scavenger receptor activity`GO:0016020^cellular_component^membrane
TR171732_c5_g5	TR171732_c5_g5_i5	TR171732_c5_g5::TR171732_c5_g5_i5::g.791::m.791	2-2137[+]	PF00530.17^SRCR^Scavenger receptor cysteine-rich domain^29-125^E:3.4e-28`PF00530.17^SRCR^Scavenger receptor cysteine-rich domain^140-242^E:4.8e-22`PF00530.17^SRCR^Scavenger receptor cysteine-rich domain^254-350^E:4.7e-25`PF00530.17^SRCR^Scavenger receptor cysteine-rich domain^369-460^E:3.8e-26`PF00530.17^SRCR^Scavenger receptor cysteine-rich domain^477-571^E:3.2e-26`PF00530.17^SRCR^Scavenger rece…	.	.	GO:0005044^molecular_function^scavenger receptor activity`GO:0016020^cellular_component^membrane
TR171732_c5_g5	TR171732_c5_g5_i6	TR171732_c5_g5::TR171732_c5_g5_i6::g.794::m.794	3-2777[+]	PF00530.17^SRCR^Scavenger receptor cysteine-rich domain^17-113^E:2.7e-28`PF00530.17^SRCR^Scavenger receptor cysteine-rich domain^124-220^E:4.7e-28`PF00530.17^SRCR^Scavenger receptor cysteine-rich domain^235-337^E:7e-22`PF00530.17^SRCR^Scavenger receptor cysteine-rich domain^349-445^E:6.8e-25`PF00530.17^SRCR^Scavenger receptor cysteine-rich domain^464-555^E:5.4e-26`PF00530.17^SRCR^Scavenger recept…	.	.	GO:0005044^molecular_function^scavenger receptor activity`GO:0016020^cellular_component^membrane
TR171732_c5_g5	TR171732_c5_g5_i7	TR171732_c5_g5::TR171732_c5_g5_i7::g.797::m.797	3-2102[+]	PF00530.17^SRCR^Scavenger receptor cysteine-rich domain^17-113^E:3.3e-28`PF00530.17^SRCR^Scavenger receptor cysteine-rich domain^128-230^E:4.7e-22`PF00530.17^SRCR^Scavenger receptor cysteine-rich domain^242-338^E:4.6e-25`PF00530.17^SRCR^Scavenger receptor cysteine-rich domain^357-448^E:3.7e-26`PF00530.17^SRCR^Scavenger receptor cysteine-rich domain^465-559^E:3.1e-26`PF00530.17^SRCR^Scavenger rece…	.	.	GO:0005044^molecular_function^scavenger receptor activity`GO:0016020^cellular_component^membrane
TR171732_c6_g1	TR171732_c6_g1_i1	TR171732_c6_g1::TR171732_c6_g1_i1::g.800::m.800	328-2[-]	PF00530.17^SRCR^Scavenger receptor cysteine-rich domain^29-105^E:1.5e-20	.	.	GO:0005044^molecular_function^scavenger receptor activity`GO:0016020^cellular_component^membrane
TR171732_c7_g1	TR171732_c7_g1_i1	TR171732_c7_g1::TR171732_c7_g1_i1::g.801::m.801	300-1[-]	PF00530.17^SRCR^Scavenger receptor cysteine-rich domain^1-62^E:9.6e-16`PF00530.17^SRCR^Scavenger receptor cysteine-rich domain^75-100^E:1e-06	.	.	GO:0005044^molecular_function^scavenger receptor activity`GO:0016020^cellular_component^membrane
TR171732_c8_g1	TR171732_c8_g1_i1	TR171732_c8_g1::TR171732_c8_g1_i1::g.802::m.802	300-1[-]	PF00530.17^SRCR^Scavenger receptor cysteine-rich domain^2-70^E:6e-21	.	.	GO:0005044^molecular_function^scavenger receptor activity`GO:0016020^cellular_component^membrane
TR142827_c0_g3	TR142827_c0_g3_i4	TR142827_c0_g3::TR142827_c0_g3_i4::g.1402::m.1402	3-311[+]	PF00530.17^SRCR^Scavenger receptor cysteine-rich domain^14-57^E:1.3e-08`PF00530.17^SRCR^Scavenger receptor cysteine-rich domain^69-103^E:1.1e-09	.	.	GO:0005044^molecular_function^scavenger receptor activity`GO:0016020^cellular_component^membrane
TR142854_c0_g1	TR142854_c0_g1_i1	TR142854_c0_g1::TR142854_c0_g1_i1::g.1405::m.1405	600-1[-]	PF00530.17^SRCR^Scavenger receptor cysteine-rich domain^2-74^E:7.1e-17`PF00530.17^SRCR^Scavenger receptor cysteine-rich domain^90-182^E:5.1e-29	.	.	GO:0005044^molecular_function^scavenger receptor activity`GO:0016020^cellular_component^membrane
TR157823_c0_g1	TR157823_c0_g1_i1	TR157823_c0_g1::TR157823_c0_g1_i1::g.1545::m.1545	2-361[+]	PF00530.17^SRCR^Scavenger receptor cysteine-rich domain^14-111^E:2.5e-27	.	.	GO:0005044^molecular_function^scavenger receptor activity`GO:0016020^cellular_component^membrane
TR157823_c0_g4	TR157823_c0_g4_i1	TR157823_c0_g4::TR157823_c0_g4_i1::g.1546::m.1546	2-310[+]	PF00530.17^SRCR^Scavenger receptor cysteine-rich domain^14-94^E:5.4e-25`PF15494.5^SRCR_2^Scavenger receptor cysteine-rich domain^24-61^E:2.8e-06	.	.	GO:0005044^molecular_function^scavenger receptor activity`GO:0016020^cellular_component^membrane
TR142913_c0_g1	TR142913_c0_g1_i1	TR142913_c0_g1::TR142913_c0_g1_i1::g.295::m.295	1-348[+]	PF00530.17^SRCR^Scavenger receptor cysteine-rich domain^1-89^E:1.9e-16	.	.	GO:0005044^molecular_function^scavenger receptor activity`GO:0016020^cellular_component^membrane
TR142913_c0_g4	TR142913_c0_g4_i1	TR142913_c0_g4::TR142913_c0_g4_i1::g.296::m.296	3-371[+]	PF00530.17^SRCR^Scavenger receptor cysteine-rich domain^85-121^E:4.5e-11	.	.	GO:0005044^molecular_function^scavenger receptor activity`GO:0016020^cellular_component^membrane
TR142913_c0_g4	TR142913_c0_g4_i2	TR142913_c0_g4::TR142913_c0_g4_i2::g.297::m.297	3-368[+]	PF00530.17^SRCR^Scavenger receptor cysteine-rich domain^85-122^E:1.5e-10	.	.	GO:0005044^molecular_function^scavenger receptor activity`GO:0016020^cellular_component^membrane
TR154695_c0_g1	TR154695_c0_g1_i1	TR154695_c0_g1::TR154695_c0_g1_i1::g.12::m.12	814-2[-]	PF00530.17^SRCR^Scavenger receptor cysteine-rich domain^1-79^E:7.3e-21`PF00530.17^SRCR^Scavenger receptor cysteine-rich domain^98-196^E:8.8e-28`PF00530.17^SRCR^Scavenger receptor cysteine-rich domain^208-256^E:1.7e-11	.	.	GO:0005044^molecular_function^scavenger receptor activity`GO:0016020^cellular_component^membrane
TR154695_c0_g1	TR154695_c0_g1_i2	TR154695_c0_g1::TR154695_c0_g1_i2::g.13::m.13	628-2[-]	PF00530.17^SRCR^Scavenger receptor cysteine-rich domain^36-134^E:4.6e-28`PF00530.17^SRCR^Scavenger receptor cysteine-rich domain^146-195^E:1.2e-11	.	.	GO:0005044^molecular_function^scavenger receptor activity`GO:0016020^cellular_component^membrane
TR143961_c0_g2	TR143961_c0_g2_i1	TR143961_c0_g2::TR143961_c0_g2_i1::g.1103::m.1103	1-426[+]	PF00530.17^SRCR^Scavenger receptor cysteine-rich domain^1-61^E:2.5e-07`PF00530.17^SRCR^Scavenger receptor cysteine-rich domain^76-141^E:7.1e-17	.	.	GO:0005044^molecular_function^scavenger receptor activity`GO:0016020^cellular_component^membrane
TR173201_c0_g1	TR173201_c0_g1_i1	TR173201_c0_g1::TR173201_c0_g1_i1::g.2210::m.2210	893-3[-]	PF00530.17^SRCR^Scavenger receptor cysteine-rich domain^70-171^E:7.4e-19`PF00530.17^SRCR^Scavenger receptor cysteine-rich domain^205-291^E:7.9e-08	.	.	GO:0005044^molecular_function^scavenger receptor activity`GO:0016020^cellular_component^membrane
TR173201_c0_g2	TR173201_c0_g2_i1	TR173201_c0_g2::TR173201_c0_g2_i1::g.2211::m.2211	884-3[-]	PF00530.17^SRCR^Scavenger receptor cysteine-rich domain^67-168^E:7.2e-19`PF00530.17^SRCR^Scavenger receptor cysteine-rich domain^202-288^E:7.7e-08	.	.	GO:0005044^molecular_function^scavenger receptor activity`GO:0016020^cellular_component^membrane
TR173201_c1_g1	TR173201_c1_g1_i1	TR173201_c1_g1::TR173201_c1_g1_i1::g.2212::m.2212	1-330[+]	PF00530.17^SRCR^Scavenger receptor cysteine-rich domain^2-89^E:3.6e-10	.	.	GO:0005044^molecular_function^scavenger receptor activity`GO:0016020^cellular_component^membrane
TR173201_c1_g3	TR173201_c1_g3_i2	TR173201_c1_g3::TR173201_c1_g3_i2::g.2213::m.2213	89-1426[+]	PF00530.17^SRCR^Scavenger receptor cysteine-rich domain^92-202^E:7.3e-12`PF00530.17^SRCR^Scavenger receptor cysteine-rich domain^223-324^E:6.4e-19`PF00530.17^SRCR^Scavenger receptor cysteine-rich domain^358-444^E:1.7e-07	.	.	GO:0005044^molecular_function^scavenger receptor activity`GO:0016020^cellular_component^membrane
TR173201_c1_g3	TR173201_c1_g3_i3	TR173201_c1_g3::TR173201_c1_g3_i3::g.2216::m.2216	89-556[+]	PF00530.17^SRCR^Scavenger receptor cysteine-rich domain^91-134^E:9.4e-07	.	.	GO:0005044^molecular_function^scavenger receptor activity`GO:0016020^cellular_component^membrane
TR173201_c1_g3	TR173201_c1_g3_i4	TR173201_c1_g3::TR173201_c1_g3_i4::g.2218::m.2218	1-327[+]	PF00530.17^SRCR^Scavenger receptor cysteine-rich domain^22-103^E:2.6e-16	.	.	GO:0005044^molecular_function^scavenger receptor activity`GO:0016020^cellular_component^membrane
TR173201_c1_g11	TR173201_c1_g11_i1	TR173201_c1_g11::TR173201_c1_g11_i1::g.2223::m.2223	1-366[+]	PF00530.17^SRCR^Scavenger receptor cysteine-rich domain^2-89^E:1.4e-08	.	.	GO:0005044^molecular_function^scavenger receptor activity`GO:0016020^cellular_component^membrane
TR144268_c0_g3	TR144268_c0_g3_i1	TR144268_c0_g3::TR144268_c0_g3_i1::g.2424::m.2424	3-308[+]	PF00530.17^SRCR^Scavenger receptor cysteine-rich domain^2-82^E:7e-12	.	.	GO:0005044^molecular_function^scavenger receptor activity`GO:0016020^cellular_component^membrane
TR144268_c0_g4	TR144268_c0_g4_i1	TR144268_c0_g4::TR144268_c0_g4_i1::g.2425::m.2425	3-308[+]	PF00530.17^SRCR^Scavenger receptor cysteine-rich domain^2-82^E:4.8e-12	.	.	GO:0005044^molecular_function^scavenger receptor activity`GO:0016020^cellular_component^membrane
TR144268_c0_g5	TR144268_c0_g5_i2	TR144268_c0_g5::TR144268_c0_g5_i2::g.2426::m.2426	3-308[+]	PF00530.17^SRCR^Scavenger receptor cysteine-rich domain^2-82^E:7.7e-12	.	.	GO:0005044^molecular_function^scavenger receptor activity`GO:0016020^cellular_component^membrane
TR144331_c0_g2	TR144331_c0_g2_i1	TR144331_c0_g2::TR144331_c0_g2_i1::g.1592::m.1592	1-297[+]	PF00530.17^SRCR^Scavenger receptor cysteine-rich domain^62-99^E:1.4e-11	.	.	GO:0005044^molecular_function^scavenger receptor activity`GO:0016020^cellular_component^membrane
TR144331_c0_g3	TR144331_c0_g3_i1	TR144331_c0_g3::TR144331_c0_g3_i1::g.1593::m.1593	1-297[+]	PF00530.17^SRCR^Scavenger receptor cysteine-rich domain^62-99^E:7.6e-12	.	.	GO:0005044^molecular_function^scavenger receptor activity`GO:0016020^cellular_component^membrane
TR173586_c0_g2	TR173586_c0_g2_i1	TR173586_c0_g2::TR173586_c0_g2_i1::g.122::m.122	1229-2890[+]	PF00530.17^SRCR^Scavenger receptor cysteine-rich domain^46-136^E:9.8e-07`PF00530.17^SRCR^Scavenger receptor cysteine-rich domain^148-235^E:6.7e-06`PF00530.17^SRCR^Scavenger receptor cysteine-rich domain^268-363^E:3.8e-13	.	.	GO:0005044^molecular_function^scavenger receptor activity`GO:0016020^cellular_component^membrane
TR173586_c0_g2	TR173586_c0_g2_i2	TR173586_c0_g2::TR173586_c0_g2_i2::g.125::m.125	1233-2129[+]	PF00530.17^SRCR^Scavenger receptor cysteine-rich domain^46-136^E:3.3e-07`PF00530.17^SRCR^Scavenger receptor cysteine-rich domain^148-235^E:8.5e-07	.	.	GO:0005044^molecular_function^scavenger receptor activity`GO:0016020^cellular_component^membrane
TR173626_c2_g2	TR173626_c2_g2_i5	TR173626_c2_g2::TR173626_c2_g2_i5::g.1489::m.1489	1-321[+]	PF00530.17^SRCR^Scavenger receptor cysteine-rich domain^2-36^E:8.4e-07`PF12661.6^hEGF^Human growth factor-like EGF^45-63^E:0.0058`PF00084.19^Sushi^Sushi repeat (SCR repeat)^74-107^E:0.0012	.	.	GO:0005044^molecular_function^scavenger receptor activity`GO:0016020^cellular_component^membrane
TR173754_c0_g3	TR173754_c0_g3_i1	TR173754_c0_g3::TR173754_c0_g3_i1::g.279::m.279	51-560[+]	PF00530.17^SRCR^Scavenger receptor cysteine-rich domain^39-130^E:4.2e-30	.	.	GO:0005044^molecular_function^scavenger receptor activity`GO:0016020^cellular_component^membrane
TR173754_c0_g3	TR173754_c0_g3_i2	TR173754_c0_g3::TR173754_c0_g3_i2::g.280::m.280	51-617[+]	PF00530.17^SRCR^Scavenger receptor cysteine-rich domain^39-130^E:4.7e-27	.	.	GO:0005044^molecular_function^scavenger receptor activity`GO:0016020^cellular_component^membrane
TR173754_c0_g3	TR173754_c0_g3_i3	TR173754_c0_g3::TR173754_c0_g3_i3::g.282::m.282	51-560[+]	PF00530.17^SRCR^Scavenger receptor cysteine-rich domain^39-130^E:3.1e-30	.	.	GO:0005044^molecular_function^scavenger receptor activity`GO:0016020^cellular_component^membrane
TR173754_c0_g3	TR173754_c0_g3_i4	TR173754_c0_g3::TR173754_c0_g3_i4::g.283::m.283	51-494[+]	PF00530.17^SRCR^Scavenger receptor cysteine-rich domain^40-130^E:4.7e-28	.	.	GO:0005044^molecular_function^scavenger receptor activity`GO:0016020^cellular_component^membrane
TR170359_c0_g1	TR170359_c0_g1_i1	TR170359_c0_g1::TR170359_c0_g1_i1::g.945::m.945	150-1766[+]	PF00530.17^SRCR^Scavenger receptor cysteine-rich domain^39-131^E:3.2e-29`PF00530.17^SRCR^Scavenger receptor cysteine-rich domain^149-238^E:6.3e-26`PF00530.17^SRCR^Scavenger receptor cysteine-rich domain^249-345^E:8e-31`PF00530.17^SRCR^Scavenger receptor cysteine-rich domain^355-452^E:5.3e-31`PF00530.17^SRCR^Scavenger receptor cysteine-rich domain^470-539^E:6.8e-18	.	.	GO:0005044^molecular_function^scavenger receptor activity`GO:0016020^cellular_component^membrane
TR170359_c0_g1	TR170359_c0_g1_i2	TR170359_c0_g1::TR170359_c0_g1_i2::g.947::m.947	694-2319[+]	PF00530.17^SRCR^Scavenger receptor cysteine-rich domain^42-134^E:3.3e-29`PF00530.17^SRCR^Scavenger receptor cysteine-rich domain^152-241^E:6.4e-26`PF00530.17^SRCR^Scavenger receptor cysteine-rich domain^252-348^E:8.1e-31`PF00530.17^SRCR^Scavenger receptor cysteine-rich domain^358-455^E:5.4e-31`PF00530.17^SRCR^Scavenger receptor cysteine-rich domain^473-542^E:6.9e-18	.	.	GO:0005044^molecular_function^scavenger receptor activity`GO:0016020^cellular_component^membrane
TR170359_c0_g1	TR170359_c0_g1_i3	TR170359_c0_g1::TR170359_c0_g1_i3::g.949::m.949	1-1485[+]	PF00530.17^SRCR^Scavenger receptor cysteine-rich domain^1-87^E:1.7e-25`PF00530.17^SRCR^Scavenger receptor cysteine-rich domain^103-194^E:3.3e-27`PF00530.17^SRCR^Scavenger receptor cysteine-rich domain^205-301^E:7e-31`PF00530.17^SRCR^Scavenger receptor cysteine-rich domain^311-408^E:4.6e-31`PF00530.17^SRCR^Scavenger receptor cysteine-rich domain^426-495^E:6e-18	.	.	GO:0005044^molecular_function^scavenger receptor activity`GO:0016020^cellular_component^membrane
TR170392_c2_g1	TR170392_c2_g1_i1	TR170392_c2_g1::TR170392_c2_g1_i1::g.982::m.982	1-495[+]	PF00530.17^SRCR^Scavenger receptor cysteine-rich domain^5-50^E:4.1e-10`PF00530.17^SRCR^Scavenger receptor cysteine-rich domain^67-160^E:9.4e-27	.	.	GO:0005044^molecular_function^scavenger receptor activity`GO:0016020^cellular_component^membrane
TR170392_c2_g1	TR170392_c2_g1_i3	TR170392_c2_g1::TR170392_c2_g1_i3::g.983::m.983	3-533[+]	PF00530.17^SRCR^Scavenger receptor cysteine-rich domain^1-62^E:3.4e-13`PF00530.17^SRCR^Scavenger receptor cysteine-rich domain^79-173^E:2.3e-27	.	.	GO:0005044^molecular_function^scavenger receptor activity`GO:0016020^cellular_component^membrane
TR170389_c3_g7	TR170389_c3_g7_i2	TR170389_c3_g7::TR170389_c3_g7_i2::g.1139::m.1139	3-302[+]	PF00530.17^SRCR^Scavenger receptor cysteine-rich domain^7-54^E:6.2e-07	.	.	GO:0005044^molecular_function^scavenger receptor activity`GO:0016020^cellular_component^membrane
TR170389_c3_g7	TR170389_c3_g7_i3	TR170389_c3_g7::TR170389_c3_g7_i3::g.1140::m.1140	3-302[+]	PF00530.17^SRCR^Scavenger receptor cysteine-rich domain^7-54^E:2.3e-06	.	.	GO:0005044^molecular_function^scavenger receptor activity`GO:0016020^cellular_component^membrane
TR170550_c0_g5	TR170550_c0_g5_i2	TR170550_c0_g5::TR170550_c0_g5_i2::g.543::m.543	3-386[+]	PF00530.17^SRCR^Scavenger receptor cysteine-rich domain^8-97^E:1.8e-18	.	.	GO:0005044^molecular_function^scavenger receptor activity`GO:0016020^cellular_component^membrane
TR170550_c0_g7	TR170550_c0_g7_i1	TR170550_c0_g7::TR170550_c0_g7_i1::g.544::m.544	1-351[+]	PF00530.17^SRCR^Scavenger receptor cysteine-rich domain^2-86^E:6.6e-17	.	.	GO:0005044^molecular_function^scavenger receptor activity`GO:0016020^cellular_component^membrane
TR170550_c0_g7	TR170550_c0_g7_i2	TR170550_c0_g7::TR170550_c0_g7_i2::g.545::m.545	1-648[+]	PF00530.17^SRCR^Scavenger receptor cysteine-rich domain^1-80^E:9.8e-21`PF00530.17^SRCR^Scavenger receptor cysteine-rich domain^93-183^E:1.2e-17	.	.	GO:0005044^molecular_function^scavenger receptor activity`GO:0016020^cellular_component^membrane
TR170550_c0_g7	TR170550_c0_g7_i3	TR170550_c0_g7::TR170550_c0_g7_i3::g.546::m.546	1-351[+]	PF00530.17^SRCR^Scavenger receptor cysteine-rich domain^2-86^E:1.6e-17	.	.	GO:0005044^molecular_function^scavenger receptor activity`GO:0016020^cellular_component^membrane
TR170550_c0_g8	TR170550_c0_g8_i1	TR170550_c0_g8::TR170550_c0_g8_i1::g.547::m.547	1-405[+]	PF00530.17^SRCR^Scavenger receptor cysteine-rich domain^1-80^E:2.2e-21`PF00530.17^SRCR^Scavenger receptor cysteine-rich domain^93-135^E:2.9e-09	.	.	GO:0005044^molecular_function^scavenger receptor activity`GO:0016020^cellular_component^membrane
TR156625_c4_g1	TR156625_c4_g1_i1	TR156625_c4_g1::TR156625_c4_g1_i1::g.1210::m.1210	513-1634[+]	PF00530.17^SRCR^Scavenger receptor cysteine-rich domain^53-171^E:2.3e-07`PF00530.17^SRCR^Scavenger receptor cysteine-rich domain^184-275^E:1.2e-15	.	.	GO:0005044^molecular_function^scavenger receptor activity`GO:0016020^cellular_component^membrane
TR170687_c2_g3	TR170687_c2_g3_i1	TR170687_c2_g3::TR170687_c2_g3_i1::g.1867::m.1867	3-593[+]	PF00530.17^SRCR^Scavenger receptor cysteine-rich domain^44-139^E:2.9e-28`PF00530.17^SRCR^Scavenger receptor cysteine-rich domain^148-196^E:1e-14	.	.	GO:0005044^molecular_function^scavenger receptor activity`GO:0016020^cellular_component^membrane
TR170687_c3_g1	TR170687_c3_g1_i1	TR170687_c3_g1::TR170687_c3_g1_i1::g.1868::m.1868	2-370[+]	PF00530.17^SRCR^Scavenger receptor cysteine-rich domain^91-123^E:1.1e-07	.	.	GO:0005044^molecular_function^scavenger receptor activity`GO:0016020^cellular_component^membrane
TR170687_c3_g1	TR170687_c3_g1_i2	TR170687_c3_g1::TR170687_c3_g1_i2::g.1869::m.1869	791-1291[+]	PF00530.17^SRCR^Scavenger receptor cysteine-rich domain^135-167^E:1.8e-07	.	.	GO:0005044^molecular_function^scavenger receptor activity`GO:0016020^cellular_component^membrane
TR170687_c3_g1	TR170687_c3_g1_i4	TR170687_c3_g1::TR170687_c3_g1_i4::g.1871::m.1871	2-361[+]	PF00530.17^SRCR^Scavenger receptor cysteine-rich domain^88-120^E:1e-07	.	.	GO:0005044^molecular_function^scavenger receptor activity`GO:0016020^cellular_component^membrane
TR170687_c4_g4	TR170687_c4_g4_i1	TR170687_c4_g4::TR170687_c4_g4_i1::g.1872::m.1872	611-3[-]	PF00530.17^SRCR^Scavenger receptor cysteine-rich domain^60-157^E:9.1e-33`PF15494.5^SRCR_2^Scavenger receptor cysteine-rich domain^75-158^E:2.6e-06`PF00530.17^SRCR^Scavenger receptor cysteine-rich domain^169-203^E:1.9e-06	.	.	GO:0005044^molecular_function^scavenger receptor activity`GO:0016020^cellular_component^membrane
TR170687_c4_g4	TR170687_c4_g4_i2	TR170687_c4_g4::TR170687_c4_g4_i2::g.1873::m.1873	398-3[-]	PF00530.17^SRCR^Scavenger receptor cysteine-rich domain^2-57^E:1.4e-09`PF00530.17^SRCR^Scavenger receptor cysteine-rich domain^66-132^E:1e-20`PF15494.5^SRCR_2^Scavenger receptor cysteine-rich domain^81-113^E:1.6e-06	.	.	GO:0005044^molecular_function^scavenger receptor activity`GO:0016020^cellular_component^membrane
TR170687_c4_g4	TR170687_c4_g4_i3	TR170687_c4_g4::TR170687_c4_g4_i3::g.1874::m.1874	789-1[-]	PF00530.17^SRCR^Scavenger receptor cysteine-rich domain^135-231^E:2.3e-32	.	.	GO:0005044^molecular_function^scavenger receptor activity`GO:0016020^cellular_component^membrane
TR170687_c4_g4	TR170687_c4_g4_i4	TR170687_c4_g4::TR170687_c4_g4_i4::g.1875::m.1875	729-1[-]	PF00530.17^SRCR^Scavenger receptor cysteine-rich domain^10-106^E:1.5e-30`PF15494.5^SRCR_2^Scavenger receptor cysteine-rich domain^25-58^E:4.5e-06`PF00530.17^SRCR^Scavenger receptor cysteine-rich domain^115-211^E:2.4e-31	.	.	GO:0005044^molecular_function^scavenger receptor activity`GO:0016020^cellular_component^membrane
TR170687_c4_g4	TR170687_c4_g4_i6	TR170687_c4_g4::TR170687_c4_g4_i6::g.1876::m.1876	645-1[-]	PF00530.17^SRCR^Scavenger receptor cysteine-rich domain^87-183^E:3.5e-32`PF15494.5^SRCR_2^Scavenger receptor cysteine-rich domain^102-185^E:8.4e-07	.	.	GO:0005044^molecular_function^scavenger receptor activity`GO:0016020^cellular_component^membrane
TR170687_c4_g4	TR170687_c4_g4_i8	TR170687_c4_g4::TR170687_c4_g4_i8::g.1877::m.1877	564-1[-]	PF00530.17^SRCR^Scavenger receptor cysteine-rich domain^60-156^E:1e-32`PF15494.5^SRCR_2^Scavenger receptor cysteine-rich domain^75-157^E:3.4e-06	.	.	GO:0005044^molecular_function^scavenger receptor activity`GO:0016020^cellular_component^membrane
TR170687_c4_g4	TR170687_c4_g4_i9	TR170687_c4_g4::TR170687_c4_g4_i9::g.1878::m.1878	702-1[-]	PF00530.17^SRCR^Scavenger receptor cysteine-rich domain^106-202^E:1.7e-32	.	.	GO:0005044^molecular_function^scavenger receptor activity`GO:0016020^cellular_component^membrane
TR170687_c4_g4	TR170687_c4_g4_i10	TR170687_c4_g4::TR170687_c4_g4_i10::g.1879::m.1879	554-3[-]	PF00530.17^SRCR^Scavenger receptor cysteine-rich domain^26-122^E:2.9e-31`PF00530.17^SRCR^Scavenger receptor cysteine-rich domain^136-181^E:4.8e-14	.	.	GO:0005044^molecular_function^scavenger receptor activity`GO:0016020^cellular_component^membrane
TR170687_c4_g4	TR170687_c4_g4_i11	TR170687_c4_g4::TR170687_c4_g4_i11::g.1880::m.1880	729-1[-]	PF00530.17^SRCR^Scavenger receptor cysteine-rich domain^10-106^E:6.4e-30`PF00530.17^SRCR^Scavenger receptor cysteine-rich domain^115-211^E:2.2e-32`PF15494.5^SRCR_2^Scavenger receptor cysteine-rich domain^130-212^E:4.9e-06	.	.	GO:0005044^molecular_function^scavenger receptor activity`GO:0016020^cellular_component^membrane
TR170687_c4_g4	TR170687_c4_g4_i12	TR170687_c4_g4::TR170687_c4_g4_i12::g.1881::m.1881	602-3[-]	PF00530.17^SRCR^Scavenger receptor cysteine-rich domain^42-138^E:3.6e-31`PF00530.17^SRCR^Scavenger receptor cysteine-rich domain^152-197^E:5.6e-14	.	.	GO:0005044^molecular_function^scavenger receptor activity`GO:0016020^cellular_component^membrane
TR170687_c4_g4	TR170687_c4_g4_i14	TR170687_c4_g4::TR170687_c4_g4_i14::g.1882::m.1882	749-3[-]	PF00530.17^SRCR^Scavenger receptor cysteine-rich domain^106-203^E:1.5e-32`PF15494.5^SRCR_2^Scavenger receptor cysteine-rich domain^121-204^E:2.9e-06`PF00530.17^SRCR^Scavenger receptor cysteine-rich domain^215-249^E:2.6e-06	.	.	GO:0005044^molecular_function^scavenger receptor activity`GO:0016020^cellular_component^membrane
TR170687_c4_g4	TR170687_c4_g4_i15	TR170687_c4_g4::TR170687_c4_g4_i15::g.1883::m.1883	836-3[-]	PF00530.17^SRCR^Scavenger receptor cysteine-rich domain^135-232^E:1.9e-32`PF15494.5^SRCR_2^Scavenger receptor cysteine-rich domain^150-233^E:3.6e-06`PF00530.17^SRCR^Scavenger receptor cysteine-rich domain^244-278^E:3.1e-06	.	.	GO:0005044^molecular_function^scavenger receptor activity`GO:0016020^cellular_component^membrane
TR170687_c4_g4	TR170687_c4_g4_i16	TR170687_c4_g4::TR170687_c4_g4_i16::g.1884::m.1884	881-3[-]	PF00530.17^SRCR^Scavenger receptor cysteine-rich domain^135-231^E:1.2e-31`PF00530.17^SRCR^Scavenger receptor cysteine-rich domain^245-290^E:1.1e-13	.	.	GO:0005044^molecular_function^scavenger receptor activity`GO:0016020^cellular_component^membrane
TR170701_c1_g5	TR170701_c1_g5_i1	TR170701_c1_g5::TR170701_c1_g5_i1::g.2159::m.2159	2-325[+]	PF00530.17^SRCR^Scavenger receptor cysteine-rich domain^64-106^E:3.1e-12	.	.	GO:0005044^molecular_function^scavenger receptor activity`GO:0016020^cellular_component^membrane
TR170701_c1_g7	TR170701_c1_g7_i1	TR170701_c1_g7::TR170701_c1_g7_i1::g.2160::m.2160	2-613[+]	PF00530.17^SRCR^Scavenger receptor cysteine-rich domain^51-148^E:3.5e-21`PF00530.17^SRCR^Scavenger receptor cysteine-rich domain^160-202^E:1.1e-11	.	.	GO:0005044^molecular_function^scavenger receptor activity`GO:0016020^cellular_component^membrane
TR170701_c1_g7	TR170701_c1_g7_i6	TR170701_c1_g7::TR170701_c1_g7_i6::g.2161::m.2161	2-319[+]	PF00530.17^SRCR^Scavenger receptor cysteine-rich domain^26-104^E:7.2e-20	.	.	GO:0005044^molecular_function^scavenger receptor activity`GO:0016020^cellular_component^membrane
TR170701_c1_g7	TR170701_c1_g7_i7	TR170701_c1_g7::TR170701_c1_g7_i7::g.2162::m.2162	1-363[+]	PF00530.17^SRCR^Scavenger receptor cysteine-rich domain^1-65^E:1.3e-08`PF00530.17^SRCR^Scavenger receptor cysteine-rich domain^77-119^E:3.9e-12	.	.	GO:0005044^molecular_function^scavenger receptor activity`GO:0016020^cellular_component^membrane
TR170701_c1_g9	TR170701_c1_g9_i1	TR170701_c1_g9::TR170701_c1_g9_i1::g.2163::m.2163	2-637[+]	PF00530.17^SRCR^Scavenger receptor cysteine-rich domain^9-106^E:1.6e-24`PF00530.17^SRCR^Scavenger receptor cysteine-rich domain^116-212^E:1.7e-26	.	.	GO:0005044^molecular_function^scavenger receptor activity`GO:0016020^cellular_component^membrane
TR156883_c0_g1	TR156883_c0_g1_i1	TR156883_c0_g1::TR156883_c0_g1_i1::g.1146::m.1146	53-1201[+]	PF00530.17^SRCR^Scavenger receptor cysteine-rich domain^28-121^E:1e-22	.	.	GO:0005044^molecular_function^scavenger receptor activity`GO:0016020^cellular_component^membrane
TR156883_c0_g1	TR156883_c0_g1_i2	TR156883_c0_g1::TR156883_c0_g1_i2::g.1147::m.1147	39-1340[+]	PF00530.17^SRCR^Scavenger receptor cysteine-rich domain^28-120^E:8e-22	.	.	GO:0005044^molecular_function^scavenger receptor activity`GO:0016020^cellular_component^membrane
TR156883_c0_g1	TR156883_c0_g1_i3	TR156883_c0_g1::TR156883_c0_g1_i3::g.1149::m.1149	39-1349[+]	PF00530.17^SRCR^Scavenger receptor cysteine-rich domain^28-120^E:8.1e-22	.	.	GO:0005044^molecular_function^scavenger receptor activity`GO:0016020^cellular_component^membrane
TR156883_c0_g1	TR156883_c0_g1_i4	TR156883_c0_g1::TR156883_c0_g1_i4::g.1151::m.1151	53-1180[+]	PF00530.17^SRCR^Scavenger receptor cysteine-rich domain^28-121^E:1e-22	.	.	GO:0005044^molecular_function^scavenger receptor activity`GO:0016020^cellular_component^membrane
TR170870_c2_g1	TR170870_c2_g1_i1	TR170870_c2_g1::TR170870_c2_g1_i1::g.1861::m.1861	107-4465[+]	PF00530.17^SRCR^Scavenger receptor cysteine-rich domain^35-142^E:1.4e-13`PF00041.20^fn3^Fibronectin type III domain^252-339^E:4.8e-07	.	.	GO:0005044^molecular_function^scavenger receptor activity`GO:0016020^cellular_component^membrane`GO:0005515^molecular_function^protein binding
TR170981_c8_g1	TR170981_c8_g1_i1	TR170981_c8_g1::TR170981_c8_g1_i1::g.426::m.426	733-236[-]	PF00530.17^SRCR^Scavenger receptor cysteine-rich domain^27-117^E:3.8e-21	.	.	GO:0005044^molecular_function^scavenger receptor activity`GO:0016020^cellular_component^membrane
TR170981_c10_g1	TR170981_c10_g1_i1	TR170981_c10_g1::TR170981_c10_g1_i1::g.431::m.431	1472-1969[+]	PF00530.17^SRCR^Scavenger receptor cysteine-rich domain^27-117^E:3.8e-21	.	.	GO:0005044^molecular_function^scavenger receptor activity`GO:0016020^cellular_component^membrane
TR175002_c1_g1	TR175002_c1_g1_i1	TR175002_c1_g1::TR175002_c1_g1_i1::g.1299::m.1299	1-933[+]	PF00530.17^SRCR^Scavenger receptor cysteine-rich domain^34-130^E:5.6e-30	.	.	GO:0005044^molecular_function^scavenger receptor activity`GO:0016020^cellular_component^membrane
TR175002_c1_g1	TR175002_c1_g1_i2	TR175002_c1_g1::TR175002_c1_g1_i2::g.1300::m.1300	377-937[+]	PF00530.17^SRCR^Scavenger receptor cysteine-rich domain^12-108^E:8e-31	.	.	GO:0005044^molecular_function^scavenger receptor activity`GO:0016020^cellular_component^membrane
TR175002_c1_g2	TR175002_c1_g2_i5	TR175002_c1_g2::TR175002_c1_g2_i5::g.1301::m.1301	3-647[+]	PF00530.17^SRCR^Scavenger receptor cysteine-rich domain^3-93^E:1.2e-27`PF00530.17^SRCR^Scavenger receptor cysteine-rich domain^103-199^E:2.1e-31`PF15494.5^SRCR_2^Scavenger receptor cysteine-rich domain^114-149^E:3.7e-06	.	.	GO:0005044^molecular_function^scavenger receptor activity`GO:0016020^cellular_component^membrane
TR175007_c4_g1	TR175007_c4_g1_i1	TR175007_c4_g1::TR175007_c4_g1_i1::g.1745::m.1745	2-394[+]	PF00530.17^SRCR^Scavenger receptor cysteine-rich domain^36-131^E:4.4e-30`PF15494.5^SRCR_2^Scavenger receptor cysteine-rich domain^50-80^E:2.4e-06	.	.	GO:0005044^molecular_function^scavenger receptor activity`GO:0016020^cellular_component^membrane
TR175007_c4_g1	TR175007_c4_g1_i2	TR175007_c4_g1::TR175007_c4_g1_i2::g.1746::m.1746	2-691[+]	PF00530.17^SRCR^Scavenger receptor cysteine-rich domain^36-131^E:2.6e-30`PF15494.5^SRCR_2^Scavenger receptor cysteine-rich domain^50-81^E:3.2e-06`PF00084.19^Sushi^Sushi repeat (SCR repeat)^145-186^E:5.7e-09`PF00084.19^Sushi^Sushi repeat (SCR repeat)^191-229^E:0.0026	.	.	GO:0005044^molecular_function^scavenger receptor activity`GO:0016020^cellular_component^membrane
TR175007_c4_g1	TR175007_c4_g1_i3	TR175007_c4_g1::TR175007_c4_g1_i3::g.1747::m.1747	2-394[+]	PF00530.17^SRCR^Scavenger receptor cysteine-rich domain^36-131^E:3.1e-29	.	.	GO:0005044^molecular_function^scavenger receptor activity`GO:0016020^cellular_component^membrane
TR175007_c4_g1	TR175007_c4_g1_i4	TR175007_c4_g1::TR175007_c4_g1_i4::g.1748::m.1748	2-388[+]	PF00530.17^SRCR^Scavenger receptor cysteine-rich domain^36-129^E:5.4e-30`PF15494.5^SRCR_2^Scavenger receptor cysteine-rich domain^50-80^E:2.9e-06	.	.	GO:0005044^molecular_function^scavenger receptor activity`GO:0016020^cellular_component^membrane
TR175007_c4_g1	TR175007_c4_g1_i5	TR175007_c4_g1::TR175007_c4_g1_i5::g.1749::m.1749	2-388[+]	PF00530.17^SRCR^Scavenger receptor cysteine-rich domain^36-129^E:5.4e-29	.	.	GO:0005044^molecular_function^scavenger receptor activity`GO:0016020^cellular_component^membrane
TR175007_c5_g1	TR175007_c5_g1_i2	TR175007_c5_g1::TR175007_c5_g1_i2::g.1750::m.1750	2-418[+]	PF00530.17^SRCR^Scavenger receptor cysteine-rich domain^40-136^E:1.1e-29`PF15494.5^SRCR_2^Scavenger receptor cysteine-rich domain^56-83^E:1.7e-06	.	.	GO:0005044^molecular_function^scavenger receptor activity`GO:0016020^cellular_component^membrane
TR175007_c5_g1	TR175007_c5_g1_i3	TR175007_c5_g1::TR175007_c5_g1_i3::g.1752::m.1752	2-508[+]	PF00530.17^SRCR^Scavenger receptor cysteine-rich domain^1-72^E:7.1e-21`PF00530.17^SRCR^Scavenger receptor cysteine-rich domain^84-167^E:1.8e-23`PF15494.5^SRCR_2^Scavenger receptor cysteine-rich domain^100-127^E:3.2e-06	.	.	GO:0005044^molecular_function^scavenger receptor activity`GO:0016020^cellular_component^membrane
TR175007_c5_g4	TR175007_c5_g4_i1	TR175007_c5_g4::TR175007_c5_g4_i1::g.1754::m.1754	3-446[+]	PF00530.17^SRCR^Scavenger receptor cysteine-rich domain^20-116^E:1.2e-30`PF15494.5^SRCR_2^Scavenger receptor cysteine-rich domain^35-68^E:3.2e-06	.	.	GO:0005044^molecular_function^scavenger receptor activity`GO:0016020^cellular_component^membrane
TR175007_c5_g4	TR175007_c5_g4_i2	TR175007_c5_g4::TR175007_c5_g4_i2::g.1755::m.1755	1-330[+]	PF00530.17^SRCR^Scavenger receptor cysteine-rich domain^43-110^E:2.1e-19`PF15494.5^SRCR_2^Scavenger receptor cysteine-rich domain^58-90^E:3.2e-07	.	.	GO:0005044^molecular_function^scavenger receptor activity`GO:0016020^cellular_component^membrane
TR175007_c5_g4	TR175007_c5_g4_i3	TR175007_c5_g4::TR175007_c5_g4_i3::g.1756::m.1756	3-440[+]	PF00530.17^SRCR^Scavenger receptor cysteine-rich domain^20-116^E:4.8e-30`PF15494.5^SRCR_2^Scavenger receptor cysteine-rich domain^35-68^E:4.6e-06	.	.	GO:0005044^molecular_function^scavenger receptor activity`GO:0016020^cellular_component^membrane
TR160160_c0_g3	TR160160_c0_g3_i1	TR160160_c0_g3::TR160160_c0_g3_i1::g.375::m.375	1-372[+]	PF00530.17^SRCR^Scavenger receptor cysteine-rich domain^9-106^E:1.5e-16	.	.	GO:0005044^molecular_function^scavenger receptor activity`GO:0016020^cellular_component^membrane
TR160160_c0_g3	TR160160_c0_g3_i2	TR160160_c0_g3::TR160160_c0_g3_i2::g.376::m.376	1-372[+]	PF00530.17^SRCR^Scavenger receptor cysteine-rich domain^9-106^E:5.8e-16	.	.	GO:0005044^molecular_function^scavenger receptor activity`GO:0016020^cellular_component^membrane
TR160160_c0_g3	TR160160_c0_g3_i3	TR160160_c0_g3::TR160160_c0_g3_i3::g.377::m.377	1-378[+]	PF00530.17^SRCR^Scavenger receptor cysteine-rich domain^9-106^E:8.3e-17	.	.	GO:0005044^molecular_function^scavenger receptor activity`GO:0016020^cellular_component^membrane
TR160160_c0_g3	TR160160_c0_g3_i4	TR160160_c0_g3::TR160160_c0_g3_i4::g.378::m.378	1-348[+]	PF00530.17^SRCR^Scavenger receptor cysteine-rich domain^9-106^E:9.1e-17	.	.	GO:0005044^molecular_function^scavenger receptor activity`GO:0016020^cellular_component^membrane
TR160160_c0_g3	TR160160_c0_g3_i5	TR160160_c0_g3::TR160160_c0_g3_i5::g.379::m.379	1-399[+]	PF00530.17^SRCR^Scavenger receptor cysteine-rich domain^9-106^E:9.9e-17	.	.	GO:0005044^molecular_function^scavenger receptor activity`GO:0016020^cellular_component^membrane
TR175372_c6_g3	TR175372_c6_g3_i1	TR175372_c6_g3::TR175372_c6_g3_i1::g.2205::m.2205	1-450[+]	PF00530.17^SRCR^Scavenger receptor cysteine-rich domain^1-62^E:2.2e-10`PF00530.17^SRCR^Scavenger receptor cysteine-rich domain^76-150^E:8.4e-19	.	.	GO:0005044^molecular_function^scavenger receptor activity`GO:0016020^cellular_component^membrane
TR175372_c6_g3	TR175372_c6_g3_i2	TR175372_c6_g3::TR175372_c6_g3_i2::g.2207::m.2207	1-462[+]	PF00530.17^SRCR^Scavenger receptor cysteine-rich domain^1-62^E:2.4e-10`PF00530.17^SRCR^Scavenger receptor cysteine-rich domain^76-153^E:1.4e-20	.	.	GO:0005044^molecular_function^scavenger receptor activity`GO:0016020^cellular_component^membrane
TR175372_c6_g3	TR175372_c6_g3_i3	TR175372_c6_g3::TR175372_c6_g3_i3::g.2209::m.2209	1-387[+]	PF00530.17^SRCR^Scavenger receptor cysteine-rich domain^1-68^E:1.4e-13`PF00530.17^SRCR^Scavenger receptor cysteine-rich domain^81-125^E:4.3e-15	.	.	GO:0005044^molecular_function^scavenger receptor activity`GO:0016020^cellular_component^membrane
TR175372_c6_g12	TR175372_c6_g12_i1	TR175372_c6_g12::TR175372_c6_g12_i1::g.2212::m.2212	3-329[+]	PF00530.17^SRCR^Scavenger receptor cysteine-rich domain^2-42^E:5e-09	.	.	GO:0005044^molecular_function^scavenger receptor activity`GO:0016020^cellular_component^membrane
TR175379_c6_g4	TR175379_c6_g4_i2	TR175379_c6_g4::TR175379_c6_g4_i2::g.66::m.66	2-346[+]	PF00530.17^SRCR^Scavenger receptor cysteine-rich domain^8-50^E:4e-06	.	.	GO:0005044^molecular_function^scavenger receptor activity`GO:0016020^cellular_component^membrane
TR175379_c6_g4	TR175379_c6_g4_i3	TR175379_c6_g4::TR175379_c6_g4_i3::g.67::m.67	3-1088[+]	PF00530.17^SRCR^Scavenger receptor cysteine-rich domain^11-111^E:6.8e-26`PF00530.17^SRCR^Scavenger receptor cysteine-rich domain^122-218^E:4.7e-23	.	.	GO:0005044^molecular_function^scavenger receptor activity`GO:0016020^cellular_component^membrane
TR175379_c6_g4	TR175379_c6_g4_i4	TR175379_c6_g4::TR175379_c6_g4_i4::g.69::m.69	2-382[+]	PF00530.17^SRCR^Scavenger receptor cysteine-rich domain^11-106^E:8.6e-30	.	.	GO:0005044^molecular_function^scavenger receptor activity`GO:0016020^cellular_component^membrane
TR175379_c6_g9	TR175379_c6_g9_i1	TR175379_c6_g9::TR175379_c6_g9_i1::g.71::m.71	3-344[+]	PF00530.17^SRCR^Scavenger receptor cysteine-rich domain^3-72^E:3.9e-08	.	.	GO:0005044^molecular_function^scavenger receptor activity`GO:0016020^cellular_component^membrane
TR175379_c6_g11	TR175379_c6_g11_i3	TR175379_c6_g11::TR175379_c6_g11_i3::g.72::m.72	3-785[+]	PF00530.17^SRCR^Scavenger receptor cysteine-rich domain^2-79^E:5.2e-16`PF00530.17^SRCR^Scavenger receptor cysteine-rich domain^90-185^E:2.2e-31`PF00530.17^SRCR^Scavenger receptor cysteine-rich domain^196-259^E:7.9e-13	.	.	GO:0005044^molecular_function^scavenger receptor activity`GO:0016020^cellular_component^membrane
TR146444_c0_g1	TR146444_c0_g1_i1	TR146444_c0_g1::TR146444_c0_g1_i1::g.173::m.173	3-323[+]	PF00530.17^SRCR^Scavenger receptor cysteine-rich domain^3-72^E:6.1e-14	.	.	GO:0005044^molecular_function^scavenger receptor activity`GO:0016020^cellular_component^membrane
TR146432_c0_g4	TR146432_c0_g4_i1	TR146432_c0_g4::TR146432_c0_g4_i1::g.174::m.174	1-309[+]	PF00530.17^SRCR^Scavenger receptor cysteine-rich domain^56-98^E:1.1e-12	.	.	GO:0005044^molecular_function^scavenger receptor activity`GO:0016020^cellular_component^membrane
TR175482_c2_g6	TR175482_c2_g6_i3	TR175482_c2_g6::TR175482_c2_g6_i3::g.1602::m.1602	2-370[+]	PF03160.13^Calx-beta^Calx-beta domain^1-40^E:0.081`PF03160.13^Calx-beta^Calx-beta domain^57-68^E:3800`PF00530.17^SRCR^Scavenger receptor cysteine-rich domain^73-119^E:1.7e-11	.	.	GO:0007154^biological_process^cell communication`GO:0016021^cellular_component^integral component of membrane`GO:0005044^molecular_function^scavenger receptor activity`GO:0016020^cellular_component^membrane
TR175482_c2_g6	TR175482_c2_g6_i4	TR175482_c2_g6::TR175482_c2_g6_i4::g.1603::m.1603	2-478[+]	PF00530.17^SRCR^Scavenger receptor cysteine-rich domain^56-153^E:1.2e-23	.	.	GO:0005044^molecular_function^scavenger receptor activity`GO:0016020^cellular_component^membrane
TR175482_c2_g17	TR175482_c2_g17_i1	TR175482_c2_g17::TR175482_c2_g17_i1::g.1604::m.1604	2-319[+]	PF00530.17^SRCR^Scavenger receptor cysteine-rich domain^56-102^E:5.5e-12	.	.	GO:0005044^molecular_function^scavenger receptor activity`GO:0016020^cellular_component^membrane
TR175482_c2_g21	TR175482_c2_g21_i1	TR175482_c2_g21::TR175482_c2_g21_i1::g.1605::m.1605	1-609[+]	PF00530.17^SRCR^Scavenger receptor cysteine-rich domain^56-150^E:2.3e-29`PF15494.5^SRCR_2^Scavenger receptor cysteine-rich domain^66-107^E:3e-07	.	.	GO:0005044^molecular_function^scavenger receptor activity`GO:0016020^cellular_component^membrane
TR175482_c2_g21	TR175482_c2_g21_i2	TR175482_c2_g21::TR175482_c2_g21_i2::g.1606::m.1606	1-861[+]	PF00530.17^SRCR^Scavenger receptor cysteine-rich domain^56-150^E:5e-29`PF15494.5^SRCR_2^Scavenger receptor cysteine-rich domain^66-107^E:3.2e-07	.	.	GO:0005044^molecular_function^scavenger receptor activity`GO:0016020^cellular_component^membrane
TR175482_c2_g21	TR175482_c2_g21_i4	TR175482_c2_g21::TR175482_c2_g21_i4::g.1609::m.1609	1-1038[+]	PF00530.17^SRCR^Scavenger receptor cysteine-rich domain^115-209^E:7.3e-29	.	.	GO:0005044^molecular_function^scavenger receptor activity`GO:0016020^cellular_component^membrane
TR175594_c2_g1	TR175594_c2_g1_i1	TR175594_c2_g1::TR175594_c2_g1_i1::g.949::m.949	1-5202[+]	PF00530.17^SRCR^Scavenger receptor cysteine-rich domain^81-172^E:4.9e-18`PF00530.17^SRCR^Scavenger receptor cysteine-rich domain^181-287^E:1e-15`PF00041.20^fn3^Fibronectin type III domain^388-471^E:6.3e-15`PF00041.20^fn3^Fibronectin type III domain^487-568^E:9.5e-12`PF00041.20^fn3^Fibronectin type III domain^583-667^E:4.6e-06`PF00041.20^fn3^Fibronectin type III domain^681-766^E:2.2e-10`PF00041.20…	.	.	GO:0005044^molecular_function^scavenger receptor activity`GO:0016020^cellular_component^membrane`GO:0005515^molecular_function^protein binding
TR175594_c2_g1	TR175594_c2_g1_i2	TR175594_c2_g1::TR175594_c2_g1_i2::g.952::m.952	1-1440[+]	PF00530.17^SRCR^Scavenger receptor cysteine-rich domain^81-172^E:4.8e-19`PF00530.17^SRCR^Scavenger receptor cysteine-rich domain^181-287^E:2.1e-15`PF00041.20^fn3^Fibronectin type III domain^388-471^E:1.6e-15	.	.	GO:0005044^molecular_function^scavenger receptor activity`GO:0016020^cellular_component^membrane`GO:0005515^molecular_function^protein binding
TR175594_c2_g1	TR175594_c2_g1_i3	TR175594_c2_g1::TR175594_c2_g1_i3::g.954::m.954	1-5202[+]	PF00530.17^SRCR^Scavenger receptor cysteine-rich domain^81-172^E:4.9e-18`PF00530.17^SRCR^Scavenger receptor cysteine-rich domain^181-287^E:1e-15`PF00041.20^fn3^Fibronectin type III domain^388-471^E:6.3e-15`PF00041.20^fn3^Fibronectin type III domain^487-568^E:9.5e-12`PF00041.20^fn3^Fibronectin type III domain^583-667^E:4.6e-06`PF00041.20^fn3^Fibronectin type III domain^681-766^E:2.2e-10`PF00041.20…	.	.	GO:0005044^molecular_function^scavenger receptor activity`GO:0016020^cellular_component^membrane`GO:0005515^molecular_function^protein binding
TR160649_c1_g3	TR160649_c1_g3_i1	TR160649_c1_g3::TR160649_c1_g3_i1::g.1734::m.1734	1-306[+]	PF00530.17^SRCR^Scavenger receptor cysteine-rich domain^1-78^E:4.9e-07	.	.	GO:0005044^molecular_function^scavenger receptor activity`GO:0016020^cellular_component^membrane
TR160649_c1_g4	TR160649_c1_g4_i2	TR160649_c1_g4::TR160649_c1_g4_i2::g.1736::m.1736	1-423[+]	PF00530.17^SRCR^Scavenger receptor cysteine-rich domain^1-95^E:1.4e-13	.	.	GO:0005044^molecular_function^scavenger receptor activity`GO:0016020^cellular_component^membrane
TR160649_c1_g4	TR160649_c1_g4_i7	TR160649_c1_g4::TR160649_c1_g4_i7::g.1737::m.1737	1-411[+]	PF00530.17^SRCR^Scavenger receptor cysteine-rich domain^1-88^E:7e-13	.	.	GO:0005044^molecular_function^scavenger receptor activity`GO:0016020^cellular_component^membrane
TR160735_c5_g3	TR160735_c5_g3_i3	TR160735_c5_g3::TR160735_c5_g3_i3::g.1156::m.1156	802-497[-]	PF00530.17^SRCR^Scavenger receptor cysteine-rich domain^1-71^E:1.8e-07	.	.	GO:0005044^molecular_function^scavenger receptor activity`GO:0016020^cellular_component^membrane
TR160735_c5_g3	TR160735_c5_g3_i4	TR160735_c5_g3::TR160735_c5_g3_i4::g.1157::m.1157	372-1[-]	PF00530.17^SRCR^Scavenger receptor cysteine-rich domain^1-78^E:1.7e-07	.	.	GO:0005044^molecular_function^scavenger receptor activity`GO:0016020^cellular_component^membrane
TR146802_c1_g2	TR146802_c1_g2_i1	TR146802_c1_g2::TR146802_c1_g2_i1::g.2837::m.2837	542-3[-]	PF00530.17^SRCR^Scavenger receptor cysteine-rich domain^65-169^E:3.3e-13	.	.	GO:0005044^molecular_function^scavenger receptor activity`GO:0016020^cellular_component^membrane
TR146802_c1_g2	TR146802_c1_g2_i3	TR146802_c1_g2::TR146802_c1_g2_i3::g.2838::m.2838	527-3[-]	PF00530.17^SRCR^Scavenger receptor cysteine-rich domain^60-164^E:3e-13	.	.	GO:0005044^molecular_function^scavenger receptor activity`GO:0016020^cellular_component^membrane
TR160872_c0_g1	TR160872_c0_g1_i1	TR160872_c0_g1::TR160872_c0_g1_i1::g.255::m.255	120-440[+]	PF00530.17^SRCR^Scavenger receptor cysteine-rich domain^14-59^E:1.2e-09`PF00530.17^SRCR^Scavenger receptor cysteine-rich domain^71-103^E:1.6e-06	.	.	GO:0005044^molecular_function^scavenger receptor activity`GO:0016020^cellular_component^membrane
TR160872_c0_g1	TR160872_c0_g1_i2	TR160872_c0_g1::TR160872_c0_g1_i2::g.256::m.256	2-454[+]	PF00530.17^SRCR^Scavenger receptor cysteine-rich domain^1-75^E:6e-17`PF00530.17^SRCR^Scavenger receptor cysteine-rich domain^87-145^E:1.9e-15	.	.	GO:0005044^molecular_function^scavenger receptor activity`GO:0016020^cellular_component^membrane
TR160872_c0_g1	TR160872_c0_g1_i6	TR160872_c0_g1::TR160872_c0_g1_i6::g.257::m.257	135-539[+]	PF00530.17^SRCR^Scavenger receptor cysteine-rich domain^15-59^E:2.6e-09`PF00530.17^SRCR^Scavenger receptor cysteine-rich domain^71-129^E:6e-16	.	.	GO:0005044^molecular_function^scavenger receptor activity`GO:0016020^cellular_component^membrane
TR175802_c1_g2	TR175802_c1_g2_i1	TR175802_c1_g2::TR175802_c1_g2_i1::g.383::m.383	3-455[+]	PF00530.17^SRCR^Scavenger receptor cysteine-rich domain^37-135^E:3.9e-28`PF15494.5^SRCR_2^Scavenger receptor cysteine-rich domain^47-87^E:2.5e-06	.	.	GO:0005044^molecular_function^scavenger receptor activity`GO:0016020^cellular_component^membrane
TR175802_c1_g4	TR175802_c1_g4_i1	TR175802_c1_g4::TR175802_c1_g4_i1::g.384::m.384	3-377[+]	PF00530.17^SRCR^Scavenger receptor cysteine-rich domain^1-82^E:5.2e-20	.	.	GO:0005044^molecular_function^scavenger receptor activity`GO:0016020^cellular_component^membrane
TR175802_c1_g4	TR175802_c1_g4_i2	TR175802_c1_g4::TR175802_c1_g4_i2::g.385::m.385	1-453[+]	PF00530.17^SRCR^Scavenger receptor cysteine-rich domain^2-100^E:6.8e-27	.	.	GO:0005044^molecular_function^scavenger receptor activity`GO:0016020^cellular_component^membrane
TR175802_c1_g5	TR175802_c1_g5_i1	TR175802_c1_g5::TR175802_c1_g5_i1::g.386::m.386	2-514[+]	PF00530.17^SRCR^Scavenger receptor cysteine-rich domain^30-128^E:9.2e-28	.	.	GO:0005044^molecular_function^scavenger receptor activity`GO:0016020^cellular_component^membrane
TR175802_c1_g5	TR175802_c1_g5_i2	TR175802_c1_g5::TR175802_c1_g5_i2::g.387::m.387	2-472[+]	PF00530.17^SRCR^Scavenger receptor cysteine-rich domain^30-128^E:7.2e-28	.	.	GO:0005044^molecular_function^scavenger receptor activity`GO:0016020^cellular_component^membrane
TR175802_c1_g4	TR175802_c1_g4_i4	TR175802_c1_g4::TR175802_c1_g4_i4::g.388::m.388	2-403[+]	PF00530.17^SRCR^Scavenger receptor cysteine-rich domain^1-83^E:8.4e-20	.	.	GO:0005044^molecular_function^scavenger receptor activity`GO:0016020^cellular_component^membrane
TR175802_c1_g4	TR175802_c1_g4_i5	TR175802_c1_g4::TR175802_c1_g4_i5::g.389::m.389	3-401[+]	PF00530.17^SRCR^Scavenger receptor cysteine-rich domain^1-82^E:6.3e-20	.	.	GO:0005044^molecular_function^scavenger receptor activity`GO:0016020^cellular_component^membrane
TR175802_c2_g8	TR175802_c2_g8_i1	TR175802_c2_g8::TR175802_c2_g8_i1::g.401::m.401	1-498[+]	PF00530.17^SRCR^Scavenger receptor cysteine-rich domain^31-94^E:1e-07	.	.	GO:0005044^molecular_function^scavenger receptor activity`GO:0016020^cellular_component^membrane
TR175802_c2_g8	TR175802_c2_g8_i2	TR175802_c2_g8::TR175802_c2_g8_i2::g.402::m.402	1-573[+]	PF00530.17^SRCR^Scavenger receptor cysteine-rich domain^31-93^E:7.1e-07`PF00041.20^fn3^Fibronectin type III domain^99-180^E:4.7e-10	.	.	GO:0005044^molecular_function^scavenger receptor activity`GO:0016020^cellular_component^membrane`GO:0005515^molecular_function^protein binding
TR175968_c1_g3	TR175968_c1_g3_i1	TR175968_c1_g3::TR175968_c1_g3_i1::g.914::m.914	2-715[+]	PF00530.17^SRCR^Scavenger receptor cysteine-rich domain^99-195^E:2.4e-21	.	.	GO:0005044^molecular_function^scavenger receptor activity`GO:0016020^cellular_component^membrane
TR175968_c1_g3	TR175968_c1_g3_i2	TR175968_c1_g3::TR175968_c1_g3_i2::g.915::m.915	177-2921[+]	PF01457.15^Peptidase_M8^Leishmanolysin^167-517^E:5.3e-31`PF00530.17^SRCR^Scavenger receptor cysteine-rich domain^583-679^E:9.3e-21`PF03351.16^DOMON^DOMON domain^691-804^E:3.8e-24	.	.	GO:0004222^molecular_function^metalloendopeptidase activity`GO:0006508^biological_process^proteolysis`GO:0007155^biological_process^cell adhesion`GO:0016020^cellular_component^membrane`GO:0005044^molecular_function^scavenger receptor activity
TR161131_c0_g1	TR161131_c0_g1_i1	TR161131_c0_g1::TR161131_c0_g1_i1::g.777::m.777	212-1480[+]	PF00530.17^SRCR^Scavenger receptor cysteine-rich domain^36-143^E:4.8e-15`PF00530.17^SRCR^Scavenger receptor cysteine-rich domain^154-251^E:4.6e-19`PF00041.20^fn3^Fibronectin type III domain^255-324^E:8.3e-06	.	.	GO:0005044^molecular_function^scavenger receptor activity`GO:0016020^cellular_component^membrane`GO:0005515^molecular_function^protein binding
TR161131_c0_g3	TR161131_c0_g3_i1	TR161131_c0_g3::TR161131_c0_g3_i1::g.778::m.778	430-1623[+]	PF00530.17^SRCR^Scavenger receptor cysteine-rich domain^80-186^E:1.1e-14`PF00530.17^SRCR^Scavenger receptor cysteine-rich domain^202-294^E:6.2e-19	.	.	GO:0005044^molecular_function^scavenger receptor activity`GO:0016020^cellular_component^membrane
TR161131_c0_g3	TR161131_c0_g3_i2	TR161131_c0_g3::TR161131_c0_g3_i2::g.779::m.779	430-1863[+]	PF00530.17^SRCR^Scavenger receptor cysteine-rich domain^80-186^E:1.6e-14`PF00530.17^SRCR^Scavenger receptor cysteine-rich domain^202-294^E:8.4e-19	.	.	GO:0005044^molecular_function^scavenger receptor activity`GO:0016020^cellular_component^membrane
TR172177_c7_g2	TR172177_c7_g2_i1	TR172177_c7_g2::TR172177_c7_g2_i1::g.1692::m.1692	207-1523[+]	PF00530.17^SRCR^Scavenger receptor cysteine-rich domain^96-190^E:1.1e-24`PF00530.17^SRCR^Scavenger receptor cysteine-rich domain^200-293^E:9.6e-24	.	.	GO:0005044^molecular_function^scavenger receptor activity`GO:0016020^cellular_component^membrane
TR172177_c7_g2	TR172177_c7_g2_i2	TR172177_c7_g2::TR172177_c7_g2_i2::g.1695::m.1695	137-1438[+]	PF00530.17^SRCR^Scavenger receptor cysteine-rich domain^96-190^E:1e-24`PF00530.17^SRCR^Scavenger receptor cysteine-rich domain^200-293^E:9.5e-24	.	.	GO:0005044^molecular_function^scavenger receptor activity`GO:0016020^cellular_component^membrane
TR172177_c7_g2	TR172177_c7_g2_i3	TR172177_c7_g2::TR172177_c7_g2_i3::g.1698::m.1698	137-1453[+]	PF00530.17^SRCR^Scavenger receptor cysteine-rich domain^96-190^E:1.1e-24`PF00530.17^SRCR^Scavenger receptor cysteine-rich domain^200-293^E:9.6e-24	.	.	GO:0005044^molecular_function^scavenger receptor activity`GO:0016020^cellular_component^membrane
TR172177_c7_g2	TR172177_c7_g2_i4	TR172177_c7_g2::TR172177_c7_g2_i4::g.1701::m.1701	207-1508[+]	PF00530.17^SRCR^Scavenger receptor cysteine-rich domain^96-190^E:1e-24`PF00530.17^SRCR^Scavenger receptor cysteine-rich domain^200-293^E:9.5e-24	.	.	GO:0005044^molecular_function^scavenger receptor activity`GO:0016020^cellular_component^membrane
TR172177_c8_g1	TR172177_c8_g1_i1	TR172177_c8_g1::TR172177_c8_g1_i1::g.1704::m.1704	3-560[+]	PF00530.17^SRCR^Scavenger receptor cysteine-rich domain^1-79^E:2.2e-23	.	.	GO:0005044^molecular_function^scavenger receptor activity`GO:0016020^cellular_component^membrane
TR172218_c0_g1	TR172218_c0_g1_i1	TR172218_c0_g1::TR172218_c0_g1_i1::g.1257::m.1257	45-1343[+]	PF00530.17^SRCR^Scavenger receptor cysteine-rich domain^31-127^E:1.2e-17`PF00530.17^SRCR^Scavenger receptor cysteine-rich domain^143-237^E:3.5e-13`PF00530.17^SRCR^Scavenger receptor cysteine-rich domain^255-355^E:6.6e-10	.	.	GO:0005044^molecular_function^scavenger receptor activity`GO:0016020^cellular_component^membrane
TR172218_c0_g1	TR172218_c0_g1_i2	TR172218_c0_g1::TR172218_c0_g1_i2::g.1260::m.1260	45-641[+]	PF00530.17^SRCR^Scavenger receptor cysteine-rich domain^31-127^E:2.4e-18`PF00530.17^SRCR^Scavenger receptor cysteine-rich domain^143-190^E:6.9e-09	.	.	GO:0005044^molecular_function^scavenger receptor activity`GO:0016020^cellular_component^membrane
TR172332_c1_g1	TR172332_c1_g1_i1	TR172332_c1_g1::TR172332_c1_g1_i1::g.142::m.142	320-3[-]	PF00530.17^SRCR^Scavenger receptor cysteine-rich domain^1-78^E:2.1e-18	.	.	GO:0005044^molecular_function^scavenger receptor activity`GO:0016020^cellular_component^membrane
TR172332_c3_g1	TR172332_c3_g1_i1	TR172332_c3_g1::TR172332_c3_g1_i1::g.143::m.143	2-373[+]	PF00530.17^SRCR^Scavenger receptor cysteine-rich domain^1-80^E:4.2e-21	.	.	GO:0005044^molecular_function^scavenger receptor activity`GO:0016020^cellular_component^membrane
TR172332_c4_g1	TR172332_c4_g1_i1	TR172332_c4_g1::TR172332_c4_g1_i1::g.145::m.145	666-1[-]	PF00530.17^SRCR^Scavenger receptor cysteine-rich domain^1-82^E:3.5e-23`PF00530.17^SRCR^Scavenger receptor cysteine-rich domain^98-193^E:1.1e-30	.	.	GO:0005044^molecular_function^scavenger receptor activity`GO:0016020^cellular_component^membrane
TR172332_c5_g1	TR172332_c5_g1_i1	TR172332_c5_g1::TR172332_c5_g1_i1::g.146::m.146	2-523[+]	PF00530.17^SRCR^Scavenger receptor cysteine-rich domain^49-142^E:2.8e-21	.	.	GO:0005044^molecular_function^scavenger receptor activity`GO:0016020^cellular_component^membrane
TR172332_c6_g1	TR172332_c6_g1_i1	TR172332_c6_g1::TR172332_c6_g1_i1::g.147::m.147	571-2[-]	PF00530.17^SRCR^Scavenger receptor cysteine-rich domain^1-81^E:6.2e-20`PF00530.17^SRCR^Scavenger receptor cysteine-rich domain^106-188^E:5.9e-15	.	.	GO:0005044^molecular_function^scavenger receptor activity`GO:0016020^cellular_component^membrane
TR172332_c7_g1	TR172332_c7_g1_i1	TR172332_c7_g1::TR172332_c7_g1_i1::g.149::m.149	2-817[+]	PF00530.17^SRCR^Scavenger receptor cysteine-rich domain^2-86^E:3.7e-22`PF00530.17^SRCR^Scavenger receptor cysteine-rich domain^97-192^E:7.4e-30`PF00530.17^SRCR^Scavenger receptor cysteine-rich domain^208-271^E:6.8e-18	.	.	GO:0005044^molecular_function^scavenger receptor activity`GO:0016020^cellular_component^membrane
TR172332_c7_g1	TR172332_c7_g1_i2	TR172332_c7_g1::TR172332_c7_g1_i2::g.150::m.150	2-1006[+]	PF00530.17^SRCR^Scavenger receptor cysteine-rich domain^2-86^E:4.1e-22`PF00530.17^SRCR^Scavenger receptor cysteine-rich domain^97-192^E:7.3e-30`PF00530.17^SRCR^Scavenger receptor cysteine-rich domain^208-303^E:2.7e-30	.	.	GO:0005044^molecular_function^scavenger receptor activity`GO:0016020^cellular_component^membrane
TR172332_c8_g1	TR172332_c8_g1_i1	TR172332_c8_g1::TR172332_c8_g1_i1::g.151::m.151	2-2038[+]	PF00530.17^SRCR^Scavenger receptor cysteine-rich domain^1-82^E:1.3e-19`PF00530.17^SRCR^Scavenger receptor cysteine-rich domain^107-203^E:4.1e-19`PF00530.17^SRCR^Scavenger receptor cysteine-rich domain^216-312^E:1.8e-28`PF00530.17^SRCR^Scavenger receptor cysteine-rich domain^324-420^E:7.8e-23`PF00530.17^SRCR^Scavenger receptor cysteine-rich domain^433-530^E:7.6e-29`PF00530.17^SRCR^Scavenger recept…	.	.	GO:0005044^molecular_function^scavenger receptor activity`GO:0016020^cellular_component^membrane
TR172421_c6_g4	TR172421_c6_g4_i1	TR172421_c6_g4::TR172421_c6_g4_i1::g.1917::m.1917	3-305[+]	PF00530.17^SRCR^Scavenger receptor cysteine-rich domain^1-39^E:1.5e-08`PF01826.16^TIL^Trypsin Inhibitor like cysteine rich domain^54-99^E:3.6e-06	.	.	GO:0005044^molecular_function^scavenger receptor activity`GO:0016020^cellular_component^membrane
TR172421_c6_g4	TR172421_c6_g4_i2	TR172421_c6_g4::TR172421_c6_g4_i2::g.1918::m.1918	3-983[+]	PF00530.17^SRCR^Scavenger receptor cysteine-rich domain^1-38^E:1.2e-07`PF01826.16^TIL^Trypsin Inhibitor like cysteine rich domain^280-325^E:1.1e-05	.	.	GO:0005044^molecular_function^scavenger receptor activity`GO:0016020^cellular_component^membrane
TR172421_c6_g4	TR172421_c6_g4_i3	TR172421_c6_g4::TR172421_c6_g4_i3::g.1919::m.1919	3-305[+]	PF00530.17^SRCR^Scavenger receptor cysteine-rich domain^1-39^E:1.5e-08`PF01826.16^TIL^Trypsin Inhibitor like cysteine rich domain^54-99^E:2.4e-06	.	.	GO:0005044^molecular_function^scavenger receptor activity`GO:0016020^cellular_component^membrane
TR172530_c1_g7	TR172530_c1_g7_i1	TR172530_c1_g7::TR172530_c1_g7_i1::g.1346::m.1346	156-1535[+]	PF00530.17^SRCR^Scavenger receptor cysteine-rich domain^36-151^E:4.1e-15`PF00530.17^SRCR^Scavenger receptor cysteine-rich domain^166-260^E:8.4e-17`PF00530.17^SRCR^Scavenger receptor cysteine-rich domain^293-394^E:3.8e-19	.	.	GO:0005044^molecular_function^scavenger receptor activity`GO:0016020^cellular_component^membrane
TR172530_c1_g7	TR172530_c1_g7_i2	TR172530_c1_g7::TR172530_c1_g7_i2::g.1348::m.1348	946-3429[+]	PF00530.17^SRCR^Scavenger receptor cysteine-rich domain^36-151^E:1.1e-14`PF00530.17^SRCR^Scavenger receptor cysteine-rich domain^166-260^E:2e-16`PF00530.17^SRCR^Scavenger receptor cysteine-rich domain^293-394^E:9.2e-19`PF00530.17^SRCR^Scavenger receptor cysteine-rich domain^414-507^E:2.5e-15`PF00530.17^SRCR^Scavenger receptor cysteine-rich domain^526-617^E:2.9e-17`PF00530.17^SRCR^Scavenger recept…	.	.	GO:0005044^molecular_function^scavenger receptor activity`GO:0016020^cellular_component^membrane
TR172530_c1_g7	TR172530_c1_g7_i3	TR172530_c1_g7::TR172530_c1_g7_i3::g.1352::m.1352	156-1043[+]	PF00530.17^SRCR^Scavenger receptor cysteine-rich domain^36-151^E:1.7e-15`PF00530.17^SRCR^Scavenger receptor cysteine-rich domain^166-260^E:3.8e-17	.	.	GO:0005044^molecular_function^scavenger receptor activity`GO:0016020^cellular_component^membrane
TR147643_c0_g3	TR147643_c0_g3_i1	TR147643_c0_g3::TR147643_c0_g3_i1::g.1870::m.1870	1-306[+]	PF00530.17^SRCR^Scavenger receptor cysteine-rich domain^49-93^E:2e-12`PF15494.5^SRCR_2^Scavenger receptor cysteine-rich domain^59-96^E:1.7e-06	.	.	GO:0005044^molecular_function^scavenger receptor activity`GO:0016020^cellular_component^membrane
TR147643_c0_g3	TR147643_c0_g3_i3	TR147643_c0_g3::TR147643_c0_g3_i3::g.1871::m.1871	1-387[+]	PF00530.17^SRCR^Scavenger receptor cysteine-rich domain^1-62^E:1.3e-07`PF00530.17^SRCR^Scavenger receptor cysteine-rich domain^76-120^E:3.6e-12`PF15494.5^SRCR_2^Scavenger receptor cysteine-rich domain^86-123^E:2.8e-06	.	.	GO:0005044^molecular_function^scavenger receptor activity`GO:0016020^cellular_component^membrane
TR161814_c2_g2	TR161814_c2_g2_i1	TR161814_c2_g2::TR161814_c2_g2_i1::g.834::m.834	3-449[+]	PF00530.17^SRCR^Scavenger receptor cysteine-rich domain^8-46^E:2.9e-06`PF00530.17^SRCR^Scavenger receptor cysteine-rich domain^64-148^E:3.3e-18`PF15494.5^SRCR_2^Scavenger receptor cysteine-rich domain^69-117^E:7.1e-07	.	.	GO:0005044^molecular_function^scavenger receptor activity`GO:0016020^cellular_component^membrane
TR161814_c2_g5	TR161814_c2_g5_i2	TR161814_c2_g5::TR161814_c2_g5_i2::g.836::m.836	1-765[+]	PF00530.17^SRCR^Scavenger receptor cysteine-rich domain^7-48^E:2.2e-07	.	.	GO:0005044^molecular_function^scavenger receptor activity`GO:0016020^cellular_component^membrane
TR172817_c2_g2	TR172817_c2_g2_i2	TR172817_c2_g2::TR172817_c2_g2_i2::g.1173::m.1173	2538-6386[+]	PF00530.17^SRCR^Scavenger receptor cysteine-rich domain^40-139^E:9.7e-21`PF00530.17^SRCR^Scavenger receptor cysteine-rich domain^153-201^E:7e-06`PF00530.17^SRCR^Scavenger receptor cysteine-rich domain^285-361^E:1.6e-13`PF00041.20^fn3^Fibronectin type III domain^371-448^E:5.3e-08`PF00041.20^fn3^Fibronectin type III domain^566-649^E:2.3e-08`PF00041.20^fn3^Fibronectin type III domain^664-739^E:1.1e-…	.	.	GO:0005044^molecular_function^scavenger receptor activity`GO:0016020^cellular_component^membrane`GO:0005515^molecular_function^protein binding
TR172817_c2_g2	TR172817_c2_g2_i3	TR172817_c2_g2::TR172817_c2_g2_i3::g.1175::m.1175	2538-6389[+]	PF00530.17^SRCR^Scavenger receptor cysteine-rich domain^40-139^E:9.7e-21`PF00530.17^SRCR^Scavenger receptor cysteine-rich domain^153-201^E:7e-06`PF00530.17^SRCR^Scavenger receptor cysteine-rich domain^285-361^E:1.6e-13`PF00041.20^fn3^Fibronectin type III domain^371-448^E:5.3e-08`PF00041.20^fn3^Fibronectin type III domain^566-649^E:2.3e-08`PF00041.20^fn3^Fibronectin type III domain^664-739^E:1.1e-…	.	.	GO:0005044^molecular_function^scavenger receptor activity`GO:0016020^cellular_component^membrane`GO:0005515^molecular_function^protein binding
TR148233_c0_g3	TR148233_c0_g3_i1	TR148233_c0_g3::TR148233_c0_g3_i1::g.2734::m.2734	1-297[+]	PF00530.17^SRCR^Scavenger receptor cysteine-rich domain^30-90^E:3.7e-07	.	.	GO:0005044^molecular_function^scavenger receptor activity`GO:0016020^cellular_component^membrane
TR148233_c0_g4	TR148233_c0_g4_i1	TR148233_c0_g4::TR148233_c0_g4_i1::g.2735::m.2735	1-306[+]	PF00530.17^SRCR^Scavenger receptor cysteine-rich domain^30-101^E:3.4e-08	.	.	GO:0005044^molecular_function^scavenger receptor activity`GO:0016020^cellular_component^membrane
TR148233_c0_g5	TR148233_c0_g5_i1	TR148233_c0_g5::TR148233_c0_g5_i1::g.2736::m.2736	1-297[+]	PF00530.17^SRCR^Scavenger receptor cysteine-rich domain^30-90^E:2.8e-07	.	.	GO:0005044^molecular_function^scavenger receptor activity`GO:0016020^cellular_component^membrane
TR162238_c0_g1	TR162238_c0_g1_i1	TR162238_c0_g1::TR162238_c0_g1_i1::g.295::m.295	1-375[+]	PF00530.17^SRCR^Scavenger receptor cysteine-rich domain^38-125^E:1.3e-29	.	.	GO:0005044^molecular_function^scavenger receptor activity`GO:0016020^cellular_component^membrane
TR162238_c0_g2	TR162238_c0_g2_i1	TR162238_c0_g2::TR162238_c0_g2_i1::g.297::m.297	167-1117[+]	PF00530.17^SRCR^Scavenger receptor cysteine-rich domain^39-132^E:1.3e-31`PF00530.17^SRCR^Scavenger receptor cysteine-rich domain^144-239^E:2.4e-32`PF00530.17^SRCR^Scavenger receptor cysteine-rich domain^252-317^E:1.2e-17`PF15494.5^SRCR_2^Scavenger receptor cysteine-rich domain^266-296^E:1.2e-06	.	.	GO:0005044^molecular_function^scavenger receptor activity`GO:0016020^cellular_component^membrane
TR162238_c0_g3	TR162238_c0_g3_i1	TR162238_c0_g3::TR162238_c0_g3_i1::g.300::m.300	2-346[+]	PF00530.17^SRCR^Scavenger receptor cysteine-rich domain^42-114^E:1e-23	.	.	GO:0005044^molecular_function^scavenger receptor activity`GO:0016020^cellular_component^membrane
TR162238_c0_g2	TR162238_c0_g2_i2	TR162238_c0_g2::TR162238_c0_g2_i2::g.301::m.301	167-961[+]	PF00530.17^SRCR^Scavenger receptor cysteine-rich domain^39-132^E:8.9e-32`PF00530.17^SRCR^Scavenger receptor cysteine-rich domain^144-239^E:1.1e-33	.	.	GO:0005044^molecular_function^scavenger receptor activity`GO:0016020^cellular_component^membrane
TR162745_c0_g2	TR162745_c0_g2_i1	TR162745_c0_g2::TR162745_c0_g2_i1::g.908::m.908	297-1[-]	PF00530.17^SRCR^Scavenger receptor cysteine-rich domain^29-78^E:1.5e-10	.	.	GO:0005044^molecular_function^scavenger receptor activity`GO:0016020^cellular_component^membrane
TR162745_c0_g2	TR162745_c0_g2_i2	TR162745_c0_g2::TR162745_c0_g2_i2::g.909::m.909	297-1[-]	PF00530.17^SRCR^Scavenger receptor cysteine-rich domain^29-78^E:4.6e-12	.	.	GO:0005044^molecular_function^scavenger receptor activity`GO:0016020^cellular_component^membrane
TR148839_c0_g1	TR148839_c0_g1_i1	TR148839_c0_g1::TR148839_c0_g1_i1::g.1336::m.1336	3-338[+]	PF00530.17^SRCR^Scavenger receptor cysteine-rich domain^1-63^E:1.6e-12`PF00530.17^SRCR^Scavenger receptor cysteine-rich domain^78-112^E:1e-10	.	.	GO:0005044^molecular_function^scavenger receptor activity`GO:0016020^cellular_component^membrane
TR148839_c0_g5	TR148839_c0_g5_i1	TR148839_c0_g5::TR148839_c0_g5_i1::g.1337::m.1337	3-338[+]	PF00530.17^SRCR^Scavenger receptor cysteine-rich domain^1-63^E:9.8e-13`PF00530.17^SRCR^Scavenger receptor cysteine-rich domain^77-112^E:5.1e-11	.	.	GO:0005044^molecular_function^scavenger receptor activity`GO:0016020^cellular_component^membrane
TR162951_c0_g1	TR162951_c0_g1_i1	TR162951_c0_g1::TR162951_c0_g1_i1::g.2405::m.2405	843-487[-]	PF00530.17^SRCR^Scavenger receptor cysteine-rich domain^9-105^E:4.6e-23	.	.	GO:0005044^molecular_function^scavenger receptor activity`GO:0016020^cellular_component^membrane
TR162951_c0_g1	TR162951_c0_g1_i3	TR162951_c0_g1::TR162951_c0_g1_i3::g.2406::m.2406	879-487[-]	PF00530.17^SRCR^Scavenger receptor cysteine-rich domain^21-117^E:6.4e-23	.	.	GO:0005044^molecular_function^scavenger receptor activity`GO:0016020^cellular_component^membrane
TR177996_c0_g1	TR177996_c0_g1_i1	TR177996_c0_g1::TR177996_c0_g1_i1::g.2654::m.2654	306-1[-]	PF00530.17^SRCR^Scavenger receptor cysteine-rich domain^30-102^E:1.5e-15`PF15494.5^SRCR_2^Scavenger receptor cysteine-rich domain^39-81^E:2.4e-06	.	.	GO:0005044^molecular_function^scavenger receptor activity`GO:0016020^cellular_component^membrane
TR149095_c0_g1	TR149095_c0_g1_i3	TR149095_c0_g1::TR149095_c0_g1_i3::g.128::m.128	3-350[+]	PF00530.17^SRCR^Scavenger receptor cysteine-rich domain^4-101^E:1.7e-13	.	.	GO:0005044^molecular_function^scavenger receptor activity`GO:0016020^cellular_component^membrane
TR149095_c0_g2	TR149095_c0_g2_i1	TR149095_c0_g2::TR149095_c0_g2_i1::g.129::m.129	1-324[+]	PF00530.17^SRCR^Scavenger receptor cysteine-rich domain^2-88^E:1.1e-09	.	.	GO:0005044^molecular_function^scavenger receptor activity`GO:0016020^cellular_component^membrane
TR149095_c0_g4	TR149095_c0_g4_i1	TR149095_c0_g4::TR149095_c0_g4_i1::g.130::m.130	1-345[+]	PF00530.17^SRCR^Scavenger receptor cysteine-rich domain^2-88^E:2e-09	.	.	GO:0005044^molecular_function^scavenger receptor activity`GO:0016020^cellular_component^membrane
TR174065_c2_g2	TR174065_c2_g2_i1	TR174065_c2_g2::TR174065_c2_g2_i1::g.941::m.941	1-1122[+]	PF00530.17^SRCR^Scavenger receptor cysteine-rich domain^4-99^E:6.9e-11`PF00530.17^SRCR^Scavenger receptor cysteine-rich domain^127-228^E:8.6e-13`PF00530.17^SRCR^Scavenger receptor cysteine-rich domain^242-336^E:2.2e-14	.	.	GO:0005044^molecular_function^scavenger receptor activity`GO:0016020^cellular_component^membrane
TR174065_c2_g2	TR174065_c2_g2_i2	TR174065_c2_g2::TR174065_c2_g2_i2::g.942::m.942	1-1965[+]	PF00530.17^SRCR^Scavenger receptor cysteine-rich domain^4-99^E:8.6e-11`PF00530.17^SRCR^Scavenger receptor cysteine-rich domain^127-228^E:2.1e-13`PF00530.17^SRCR^Scavenger receptor cysteine-rich domain^242-336^E:1.7e-14`PF00530.17^SRCR^Scavenger receptor cysteine-rich domain^357-447^E:1.9e-15`PF00530.17^SRCR^Scavenger receptor cysteine-rich domain^469-551^E:8.3e-13`PF15494.5^SRCR_2^Scavenger recep…	.	.	GO:0005044^molecular_function^scavenger receptor activity`GO:0016020^cellular_component^membrane
TR174065_c2_g4	TR174065_c2_g4_i1	TR174065_c2_g4::TR174065_c2_g4_i1::g.944::m.944	331-924[+]	PF00530.17^SRCR^Scavenger receptor cysteine-rich domain^40-138^E:6.9e-18`PF00530.17^SRCR^Scavenger receptor cysteine-rich domain^152-194^E:5.1e-08	.	.	GO:0005044^molecular_function^scavenger receptor activity`GO:0016020^cellular_component^membrane
TR174114_c5_g2	TR174114_c5_g2_i1	TR174114_c5_g2::TR174114_c5_g2_i1::g.109::m.109	154-1077[+]	PF00530.17^SRCR^Scavenger receptor cysteine-rich domain^29-127^E:4.1e-22	.	.	GO:0005044^molecular_function^scavenger receptor activity`GO:0016020^cellular_component^membrane
TR174114_c5_g2	TR174114_c5_g2_i2	TR174114_c5_g2::TR174114_c5_g2_i2::g.110::m.110	154-1074[+]	PF00530.17^SRCR^Scavenger receptor cysteine-rich domain^29-127^E:7.5e-22	.	.	GO:0005044^molecular_function^scavenger receptor activity`GO:0016020^cellular_component^membrane
TR174114_c5_g2	TR174114_c5_g2_i4	TR174114_c5_g2::TR174114_c5_g2_i4::g.111::m.111	362-1285[+]	PF00530.17^SRCR^Scavenger receptor cysteine-rich domain^29-127^E:4.1e-22	.	.	GO:0005044^molecular_function^scavenger receptor activity`GO:0016020^cellular_component^membrane
TR174114_c5_g2	TR174114_c5_g2_i5	TR174114_c5_g2::TR174114_c5_g2_i5::g.112::m.112	362-1285[+]	PF00530.17^SRCR^Scavenger receptor cysteine-rich domain^29-127^E:4.1e-22	.	.	GO:0005044^molecular_function^scavenger receptor activity`GO:0016020^cellular_component^membrane
TR174114_c5_g3	TR174114_c5_g3_i1	TR174114_c5_g3::TR174114_c5_g3_i1::g.113::m.113	2-517[+]	PF00530.17^SRCR^Scavenger receptor cysteine-rich domain^1-67^E:9.1e-10	.	.	GO:0005044^molecular_function^scavenger receptor activity`GO:0016020^cellular_component^membrane
TR174114_c5_g2	TR174114_c5_g2_i6	TR174114_c5_g2::TR174114_c5_g2_i6::g.115::m.115	362-1105[+]	PF00530.17^SRCR^Scavenger receptor cysteine-rich domain^29-127^E:2.8e-22	.	.	GO:0005044^molecular_function^scavenger receptor activity`GO:0016020^cellular_component^membrane
TR174114_c5_g2	TR174114_c5_g2_i7	TR174114_c5_g2::TR174114_c5_g2_i7::g.116::m.116	1539-2672[+]	PF00530.17^SRCR^Scavenger receptor cysteine-rich domain^28-123^E:1e-22`PF00530.17^SRCR^Scavenger receptor cysteine-rich domain^144-235^E:1.5e-23`PF00530.17^SRCR^Scavenger receptor cysteine-rich domain^247-342^E:1.1e-21	.	.	GO:0005044^molecular_function^scavenger receptor activity`GO:0016020^cellular_component^membrane
TR174114_c5_g2	TR174114_c5_g2_i7	TR174114_c5_g2::TR174114_c5_g2_i7::g.117::m.117	362-1285[+]	PF00530.17^SRCR^Scavenger receptor cysteine-rich domain^29-127^E:4.1e-22	.	.	GO:0005044^molecular_function^scavenger receptor activity`GO:0016020^cellular_component^membrane
TR174295_c0_g1	TR174295_c0_g1_i1	TR174295_c0_g1::TR174295_c0_g1_i1::g.1782::m.1782	3-5231[+]	PF00530.17^SRCR^Scavenger receptor cysteine-rich domain^109-201^E:7.1e-20`PF00530.17^SRCR^Scavenger receptor cysteine-rich domain^217-316^E:5.2e-20`PF00041.20^fn3^Fibronectin type III domain^322-392^E:7.3e-07`PF00041.20^fn3^Fibronectin type III domain^421-499^E:1.2e-11`PF00041.20^fn3^Fibronectin type III domain^520-601^E:1.2e-16`PF00041.20^fn3^Fibronectin type III domain^616-697^E:2.2e-08`PF00041…	.	.	GO:0005044^molecular_function^scavenger receptor activity`GO:0016020^cellular_component^membrane`GO:0005515^molecular_function^protein binding
TR174295_c0_g1	TR174295_c0_g1_i2	TR174295_c0_g1::TR174295_c0_g1_i2::g.1784::m.1784	3-1883[+]	PF00530.17^SRCR^Scavenger receptor cysteine-rich domain^109-201^E:1.8e-20`PF00530.17^SRCR^Scavenger receptor cysteine-rich domain^217-316^E:1.2e-20`PF00041.20^fn3^Fibronectin type III domain^322-392^E:2e-07`PF00041.20^fn3^Fibronectin type III domain^421-499^E:3.2e-12`PF00041.20^fn3^Fibronectin type III domain^520-601^E:1.8e-17	.	.	GO:0005044^molecular_function^scavenger receptor activity`GO:0016020^cellular_component^membrane`GO:0005515^molecular_function^protein binding
TR174295_c0_g1	TR174295_c0_g1_i3	TR174295_c0_g1::TR174295_c0_g1_i3::g.1786::m.1786	3-5246[+]	PF00530.17^SRCR^Scavenger receptor cysteine-rich domain^109-201^E:7.1e-20`PF00530.17^SRCR^Scavenger receptor cysteine-rich domain^217-316^E:5.2e-20`PF00041.20^fn3^Fibronectin type III domain^322-392^E:7.3e-07`PF00041.20^fn3^Fibronectin type III domain^421-499^E:1.2e-11`PF00041.20^fn3^Fibronectin type III domain^520-601^E:1.2e-16`PF00041.20^fn3^Fibronectin type III domain^616-697^E:2.2e-08`PF00041…	.	.	GO:0005044^molecular_function^scavenger receptor activity`GO:0016020^cellular_component^membrane`GO:0005515^molecular_function^protein binding
TR174239_c0_g13	TR174239_c0_g13_i1	TR174239_c0_g13::TR174239_c0_g13_i1::g.2666::m.2666	71-3469[+]	PF00530.17^SRCR^Scavenger receptor cysteine-rich domain^34-124^E:2.4e-14`PF00530.17^SRCR^Scavenger receptor cysteine-rich domain^134-221^E:1.3e-12`PF00530.17^SRCR^Scavenger receptor cysteine-rich domain^235-332^E:6.7e-16`PF00530.17^SRCR^Scavenger receptor cysteine-rich domain^370-453^E:4.4e-16`PF00530.17^SRCR^Scavenger receptor cysteine-rich domain^465-562^E:5e-23`PF00530.17^SRCR^Scavenger recept…	.	.	GO:0005044^molecular_function^scavenger receptor activity`GO:0016020^cellular_component^membrane
TR174239_c0_g13	TR174239_c0_g13_i2	TR174239_c0_g13::TR174239_c0_g13_i2::g.2673::m.2673	71-3469[+]	PF00530.17^SRCR^Scavenger receptor cysteine-rich domain^34-124^E:2.4e-14`PF00530.17^SRCR^Scavenger receptor cysteine-rich domain^134-221^E:1.3e-12`PF00530.17^SRCR^Scavenger receptor cysteine-rich domain^235-332^E:6.7e-16`PF00530.17^SRCR^Scavenger receptor cysteine-rich domain^370-453^E:4.4e-16`PF00530.17^SRCR^Scavenger receptor cysteine-rich domain^465-562^E:5e-23`PF00530.17^SRCR^Scavenger recept…	.	.	GO:0005044^molecular_function^scavenger receptor activity`GO:0016020^cellular_component^membrane
TR174290_c3_g1	TR174290_c3_g1_i1	TR174290_c3_g1::TR174290_c3_g1_i1::g.2848::m.2848	1-852[+]	PF00530.17^SRCR^Scavenger receptor cysteine-rich domain^1-68^E:1.4e-17`PF00530.17^SRCR^Scavenger receptor cysteine-rich domain^81-178^E:6.3e-30`PF15494.5^SRCR_2^Scavenger receptor cysteine-rich domain^96-125^E:2.7e-06`PF00530.17^SRCR^Scavenger receptor cysteine-rich domain^191-284^E:1.3e-26`PF15494.5^SRCR_2^Scavenger receptor cysteine-rich domain^206-236^E:2.4e-06	.	.	GO:0005044^molecular_function^scavenger receptor activity`GO:0016020^cellular_component^membrane
TR174290_c3_g1	TR174290_c3_g1_i2	TR174290_c3_g1::TR174290_c3_g1_i2::g.2849::m.2849	1-522[+]	PF00530.17^SRCR^Scavenger receptor cysteine-rich domain^1-68^E:5.2e-18`PF00530.17^SRCR^Scavenger receptor cysteine-rich domain^81-174^E:4.2e-27`PF15494.5^SRCR_2^Scavenger receptor cysteine-rich domain^96-126^E:1e-06	.	.	GO:0005044^molecular_function^scavenger receptor activity`GO:0016020^cellular_component^membrane
TR174290_c7_g1	TR174290_c7_g1_i1	TR174290_c7_g1::TR174290_c7_g1_i1::g.2853::m.2853	3-317[+]	PF00530.17^SRCR^Scavenger receptor cysteine-rich domain^70-105^E:1.1e-09	.	.	GO:0005044^molecular_function^scavenger receptor activity`GO:0016020^cellular_component^membrane
TR174290_c7_g3	TR174290_c7_g3_i1	TR174290_c7_g3::TR174290_c7_g3_i1::g.2855::m.2855	2-604[+]	PF00530.17^SRCR^Scavenger receptor cysteine-rich domain^166-201^E:1.9e-09	.	.	GO:0005044^molecular_function^scavenger receptor activity`GO:0016020^cellular_component^membrane
TR174290_c7_g3	TR174290_c7_g3_i2	TR174290_c7_g3::TR174290_c7_g3_i2::g.2856::m.2856	1-489[+]	PF00530.17^SRCR^Scavenger receptor cysteine-rich domain^128-163^E:7.7e-09	.	.	GO:0005044^molecular_function^scavenger receptor activity`GO:0016020^cellular_component^membrane
TR174290_c7_g3	TR174290_c7_g3_i3	TR174290_c7_g3::TR174290_c7_g3_i3::g.2857::m.2857	1-471[+]	PF00530.17^SRCR^Scavenger receptor cysteine-rich domain^122-157^E:2.3e-09	.	.	GO:0005044^molecular_function^scavenger receptor activity`GO:0016020^cellular_component^membrane
TR174290_c8_g3	TR174290_c8_g3_i1	TR174290_c8_g3::TR174290_c8_g3_i1::g.2858::m.2858	3-377[+]	PF00530.17^SRCR^Scavenger receptor cysteine-rich domain^2-70^E:9.3e-19`PF00530.17^SRCR^Scavenger receptor cysteine-rich domain^83-124^E:4.7e-13	.	.	GO:0005044^molecular_function^scavenger receptor activity`GO:0016020^cellular_component^membrane
TR174290_c8_g3	TR174290_c8_g3_i2	TR174290_c8_g3::TR174290_c8_g3_i2::g.2859::m.2859	3-470[+]	PF00530.17^SRCR^Scavenger receptor cysteine-rich domain^41-137^E:1.7e-30	.	.	GO:0005044^molecular_function^scavenger receptor activity`GO:0016020^cellular_component^membrane
TR174290_c8_g3	TR174290_c8_g3_i3	TR174290_c8_g3::TR174290_c8_g3_i3::g.2860::m.2860	3-377[+]	PF00530.17^SRCR^Scavenger receptor cysteine-rich domain^2-70^E:7.1e-20`PF00530.17^SRCR^Scavenger receptor cysteine-rich domain^83-124^E:4.7e-13	.	.	GO:0005044^molecular_function^scavenger receptor activity`GO:0016020^cellular_component^membrane
TR174290_c8_g3	TR174290_c8_g3_i5	TR174290_c8_g3::TR174290_c8_g3_i5::g.2861::m.2861	2-673[+]	PF00084.19^Sushi^Sushi repeat (SCR repeat)^9-48^E:4.3e-09`PF00530.17^SRCR^Scavenger receptor cysteine-rich domain^60-155^E:4.7e-31`PF00530.17^SRCR^Scavenger receptor cysteine-rich domain^169-220^E:7.4e-13	.	.	GO:0005044^molecular_function^scavenger receptor activity`GO:0016020^cellular_component^membrane
TR174290_c8_g3	TR174290_c8_g3_i6	TR174290_c8_g3::TR174290_c8_g3_i6::g.2863::m.2863	2-313[+]	PF00530.17^SRCR^Scavenger receptor cysteine-rich domain^4-48^E:1.5e-10`PF00530.17^SRCR^Scavenger receptor cysteine-rich domain^62-103^E:1.2e-13	.	.	GO:0005044^molecular_function^scavenger receptor activity`GO:0016020^cellular_component^membrane
TR174290_c8_g3	TR174290_c8_g3_i8	TR174290_c8_g3::TR174290_c8_g3_i8::g.2864::m.2864	2-526[+]	PF00084.19^Sushi^Sushi repeat (SCR repeat)^9-48^E:2.4e-09`PF00530.17^SRCR^Scavenger receptor cysteine-rich domain^60-156^E:2.3e-30	.	.	GO:0005044^molecular_function^scavenger receptor activity`GO:0016020^cellular_component^membrane
TR174290_c9_g4	TR174290_c9_g4_i1	TR174290_c9_g4::TR174290_c9_g4_i1::g.2874::m.2874	2-325[+]	PF00530.17^SRCR^Scavenger receptor cysteine-rich domain^1-75^E:1.6e-21`PF00084.19^Sushi^Sushi repeat (SCR repeat)^77-108^E:0.0046	.	.	GO:0005044^molecular_function^scavenger receptor activity`GO:0016020^cellular_component^membrane
TR174290_c9_g5	TR174290_c9_g5_i1	TR174290_c9_g5::TR174290_c9_g5_i1::g.2875::m.2875	2-301[+]	PF00530.17^SRCR^Scavenger receptor cysteine-rich domain^1-75^E:2.4e-21	.	.	GO:0005044^molecular_function^scavenger receptor activity`GO:0016020^cellular_component^membrane
TR174290_c9_g8	TR174290_c9_g8_i1	TR174290_c9_g8::TR174290_c9_g8_i1::g.2877::m.2877	2-301[+]	PF00530.17^SRCR^Scavenger receptor cysteine-rich domain^1-75^E:2.8e-21	.	.	GO:0005044^molecular_function^scavenger receptor activity`GO:0016020^cellular_component^membrane
TR163328_c2_g10	TR163328_c2_g10_i1	TR163328_c2_g10::TR163328_c2_g10_i1::g.498::m.498	2-310[+]	PF00084.19^Sushi^Sushi repeat (SCR repeat)^15-69^E:2.8e-11	.	.	.
TR174316_c1_g5	TR174316_c1_g5_i2	TR174316_c1_g5::TR174316_c1_g5_i2::g.758::m.758	2-307[+]	PF00530.17^SRCR^Scavenger receptor cysteine-rich domain^1-60^E:1.2e-11	.	.	GO:0005044^molecular_function^scavenger receptor activity`GO:0016020^cellular_component^membrane
TR174316_c1_g5	TR174316_c1_g5_i5	TR174316_c1_g5::TR174316_c1_g5_i5::g.763::m.763	2-313[+]	PF00530.17^SRCR^Scavenger receptor cysteine-rich domain^1-60^E:1.2e-11	.	.	GO:0005044^molecular_function^scavenger receptor activity`GO:0016020^cellular_component^membrane
TR174448_c0_g3	TR174448_c0_g3_i1	TR174448_c0_g3::TR174448_c0_g3_i1::g.679::m.679	537-1076[+]	PF00530.17^SRCR^Scavenger receptor cysteine-rich domain^55-148^E:5.3e-20	.	.	GO:0005044^molecular_function^scavenger receptor activity`GO:0016020^cellular_component^membrane
TR174448_c0_g3	TR174448_c0_g3_i2	TR174448_c0_g3::TR174448_c0_g3_i2::g.681::m.681	537-2603[+]	PF00530.17^SRCR^Scavenger receptor cysteine-rich domain^55-148^E:2.3e-19	.	.	GO:0005044^molecular_function^scavenger receptor activity`GO:0016020^cellular_component^membrane
TR174555_c4_g1	TR174555_c4_g1_i2	TR174555_c4_g1::TR174555_c4_g1_i2::g.2020::m.2020	1321-257[-]	PF00530.17^SRCR^Scavenger receptor cysteine-rich domain^1-90^E:2.2e-20`PF00084.19^Sushi^Sushi repeat (SCR repeat)^94-145^E:2.6e-07`PF00084.19^Sushi^Sushi repeat (SCR repeat)^154-200^E:1.9e-09`PF00084.19^Sushi^Sushi repeat (SCR repeat)^204-261^E:0.00093	.	.	GO:0005044^molecular_function^scavenger receptor activity`GO:0016020^cellular_component^membrane
TR174555_c6_g1	TR174555_c6_g1_i2	TR174555_c6_g1::TR174555_c6_g1_i2::g.2026::m.2026	3-722[+]	PF00530.17^SRCR^Scavenger receptor cysteine-rich domain^2-42^E:5.5e-06`PF00084.19^Sushi^Sushi repeat (SCR repeat)^46-97^E:1.3e-08`PF00084.19^Sushi^Sushi repeat (SCR repeat)^101-152^E:2.5e-10`PF00084.19^Sushi^Sushi repeat (SCR repeat)^156-214^E:0.00025	.	.	GO:0005044^molecular_function^scavenger receptor activity`GO:0016020^cellular_component^membrane
TR174555_c6_g1	TR174555_c6_g1_i4	TR174555_c6_g1::TR174555_c6_g1_i4::g.2029::m.2029	2-1711[+]	PF00530.17^SRCR^Scavenger receptor cysteine-rich domain^2-84^E:6.9e-22`PF00530.17^SRCR^Scavenger receptor cysteine-rich domain^100-192^E:3.9e-28`PF00530.17^SRCR^Scavenger receptor cysteine-rich domain^211-305^E:3.7e-23`PF00084.19^Sushi^Sushi repeat (SCR repeat)^309-360^E:1.4e-10`PF00084.19^Sushi^Sushi repeat (SCR repeat)^370-415^E:3.6e-09`PF00084.19^Sushi^Sushi repeat (SCR repeat)^419-476^E:0.0018	.	.	GO:0005044^molecular_function^scavenger receptor activity`GO:0016020^cellular_component^membrane
TR174546_c2_g1	TR174546_c2_g1_i1	TR174546_c2_g1::TR174546_c2_g1_i1::g.2329::m.2329	1260-1[-]	PF00530.17^SRCR^Scavenger receptor cysteine-rich domain^67-166^E:2.4e-17`PF00530.17^SRCR^Scavenger receptor cysteine-rich domain^179-279^E:1.1e-17`PF00530.17^SRCR^Scavenger receptor cysteine-rich domain^299-393^E:3.3e-14	.	.	GO:0005044^molecular_function^scavenger receptor activity`GO:0016020^cellular_component^membrane
TR174546_c3_g1	TR174546_c3_g1_i1	TR174546_c3_g1::TR174546_c3_g1_i1::g.2330::m.2330	1937-282[-]	PF00530.17^SRCR^Scavenger receptor cysteine-rich domain^3-75^E:5.6e-17`PF00530.17^SRCR^Scavenger receptor cysteine-rich domain^90-185^E:1.2e-23`PF00530.17^SRCR^Scavenger receptor cysteine-rich domain^206-296^E:2.6e-14`PF00084.19^Sushi^Sushi repeat (SCR repeat)^303-355^E:2.6e-05	.	.	GO:0005044^molecular_function^scavenger receptor activity`GO:0016020^cellular_component^membrane
TR174546_c4_g1	TR174546_c4_g1_i1	TR174546_c4_g1::TR174546_c4_g1_i1::g.2332::m.2332	2-4705[+]	PF00530.17^SRCR^Scavenger receptor cysteine-rich domain^1-76^E:2.7e-15`PF00530.17^SRCR^Scavenger receptor cysteine-rich domain^95-187^E:2.9e-28`PF00530.17^SRCR^Scavenger receptor cysteine-rich domain^206-299^E:4.3e-26`PF00530.17^SRCR^Scavenger receptor cysteine-rich domain^318-416^E:1.4e-26`PF00530.17^SRCR^Scavenger receptor cysteine-rich domain^428-527^E:6.9e-22`PF00530.17^SRCR^Scavenger recepto…	.	.	GO:0005044^molecular_function^scavenger receptor activity`GO:0016020^cellular_component^membrane
TR174546_c4_g2	TR174546_c4_g2_i1	TR174546_c4_g2::TR174546_c4_g2_i1::g.2337::m.2337	3-308[+]	PF00530.17^SRCR^Scavenger receptor cysteine-rich domain^2-71^E:3.4e-19	.	.	GO:0005044^molecular_function^scavenger receptor activity`GO:0016020^cellular_component^membrane
TR174561_c3_g1	TR174561_c3_g1_i1	TR174561_c3_g1::TR174561_c3_g1_i1::g.2416::m.2416	434-3508[+]	PF00530.17^SRCR^Scavenger receptor cysteine-rich domain^39-138^E:1.1e-15`PF00530.17^SRCR^Scavenger receptor cysteine-rich domain^154-245^E:6.2e-09`PF00530.17^SRCR^Scavenger receptor cysteine-rich domain^256-352^E:2e-11`PF00041.20^fn3^Fibronectin type III domain^574-663^E:2.4e-15	.	.	GO:0005044^molecular_function^scavenger receptor activity`GO:0016020^cellular_component^membrane`GO:0005515^molecular_function^protein binding
TR174561_c3_g1	TR174561_c3_g1_i2	TR174561_c3_g1::TR174561_c3_g1_i2::g.2417::m.2417	446-3520[+]	PF00530.17^SRCR^Scavenger receptor cysteine-rich domain^39-138^E:8e-15`PF00530.17^SRCR^Scavenger receptor cysteine-rich domain^154-245^E:6.2e-09`PF00530.17^SRCR^Scavenger receptor cysteine-rich domain^256-352^E:2e-11`PF00041.20^fn3^Fibronectin type III domain^574-663^E:2.4e-15	.	.	GO:0005044^molecular_function^scavenger receptor activity`GO:0016020^cellular_component^membrane`GO:0005515^molecular_function^protein binding
TR174619_c2_g2	TR174619_c2_g2_i4	TR174619_c2_g2::TR174619_c2_g2_i4::g.1048::m.1048	2-343[+]	PF00530.17^SRCR^Scavenger receptor cysteine-rich domain^1-72^E:1e-12	.	.	GO:0005044^molecular_function^scavenger receptor activity`GO:0016020^cellular_component^membrane
TR174619_c2_g3	TR174619_c2_g3_i1	TR174619_c2_g3::TR174619_c2_g3_i1::g.1049::m.1049	3-1259[+]	PF00530.17^SRCR^Scavenger receptor cysteine-rich domain^100-189^E:5.4e-18	.	.	GO:0005044^molecular_function^scavenger receptor activity`GO:0016020^cellular_component^membrane
TR174619_c2_g3	TR174619_c2_g3_i3	TR174619_c2_g3::TR174619_c2_g3_i3::g.1051::m.1051	564-1682[+]	PF00530.17^SRCR^Scavenger receptor cysteine-rich domain^54-143^E:5.7e-18	.	.	GO:0005044^molecular_function^scavenger receptor activity`GO:0016020^cellular_component^membrane
TR174619_c2_g3	TR174619_c2_g3_i4	TR174619_c2_g3::TR174619_c2_g3_i4::g.1054::m.1054	3-341[+]	PF00530.17^SRCR^Scavenger receptor cysteine-rich domain^7-80^E:8.9e-07	.	.	GO:0005044^molecular_function^scavenger receptor activity`GO:0016020^cellular_component^membrane
TR174619_c2_g3	TR174619_c2_g3_i5	TR174619_c2_g3::TR174619_c2_g3_i5::g.1055::m.1055	3-395[+]	PF00530.17^SRCR^Scavenger receptor cysteine-rich domain^7-80^E:1.4e-06`PF00530.17^SRCR^Scavenger receptor cysteine-rich domain^99-131^E:6.1e-06	.	.	GO:0005044^molecular_function^scavenger receptor activity`GO:0016020^cellular_component^membrane
TR174619_c2_g3	TR174619_c2_g3_i6	TR174619_c2_g3::TR174619_c2_g3_i6::g.1056::m.1056	3-857[+]	PF00530.17^SRCR^Scavenger receptor cysteine-rich domain^7-80^E:8.9e-06`PF00530.17^SRCR^Scavenger receptor cysteine-rich domain^100-189^E:4.5e-18	.	.	GO:0005044^molecular_function^scavenger receptor activity`GO:0016020^cellular_component^membrane
TR174619_c2_g3	TR174619_c2_g3_i8	TR174619_c2_g3::TR174619_c2_g3_i8::g.1059::m.1059	1-390[+]	PF00530.17^SRCR^Scavenger receptor cysteine-rich domain^64-115^E:7.4e-06	.	.	GO:0005044^molecular_function^scavenger receptor activity`GO:0016020^cellular_component^membrane
TR174619_c2_g3	TR174619_c2_g3_i9	TR174619_c2_g3::TR174619_c2_g3_i9::g.1060::m.1060	3-1259[+]	PF00530.17^SRCR^Scavenger receptor cysteine-rich domain^100-189^E:5.4e-18	.	.	GO:0005044^molecular_function^scavenger receptor activity`GO:0016020^cellular_component^membrane
TR174619_c2_g3	TR174619_c2_g3_i10	TR174619_c2_g3::TR174619_c2_g3_i10::g.1062::m.1062	1-381[+]	PF00530.17^SRCR^Scavenger receptor cysteine-rich domain^41-122^E:1.2e-16	.	.	GO:0005044^molecular_function^scavenger receptor activity`GO:0016020^cellular_component^membrane
TR174619_c2_g3	TR174619_c2_g3_i11	TR174619_c2_g3::TR174619_c2_g3_i11::g.1063::m.1063	564-1682[+]	PF00530.17^SRCR^Scavenger receptor cysteine-rich domain^54-143^E:4.4e-18	.	.	GO:0005044^molecular_function^scavenger receptor activity`GO:0016020^cellular_component^membrane
TR174619_c2_g4	TR174619_c2_g4_i1	TR174619_c2_g4::TR174619_c2_g4_i1::g.1066::m.1066	80-466[+]	PF00530.17^SRCR^Scavenger receptor cysteine-rich domain^41-126^E:5.4e-07	.	.	GO:0005044^molecular_function^scavenger receptor activity`GO:0016020^cellular_component^membrane
TR174619_c2_g4	TR174619_c2_g4_i2	TR174619_c2_g4::TR174619_c2_g4_i2::g.1067::m.1067	3-452[+]	PF00530.17^SRCR^Scavenger receptor cysteine-rich domain^62-147^E:2.7e-06	.	.	GO:0005044^molecular_function^scavenger receptor activity`GO:0016020^cellular_component^membrane
TR174619_c2_g4	TR174619_c2_g4_i3	TR174619_c2_g4::TR174619_c2_g4_i3::g.1068::m.1068	3-464[+]	PF00530.17^SRCR^Scavenger receptor cysteine-rich domain^62-153^E:2e-07	.	.	GO:0005044^molecular_function^scavenger receptor activity`GO:0016020^cellular_component^membrane
TR174737_c1_g4	TR174737_c1_g4_i1	TR174737_c1_g4::TR174737_c1_g4_i1::g.258::m.258	1-342[+]	PF00530.17^SRCR^Scavenger receptor cysteine-rich domain^44-112^E:3.6e-19	.	.	GO:0005044^molecular_function^scavenger receptor activity`GO:0016020^cellular_component^membrane
TR174737_c1_g5	TR174737_c1_g5_i1	TR174737_c1_g5::TR174737_c1_g5_i1::g.259::m.259	3-752[+]	PF00530.17^SRCR^Scavenger receptor cysteine-rich domain^2-89^E:7.6e-22`PF00041.20^fn3^Fibronectin type III domain^175-250^E:1.9e-07	.	.	GO:0005044^molecular_function^scavenger receptor activity`GO:0016020^cellular_component^membrane`GO:0005515^molecular_function^protein binding
TR174737_c1_g5	TR174737_c1_g5_i3	TR174737_c1_g5::TR174737_c1_g5_i3::g.260::m.260	3-752[+]	PF00530.17^SRCR^Scavenger receptor cysteine-rich domain^2-89^E:9.6e-22`PF00041.20^fn3^Fibronectin type III domain^175-250^E:6.1e-06	.	.	GO:0005044^molecular_function^scavenger receptor activity`GO:0016020^cellular_component^membrane`GO:0005515^molecular_function^protein binding
TR174737_c1_g15	TR174737_c1_g15_i1	TR174737_c1_g15::TR174737_c1_g15_i1::g.264::m.264	3-698[+]	PF00530.17^SRCR^Scavenger receptor cysteine-rich domain^2-40^E:4.3e-09`PF00530.17^SRCR^Scavenger receptor cysteine-rich domain^55-147^E:1.4e-26`PF00530.17^SRCR^Scavenger receptor cysteine-rich domain^161-230^E:1.6e-18	.	.	GO:0005044^molecular_function^scavenger receptor activity`GO:0016020^cellular_component^membrane
TR174737_c1_g16	TR174737_c1_g16_i1	TR174737_c1_g16::TR174737_c1_g16_i1::g.266::m.266	3-698[+]	PF00530.17^SRCR^Scavenger receptor cysteine-rich domain^2-40^E:4.3e-09`PF00530.17^SRCR^Scavenger receptor cysteine-rich domain^55-147^E:2.7e-27`PF00530.17^SRCR^Scavenger receptor cysteine-rich domain^161-230^E:1.6e-18	.	.	GO:0005044^molecular_function^scavenger receptor activity`GO:0016020^cellular_component^membrane
TR174737_c1_g17	TR174737_c1_g17_i1	TR174737_c1_g17::TR174737_c1_g17_i1::g.268::m.268	3-695[+]	PF00530.17^SRCR^Scavenger receptor cysteine-rich domain^2-40^E:4.3e-09`PF00530.17^SRCR^Scavenger receptor cysteine-rich domain^55-147^E:4.9e-26`PF00530.17^SRCR^Scavenger receptor cysteine-rich domain^161-229^E:2e-18	.	.	GO:0005044^molecular_function^scavenger receptor activity`GO:0016020^cellular_component^membrane
TR174857_c1_g5	TR174857_c1_g5_i1	TR174857_c1_g5::TR174857_c1_g5_i1::g.1603::m.1603	319-2364[+]	PF00092.27^VWA^von Willebrand factor type A domain^209-371^E:8e-32`PF13519.5^VWA_2^von Willebrand factor type A domain^209-315^E:5.7e-15`PF13768.5^VWA_3^von Willebrand factor type A domain^209-354^E:0.0048`PF00530.17^SRCR^Scavenger receptor cysteine-rich domain^528-623^E:1.8e-25	.	.	GO:0005044^molecular_function^scavenger receptor activity`GO:0016020^cellular_component^membrane
TR174997_c0_g2	TR174997_c0_g2_i1	TR174997_c0_g2::TR174997_c0_g2_i1::g.2211::m.2211	1-297[+]	PF00530.17^SRCR^Scavenger receptor cysteine-rich domain^40-99^E:7e-18	.	.	GO:0005044^molecular_function^scavenger receptor activity`GO:0016020^cellular_component^membrane
TR174997_c0_g8	TR174997_c0_g8_i1	TR174997_c0_g8::TR174997_c0_g8_i1::g.2212::m.2212	1-303[+]	PF00530.17^SRCR^Scavenger receptor cysteine-rich domain^42-101^E:7.4e-18	.	.	GO:0005044^molecular_function^scavenger receptor activity`GO:0016020^cellular_component^membrane
TR174997_c0_g9	TR174997_c0_g9_i1	TR174997_c0_g9::TR174997_c0_g9_i1::g.2213::m.2213	1-306[+]	PF00530.17^SRCR^Scavenger receptor cysteine-rich domain^2-58^E:5.8e-12`PF00530.17^SRCR^Scavenger receptor cysteine-rich domain^71-101^E:4e-08	.	.	GO:0005044^molecular_function^scavenger receptor activity`GO:0016020^cellular_component^membrane
TR174997_c0_g12	TR174997_c0_g12_i2	TR174997_c0_g12::TR174997_c0_g12_i2::g.2214::m.2214	2-385[+]	PF00530.17^SRCR^Scavenger receptor cysteine-rich domain^2-42^E:2.1e-10`PF00530.17^SRCR^Scavenger receptor cysteine-rich domain^55-127^E:4.4e-20	.	.	GO:0005044^molecular_function^scavenger receptor activity`GO:0016020^cellular_component^membrane
TR174997_c0_g13	TR174997_c0_g13_i1	TR174997_c0_g13::TR174997_c0_g13_i1::g.2216::m.2216	1-297[+]	PF00530.17^SRCR^Scavenger receptor cysteine-rich domain^40-99^E:7e-18	.	.	GO:0005044^molecular_function^scavenger receptor activity`GO:0016020^cellular_component^membrane
TR174997_c0_g17	TR174997_c0_g17_i1	TR174997_c0_g17::TR174997_c0_g17_i1::g.2217::m.2217	1-297[+]	PF00530.17^SRCR^Scavenger receptor cysteine-rich domain^40-99^E:7e-18	.	.	GO:0005044^molecular_function^scavenger receptor activity`GO:0016020^cellular_component^membrane
TR174997_c0_g19	TR174997_c0_g19_i1	TR174997_c0_g19::TR174997_c0_g19_i1::g.2218::m.2218	1-324[+]	PF00530.17^SRCR^Scavenger receptor cysteine-rich domain^12-108^E:1.8e-31	.	.	GO:0005044^molecular_function^scavenger receptor activity`GO:0016020^cellular_component^membrane
TR174997_c0_g22	TR174997_c0_g22_i1	TR174997_c0_g22::TR174997_c0_g22_i1::g.2219::m.2219	1-297[+]	PF00530.17^SRCR^Scavenger receptor cysteine-rich domain^40-99^E:7e-18	.	.	GO:0005044^molecular_function^scavenger receptor activity`GO:0016020^cellular_component^membrane
TR164077_c0_g1	TR164077_c0_g1_i2	TR164077_c0_g1::TR164077_c0_g1_i2::g.2770::m.2770	2-475[+]	PF00530.17^SRCR^Scavenger receptor cysteine-rich domain^2-92^E:1.9e-26`PF00530.17^SRCR^Scavenger receptor cysteine-rich domain^98-157^E:3.8e-17	.	.	GO:0005044^molecular_function^scavenger receptor activity`GO:0016020^cellular_component^membrane
TR164077_c0_g1	TR164077_c0_g1_i3	TR164077_c0_g1::TR164077_c0_g1_i3::g.2773::m.2773	2-409[+]	PF00530.17^SRCR^Scavenger receptor cysteine-rich domain^2-70^E:2.1e-15`PF00530.17^SRCR^Scavenger receptor cysteine-rich domain^76-135^E:5.3e-17	.	.	GO:0005044^molecular_function^scavenger receptor activity`GO:0016020^cellular_component^membrane
TR164077_c0_g1	TR164077_c0_g1_i4	TR164077_c0_g1::TR164077_c0_g1_i4::g.2776::m.2776	2-406[+]	PF00530.17^SRCR^Scavenger receptor cysteine-rich domain^2-93^E:9.9e-27`PF00530.17^SRCR^Scavenger receptor cysteine-rich domain^99-135^E:2.6e-11	.	.	GO:0005044^molecular_function^scavenger receptor activity`GO:0016020^cellular_component^membrane
TR164077_c0_g1	TR164077_c0_g1_i5	TR164077_c0_g1::TR164077_c0_g1_i5::g.2779::m.2779	2-298[+]	PF00530.17^SRCR^Scavenger receptor cysteine-rich domain^2-93^E:3.4e-27	.	.	GO:0005044^molecular_function^scavenger receptor activity`GO:0016020^cellular_component^membrane
TR164077_c0_g1	TR164077_c0_g1_i6	TR164077_c0_g1::TR164077_c0_g1_i6::g.2781::m.2781	2-412[+]	PF00530.17^SRCR^Scavenger receptor cysteine-rich domain^2-71^E:3.6e-15`PF00530.17^SRCR^Scavenger receptor cysteine-rich domain^77-136^E:3.2e-17	.	.	GO:0005044^molecular_function^scavenger receptor activity`GO:0016020^cellular_component^membrane
TR164077_c0_g1	TR164077_c0_g1_i7	TR164077_c0_g1::TR164077_c0_g1_i7::g.2784::m.2784	2-337[+]	PF00530.17^SRCR^Scavenger receptor cysteine-rich domain^2-69^E:2.6e-15`PF00530.17^SRCR^Scavenger receptor cysteine-rich domain^75-112^E:8.8e-12	.	.	GO:0005044^molecular_function^scavenger receptor activity`GO:0016020^cellular_component^membrane
TR164251_c0_g3	TR164251_c0_g3_i1	TR164251_c0_g3::TR164251_c0_g3_i1::g.1331::m.1331	1-297[+]	PF00530.17^SRCR^Scavenger receptor cysteine-rich domain^1-79^E:1.8e-26	.	.	GO:0005044^molecular_function^scavenger receptor activity`GO:0016020^cellular_component^membrane
TR164251_c0_g3	TR164251_c0_g3_i2	TR164251_c0_g3::TR164251_c0_g3_i2::g.1332::m.1332	1-315[+]	PF00530.17^SRCR^Scavenger receptor cysteine-rich domain^1-78^E:2e-25	.	.	GO:0005044^molecular_function^scavenger receptor activity`GO:0016020^cellular_component^membrane
TR164251_c0_g3	TR164251_c0_g3_i3	TR164251_c0_g3::TR164251_c0_g3_i3::g.1333::m.1333	1-315[+]	PF00530.17^SRCR^Scavenger receptor cysteine-rich domain^1-78^E:6.2e-25	.	.	GO:0005044^molecular_function^scavenger receptor activity`GO:0016020^cellular_component^membrane
TR164251_c0_g3	TR164251_c0_g3_i5	TR164251_c0_g3::TR164251_c0_g3_i5::g.1334::m.1334	1-300[+]	PF00530.17^SRCR^Scavenger receptor cysteine-rich domain^1-78^E:3.9e-26	.	.	GO:0005044^molecular_function^scavenger receptor activity`GO:0016020^cellular_component^membrane
TR164251_c0_g7	TR164251_c0_g7_i2	TR164251_c0_g7::TR164251_c0_g7_i2::g.1336::m.1336	1-312[+]	PF00530.17^SRCR^Scavenger receptor cysteine-rich domain^1-78^E:2.8e-25	.	.	GO:0005044^molecular_function^scavenger receptor activity`GO:0016020^cellular_component^membrane
TR164251_c0_g7	TR164251_c0_g7_i5	TR164251_c0_g7::TR164251_c0_g7_i5::g.1337::m.1337	2-421[+]	PF00530.17^SRCR^Scavenger receptor cysteine-rich domain^34-129^E:2.2e-32	.	.	GO:0005044^molecular_function^scavenger receptor activity`GO:0016020^cellular_component^membrane
TR164251_c0_g7	TR164251_c0_g7_i13	TR164251_c0_g7::TR164251_c0_g7_i13::g.1342::m.1342	3-638[+]	PF00530.17^SRCR^Scavenger receptor cysteine-rich domain^2-43^E:6.4e-07`PF00530.17^SRCR^Scavenger receptor cysteine-rich domain^51-147^E:2.1e-34`PF15494.5^SRCR_2^Scavenger receptor cysteine-rich domain^62-96^E:1e-06`PF00530.17^SRCR^Scavenger receptor cysteine-rich domain^153-205^E:1.6e-17`PF15494.5^SRCR_2^Scavenger receptor cysteine-rich domain^164-198^E:1.1e-06	.	.	GO:0005044^molecular_function^scavenger receptor activity`GO:0016020^cellular_component^membrane
TR164251_c0_g7	TR164251_c0_g7_i16	TR164251_c0_g7::TR164251_c0_g7_i16::g.1346::m.1346	1-600[+]	PF00530.17^SRCR^Scavenger receptor cysteine-rich domain^39-135^E:1.8e-34`PF15494.5^SRCR_2^Scavenger receptor cysteine-rich domain^50-84^E:1.1e-06`PF00530.17^SRCR^Scavenger receptor cysteine-rich domain^141-193^E:1.4e-17`PF15494.5^SRCR_2^Scavenger receptor cysteine-rich domain^152-186^E:1e-06	.	.	GO:0005044^molecular_function^scavenger receptor activity`GO:0016020^cellular_component^membrane
TR164251_c0_g7	TR164251_c0_g7_i18	TR164251_c0_g7::TR164251_c0_g7_i18::g.1348::m.1348	3-578[+]	PF00530.17^SRCR^Scavenger receptor cysteine-rich domain^31-127^E:1.6e-34`PF15494.5^SRCR_2^Scavenger receptor cysteine-rich domain^42-76^E:1e-06`PF00530.17^SRCR^Scavenger receptor cysteine-rich domain^133-185^E:1.3e-17`PF15494.5^SRCR_2^Scavenger receptor cysteine-rich domain^144-178^E:9.8e-07	.	.	GO:0005044^molecular_function^scavenger receptor activity`GO:0016020^cellular_component^membrane
TR164251_c0_g7	TR164251_c0_g7_i20	TR164251_c0_g7::TR164251_c0_g7_i20::g.1351::m.1351	1-597[+]	PF00530.17^SRCR^Scavenger receptor cysteine-rich domain^1-32^E:3.2e-06`PF00530.17^SRCR^Scavenger receptor cysteine-rich domain^38-134^E:1.8e-34`PF15494.5^SRCR_2^Scavenger receptor cysteine-rich domain^49-83^E:1.1e-06`PF00530.17^SRCR^Scavenger receptor cysteine-rich domain^140-192^E:1.4e-17`PF15494.5^SRCR_2^Scavenger receptor cysteine-rich domain^151-185^E:1e-06	.	.	GO:0005044^molecular_function^scavenger receptor activity`GO:0016020^cellular_component^membrane
TR164341_c0_g1	TR164341_c0_g1_i1	TR164341_c0_g1::TR164341_c0_g1_i1::g.2014::m.2014	1-336[+]	PF00530.17^SRCR^Scavenger receptor cysteine-rich domain^2-84^E:1.9e-20`PF15494.5^SRCR_2^Scavenger receptor cysteine-rich domain^2-30^E:3.2e-06	.	.	GO:0005044^molecular_function^scavenger receptor activity`GO:0016020^cellular_component^membrane
TR164341_c0_g1	TR164341_c0_g1_i6	TR164341_c0_g1::TR164341_c0_g1_i6::g.2015::m.2015	1-348[+]	PF00530.17^SRCR^Scavenger receptor cysteine-rich domain^2-84^E:2e-24`PF15494.5^SRCR_2^Scavenger receptor cysteine-rich domain^2-31^E:8.4e-07	.	.	GO:0005044^molecular_function^scavenger receptor activity`GO:0016020^cellular_component^membrane
TR164341_c0_g5	TR164341_c0_g5_i7	TR164341_c0_g5::TR164341_c0_g5_i7::g.2016::m.2016	1-336[+]	PF00530.17^SRCR^Scavenger receptor cysteine-rich domain^2-84^E:4e-24`PF15494.5^SRCR_2^Scavenger receptor cysteine-rich domain^2-32^E:2.1e-06	.	.	GO:0005044^molecular_function^scavenger receptor activity`GO:0016020^cellular_component^membrane
TR164341_c0_g5	TR164341_c0_g5_i9	TR164341_c0_g5::TR164341_c0_g5_i9::g.2018::m.2018	1-336[+]	PF00530.17^SRCR^Scavenger receptor cysteine-rich domain^2-84^E:4.1e-25`PF15494.5^SRCR_2^Scavenger receptor cysteine-rich domain^2-30^E:5.7e-07	.	.	GO:0005044^molecular_function^scavenger receptor activity`GO:0016020^cellular_component^membrane
TR164341_c0_g5	TR164341_c0_g5_i10	TR164341_c0_g5::TR164341_c0_g5_i10::g.2020::m.2020	1-300[+]	PF00530.17^SRCR^Scavenger receptor cysteine-rich domain^2-84^E:1.7e-23`PF15494.5^SRCR_2^Scavenger receptor cysteine-rich domain^2-30^E:5e-07	.	.	GO:0005044^molecular_function^scavenger receptor activity`GO:0016020^cellular_component^membrane
TR164440_c2_g1	TR164440_c2_g1_i1	TR164440_c2_g1::TR164440_c2_g1_i1::g.103::m.103	2-1753[+]	PF00530.17^SRCR^Scavenger receptor cysteine-rich domain^63-158^E:5.9e-16`PF00530.17^SRCR^Scavenger receptor cysteine-rich domain^187-272^E:3.3e-07`PF00530.17^SRCR^Scavenger receptor cysteine-rich domain^293-390^E:1.5e-15`PF00530.17^SRCR^Scavenger receptor cysteine-rich domain^406-503^E:1.1e-07	.	.	GO:0005044^molecular_function^scavenger receptor activity`GO:0016020^cellular_component^membrane
TR179440_c0_g1	TR179440_c0_g1_i1	TR179440_c0_g1::TR179440_c0_g1_i1::g.298::m.298	871-2[-]	PF00530.17^SRCR^Scavenger receptor cysteine-rich domain^29-121^E:3.8e-22	.	.	GO:0005044^molecular_function^scavenger receptor activity`GO:0016020^cellular_component^membrane
TR164556_c1_g3	TR164556_c1_g3_i2	TR164556_c1_g3::TR164556_c1_g3_i2::g.573::m.573	185-850[+]	PF00530.17^SRCR^Scavenger receptor cysteine-rich domain^139-221^E:6e-26	.	.	GO:0005044^molecular_function^scavenger receptor activity`GO:0016020^cellular_component^membrane
TR164556_c1_g3	TR164556_c1_g3_i5	TR164556_c1_g3::TR164556_c1_g3_i5::g.576::m.576	185-850[+]	PF00530.17^SRCR^Scavenger receptor cysteine-rich domain^139-221^E:6e-26	.	.	GO:0005044^molecular_function^scavenger receptor activity`GO:0016020^cellular_component^membrane
TR164556_c1_g3	TR164556_c1_g3_i6	TR164556_c1_g3::TR164556_c1_g3_i6::g.577::m.577	163-726[+]	PF00530.17^SRCR^Scavenger receptor cysteine-rich domain^137-186^E:8.1e-16	.	.	GO:0005044^molecular_function^scavenger receptor activity`GO:0016020^cellular_component^membrane
TR164556_c1_g3	TR164556_c1_g3_i7	TR164556_c1_g3::TR164556_c1_g3_i7::g.578::m.578	185-826[+]	PF00530.17^SRCR^Scavenger receptor cysteine-rich domain^139-214^E:5.6e-24`PF15494.5^SRCR_2^Scavenger receptor cysteine-rich domain^153-184^E:1.3e-06	.	.	GO:0005044^molecular_function^scavenger receptor activity`GO:0016020^cellular_component^membrane
TR164556_c1_g3	TR164556_c1_g3_i8	TR164556_c1_g3::TR164556_c1_g3_i8::g.579::m.579	193-837[+]	PF00530.17^SRCR^Scavenger receptor cysteine-rich domain^137-215^E:6.9e-25	.	.	GO:0005044^molecular_function^scavenger receptor activity`GO:0016020^cellular_component^membrane
TR164556_c1_g4	TR164556_c1_g4_i1	TR164556_c1_g4::TR164556_c1_g4_i1::g.580::m.580	2-412[+]	PF00530.17^SRCR^Scavenger receptor cysteine-rich domain^94-136^E:1.5e-14	.	.	GO:0005044^molecular_function^scavenger receptor activity`GO:0016020^cellular_component^membrane
TR164556_c1_g3	TR164556_c1_g3_i9	TR164556_c1_g3::TR164556_c1_g3_i9::g.581::m.581	185-862[+]	PF00530.17^SRCR^Scavenger receptor cysteine-rich domain^139-226^E:1.3e-26	.	.	GO:0005044^molecular_function^scavenger receptor activity`GO:0016020^cellular_component^membrane
TR164574_c3_g2	TR164574_c3_g2_i1	TR164574_c3_g2::TR164574_c3_g2_i1::g.617::m.617	781-1893[+]	PF00530.17^SRCR^Scavenger receptor cysteine-rich domain^40-138^E:9.4e-30`PF00086.17^Thyroglobulin_1^Thyroglobulin type-1 repeat^174-225^E:2.5e-11	.	.	GO:0005044^molecular_function^scavenger receptor activity`GO:0016020^cellular_component^membrane
TR164574_c3_g2	TR164574_c3_g2_i2	TR164574_c3_g2::TR164574_c3_g2_i2::g.619::m.619	781-1869[+]	PF00530.17^SRCR^Scavenger receptor cysteine-rich domain^40-138^E:9e-30`PF00086.17^Thyroglobulin_1^Thyroglobulin type-1 repeat^174-227^E:1.8e-11	.	.	GO:0005044^molecular_function^scavenger receptor activity`GO:0016020^cellular_component^membrane
TR164574_c3_g2	TR164574_c3_g2_i3	TR164574_c3_g2::TR164574_c3_g2_i3::g.622::m.622	127-1173[+]	PF00530.17^SRCR^Scavenger receptor cysteine-rich domain^25-124^E:8.7e-30`PF00086.17^Thyroglobulin_1^Thyroglobulin type-1 repeat^160-213^E:1.7e-11	.	.	GO:0005044^molecular_function^scavenger receptor activity`GO:0016020^cellular_component^membrane
TR165004_c7_g3	TR165004_c7_g3_i5	TR165004_c7_g3::TR165004_c7_g3_i5::g.717::m.717	1065-1508[+]	PF00530.17^SRCR^Scavenger receptor cysteine-rich domain^108-147^E:3.2e-10	.	.	GO:0005044^molecular_function^scavenger receptor activity`GO:0016020^cellular_component^membrane
TR165004_c7_g3	TR165004_c7_g3_i7	TR165004_c7_g3::TR165004_c7_g3_i7::g.718::m.718	582-1076[+]	PF00530.17^SRCR^Scavenger receptor cysteine-rich domain^125-164^E:3.9e-10	.	.	GO:0005044^molecular_function^scavenger receptor activity`GO:0016020^cellular_component^membrane
TR165082_c1_g1	TR165082_c1_g1_i1	TR165082_c1_g1::TR165082_c1_g1_i1::g.1094::m.1094	2-1537[+]	PF00530.17^SRCR^Scavenger receptor cysteine-rich domain^113-209^E:2.2e-19`PF00530.17^SRCR^Scavenger receptor cysteine-rich domain^221-311^E:4.1e-23`PF00041.20^fn3^Fibronectin type III domain^317-394^E:2.7e-08`PF00041.20^fn3^Fibronectin type III domain^421-500^E:2.9e-16	.	.	GO:0005044^molecular_function^scavenger receptor activity`GO:0016020^cellular_component^membrane`GO:0005515^molecular_function^protein binding
TR165082_c1_g2	TR165082_c1_g2_i1	TR165082_c1_g2::TR165082_c1_g2_i1::g.1096::m.1096	83-1600[+]	PF00530.17^SRCR^Scavenger receptor cysteine-rich domain^107-203^E:2e-23`PF00530.17^SRCR^Scavenger receptor cysteine-rich domain^212-305^E:6.8e-24`PF00041.20^fn3^Fibronectin type III domain^311-388^E:2.6e-08`PF00041.20^fn3^Fibronectin type III domain^415-494^E:2.9e-16	.	.	GO:0005044^molecular_function^scavenger receptor activity`GO:0016020^cellular_component^membrane`GO:0005515^molecular_function^protein binding
TR176010_c1_g1	TR176010_c1_g1_i1	TR176010_c1_g1::TR176010_c1_g1_i1::g.1350::m.1350	363-1[-]	PF00530.17^SRCR^Scavenger receptor cysteine-rich domain^39-118^E:3.5e-12	.	.	GO:0005044^molecular_function^scavenger receptor activity`GO:0016020^cellular_component^membrane
TR176010_c3_g4	TR176010_c3_g4_i1	TR176010_c3_g4::TR176010_c3_g4_i1::g.1351::m.1351	2-412[+]	PF00530.17^SRCR^Scavenger receptor cysteine-rich domain^68-136^E:6e-10	.	.	GO:0005044^molecular_function^scavenger receptor activity`GO:0016020^cellular_component^membrane
TR176010_c3_g6	TR176010_c3_g6_i1	TR176010_c3_g6::TR176010_c3_g6_i1::g.1352::m.1352	2-403[+]	PF00530.17^SRCR^Scavenger receptor cysteine-rich domain^68-130^E:9.8e-10	.	.	GO:0005044^molecular_function^scavenger receptor activity`GO:0016020^cellular_component^membrane
TR176010_c3_g8	TR176010_c3_g8_i1	TR176010_c3_g8::TR176010_c3_g8_i1::g.1353::m.1353	1-381[+]	PF00530.17^SRCR^Scavenger receptor cysteine-rich domain^3-82^E:8.7e-10`PF00084.19^Sushi^Sushi repeat (SCR repeat)^92-125^E:4.4e-05	.	.	GO:0005044^molecular_function^scavenger receptor activity`GO:0016020^cellular_component^membrane
TR176010_c3_g12	TR176010_c3_g12_i1	TR176010_c3_g12::TR176010_c3_g12_i1::g.1354::m.1354	2-415[+]	PF00530.17^SRCR^Scavenger receptor cysteine-rich domain^68-127^E:1.5e-08	.	.	GO:0005044^molecular_function^scavenger receptor activity`GO:0016020^cellular_component^membrane
TR176010_c4_g4	TR176010_c4_g4_i1	TR176010_c4_g4::TR176010_c4_g4_i1::g.1355::m.1355	3-365[+]	PF00530.17^SRCR^Scavenger receptor cysteine-rich domain^64-108^E:3.5e-10	.	.	GO:0005044^molecular_function^scavenger receptor activity`GO:0016020^cellular_component^membrane
TR176010_c4_g7	TR176010_c4_g7_i1	TR176010_c4_g7::TR176010_c4_g7_i1::g.1358::m.1358	2-553[+]	PF00530.17^SRCR^Scavenger receptor cysteine-rich domain^19-129^E:1.9e-18`PF00530.17^SRCR^Scavenger receptor cysteine-rich domain^144-184^E:1.5e-08	.	.	GO:0005044^molecular_function^scavenger receptor activity`GO:0016020^cellular_component^membrane
TR176010_c4_g7	TR176010_c4_g7_i2	TR176010_c4_g7::TR176010_c4_g7_i2::g.1359::m.1359	3-314[+]	PF00530.17^SRCR^Scavenger receptor cysteine-rich domain^65-104^E:1.6e-08	.	.	GO:0005044^molecular_function^scavenger receptor activity`GO:0016020^cellular_component^membrane
TR176010_c4_g7	TR176010_c4_g7_i4	TR176010_c4_g7::TR176010_c4_g7_i4::g.1360::m.1360	2-340[+]	PF00530.17^SRCR^Scavenger receptor cysteine-rich domain^19-109^E:2e-15	.	.	GO:0005044^molecular_function^scavenger receptor activity`GO:0016020^cellular_component^membrane
TR176010_c4_g11	TR176010_c4_g11_i1	TR176010_c4_g11::TR176010_c4_g11_i1::g.1362::m.1362	1-357[+]	PF00530.17^SRCR^Scavenger receptor cysteine-rich domain^2-112^E:1e-18	.	.	GO:0005044^molecular_function^scavenger receptor activity`GO:0016020^cellular_component^membrane
TR176010_c4_g11	TR176010_c4_g11_i2	TR176010_c4_g11::TR176010_c4_g11_i2::g.1363::m.1363	2-334[+]	PF00530.17^SRCR^Scavenger receptor cysteine-rich domain^19-110^E:7.5e-16	.	.	GO:0005044^molecular_function^scavenger receptor activity`GO:0016020^cellular_component^membrane
TR176010_c4_g11	TR176010_c4_g11_i3	TR176010_c4_g11::TR176010_c4_g11_i3::g.1364::m.1364	1-423[+]	PF00530.17^SRCR^Scavenger receptor cysteine-rich domain^23-134^E:3.3e-20	.	.	GO:0005044^molecular_function^scavenger receptor activity`GO:0016020^cellular_component^membrane
TR176010_c4_g14	TR176010_c4_g14_i1	TR176010_c4_g14::TR176010_c4_g14_i1::g.1365::m.1365	1-345[+]	PF00530.17^SRCR^Scavenger receptor cysteine-rich domain^1-88^E:1.8e-14`PF15494.5^SRCR_2^Scavenger receptor cysteine-rich domain^2-89^E:4.1e-06	.	.	GO:0005044^molecular_function^scavenger receptor activity`GO:0016020^cellular_component^membrane
TR176010_c4_g21	TR176010_c4_g21_i1	TR176010_c4_g21::TR176010_c4_g21_i1::g.1367::m.1367	1-597[+]	PF00530.17^SRCR^Scavenger receptor cysteine-rich domain^26-121^E:9.3e-13	.	.	GO:0005044^molecular_function^scavenger receptor activity`GO:0016020^cellular_component^membrane
TR176010_c4_g21	TR176010_c4_g21_i2	TR176010_c4_g21::TR176010_c4_g21_i2::g.1368::m.1368	2-679[+]	PF00530.17^SRCR^Scavenger receptor cysteine-rich domain^52-148^E:2.3e-14	.	.	GO:0005044^molecular_function^scavenger receptor activity`GO:0016020^cellular_component^membrane
TR176010_c4_g21	TR176010_c4_g21_i4	TR176010_c4_g21::TR176010_c4_g21_i4::g.1369::m.1369	2-319[+]	PF00530.17^SRCR^Scavenger receptor cysteine-rich domain^47-95^E:1.3e-09	.	.	GO:0005044^molecular_function^scavenger receptor activity`GO:0016020^cellular_component^membrane
TR176010_c4_g21	TR176010_c4_g21_i6	TR176010_c4_g21::TR176010_c4_g21_i6::g.1370::m.1370	3-374[+]	PF00530.17^SRCR^Scavenger receptor cysteine-rich domain^5-101^E:3.2e-14	.	.	GO:0005044^molecular_function^scavenger receptor activity`GO:0016020^cellular_component^membrane
TR176137_c37_g1	TR176137_c37_g1_i1	TR176137_c37_g1::TR176137_c37_g1_i1::g.1014::m.1014	193-5406[+]	PF00530.17^SRCR^Scavenger receptor cysteine-rich domain^39-138^E:5.1e-22`PF00530.17^SRCR^Scavenger receptor cysteine-rich domain^155-257^E:5.3e-19`PF00530.17^SRCR^Scavenger receptor cysteine-rich domain^272-368^E:1.3e-20`PF00530.17^SRCR^Scavenger receptor cysteine-rich domain^385-482^E:1.7e-28`PF00530.17^SRCR^Scavenger receptor cysteine-rich domain^497-607^E:1.3e-15`PF00530.17^SRCR^Scavenger rece…	.	.	GO:0005044^molecular_function^scavenger receptor activity`GO:0016020^cellular_component^membrane`GO:0007154^biological_process^cell communication`GO:0016021^cellular_component^integral component of membrane
TR176137_c37_g1	TR176137_c37_g1_i2	TR176137_c37_g1::TR176137_c37_g1_i2::g.1017::m.1017	193-4764[+]	PF00530.17^SRCR^Scavenger receptor cysteine-rich domain^39-138^E:4.4e-22`PF00530.17^SRCR^Scavenger receptor cysteine-rich domain^155-257^E:4.5e-19`PF00530.17^SRCR^Scavenger receptor cysteine-rich domain^272-368^E:1.1e-20`PF00530.17^SRCR^Scavenger receptor cysteine-rich domain^385-482^E:1.4e-28`PF00530.17^SRCR^Scavenger receptor cysteine-rich domain^497-607^E:1.1e-15`PF00530.17^SRCR^Scavenger rece…	.	.	GO:0005044^molecular_function^scavenger receptor activity`GO:0016020^cellular_component^membrane`GO:0007154^biological_process^cell communication`GO:0016021^cellular_component^integral component of membrane
TR165294_c0_g2	TR165294_c0_g2_i2	TR165294_c0_g2::TR165294_c0_g2_i2::g.2192::m.2192	515-36[-]	PF00530.17^SRCR^Scavenger receptor cysteine-rich domain^29-126^E:3.8e-29	.	.	GO:0005044^molecular_function^scavenger receptor activity`GO:0016020^cellular_component^membrane
TR165294_c0_g2	TR165294_c0_g2_i3	TR165294_c0_g2::TR165294_c0_g2_i3::g.2193::m.2193	1305-298[-]	PF00530.17^SRCR^Scavenger receptor cysteine-rich domain^2-92^E:1.3e-26`PF00530.17^SRCR^Scavenger receptor cysteine-rich domain^104-201^E:1e-28	.	.	GO:0005044^molecular_function^scavenger receptor activity`GO:0016020^cellular_component^membrane
TR165294_c0_g2	TR165294_c0_g2_i4	TR165294_c0_g2::TR165294_c0_g2_i4::g.2195::m.2195	945-181[-]	PF00530.17^SRCR^Scavenger receptor cysteine-rich domain^29-126^E:1.2e-28	.	.	GO:0005044^molecular_function^scavenger receptor activity`GO:0016020^cellular_component^membrane
TR165294_c0_g2	TR165294_c0_g2_i7	TR165294_c0_g2::TR165294_c0_g2_i7::g.2196::m.2196	1213-206[-]	PF00530.17^SRCR^Scavenger receptor cysteine-rich domain^2-92^E:1.3e-26`PF00530.17^SRCR^Scavenger receptor cysteine-rich domain^104-201^E:1e-28	.	.	GO:0005044^molecular_function^scavenger receptor activity`GO:0016020^cellular_component^membrane
TR165637_c0_g1	TR165637_c0_g1_i1	TR165637_c0_g1::TR165637_c0_g1_i1::g.1796::m.1796	1-432[+]	PF00530.17^SRCR^Scavenger receptor cysteine-rich domain^54-144^E:2.9e-06	.	.	GO:0005044^molecular_function^scavenger receptor activity`GO:0016020^cellular_component^membrane
TR165637_c0_g1	TR165637_c0_g1_i2	TR165637_c0_g1::TR165637_c0_g1_i2::g.1797::m.1797	1-642[+]	PF00530.17^SRCR^Scavenger receptor cysteine-rich domain^53-152^E:3.9e-10	.	.	GO:0005044^molecular_function^scavenger receptor activity`GO:0016020^cellular_component^membrane
TR165703_c2_g1	TR165703_c2_g1_i1	TR165703_c2_g1::TR165703_c2_g1_i1::g.2564::m.2564	1-306[+]	PF00530.17^SRCR^Scavenger receptor cysteine-rich domain^1-68^E:2.6e-13	.	.	GO:0005044^molecular_function^scavenger receptor activity`GO:0016020^cellular_component^membrane
TR165703_c2_g2	TR165703_c2_g2_i1	TR165703_c2_g2::TR165703_c2_g2_i1::g.2565::m.2565	1-306[+]	PF00530.17^SRCR^Scavenger receptor cysteine-rich domain^1-68^E:1.9e-13	.	.	GO:0005044^molecular_function^scavenger receptor activity`GO:0016020^cellular_component^membrane
TR165703_c2_g3	TR165703_c2_g3_i1	TR165703_c2_g3::TR165703_c2_g3_i1::g.2566::m.2566	1-306[+]	PF00530.17^SRCR^Scavenger receptor cysteine-rich domain^1-68^E:2.6e-13	.	.	GO:0005044^molecular_function^scavenger receptor activity`GO:0016020^cellular_component^membrane
TR166520_c0_g1	TR166520_c0_g1_i1	TR166520_c0_g1::TR166520_c0_g1_i1::g.217::m.217	828-1[-]	PF00530.17^SRCR^Scavenger receptor cysteine-rich domain^1-83^E:3.1e-21`PF00530.17^SRCR^Scavenger receptor cysteine-rich domain^93-189^E:2.8e-32`PF15494.5^SRCR_2^Scavenger receptor cysteine-rich domain^104-138^E:2e-06`PF00530.17^SRCR^Scavenger receptor cysteine-rich domain^199-276^E:2.1e-22	.	.	GO:0005044^molecular_function^scavenger receptor activity`GO:0016020^cellular_component^membrane
TR166520_c0_g2	TR166520_c0_g2_i1	TR166520_c0_g2::TR166520_c0_g2_i1::g.218::m.218	828-1[-]	PF00530.17^SRCR^Scavenger receptor cysteine-rich domain^1-83^E:1.7e-21`PF00530.17^SRCR^Scavenger receptor cysteine-rich domain^93-189^E:2.8e-32`PF15494.5^SRCR_2^Scavenger receptor cysteine-rich domain^104-138^E:2e-06`PF00530.17^SRCR^Scavenger receptor cysteine-rich domain^199-276^E:2.1e-22	.	.	GO:0005044^molecular_function^scavenger receptor activity`GO:0016020^cellular_component^membrane
TR166520_c1_g1	TR166520_c1_g1_i1	TR166520_c1_g1::TR166520_c1_g1_i1::g.219::m.219	1-330[+]	PF00530.17^SRCR^Scavenger receptor cysteine-rich domain^2-80^E:1.3e-24	.	.	GO:0005044^molecular_function^scavenger receptor activity`GO:0016020^cellular_component^membrane
TR166520_c2_g1	TR166520_c2_g1_i1	TR166520_c2_g1::TR166520_c2_g1_i1::g.220::m.220	3-383[+]	PF00530.17^SRCR^Scavenger receptor cysteine-rich domain^1-78^E:3.3e-23`PF00530.17^SRCR^Scavenger receptor cysteine-rich domain^97-126^E:2.7e-08	.	.	GO:0005044^molecular_function^scavenger receptor activity`GO:0016020^cellular_component^membrane
TR166520_c4_g2	TR166520_c4_g2_i1	TR166520_c4_g2::TR166520_c4_g2_i1::g.225::m.225	3406-4425[+]	PF00530.17^SRCR^Scavenger receptor cysteine-rich domain^38-133^E:5.2e-14`PF00530.17^SRCR^Scavenger receptor cysteine-rich domain^143-239^E:3.4e-31`PF00530.17^SRCR^Scavenger receptor cysteine-rich domain^251-339^E:3.5e-12	.	.	GO:0005044^molecular_function^scavenger receptor activity`GO:0016020^cellular_component^membrane
TR166520_c4_g2	TR166520_c4_g2_i2	TR166520_c4_g2::TR166520_c4_g2_i2::g.229::m.229	4564-5664[+]	PF00530.17^SRCR^Scavenger receptor cysteine-rich domain^38-133^E:6.1e-14`PF00530.17^SRCR^Scavenger receptor cysteine-rich domain^143-239^E:2.5e-30`PF00530.17^SRCR^Scavenger receptor cysteine-rich domain^253-346^E:9.9e-14	.	.	GO:0005044^molecular_function^scavenger receptor activity`GO:0016020^cellular_component^membrane
TR166520_c4_g2	TR166520_c4_g2_i4	TR166520_c4_g2::TR166520_c4_g2_i4::g.238::m.238	3385-4404[+]	PF00530.17^SRCR^Scavenger receptor cysteine-rich domain^38-133^E:5.2e-14`PF00530.17^SRCR^Scavenger receptor cysteine-rich domain^143-239^E:3.4e-31`PF00530.17^SRCR^Scavenger receptor cysteine-rich domain^251-339^E:3.5e-12	.	.	GO:0005044^molecular_function^scavenger receptor activity`GO:0016020^cellular_component^membrane
TR166520_c4_g2	TR166520_c4_g2_i5	TR166520_c4_g2::TR166520_c4_g2_i5::g.241::m.241	2-541[+]	PF00530.17^SRCR^Scavenger receptor cysteine-rich domain^63-159^E:8e-32	.	.	GO:0005044^molecular_function^scavenger receptor activity`GO:0016020^cellular_component^membrane
TR166520_c4_g2	TR166520_c4_g2_i7	TR166520_c4_g2::TR166520_c4_g2_i7::g.248::m.248	3343-4362[+]	PF00530.17^SRCR^Scavenger receptor cysteine-rich domain^38-133^E:5.2e-14`PF00530.17^SRCR^Scavenger receptor cysteine-rich domain^143-239^E:3.4e-31`PF00530.17^SRCR^Scavenger receptor cysteine-rich domain^251-339^E:3.5e-12	.	.	GO:0005044^molecular_function^scavenger receptor activity`GO:0016020^cellular_component^membrane
TR166520_c4_g3	TR166520_c4_g3_i1	TR166520_c4_g3::TR166520_c4_g3_i1::g.251::m.251	3-560[+]	PF00530.17^SRCR^Scavenger receptor cysteine-rich domain^1-79^E:1.5e-22`PF00530.17^SRCR^Scavenger receptor cysteine-rich domain^96-181^E:1e-24	.	.	GO:0005044^molecular_function^scavenger receptor activity`GO:0016020^cellular_component^membrane
TR166520_c4_g3	TR166520_c4_g3_i2	TR166520_c4_g3::TR166520_c4_g3_i2::g.253::m.253	3-1292[+]	PF00530.17^SRCR^Scavenger receptor cysteine-rich domain^1-79^E:4.6e-22`PF00530.17^SRCR^Scavenger receptor cysteine-rich domain^96-189^E:2.7e-26`PF00530.17^SRCR^Scavenger receptor cysteine-rich domain^199-295^E:6.5e-32`PF15494.5^SRCR_2^Scavenger receptor cysteine-rich domain^210-244^E:2.3e-06`PF00530.17^SRCR^Scavenger receptor cysteine-rich domain^305-402^E:1e-28	.	.	GO:0005044^molecular_function^scavenger receptor activity`GO:0016020^cellular_component^membrane
TR166645_c4_g2	TR166645_c4_g2_i1	TR166645_c4_g2::TR166645_c4_g2_i1::g.694::m.694	2-337[+]	PF00530.17^SRCR^Scavenger receptor cysteine-rich domain^1-72^E:2.8e-20	.	.	GO:0005044^molecular_function^scavenger receptor activity`GO:0016020^cellular_component^membrane
TR166613_c1_g5	TR166613_c1_g5_i2	TR166613_c1_g5::TR166613_c1_g5_i2::g.879::m.879	2-349[+]	PF00530.17^SRCR^Scavenger receptor cysteine-rich domain^1-80^E:7.3e-24	.	.	GO:0005044^molecular_function^scavenger receptor activity`GO:0016020^cellular_component^membrane
TR166815_c1_g1	TR166815_c1_g1_i2	TR166815_c1_g1::TR166815_c1_g1_i2::g.2114::m.2114	4636-4157[-]	PF00530.17^SRCR^Scavenger receptor cysteine-rich domain^38-131^E:3.8e-30`PF15494.5^SRCR_2^Scavenger receptor cysteine-rich domain^45-78^E:1.7e-07	.	.	GO:0005044^molecular_function^scavenger receptor activity`GO:0016020^cellular_component^membrane
TR166898_c1_g1	TR166898_c1_g1_i1	TR166898_c1_g1::TR166898_c1_g1_i1::g.2833::m.2833	590-1138[+]	PF00530.17^SRCR^Scavenger receptor cysteine-rich domain^55-155^E:2.5e-12	.	.	GO:0005044^molecular_function^scavenger receptor activity`GO:0016020^cellular_component^membrane
TR166898_c1_g1	TR166898_c1_g1_i2	TR166898_c1_g1::TR166898_c1_g1_i2::g.2834::m.2834	352-900[+]	PF00530.17^SRCR^Scavenger receptor cysteine-rich domain^55-155^E:2.5e-12	.	.	GO:0005044^molecular_function^scavenger receptor activity`GO:0016020^cellular_component^membrane
TR166898_c1_g1	TR166898_c1_g1_i3	TR166898_c1_g1::TR166898_c1_g1_i3::g.2835::m.2835	501-1049[+]	PF00530.17^SRCR^Scavenger receptor cysteine-rich domain^55-155^E:2.5e-12	.	.	GO:0005044^molecular_function^scavenger receptor activity`GO:0016020^cellular_component^membrane
TR166898_c1_g1	TR166898_c1_g1_i4	TR166898_c1_g1::TR166898_c1_g1_i4::g.2836::m.2836	187-735[+]	PF00530.17^SRCR^Scavenger receptor cysteine-rich domain^55-155^E:2.5e-12	.	.	GO:0005044^molecular_function^scavenger receptor activity`GO:0016020^cellular_component^membrane
TR166898_c1_g1	TR166898_c1_g1_i5	TR166898_c1_g1::TR166898_c1_g1_i5::g.2837::m.2837	408-956[+]	PF00530.17^SRCR^Scavenger receptor cysteine-rich domain^55-155^E:2.5e-12	.	.	GO:0005044^molecular_function^scavenger receptor activity`GO:0016020^cellular_component^membrane
TR167161_c1_g3	TR167161_c1_g3_i1	TR167161_c1_g3::TR167161_c1_g3_i1::g.1857::m.1857	2-394[+]	PF00530.17^SRCR^Scavenger receptor cysteine-rich domain^3-70^E:2.1e-17`PF00084.19^Sushi^Sushi repeat (SCR repeat)^72-125^E:4.8e-11	.	.	GO:0005044^molecular_function^scavenger receptor activity`GO:0016020^cellular_component^membrane
TR167161_c1_g3	TR167161_c1_g3_i2	TR167161_c1_g3::TR167161_c1_g3_i2::g.1858::m.1858	2-466[+]	PF00530.17^SRCR^Scavenger receptor cysteine-rich domain^3-94^E:9.9e-29`PF00084.19^Sushi^Sushi repeat (SCR repeat)^96-149^E:2.2e-11	.	.	GO:0005044^molecular_function^scavenger receptor activity`GO:0016020^cellular_component^membrane
TR167161_c1_g3	TR167161_c1_g3_i3	TR167161_c1_g3::TR167161_c1_g3_i3::g.1859::m.1859	2-466[+]	PF00530.17^SRCR^Scavenger receptor cysteine-rich domain^3-94^E:2.3e-29`PF00084.19^Sushi^Sushi repeat (SCR repeat)^96-149^E:2.2e-11	.	.	GO:0005044^molecular_function^scavenger receptor activity`GO:0016020^cellular_component^membrane
TR167565_c1_g1	TR167565_c1_g1_i1	TR167565_c1_g1::TR167565_c1_g1_i1::g.1836::m.1836	41-1261[+]	PF00530.17^SRCR^Scavenger receptor cysteine-rich domain^30-122^E:1.7e-21`PF00530.17^SRCR^Scavenger receptor cysteine-rich domain^139-242^E:4.4e-18`PF00530.17^SRCR^Scavenger receptor cysteine-rich domain^261-345^E:6.1e-09`PF00530.17^SRCR^Scavenger receptor cysteine-rich domain^376-407^E:1.5e-07	.	.	GO:0005044^molecular_function^scavenger receptor activity`GO:0016020^cellular_component^membrane
TR167565_c2_g1	TR167565_c2_g1_i1	TR167565_c2_g1::TR167565_c2_g1_i1::g.1838::m.1838	1-1629[+]	PF00530.17^SRCR^Scavenger receptor cysteine-rich domain^1-68^E:1e-12`PF07714.16^Pkinase_Tyr^Protein tyrosine kinase^155-477^E:3.2e-69`PF00069.24^Pkinase^Protein kinase domain^200-477^E:4.5e-34	.	.	GO:0005044^molecular_function^scavenger receptor activity`GO:0016020^cellular_component^membrane`GO:0004672^molecular_function^protein kinase activity`GO:0006468^biological_process^protein phosphorylation`GO:0005524^molecular_function^ATP binding
TR167565_c2_g1	TR167565_c2_g1_i4	TR167565_c2_g1::TR167565_c2_g1_i4::g.1840::m.1840	1-1584[+]	PF00530.17^SRCR^Scavenger receptor cysteine-rich domain^1-68^E:9.8e-13`PF07714.16^Pkinase_Tyr^Protein tyrosine kinase^155-462^E:3.1e-75`PF00069.24^Pkinase^Protein kinase domain^200-462^E:4e-34	.	.	GO:0005044^molecular_function^scavenger receptor activity`GO:0016020^cellular_component^membrane`GO:0004672^molecular_function^protein kinase activity`GO:0006468^biological_process^protein phosphorylation`GO:0005524^molecular_function^ATP binding
TR167565_c2_g1	TR167565_c2_g1_i5	TR167565_c2_g1::TR167565_c2_g1_i5::g.1841::m.1841	1-1368[+]	PF00530.17^SRCR^Scavenger receptor cysteine-rich domain^1-68^E:7.9e-13`PF07714.16^Pkinase_Tyr^Protein tyrosine kinase^155-445^E:4.3e-65`PF00069.24^Pkinase^Protein kinase domain^200-414^E:3.6e-31	.	.	GO:0005044^molecular_function^scavenger receptor activity`GO:0016020^cellular_component^membrane`GO:0004672^molecular_function^protein kinase activity`GO:0006468^biological_process^protein phosphorylation`GO:0005524^molecular_function^ATP binding
TR167869_c1_g1	TR167869_c1_g1_i1	TR167869_c1_g1::TR167869_c1_g1_i1::g.1751::m.1751	371-3[-]	PF00530.17^SRCR^Scavenger receptor cysteine-rich domain^1-76^E:1.3e-22	.	.	GO:0005044^molecular_function^scavenger receptor activity`GO:0016020^cellular_component^membrane
TR167869_c1_g1	TR167869_c1_g1_i2	TR167869_c1_g1::TR167869_c1_g1_i2::g.1752::m.1752	719-3[-]	PF00530.17^SRCR^Scavenger receptor cysteine-rich domain^1-76^E:6.6e-22`PF00530.17^SRCR^Scavenger receptor cysteine-rich domain^100-192^E:5.5e-29	.	.	GO:0005044^molecular_function^scavenger receptor activity`GO:0016020^cellular_component^membrane
TR167869_c2_g1	TR167869_c2_g1_i1	TR167869_c2_g1::TR167869_c2_g1_i1::g.1754::m.1754	1-642[+]	PF00530.17^SRCR^Scavenger receptor cysteine-rich domain^2-81^E:1.6e-22	.	.	GO:0005044^molecular_function^scavenger receptor activity`GO:0016020^cellular_component^membrane
TR167869_c2_g3	TR167869_c2_g3_i1	TR167869_c2_g3::TR167869_c2_g3_i1::g.1757::m.1757	2-442[+]	PF00530.17^SRCR^Scavenger receptor cysteine-rich domain^15-107^E:3.5e-28	.	.	GO:0005044^molecular_function^scavenger receptor activity`GO:0016020^cellular_component^membrane
TR167869_c2_g5	TR167869_c2_g5_i1	TR167869_c2_g5::TR167869_c2_g5_i1::g.1758::m.1758	2-316[+]	PF00530.17^SRCR^Scavenger receptor cysteine-rich domain^16-75^E:5.5e-11	.	.	GO:0005044^molecular_function^scavenger receptor activity`GO:0016020^cellular_component^membrane
TR167869_c2_g5	TR167869_c2_g5_i3	TR167869_c2_g5::TR167869_c2_g5_i3::g.1759::m.1759	2-373[+]	PF00530.17^SRCR^Scavenger receptor cysteine-rich domain^16-75^E:8.8e-11	.	.	GO:0005044^molecular_function^scavenger receptor activity`GO:0016020^cellular_component^membrane
TR167869_c2_g5	TR167869_c2_g5_i4	TR167869_c2_g5::TR167869_c2_g5_i4::g.1760::m.1760	1-327[+]	PF00530.17^SRCR^Scavenger receptor cysteine-rich domain^2-81^E:2e-22	.	.	GO:0005044^molecular_function^scavenger receptor activity`GO:0016020^cellular_component^membrane
TR167869_c2_g11	TR167869_c2_g11_i1	TR167869_c2_g11::TR167869_c2_g11_i1::g.1762::m.1762	3-302[+]	PF00530.17^SRCR^Scavenger receptor cysteine-rich domain^1-76^E:5.5e-23	.	.	GO:0005044^molecular_function^scavenger receptor activity`GO:0016020^cellular_component^membrane
TR167919_c2_g1	TR167919_c2_g1_i2	TR167919_c2_g1::TR167919_c2_g1_i2::g.2036::m.2036	3-323[+]	PF00530.17^SRCR^Scavenger receptor cysteine-rich domain^1-73^E:2.5e-17	.	.	GO:0005044^molecular_function^scavenger receptor activity`GO:0016020^cellular_component^membrane
TR167919_c2_g2	TR167919_c2_g2_i1	TR167919_c2_g2::TR167919_c2_g2_i1::g.2037::m.2037	3-347[+]	PF00530.17^SRCR^Scavenger receptor cysteine-rich domain^1-73^E:4.9e-17	.	.	GO:0005044^molecular_function^scavenger receptor activity`GO:0016020^cellular_component^membrane
TR167919_c2_g5	TR167919_c2_g5_i1	TR167919_c2_g5::TR167919_c2_g5_i1::g.2038::m.2038	2-385[+]	PF00530.17^SRCR^Scavenger receptor cysteine-rich domain^4-86^E:6.8e-22	.	.	GO:0005044^molecular_function^scavenger receptor activity`GO:0016020^cellular_component^membrane
TR168054_c1_g5	TR168054_c1_g5_i1	TR168054_c1_g5::TR168054_c1_g5_i1::g.30::m.30	1-633[+]	PF00530.17^SRCR^Scavenger receptor cysteine-rich domain^94-198^E:9.1e-14	.	.	GO:0005044^molecular_function^scavenger receptor activity`GO:0016020^cellular_component^membrane
TR168054_c1_g5	TR168054_c1_g5_i2	TR168054_c1_g5::TR168054_c1_g5_i2::g.31::m.31	1-588[+]	PF00530.17^SRCR^Scavenger receptor cysteine-rich domain^94-196^E:4.2e-13	.	.	GO:0005044^molecular_function^scavenger receptor activity`GO:0016020^cellular_component^membrane
TR168054_c1_g5	TR168054_c1_g5_i3	TR168054_c1_g5::TR168054_c1_g5_i3::g.32::m.32	1-657[+]	PF00530.17^SRCR^Scavenger receptor cysteine-rich domain^86-190^E:5.5e-13	.	.	GO:0005044^molecular_function^scavenger receptor activity`GO:0016020^cellular_component^membrane
TR168054_c2_g3	TR168054_c2_g3_i1	TR168054_c2_g3::TR168054_c2_g3_i1::g.33::m.33	428-1042[+]	PF00530.17^SRCR^Scavenger receptor cysteine-rich domain^84-186^E:4.2e-12	.	.	GO:0005044^molecular_function^scavenger receptor activity`GO:0016020^cellular_component^membrane
TR168054_c2_g3	TR168054_c2_g3_i2	TR168054_c2_g3::TR168054_c2_g3_i2::g.35::m.35	1295-2731[+]	PF00530.17^SRCR^Scavenger receptor cysteine-rich domain^84-186^E:2.5e-11`PF00530.17^SRCR^Scavenger receptor cysteine-rich domain^203-294^E:1.2e-14`PF00041.20^fn3^Fibronectin type III domain^299-374^E:8.5e-11	.	.	GO:0005044^molecular_function^scavenger receptor activity`GO:0016020^cellular_component^membrane`GO:0005515^molecular_function^protein binding
TR168054_c2_g3	TR168054_c2_g3_i2	TR168054_c2_g3::TR168054_c2_g3_i2::g.36::m.36	2-820[+]	PF00530.17^SRCR^Scavenger receptor cysteine-rich domain^4-88^E:6.2e-14`PF00041.20^fn3^Fibronectin type III domain^92-165^E:2.4e-10	.	.	GO:0005044^molecular_function^scavenger receptor activity`GO:0016020^cellular_component^membrane`GO:0005515^molecular_function^protein binding
TR168054_c2_g3	TR168054_c2_g3_i3	TR168054_c2_g3::TR168054_c2_g3_i3::g.39::m.39	2-844[+]	PF00530.17^SRCR^Scavenger receptor cysteine-rich domain^4-88^E:6.6e-14`PF00041.20^fn3^Fibronectin type III domain^92-165^E:7.7e-11	.	.	GO:0005044^molecular_function^scavenger receptor activity`GO:0016020^cellular_component^membrane`GO:0005515^molecular_function^protein binding
TR168188_c2_g1	TR168188_c2_g1_i1	TR168188_c2_g1::TR168188_c2_g1_i1::g.1556::m.1556	539-15[-]	PF00530.17^SRCR^Scavenger receptor cysteine-rich domain^51-145^E:2.2e-13	.	.	GO:0005044^molecular_function^scavenger receptor activity`GO:0016020^cellular_component^membrane
TR168406_c5_g1	TR168406_c5_g1_i1	TR168406_c5_g1::TR168406_c5_g1_i1::g.297::m.297	2-1315[+]	PF00530.17^SRCR^Scavenger receptor cysteine-rich domain^1-81^E:7.9e-20`PF00530.17^SRCR^Scavenger receptor cysteine-rich domain^94-186^E:4e-24`PF00530.17^SRCR^Scavenger receptor cysteine-rich domain^202-299^E:4.1e-25`PF13908.5^Shisa^Wnt and FGF inhibitory regulator^313-396^E:6e-07	.	.	GO:0005044^molecular_function^scavenger receptor activity`GO:0016020^cellular_component^membrane
TR168406_c5_g1	TR168406_c5_g1_i2	TR168406_c5_g1::TR168406_c5_g1_i2::g.298::m.298	2-1315[+]	PF00530.17^SRCR^Scavenger receptor cysteine-rich domain^1-81^E:7.9e-20`PF00530.17^SRCR^Scavenger receptor cysteine-rich domain^94-186^E:4e-24`PF00530.17^SRCR^Scavenger receptor cysteine-rich domain^202-299^E:4.1e-25`PF13908.5^Shisa^Wnt and FGF inhibitory regulator^313-396^E:6e-07	.	.	GO:0005044^molecular_function^scavenger receptor activity`GO:0016020^cellular_component^membrane
TR168406_c6_g3	TR168406_c6_g3_i1	TR168406_c6_g3::TR168406_c6_g3_i1::g.299::m.299	1-303[+]	PF00530.17^SRCR^Scavenger receptor cysteine-rich domain^60-101^E:7e-15	.	.	GO:0005044^molecular_function^scavenger receptor activity`GO:0016020^cellular_component^membrane
TR168406_c6_g7	TR168406_c6_g7_i1	TR168406_c6_g7::TR168406_c6_g7_i1::g.300::m.300	1-303[+]	PF00530.17^SRCR^Scavenger receptor cysteine-rich domain^60-101^E:1.5e-15	.	.	GO:0005044^molecular_function^scavenger receptor activity`GO:0016020^cellular_component^membrane
TR168587_c6_g2	TR168587_c6_g2_i2	TR168587_c6_g2::TR168587_c6_g2_i2::g.1406::m.1406	327-1172[+]	PF00530.17^SRCR^Scavenger receptor cysteine-rich domain^48-141^E:2.1e-20`PF00530.17^SRCR^Scavenger receptor cysteine-rich domain^159-255^E:7.9e-25`PF15494.5^SRCR_2^Scavenger receptor cysteine-rich domain^166-255^E:1.4e-07	.	.	GO:0005044^molecular_function^scavenger receptor activity`GO:0016020^cellular_component^membrane
TR168587_c6_g2	TR168587_c6_g2_i2	TR168587_c6_g2::TR168587_c6_g2_i2::g.1407::m.1407	1351-2151[+]	PF00530.17^SRCR^Scavenger receptor cysteine-rich domain^34-131^E:1.6e-25`PF00530.17^SRCR^Scavenger receptor cysteine-rich domain^145-241^E:1.4e-22`PF15494.5^SRCR_2^Scavenger receptor cysteine-rich domain^154-242^E:1.8e-06	.	.	GO:0005044^molecular_function^scavenger receptor activity`GO:0016020^cellular_component^membrane
TR168587_c6_g2	TR168587_c6_g2_i5	TR168587_c6_g2::TR168587_c6_g2_i5::g.1410::m.1410	346-816[+]	PF00530.17^SRCR^Scavenger receptor cysteine-rich domain^34-130^E:1.8e-25`PF15494.5^SRCR_2^Scavenger receptor cysteine-rich domain^41-130^E:3.7e-08	.	.	GO:0005044^molecular_function^scavenger receptor activity`GO:0016020^cellular_component^membrane
TR168587_c6_g2	TR168587_c6_g2_i6	TR168587_c6_g2::TR168587_c6_g2_i6::g.1411::m.1411	210-671[+]	PF00530.17^SRCR^Scavenger receptor cysteine-rich domain^34-130^E:1.7e-25`PF15494.5^SRCR_2^Scavenger receptor cysteine-rich domain^41-130^E:5.1e-08	.	.	GO:0005044^molecular_function^scavenger receptor activity`GO:0016020^cellular_component^membrane
TR168587_c6_g2	TR168587_c6_g2_i7	TR168587_c6_g2::TR168587_c6_g2_i7::g.1412::m.1412	327-1172[+]	PF00530.17^SRCR^Scavenger receptor cysteine-rich domain^48-141^E:2.1e-20`PF00530.17^SRCR^Scavenger receptor cysteine-rich domain^159-255^E:7.9e-25`PF15494.5^SRCR_2^Scavenger receptor cysteine-rich domain^166-255^E:1.4e-07	.	.	GO:0005044^molecular_function^scavenger receptor activity`GO:0016020^cellular_component^membrane
TR168587_c6_g2	TR168587_c6_g2_i7	TR168587_c6_g2::TR168587_c6_g2_i7::g.1415::m.1415	2052-2387[+]	PF00530.17^SRCR^Scavenger receptor cysteine-rich domain^3-86^E:3.4e-19`PF15494.5^SRCR_2^Scavenger receptor cysteine-rich domain^5-87^E:1.1e-06	.	.	GO:0005044^molecular_function^scavenger receptor activity`GO:0016020^cellular_component^membrane
TR168799_c1_g1	TR168799_c1_g1_i1	TR168799_c1_g1::TR168799_c1_g1_i1::g.535::m.535	1-414[+]	PF00530.17^SRCR^Scavenger receptor cysteine-rich domain^2-35^E:4.4e-07`PF00530.17^SRCR^Scavenger receptor cysteine-rich domain^46-138^E:4.9e-29	.	.	GO:0005044^molecular_function^scavenger receptor activity`GO:0016020^cellular_component^membrane
TR168799_c1_g1	TR168799_c1_g1_i2	TR168799_c1_g1::TR168799_c1_g1_i2::g.538::m.538	2-535[+]	PF00530.17^SRCR^Scavenger receptor cysteine-rich domain^1-75^E:1.8e-20`PF00530.17^SRCR^Scavenger receptor cysteine-rich domain^86-178^E:2.3e-28	.	.	GO:0005044^molecular_function^scavenger receptor activity`GO:0016020^cellular_component^membrane
TR168799_c1_g4	TR168799_c1_g4_i1	TR168799_c1_g4::TR168799_c1_g4_i1::g.541::m.541	1-387[+]	PF00530.17^SRCR^Scavenger receptor cysteine-rich domain^2-84^E:7.5e-26`PF00530.17^SRCR^Scavenger receptor cysteine-rich domain^95-129^E:4.1e-10	.	.	GO:0005044^molecular_function^scavenger receptor activity`GO:0016020^cellular_component^membrane
TR168799_c1_g4	TR168799_c1_g4_i2	TR168799_c1_g4::TR168799_c1_g4_i2::g.542::m.542	2-544[+]	PF00530.17^SRCR^Scavenger receptor cysteine-rich domain^1-67^E:2.5e-16`PF00530.17^SRCR^Scavenger receptor cysteine-rich domain^78-174^E:2e-31	.	.	GO:0005044^molecular_function^scavenger receptor activity`GO:0016020^cellular_component^membrane
TR168799_c1_g4	TR168799_c1_g4_i3	TR168799_c1_g4::TR168799_c1_g4_i3::g.543::m.543	1-498[+]	PF00530.17^SRCR^Scavenger receptor cysteine-rich domain^1-63^E:2.7e-14`PF00530.17^SRCR^Scavenger receptor cysteine-rich domain^74-166^E:1.9e-28	.	.	GO:0005044^molecular_function^scavenger receptor activity`GO:0016020^cellular_component^membrane
TR168799_c1_g4	TR168799_c1_g4_i4	TR168799_c1_g4::TR168799_c1_g4_i4::g.545::m.545	1-366[+]	PF00530.17^SRCR^Scavenger receptor cysteine-rich domain^3-58^E:3.2e-10`PF00530.17^SRCR^Scavenger receptor cysteine-rich domain^69-120^E:4.7e-17	.	.	GO:0005044^molecular_function^scavenger receptor activity`GO:0016020^cellular_component^membrane
TR168799_c1_g4	TR168799_c1_g4_i5	TR168799_c1_g4::TR168799_c1_g4_i5::g.548::m.548	2-325[+]	PF00530.17^SRCR^Scavenger receptor cysteine-rich domain^1-75^E:1.7e-21	.	.	GO:0005044^molecular_function^scavenger receptor activity`GO:0016020^cellular_component^membrane
TR168799_c1_g4	TR168799_c1_g4_i6	TR168799_c1_g4::TR168799_c1_g4_i6::g.549::m.549	2-523[+]	PF00530.17^SRCR^Scavenger receptor cysteine-rich domain^1-61^E:3.5e-11`PF00530.17^SRCR^Scavenger receptor cysteine-rich domain^71-167^E:9.1e-31	.	.	GO:0005044^molecular_function^scavenger receptor activity`GO:0016020^cellular_component^membrane
TR168799_c1_g4	TR168799_c1_g4_i7	TR168799_c1_g4::TR168799_c1_g4_i7::g.551::m.551	1-369[+]	PF00530.17^SRCR^Scavenger receptor cysteine-rich domain^1-59^E:3.1e-11`PF00530.17^SRCR^Scavenger receptor cysteine-rich domain^70-121^E:4.8e-17	.	.	GO:0005044^molecular_function^scavenger receptor activity`GO:0016020^cellular_component^membrane
TR168799_c1_g4	TR168799_c1_g4_i8	TR168799_c1_g4::TR168799_c1_g4_i8::g.554::m.554	1-390[+]	PF00530.17^SRCR^Scavenger receptor cysteine-rich domain^27-123^E:6e-32	.	.	GO:0005044^molecular_function^scavenger receptor activity`GO:0016020^cellular_component^membrane
TR168799_c1_g4	TR168799_c1_g4_i9	TR168799_c1_g4::TR168799_c1_g4_i9::g.555::m.555	2-445[+]	PF00530.17^SRCR^Scavenger receptor cysteine-rich domain^1-34^E:2.8e-07`PF00530.17^SRCR^Scavenger receptor cysteine-rich domain^45-141^E:1.1e-31	.	.	GO:0005044^molecular_function^scavenger receptor activity`GO:0016020^cellular_component^membrane
TR168799_c1_g4	TR168799_c1_g4_i10	TR168799_c1_g4::TR168799_c1_g4_i10::g.556::m.556	1-495[+]	PF00530.17^SRCR^Scavenger receptor cysteine-rich domain^1-63^E:2.7e-14`PF00530.17^SRCR^Scavenger receptor cysteine-rich domain^74-165^E:7e-27	.	.	GO:0005044^molecular_function^scavenger receptor activity`GO:0016020^cellular_component^membrane
TR168799_c1_g4	TR168799_c1_g4_i11	TR168799_c1_g4::TR168799_c1_g4_i11::g.559::m.559	2-307[+]	PF00530.17^SRCR^Scavenger receptor cysteine-rich domain^2-68^E:1e-17	.	.	GO:0005044^molecular_function^scavenger receptor activity`GO:0016020^cellular_component^membrane
TR168799_c1_g6	TR168799_c1_g6_i1	TR168799_c1_g6::TR168799_c1_g6_i1::g.560::m.560	3-347[+]	PF00530.17^SRCR^Scavenger receptor cysteine-rich domain^1-79^E:1e-23`PF00084.19^Sushi^Sushi repeat (SCR repeat)^83-115^E:0.0032	.	.	GO:0005044^molecular_function^scavenger receptor activity`GO:0016020^cellular_component^membrane
TR168799_c1_g6	TR168799_c1_g6_i2	TR168799_c1_g6::TR168799_c1_g6_i2::g.561::m.561	3-341[+]	PF00530.17^SRCR^Scavenger receptor cysteine-rich domain^1-79^E:1.1e-24`PF00008.26^EGF^EGF-like domain^85-109^E:0.00015`PF12661.6^hEGF^Human growth factor-like EGF^89-107^E:0.032	.	.	GO:0005044^molecular_function^scavenger receptor activity`GO:0016020^cellular_component^membrane`GO:0005515^molecular_function^protein binding
TR168799_c1_g8	TR168799_c1_g8_i1	TR168799_c1_g8::TR168799_c1_g8_i1::g.562::m.562	3-323[+]	PF00530.17^SRCR^Scavenger receptor cysteine-rich domain^1-76^E:9.2e-21	.	.	GO:0005044^molecular_function^scavenger receptor activity`GO:0016020^cellular_component^membrane
TR168857_c2_g1	TR168857_c2_g1_i1	TR168857_c2_g1::TR168857_c2_g1_i1::g.700::m.700	2-637[+]	PF00530.17^SRCR^Scavenger receptor cysteine-rich domain^1-81^E:8.5e-19`PF15494.5^SRCR_2^Scavenger receptor cysteine-rich domain^1-85^E:4e-07	.	.	GO:0005044^molecular_function^scavenger receptor activity`GO:0016020^cellular_component^membrane
TR168839_c3_g14	TR168839_c3_g14_i1	TR168839_c3_g14::TR168839_c3_g14_i1::g.1235::m.1235	1-309[+]	PF00530.17^SRCR^Scavenger receptor cysteine-rich domain^8-54^E:3.1e-09	.	.	GO:0005044^molecular_function^scavenger receptor activity`GO:0016020^cellular_component^membrane
TR168839_c3_g13	TR168839_c3_g13_i2	TR168839_c3_g13::TR168839_c3_g13_i2::g.1236::m.1236	106-450[+]	PF00530.17^SRCR^Scavenger receptor cysteine-rich domain^29-115^E:1.2e-26`PF15494.5^SRCR_2^Scavenger receptor cysteine-rich domain^39-74^E:2.2e-06	.	.	GO:0005044^molecular_function^scavenger receptor activity`GO:0016020^cellular_component^membrane
TR168839_c3_g13	TR168839_c3_g13_i3	TR168839_c3_g13::TR168839_c3_g13_i3::g.1237::m.1237	106-645[+]	PF00530.17^SRCR^Scavenger receptor cysteine-rich domain^51-145^E:1.4e-30`PF15494.5^SRCR_2^Scavenger receptor cysteine-rich domain^61-97^E:2.4e-06	.	.	GO:0005044^molecular_function^scavenger receptor activity`GO:0016020^cellular_component^membrane
TR168839_c3_g13	TR168839_c3_g13_i4	TR168839_c3_g13::TR168839_c3_g13_i4::g.1238::m.1238	1-306[+]	PF00530.17^SRCR^Scavenger receptor cysteine-rich domain^16-102^E:7.9e-27`PF15494.5^SRCR_2^Scavenger receptor cysteine-rich domain^26-61^E:1.7e-06	.	.	GO:0005044^molecular_function^scavenger receptor activity`GO:0016020^cellular_component^membrane
TR168839_c3_g13	TR168839_c3_g13_i5	TR168839_c3_g13::TR168839_c3_g13_i5::g.1239::m.1239	106-1023[+]	PF00530.17^SRCR^Scavenger receptor cysteine-rich domain^51-147^E:2e-30	.	.	GO:0005044^molecular_function^scavenger receptor activity`GO:0016020^cellular_component^membrane
TR168839_c3_g13	TR168839_c3_g13_i6	TR168839_c3_g13::TR168839_c3_g13_i6::g.1240::m.1240	1-435[+]	PF00530.17^SRCR^Scavenger receptor cysteine-rich domain^16-110^E:5.8e-31`PF15494.5^SRCR_2^Scavenger receptor cysteine-rich domain^26-61^E:3.2e-06	.	.	GO:0005044^molecular_function^scavenger receptor activity`GO:0016020^cellular_component^membrane
TR168839_c3_g13	TR168839_c3_g13_i7	TR168839_c3_g13::TR168839_c3_g13_i7::g.1241::m.1241	1-1131[+]	PF00530.17^SRCR^Scavenger receptor cysteine-rich domain^16-110^E:4.2e-30`PF00530.17^SRCR^Scavenger receptor cysteine-rich domain^122-218^E:1.1e-30	.	.	GO:0005044^molecular_function^scavenger receptor activity`GO:0016020^cellular_component^membrane
TR168839_c3_g13	TR168839_c3_g13_i8	TR168839_c3_g13::TR168839_c3_g13_i8::g.1242::m.1242	106-579[+]	PF00530.17^SRCR^Scavenger receptor cysteine-rich domain^29-123^E:1e-30`PF15494.5^SRCR_2^Scavenger receptor cysteine-rich domain^39-75^E:1.8e-06	.	.	GO:0005044^molecular_function^scavenger receptor activity`GO:0016020^cellular_component^membrane
TR168839_c3_g13	TR168839_c3_g13_i9	TR168839_c3_g13::TR168839_c3_g13_i9::g.1243::m.1243	1-387[+]	PF00530.17^SRCR^Scavenger receptor cysteine-rich domain^8-54^E:2.5e-09	.	.	GO:0005044^molecular_function^scavenger receptor activity`GO:0016020^cellular_component^membrane
TR169084_c0_g1	TR169084_c0_g1_i1	TR169084_c0_g1::TR169084_c0_g1_i1::g.2611::m.2611	860-1969[+]	PF00530.17^SRCR^Scavenger receptor cysteine-rich domain^32-124^E:1.3e-25`PF00530.17^SRCR^Scavenger receptor cysteine-rich domain^138-238^E:5.2e-26`PF15494.5^SRCR_2^Scavenger receptor cysteine-rich domain^149-190^E:2.3e-06	.	.	GO:0005044^molecular_function^scavenger receptor activity`GO:0016020^cellular_component^membrane
TR169084_c0_g1	TR169084_c0_g1_i2	TR169084_c0_g1::TR169084_c0_g1_i2::g.2613::m.2613	860-1969[+]	PF00530.17^SRCR^Scavenger receptor cysteine-rich domain^32-124^E:1.3e-25`PF00530.17^SRCR^Scavenger receptor cysteine-rich domain^138-238^E:5.2e-26`PF15494.5^SRCR_2^Scavenger receptor cysteine-rich domain^149-190^E:2.3e-06	.	.	GO:0005044^molecular_function^scavenger receptor activity`GO:0016020^cellular_component^membrane
TR169599_c0_g1	TR169599_c0_g1_i1	TR169599_c0_g1::TR169599_c0_g1_i1::g.1364::m.1364	1-2022[+]	PF00530.17^SRCR^Scavenger receptor cysteine-rich domain^3-69^E:8.5e-17`PF00530.17^SRCR^Scavenger receptor cysteine-rich domain^81-176^E:2.5e-31`PF00530.17^SRCR^Scavenger receptor cysteine-rich domain^188-283^E:1.5e-27`PF15494.5^SRCR_2^Scavenger receptor cysteine-rich domain^198-234^E:1.1e-06`PF00530.17^SRCR^Scavenger receptor cysteine-rich domain^298-393^E:6.7e-27`PF00530.17^SRCR^Scavenger recept…	.	.	GO:0005044^molecular_function^scavenger receptor activity`GO:0016020^cellular_component^membrane
TR169599_c0_g1	TR169599_c0_g1_i2	TR169599_c0_g1::TR169599_c0_g1_i2::g.1366::m.1366	1-2244[+]	PF00530.17^SRCR^Scavenger receptor cysteine-rich domain^3-69^E:9.7e-17`PF00530.17^SRCR^Scavenger receptor cysteine-rich domain^81-176^E:2.9e-31`PF00530.17^SRCR^Scavenger receptor cysteine-rich domain^188-283^E:1.7e-27`PF15494.5^SRCR_2^Scavenger receptor cysteine-rich domain^198-234^E:1.2e-06`PF00530.17^SRCR^Scavenger receptor cysteine-rich domain^298-393^E:7.8e-27`PF00530.17^SRCR^Scavenger recept…	.	.	GO:0005044^molecular_function^scavenger receptor activity`GO:0016020^cellular_component^membrane
TR169599_c0_g1	TR169599_c0_g1_i3	TR169599_c0_g1::TR169599_c0_g1_i3::g.1368::m.1368	1-2154[+]	PF00530.17^SRCR^Scavenger receptor cysteine-rich domain^3-69^E:9.2e-17`PF00530.17^SRCR^Scavenger receptor cysteine-rich domain^81-176^E:2.8e-31`PF00530.17^SRCR^Scavenger receptor cysteine-rich domain^188-283^E:1.6e-27`PF15494.5^SRCR_2^Scavenger receptor cysteine-rich domain^198-234^E:1.2e-06`PF00530.17^SRCR^Scavenger receptor cysteine-rich domain^298-393^E:7.3e-27`PF00530.17^SRCR^Scavenger recept…	.	.	GO:0005044^molecular_function^scavenger receptor activity`GO:0016020^cellular_component^membrane
TR169646_c1_g1	TR169646_c1_g1_i1	TR169646_c1_g1::TR169646_c1_g1_i1::g.1391::m.1391	128-1876[+]	PF00530.17^SRCR^Scavenger receptor cysteine-rich domain^2-61^E:1.3e-12`PF00530.17^SRCR^Scavenger receptor cysteine-rich domain^73-169^E:5.5e-27`PF00530.17^SRCR^Scavenger receptor cysteine-rich domain^184-280^E:4.4e-27`PF00530.17^SRCR^Scavenger receptor cysteine-rich domain^292-389^E:1.8e-29`PF00530.17^SRCR^Scavenger receptor cysteine-rich domain^399-492^E:1.2e-26`PF00530.17^SRCR^Scavenger recepto…	.	.	GO:0005044^molecular_function^scavenger receptor activity`GO:0016020^cellular_component^membrane
TR169611_c2_g1	TR169611_c2_g1_i3	TR169611_c2_g1::TR169611_c2_g1_i3::g.1510::m.1510	3-1391[+]	PF00530.17^SRCR^Scavenger receptor cysteine-rich domain^2-39^E:5e-06`PF07714.16^Pkinase_Tyr^Protein tyrosine kinase^273-437^E:5e-13	.	.	GO:0005044^molecular_function^scavenger receptor activity`GO:0016020^cellular_component^membrane`GO:0004672^molecular_function^protein kinase activity`GO:0006468^biological_process^protein phosphorylation
TR169611_c2_g1	TR169611_c2_g1_i4	TR169611_c2_g1::TR169611_c2_g1_i4::g.1511::m.1511	3-1370[+]	PF00530.17^SRCR^Scavenger receptor cysteine-rich domain^2-39^E:4.9e-06`PF07714.16^Pkinase_Tyr^Protein tyrosine kinase^273-456^E:2.5e-24`PF00069.24^Pkinase^Protein kinase domain^319-456^E:1.8e-09	.	.	GO:0005044^molecular_function^scavenger receptor activity`GO:0016020^cellular_component^membrane`GO:0004672^molecular_function^protein kinase activity`GO:0006468^biological_process^protein phosphorylation`GO:0005524^molecular_function^ATP binding
TR169817_c5_g7	TR169817_c5_g7_i2	TR169817_c5_g7::TR169817_c5_g7_i2::g.537::m.537	3-323[+]	PF00530.17^SRCR^Scavenger receptor cysteine-rich domain^1-60^E:3.7e-15`PF00084.19^Sushi^Sushi repeat (SCR repeat)^66-107^E:2.1e-07	.	.	GO:0005044^molecular_function^scavenger receptor activity`GO:0016020^cellular_component^membrane
TR169817_c5_g7	TR169817_c5_g7_i3	TR169817_c5_g7::TR169817_c5_g7_i3::g.538::m.538	3-611[+]	PF00530.17^SRCR^Scavenger receptor cysteine-rich domain^1-60^E:1.6e-14`PF00084.19^Sushi^Sushi repeat (SCR repeat)^66-119^E:5.5e-11`PF12661.6^hEGF^Human growth factor-like EGF^127-145^E:0.034`PF00084.19^Sushi^Sushi repeat (SCR repeat)^156-203^E:4.2e-10	.	.	GO:0005044^molecular_function^scavenger receptor activity`GO:0016020^cellular_component^membrane
TR197235_c0_g1	TR197235_c0_g1_i1	TR197235_c0_g1::TR197235_c0_g1_i1::g.612::m.612	316-2[-]	PF00530.17^SRCR^Scavenger receptor cysteine-rich domain^3-99^E:1.1e-20`PF15494.5^SRCR_2^Scavenger receptor cysteine-rich domain^12-62^E:4.2e-07	.	.	GO:0005044^molecular_function^scavenger receptor activity`GO:0016020^cellular_component^membrane
TR191378_c0_g1	TR191378_c0_g1_i1	TR191378_c0_g1::TR191378_c0_g1_i1::g.190::m.190	400-2[-]	PF00530.17^SRCR^Scavenger receptor cysteine-rich domain^90-130^E:4.2e-10	.	.	GO:0005044^molecular_function^scavenger receptor activity`GO:0016020^cellular_component^membrane
TR203612_c0_g1	TR203612_c0_g1_i1	TR203612_c0_g1::TR203612_c0_g1_i1::g.1418::m.1418	3-494[+]	PF00530.17^SRCR^Scavenger receptor cysteine-rich domain^56-153^E:6.6e-17	.	.	GO:0005044^molecular_function^scavenger receptor activity`GO:0016020^cellular_component^membrane
TR216086_c0_g1	TR216086_c0_g1_i1	TR216086_c0_g1::TR216086_c0_g1_i1::g.804::m.804	463-86[-]	PF00530.17^SRCR^Scavenger receptor cysteine-rich domain^21-110^E:3.1e-13	.	.	GO:0005044^molecular_function^scavenger receptor activity`GO:0016020^cellular_component^membrane
TR209130_c0_g1	TR209130_c0_g1_i1	TR209130_c0_g1::TR209130_c0_g1_i1::g.1508::m.1508	603-1[-]	PF00530.17^SRCR^Scavenger receptor cysteine-rich domain^1-80^E:2.1e-07`PF01186.16^Lysyl_oxidase^Lysyl oxidase^114-201^E:4.1e-23	.	.	GO:0005044^molecular_function^scavenger receptor activity`GO:0016020^cellular_component^membrane`GO:0005507^molecular_function^copper ion binding`GO:0016641^molecular_function^oxidoreductase activity, acting on the CH-NH2 group of donors, oxygen as acceptor`GO:0055114^biological_process^oxidation-reduction process
TR252199_c0_g1	TR252199_c0_g1_i1	TR252199_c0_g1::TR252199_c0_g1_i1::g.1031::m.1031	785-402[-]	PF00530.17^SRCR^Scavenger receptor cysteine-rich domain^11-104^E:8.7e-27`PF15494.5^SRCR_2^Scavenger receptor cysteine-rich domain^16-103^E:2.9e-06	.	.	GO:0005044^molecular_function^scavenger receptor activity`GO:0016020^cellular_component^membrane
TR246483_c0_g1	TR246483_c0_g1_i1	TR246483_c0_g1::TR246483_c0_g1_i1::g.1779::m.1779	303-1[-]	PF00530.17^SRCR^Scavenger receptor cysteine-rich domain^18-66^E:2e-11`PF15494.5^SRCR_2^Scavenger receptor cysteine-rich domain^24-56^E:2.8e-06	.	.	GO:0005044^molecular_function^scavenger receptor activity`GO:0016020^cellular_component^membrane
TR247601_c0_g1	TR247601_c0_g1_i1	TR247601_c0_g1::TR247601_c0_g1_i1::g.1351::m.1351	1-546[+]	PF00530.17^SRCR^Scavenger receptor cysteine-rich domain^1-65^E:5e-12`PF00530.17^SRCR^Scavenger receptor cysteine-rich domain^82-175^E:7.7e-24	.	.	GO:0005044^molecular_function^scavenger receptor activity`GO:0016020^cellular_component^membrane
TR261794_c0_g1	TR261794_c0_g1_i1	TR261794_c0_g1::TR261794_c0_g1_i1::g.1642::m.1642	371-3[-]	PF00530.17^SRCR^Scavenger receptor cysteine-rich domain^1-79^E:1.6e-22	.	.	GO:0005044^molecular_function^scavenger receptor activity`GO:0016020^cellular_component^membrane
TR262890_c0_g1	TR262890_c0_g1_i1	TR262890_c0_g1::TR262890_c0_g1_i1::g.964::m.964	397-2[-]	PF00530.17^SRCR^Scavenger receptor cysteine-rich domain^30-128^E:1e-32	.	.	GO:0005044^molecular_function^scavenger receptor activity`GO:0016020^cellular_component^membrane
TR249318_c0_g1	TR249318_c0_g1_i1	TR249318_c0_g1::TR249318_c0_g1_i1::g.1464::m.1464	3-311[+]	PF00530.17^SRCR^Scavenger receptor cysteine-rich domain^1-80^E:8.9e-24	.	.	GO:0005044^molecular_function^scavenger receptor activity`GO:0016020^cellular_component^membrane
TR278825_c0_g1	TR278825_c0_g1_i1	TR278825_c0_g1::TR278825_c0_g1_i1::g.370::m.370	310-2[-]	PF00530.17^SRCR^Scavenger receptor cysteine-rich domain^1-87^E:4e-19	.	.	GO:0005044^molecular_function^scavenger receptor activity`GO:0016020^cellular_component^membrane
TR269882_c0_g1	TR269882_c0_g1_i1	TR269882_c0_g1::TR269882_c0_g1_i1::g.1117::m.1117	526-2[-]	PF00530.17^SRCR^Scavenger receptor cysteine-rich domain^51-148^E:9.4e-25	.	.	GO:0005044^molecular_function^scavenger receptor activity`GO:0016020^cellular_component^membrane
TR308848_c0_g1	TR308848_c0_g1_i1	TR308848_c0_g1::TR308848_c0_g1_i1::g.149::m.149	298-2[-]	PF00530.17^SRCR^Scavenger receptor cysteine-rich domain^1-84^E:1.6e-14	.	.	GO:0005044^molecular_function^scavenger receptor activity`GO:0016020^cellular_component^membrane
