# Supplementary material for: Differential expression of immune receptors in two marine sponges upon exposure to microbial-associated molecular patterns
Source: Sci Rep. 2018 Oct 31;8:16081. doi: 10.1038/s41598-018-34330-w (PMC6208332; doi:10.1038/s41598-018-34330-w)
Supplement: Supplementary file 3 — Table S2 [file 41598_2018_34330_MOESM3_ESM.xlsx]

## Sheet: TableS2_Pita
######################################################################################################################################################
###Differential expression of immune receptors in two marine sponges upon exposure to microbial-associated molecular patterns
###Lucía Pita, Marc P. Hoeppner, Marta Ribes and Ute Hentschel
###Table S2.Annotation of TIR-domain containing genes, NLRs and SRCRs in D. avara
###gene_id: Trinity component
###transcript_id: Trinity isoform
###prot_id: protein id
###prot_coords:open reading frame
###pfam: pfam ID domain^pfam abbreviation^pfam domain description^domain position^e-value
###SignalP: signal peptide annotation
###TmHMM: identification of transmembrane domains
###gene_ontology_pfam: gene ontology assignment based on pfam annotation
#####################################################################################################################################################
#
#
###Dysidea avara TIR-domain containing genes
#gene_id	#transcript_id	#prot_id	#prot_coords	#pfam	#signalP	#gene_ontology_pfam
TR9608_c0_g1	TR9608_c0_g1_i1	Gene.2980::TR9608_c0_g1_i1::g.2980::m.2980	3-398[+]	PF13676.5^TIR_2^TIR domain^5-75^E:2.5e-09`PF01582.19^TIR^TIR domain^7-72^E:3.3e-10	.	GO:0005515^molecular_function^protein binding`GO:0007165^biological_process^signal transduction
TR16900_c0_g2	TR16900_c0_g2_i1	Gene.2620::TR16900_c0_g2_i1::g.2620::m.2620	486-1[-]	PF13676.5^TIR_2^TIR domain^15-71^E:1.4e-07	.	GO:0005515^molecular_function^protein binding`GO:0007165^biological_process^signal transduction
TR24637_c0_g1	TR24637_c0_g1_i1	Gene.889::TR24637_c0_g1_i1::g.889::m.889	2-628[+]	PF01582.19^TIR^TIR domain^1-99^E:1e-08	.	GO:0005515^molecular_function^protein binding`GO:0007165^biological_process^signal transduction
TR31335_c1_g1	TR31335_c1_g1_i1	Gene.607::TR31335_c1_g1_i1::g.607::m.607	1-822[+]	PF01582.19^TIR^TIR domain^27-92^E:2.3e-05	sigP:1^15^0.659^YES	GO:0005515^molecular_function^protein binding`GO:0007165^biological_process^signal transduction
TR50640_c0_g1	TR50640_c0_g1_i1	Gene.2163::TR50640_c0_g1_i1::g.2163::m.2163	2-331[+]	PF01582.19^TIR^TIR domain^11-51^E:9.3e-07	.	GO:0005515^molecular_function^protein binding`GO:0007165^biological_process^signal transduction
TR50640_c0_g2	TR50640_c0_g2_i1	Gene.2165::TR50640_c0_g2_i1::g.2165::m.2165	2-463[+]	PF01582.19^TIR^TIR domain^11-51^E:2.1e-06	.	GO:0005515^molecular_function^protein binding`GO:0007165^biological_process^signal transduction
TR54408_c0_g1	TR54408_c0_g1_i1	Gene.3749::TR54408_c0_g1_i1::g.3749::m.3749	3-404[+]	PF13676.5^TIR_2^TIR domain^68-133^E:2.1e-06	.	GO:0005515^molecular_function^protein binding`GO:0007165^biological_process^signal transduction
TR62722_c0_g1	TR62722_c0_g1_i1	Gene.638::TR62722_c0_g1_i1::g.638::m.638	1-462[+]	PF01582.19^TIR^TIR domain^12-96^E:8.5e-15`PF13676.5^TIR_2^TIR domain^16-106^E:1.5e-19	.	GO:0005515^molecular_function^protein binding`GO:0007165^biological_process^signal transduction
TR91328_c0_g1	TR91328_c0_g1_i1	Gene.1642::TR91328_c0_g1_i1::g.1642::m.1642	377-42[-]	PF13676.5^TIR_2^TIR domain^5-67^E:1.9e-06	.	GO:0005515^molecular_function^protein binding`GO:0007165^biological_process^signal transduction
TR99868_c1_g1	TR99868_c1_g1_i1	Gene.2820::TR99868_c1_g1_i1::g.2820::m.2820	1-855[+]	PF13676.5^TIR_2^TIR domain^70-160^E:1.7e-06	sigP:1^27^0.629^YES	GO:0005515^molecular_function^protein binding`GO:0007165^biological_process^signal transduction
TR103937_c0_g1	TR103937_c0_g1_i2	Gene.1172::TR103937_c0_g1_i2::g.1172::m.1172	2-469[+]	PF01582.19^TIR^TIR domain^40-123^E:1.6e-09`PF13676.5^TIR_2^TIR domain^42-122^E:6.4e-11	.	GO:0005515^molecular_function^protein binding`GO:0007165^biological_process^signal transduction
TR110203_c6_g1	TR110203_c6_g1_i1	Gene.1787::TR110203_c6_g1_i1::g.1787::m.1787	3-533[+]	PF13676.5^TIR_2^TIR domain^42-128^E:9.9e-18`PF01582.19^TIR^TIR domain^45-121^E:1.8e-10	.	GO:0005515^molecular_function^protein binding`GO:0007165^biological_process^signal transduction
TR113297_c0_g1	TR113297_c0_g1_i1	Gene.2771::TR113297_c0_g1_i1::g.2771::m.2771	1-555[+]	PF00531.21^Death^Death domain^42-105^E:2.9e-09	.	GO:0005515^molecular_function^protein binding`GO:0007165^biological_process^signal transduction
TR113297_c0_g2	TR113297_c0_g2_i1	Gene.2772::TR113297_c0_g2_i1::g.2772::m.2772	1-558[+]	PF00531.21^Death^Death domain^42-102^E:3.3e-09	.	GO:0005515^molecular_function^protein binding`GO:0007165^biological_process^signal transduction
TR117769_c0_g1	TR117769_c0_g1_i1	Gene.1929::TR117769_c0_g1_i1::g.1929::m.1929	357-1[-]	PF01582.19^TIR^TIR domain^13-79^E:5e-05	.	GO:0005515^molecular_function^protein binding`GO:0007165^biological_process^signal transduction
TR117769_c0_g1	TR117769_c0_g1_i2	Gene.1930::TR117769_c0_g1_i2::g.1930::m.1930	357-1[-]	PF01582.19^TIR^TIR domain^13-79^E:5e-05	.	GO:0005515^molecular_function^protein binding`GO:0007165^biological_process^signal transduction
TR117769_c1_g1	TR117769_c1_g1_i1	Gene.1931::TR117769_c1_g1_i1::g.1931::m.1931	82-1869[+]	PF13927.5^Ig_3^Immunoglobulin domain^142-219^E:5.1e-10`PF07679.15^I-set^Immunoglobulin I-set domain^142-225^E:4.5e-07`PF13895.5^Ig_2^Immunoglobulin domain^142-219^E:9.4e-07`PF00047.24^ig^Immunoglobulin domain^143-225^E:1.5e-06`PF07679.15^I-set^Immunoglobulin I-set domain^258-350^E:8.6e-08`PF00047.24^ig^Immunoglobulin domain^259-342^E:3.4e-06`PF13927.5^Ig_3^Immunoglobulin domain^261-336^E:2.6e-09`…	sigP:1^23^0.829^YES	GO:0005515^molecular_function^protein binding`GO:0007165^biological_process^signal transduction
TR117769_c1_g1	TR117769_c1_g1_i2	Gene.1933::TR117769_c1_g1_i2::g.1933::m.1933	1411-1920[+]	PF01582.19^TIR^TIR domain^13-79^E:0.00013	.	GO:0005515^molecular_function^protein binding`GO:0007165^biological_process^signal transduction
TR117769_c1_g1	TR117769_c1_g1_i3	Gene.1935::TR117769_c1_g1_i3::g.1935::m.1935	1406-1915[+]	PF01582.19^TIR^TIR domain^13-79^E:0.00013	.	GO:0005515^molecular_function^protein binding`GO:0007165^biological_process^signal transduction
TR134484_c2_g1	TR134484_c2_g1_i1	Gene.1096::TR134484_c2_g1_i1::g.1096::m.1096	3-932[+]	PF13676.5^TIR_2^TIR domain^127-212^E:6e-11	.	GO:0005515^molecular_function^protein binding`GO:0007165^biological_process^signal transduction
TR134553_c9_g1	TR134553_c9_g1_i2	Gene.1440::TR134553_c9_g1_i2::g.1440::m.1440	3-1532[+]	PF01582.19^TIR^TIR domain^370-449^E:1.2e-12`PF08937.10^DUF1863^MTH538 TIR-like domain (DUF1863)^373-462^E:4.2e-05`PF13676.5^TIR_2^TIR domain^374-462^E:5.4e-20	.	GO:0005515^molecular_function^protein binding`GO:0007165^biological_process^signal transduction
TR134553_c9_g1	TR134553_c9_g1_i4	Gene.1443::TR134553_c9_g1_i4::g.1443::m.1443	3-794[+]	PF01582.19^TIR^TIR domain^124-203^E:3.9e-13`PF08937.10^DUF1863^MTH538 TIR-like domain (DUF1863)^127-217^E:1.3e-05`PF13676.5^TIR_2^TIR domain^128-216^E:1.6e-20	.	GO:0005515^molecular_function^protein binding`GO:0007165^biological_process^signal transduction
TR134553_c10_g1	TR134553_c10_g1_i1	Gene.1448::TR134553_c10_g1_i1::g.1448::m.1448	324-1[-]	PF01582.19^TIR^TIR domain^26-105^E:1.7e-13`PF08937.10^DUF1863^MTH538 TIR-like domain (DUF1863)^29-105^E:1.6e-05`PF13676.5^TIR_2^TIR domain^30-106^E:1.9e-17	.	GO:0005515^molecular_function^protein binding`GO:0007165^biological_process^signal transduction
TR139509_c0_g1	TR139509_c0_g1_i1	Gene.2737::TR139509_c0_g1_i1::g.2737::m.2737	1-564[+]	PF01582.19^TIR^TIR domain^8-91^E:1.6e-10`PF13676.5^TIR_2^TIR domain^10-90^E:1.9e-11	.	GO:0005515^molecular_function^protein binding`GO:0007165^biological_process^signal transduction
TR139509_c0_g2	TR139509_c0_g2_i1	Gene.2738::TR139509_c0_g2_i1::g.2738::m.2738	1-588[+]	PF01582.19^TIR^TIR domain^8-91^E:1.8e-10`PF13676.5^TIR_2^TIR domain^10-90^E:2.1e-11	.	GO:0005515^molecular_function^protein binding`GO:0007165^biological_process^signal transduction
TR146293_c0_g1	TR146293_c0_g1_i1	Gene.661::TR146293_c0_g1_i1::g.661::m.661	2-1294[+]	PF07679.15^I-set^Immunoglobulin I-set domain^27-115^E:1.5e-06`PF13927.5^Ig_3^Immunoglobulin domain^137-218^E:3.4e-07`PF01582.19^TIR^TIR domain^303-394^E:1.3e-05	.	GO:0005515^molecular_function^protein binding`GO:0007165^biological_process^signal transduction
TR156822_c0_g1	TR156822_c0_g1_i1	Gene.1454::TR156822_c0_g1_i1::g.1454::m.1454	2-1282[+]	PF01582.19^TIR^TIR domain^33-99^E:4.6e-08	sigP:1^20^0.498^YES	GO:0005515^molecular_function^protein binding`GO:0007165^biological_process^signal transduction
TR160043_c1_g1	TR160043_c1_g1_i1	Gene.2453::TR160043_c1_g1_i1::g.2453::m.2453	512-1042[+]	PF13676.5^TIR_2^TIR domain^44-151^E:7.3e-13`PF01582.19^TIR^TIR domain^45-138^E:1.9e-13	.	GO:0005515^molecular_function^protein binding`GO:0007165^biological_process^signal transduction
TR160306_c2_g2	TR160306_c2_g2_i1	Gene.746::TR160306_c2_g2_i1::g.746::m.746	383-1948[+]	PF00047.24^ig^Immunoglobulin domain^228-314^E:3.7e-05`PF01582.19^TIR^TIR domain^395-486^E:8.4e-05	sigP:1^22^0.703^YES	GO:0005515^molecular_function^protein binding`GO:0007165^biological_process^signal transduction
TR160306_c2_g2	TR160306_c2_g2_i3	Gene.747::TR160306_c2_g2_i3::g.747::m.747	401-1966[+]	PF00047.24^ig^Immunoglobulin domain^228-314^E:3.7e-05`PF01582.19^TIR^TIR domain^395-486^E:8.4e-05	sigP:1^22^0.576^YES	GO:0005515^molecular_function^protein binding`GO:0007165^biological_process^signal transduction
TR160306_c2_g2	TR160306_c2_g2_i5	Gene.748::TR160306_c2_g2_i5::g.748::m.748	372-1937[+]	PF00047.24^ig^Immunoglobulin domain^228-314^E:3.7e-05`PF01582.19^TIR^TIR domain^395-486^E:8.4e-05	sigP:1^22^0.711^YES	GO:0005515^molecular_function^protein binding`GO:0007165^biological_process^signal transduction
TR160306_c2_g2	TR160306_c2_g2_i6	Gene.750::TR160306_c2_g2_i6::g.750::m.750	2449-2982[+]	PF01582.19^TIR^TIR domain^51-142^E:9.2e-06	.	GO:0005515^molecular_function^protein binding`GO:0007165^biological_process^signal transduction
TR162449_c0_g1	TR162449_c0_g1_i2	Gene.1927::TR162449_c0_g1_i2::g.1927::m.1927	846-2060[+]	PF13676.5^TIR_2^TIR domain^260-373^E:1.9e-09`PF01582.19^TIR^TIR domain^264-362^E:9.9e-05	.	GO:0005515^molecular_function^protein binding`GO:0007165^biological_process^signal transduction
TR162449_c0_g1	TR162449_c0_g1_i3	Gene.1928::TR162449_c0_g1_i3::g.1928::m.1928	132-2003[+]	PF13676.5^TIR_2^TIR domain^479-592^E:4.1e-09	sigP:1^31^0.617^YES	GO:0005515^molecular_function^protein binding`GO:0007165^biological_process^signal transduction
TR163581_c0_g2	TR163581_c0_g2_i1	Gene.472::TR163581_c0_g2_i1::g.472::m.472	851-1426[+]	PF01582.19^TIR^TIR domain^54-149^E:5.8e-11`PF13676.5^TIR_2^TIR domain^60-161^E:6.7e-11	.	GO:0005515^molecular_function^protein binding`GO:0007165^biological_process^signal transduction
TR163581_c0_g2	TR163581_c0_g2_i3	Gene.476::TR163581_c0_g2_i3::g.476::m.476	165-1724[+]	PF13927.5^Ig_3^Immunoglobulin domain^212-295^E:7.6e-08`PF07679.15^I-set^Immunoglobulin I-set domain^218-297^E:3.6e-05`PF00047.24^ig^Immunoglobulin domain^219-300^E:1.6e-06`PF01582.19^TIR^TIR domain^382-476^E:4.4e-10`PF13676.5^TIR_2^TIR domain^388-489^E:5.4e-10	sigP:1^18^0.747^YES	GO:0005515^molecular_function^protein binding`GO:0007165^biological_process^signal transduction
TR163581_c0_g2	TR163581_c0_g2_i6	Gene.480::TR163581_c0_g2_i6::g.480::m.480	263-1774[+]	PF13927.5^Ig_3^Immunoglobulin domain^196-279^E:7.2e-08`PF07679.15^I-set^Immunoglobulin I-set domain^202-281^E:3.4e-05`PF00047.24^ig^Immunoglobulin domain^203-284^E:1.5e-06`PF01582.19^TIR^TIR domain^366-460^E:4.2e-10`PF13676.5^TIR_2^TIR domain^372-473^E:5.1e-10	.	GO:0005515^molecular_function^protein binding`GO:0007165^biological_process^signal transduction
TR163581_c0_g2	TR163581_c0_g2_i8	Gene.484::TR163581_c0_g2_i8::g.484::m.484	37-1713[+]	PF13927.5^Ig_3^Immunoglobulin domain^251-334^E:8.5e-08`PF00047.24^ig^Immunoglobulin domain^258-339^E:1.8e-06`PF01582.19^TIR^TIR domain^421-515^E:4.9e-10`PF13676.5^TIR_2^TIR domain^427-528^E:6e-10	.	GO:0005515^molecular_function^protein binding`GO:0007165^biological_process^signal transduction
TR163581_c0_g3	TR163581_c0_g3_i1	Gene.487::TR163581_c0_g3_i1::g.487::m.487	1-681[+]	PF01582.19^TIR^TIR domain^89-183^E:8.9e-11`PF13676.5^TIR_2^TIR domain^95-196^E:1e-10	.	GO:0005515^molecular_function^protein binding`GO:0007165^biological_process^signal transduction
TR163581_c0_g4	TR163581_c0_g4_i1	Gene.490::TR163581_c0_g4_i1::g.490::m.490	1-732[+]	PF01582.19^TIR^TIR domain^106-200^E:1e-10`PF13676.5^TIR_2^TIR domain^112-213^E:1.2e-10	.	GO:0005515^molecular_function^protein binding`GO:0007165^biological_process^signal transduction
TR163824_c0_g2	TR163824_c0_g2_i1	Gene.1499::TR163824_c0_g2_i1::g.1499::m.1499	2-1237[+]	PF01582.19^TIR^TIR domain^190-272^E:9.4e-08`PF13676.5^TIR_2^TIR domain^193-271^E:4.7e-13	.	GO:0005515^molecular_function^protein binding`GO:0007165^biological_process^signal transduction
TR163824_c0_g2	TR163824_c0_g2_i2	Gene.1500::TR163824_c0_g2_i2::g.1500::m.1500	2-1237[+]	PF01582.19^TIR^TIR domain^190-273^E:7.7e-08`PF13676.5^TIR_2^TIR domain^193-271^E:7.8e-13	.	GO:0005515^molecular_function^protein binding`GO:0007165^biological_process^signal transduction
TR164266_c0_g2	TR164266_c0_g2_i1	Gene.163::TR164266_c0_g2_i1::g.163::m.163	139-993[+]	PF00619.20^CARD^Caspase recruitment domain^16-66^E:1.7e-06`PF01582.19^TIR^TIR domain^192-271^E:1.9e-12`PF08937.10^DUF1863^MTH538 TIR-like domain (DUF1863)^195-278^E:0.00015`PF13676.5^TIR_2^TIR domain^196-282^E:4.5e-19	.	GO:0042981^biological_process^regulation of apoptotic process`GO:0005515^molecular_function^protein binding`GO:0007165^biological_process^signal transduction
TR164266_c0_g2	TR164266_c0_g2_i2	Gene.165::TR164266_c0_g2_i2::g.165::m.165	139-984[+]	PF00619.20^CARD^Caspase recruitment domain^16-66^E:1.5e-05`PF01582.19^TIR^TIR domain^192-271^E:8.1e-14`PF13676.5^TIR_2^TIR domain^196-281^E:6.6e-19	.	GO:0042981^biological_process^regulation of apoptotic process`GO:0005515^molecular_function^protein binding`GO:0007165^biological_process^signal transduction
TR167260_c0_g3	TR167260_c0_g3_i1	Gene.834::TR167260_c0_g3_i1::g.834::m.834	119-1171[+]	PF13676.5^TIR_2^TIR domain^229-332^E:6.8e-09	.	GO:0005515^molecular_function^protein binding`GO:0007165^biological_process^signal transduction
TR167260_c0_g4	TR167260_c0_g4_i1	Gene.836::TR167260_c0_g4_i1::g.836::m.836	1-1464[+]	PF13676.5^TIR_2^TIR domain^131-224^E:6.6e-09	.	GO:0005515^molecular_function^protein binding`GO:0007165^biological_process^signal transduction
TR167260_c0_g4	TR167260_c0_g4_i2	Gene.837::TR167260_c0_g4_i2::g.837::m.837	1-1464[+]	PF13676.5^TIR_2^TIR domain^131-224^E:6.6e-09	.	GO:0005515^molecular_function^protein binding`GO:0007165^biological_process^signal transduction
TR167260_c0_g3	TR167260_c0_g3_i2	Gene.838::TR167260_c0_g3_i2::g.838::m.838	2-1081[+]	PF13676.5^TIR_2^TIR domain^230-333^E:7.1e-09	.	GO:0005515^molecular_function^protein binding`GO:0007165^biological_process^signal transduction
TR167260_c0_g5	TR167260_c0_g5_i1	Gene.840::TR167260_c0_g5_i1::g.840::m.840	3-494[+]	PF13676.5^TIR_2^TIR domain^75-162^E:2.4e-06	.	GO:0005515^molecular_function^protein binding`GO:0007165^biological_process^signal transduction
TR167260_c0_g3	TR167260_c0_g3_i3	Gene.841::TR167260_c0_g3_i3::g.841::m.841	3-1079[+]	PF13676.5^TIR_2^TIR domain^237-340^E:7.1e-09	.	GO:0005515^molecular_function^protein binding`GO:0007165^biological_process^signal transduction
TR167260_c0_g4	TR167260_c0_g4_i3	Gene.843::TR167260_c0_g4_i3::g.843::m.843	1-1464[+]	PF13676.5^TIR_2^TIR domain^131-224^E:6.6e-09	.	GO:0005515^molecular_function^protein binding`GO:0007165^biological_process^signal transduction
TR167260_c0_g4	TR167260_c0_g4_i4	Gene.846::TR167260_c0_g4_i4::g.846::m.846	3-1265[+]	PF13676.5^TIR_2^TIR domain^67-157^E:8.5e-09	.	GO:0005515^molecular_function^protein binding`GO:0007165^biological_process^signal transduction
TR167827_c2_g1	TR167827_c2_g1_i1	Gene.1098::TR167827_c2_g1_i1::g.1098::m.1098	81-1685[+]	PF13676.5^TIR_2^TIR domain^208-316^E:1.1e-06`PF03291.15^Pox_MCEL^mRNA capping enzyme^496-534^E:1.6e-05	.	GO:0005515^molecular_function^protein binding`GO:0007165^biological_process^signal transduction
TR167827_c2_g1	TR167827_c2_g1_i2	Gene.1100::TR167827_c2_g1_i2::g.1100::m.1100	81-1382[+]	PF13676.5^TIR_2^TIR domain^208-316^E:4.4e-07	.	GO:0005515^molecular_function^protein binding`GO:0007165^biological_process^signal transduction
TR167827_c2_g1	TR167827_c2_g1_i5	Gene.1103::TR167827_c2_g1_i5::g.1103::m.1103	3-437[+]	PF13676.5^TIR_2^TIR domain^28-136^E:1.3e-08`PF01582.19^TIR^TIR domain^71-126^E:0.00016	sigP:1^24^0.502^YES	GO:0005515^molecular_function^protein binding`GO:0007165^biological_process^signal transduction
TR168797_c3_g4	TR168797_c3_g4_i2	Gene.460::TR168797_c3_g4_i2::g.460::m.460	3-1091[+]	PF00531.21^Death^Death domain^81-124^E:1.9e-05`PF01582.19^TIR^TIR domain^228-310^E:5.9e-12`PF08937.10^DUF1863^MTH538 TIR-like domain (DUF1863)^229-316^E:4.1e-08`PF13676.5^TIR_2^TIR domain^230-329^E:7.8e-17	.	GO:0005515^molecular_function^protein binding`GO:0007165^biological_process^signal transduction
TR168797_c3_g4	TR168797_c3_g4_i6	Gene.465::TR168797_c3_g4_i6::g.465::m.465	3-1106[+]	PF00531.21^Death^Death domain^81-124^E:1.9e-05`PF01582.19^TIR^TIR domain^228-310^E:6.1e-12`PF08937.10^DUF1863^MTH538 TIR-like domain (DUF1863)^229-316^E:4.2e-08`PF13676.5^TIR_2^TIR domain^230-329^E:8e-17	.	GO:0005515^molecular_function^protein binding`GO:0007165^biological_process^signal transduction
TR168797_c3_g4	TR168797_c3_g4_i7	Gene.466::TR168797_c3_g4_i7::g.466::m.466	114-623[+]	PF01582.19^TIR^TIR domain^105-168^E:4.9e-07`PF13676.5^TIR_2^TIR domain^107-169^E:2.4e-08	sigP:1^15^0.778^YES	GO:0005515^molecular_function^protein binding`GO:0007165^biological_process^signal transduction
TR168797_c3_g4	TR168797_c3_g4_i10	Gene.469::TR168797_c3_g4_i10::g.469::m.469	578-964[+]	PF13676.5^TIR_2^TIR domain^5-90^E:1.1e-14`PF01582.19^TIR^TIR domain^5-71^E:8.5e-10`PF08937.10^DUF1863^MTH538 TIR-like domain (DUF1863)^12-77^E:5.5e-08	.	GO:0005515^molecular_function^protein binding`GO:0007165^biological_process^signal transduction
TR168797_c3_g4	TR168797_c3_g4_i11	Gene.472::TR168797_c3_g4_i11::g.472::m.472	630-1016[+]	PF13676.5^TIR_2^TIR domain^5-90^E:1.4e-15`PF01582.19^TIR^TIR domain^5-71^E:3e-09`PF08937.10^DUF1863^MTH538 TIR-like domain (DUF1863)^12-78^E:2e-08	.	GO:0005515^molecular_function^protein binding`GO:0007165^biological_process^signal transduction
TR169736_c5_g2	TR169736_c5_g2_i1	Gene.1586::TR169736_c5_g2_i1::g.1586::m.1586	1105-2115[+]	PF13895.5^Ig_2^Immunoglobulin domain^16-118^E:3.1e-06`PF13927.5^Ig_3^Immunoglobulin domain^20-105^E:4.2e-08`PF00047.24^ig^Immunoglobulin domain^22-117^E:7.7e-06`PF07679.15^I-set^Immunoglobulin I-set domain^23-119^E:8e-06`PF01582.19^TIR^TIR domain^184-282^E:1.7e-09`PF13676.5^TIR_2^TIR domain^187-292^E:9.7e-13	sigP:1^15^0.48^YES	GO:0005515^molecular_function^protein binding`GO:0007165^biological_process^signal transduction
TR169736_c5_g2	TR169736_c5_g2_i3	Gene.1590::TR169736_c5_g2_i3::g.1590::m.1590	902-1915[+]	PF13895.5^Ig_2^Immunoglobulin domain^17-119^E:3.2e-06`PF13927.5^Ig_3^Immunoglobulin domain^21-106^E:4.2e-08`PF00047.24^ig^Immunoglobulin domain^23-118^E:7.7e-06`PF07679.15^I-set^Immunoglobulin I-set domain^24-120^E:8e-06`PF01582.19^TIR^TIR domain^185-283^E:1.7e-09`PF13676.5^TIR_2^TIR domain^188-293^E:9.8e-13	.	GO:0005515^molecular_function^protein binding`GO:0007165^biological_process^signal transduction
TR169736_c5_g2	TR169736_c5_g2_i4	Gene.1592::TR169736_c5_g2_i4::g.1592::m.1592	83-1726[+]	PF13927.5^Ig_3^Immunoglobulin domain^231-316^E:1e-07`PF00047.24^ig^Immunoglobulin domain^233-328^E:1.6e-05`PF07679.15^I-set^Immunoglobulin I-set domain^234-330^E:1.8e-05`PF01582.19^TIR^TIR domain^395-493^E:3.9e-09`PF13676.5^TIR_2^TIR domain^398-503^E:2.3e-12	sigP:1^28^0.569^YES	GO:0005515^molecular_function^protein binding`GO:0007165^biological_process^signal transduction
TR173185_c0_g2	TR173185_c0_g2_i1	Gene.345::TR173185_c0_g2_i1::g.345::m.345	144-779[+]	PF13676.5^TIR_2^TIR domain^6-99^E:7.8e-22`PF01582.19^TIR^TIR domain^7-81^E:7.8e-08	.	GO:0005515^molecular_function^protein binding`GO:0007165^biological_process^signal transduction
TR174763_c3_g1	TR174763_c3_g1_i2	Gene.1361::TR174763_c3_g1_i2::g.1361::m.1361	109-1488[+]	PF01582.19^TIR^TIR domain^322-403^E:2.2e-14`PF13676.5^TIR_2^TIR domain^323-419^E:6.6e-22	.	GO:0005515^molecular_function^protein binding`GO:0007165^biological_process^signal transduction
TR174763_c3_g1	TR174763_c3_g1_i6	Gene.1365::TR174763_c3_g1_i6::g.1365::m.1365	3-1472[+]	PF01582.19^TIR^TIR domain^357-438^E:6e-12`PF13676.5^TIR_2^TIR domain^358-454^E:1.7e-19	.	GO:0005515^molecular_function^protein binding`GO:0007165^biological_process^signal transduction
TR177148_c1_g4	TR177148_c1_g4_i1	Gene.447::TR177148_c1_g4_i1::g.447::m.447	2358-3482[+]	PF00531.21^Death^Death domain^19-97^E:1.2e-10	.	GO:0005515^molecular_function^protein binding`GO:0007165^biological_process^signal transduction
TR177148_c1_g4	TR177148_c1_g4_i2	Gene.449::TR177148_c1_g4_i2::g.449::m.449	2085-3209[+]	PF00531.21^Death^Death domain^19-97^E:1.2e-10	.	GO:0005515^molecular_function^protein binding`GO:0007165^biological_process^signal transduction
TR177148_c1_g5	TR177148_c1_g5_i2	Gene.451::TR177148_c1_g5_i2::g.451::m.451	1-315[+]	PF01582.19^TIR^TIR domain^6-104^E:3.4e-13`PF13676.5^TIR_2^TIR domain^16-103^E:6.4e-13	.	GO:0005515^molecular_function^protein binding`GO:0007165^biological_process^signal transduction
TR177148_c1_g5	TR177148_c1_g5_i4	Gene.453::TR177148_c1_g5_i4::g.453::m.453	2-340[+]	PF01582.19^TIR^TIR domain^21-107^E:1.3e-11`PF13676.5^TIR_2^TIR domain^31-103^E:2.1e-11	.	GO:0005515^molecular_function^protein binding`GO:0007165^biological_process^signal transduction
TR177926_c2_g2	TR177926_c2_g2_i1	Gene.759::TR177926_c2_g2_i1::g.759::m.759	87-1985[+]	PF13676.5^TIR_2^TIR domain^100-172^E:3.8e-07	.	GO:0005515^molecular_function^protein binding`GO:0007165^biological_process^signal transduction
TR177926_c2_g2	TR177926_c2_g2_i4	Gene.766::TR177926_c2_g2_i4::g.766::m.766	87-1985[+]	PF13676.5^TIR_2^TIR domain^100-173^E:3.7e-07	.	GO:0005515^molecular_function^protein binding`GO:0007165^biological_process^signal transduction
TR177926_c2_g3	TR177926_c2_g3_i1	Gene.772::TR177926_c2_g3_i1::g.772::m.772	1-408[+]	PF13676.5^TIR_2^TIR domain^30-104^E:1.3e-06	.	GO:0005515^molecular_function^protein binding`GO:0007165^biological_process^signal transduction
TR177926_c2_g4	TR177926_c2_g4_i1	Gene.775::TR177926_c2_g4_i1::g.775::m.775	3-359[+]	PF13676.5^TIR_2^TIR domain^17-93^E:3.8e-08	.	GO:0005515^molecular_function^protein binding`GO:0007165^biological_process^signal transduction
TR178290_c0_g1	TR178290_c0_g1_i1	Gene.2380::TR178290_c0_g1_i1::g.2380::m.2380	2-538[+]	PF01582.19^TIR^TIR domain^2-61^E:7.8e-05	.	GO:0005515^molecular_function^protein binding`GO:0007165^biological_process^signal transduction
TR178485_c3_g1	TR178485_c3_g1_i1	Gene.499::TR178485_c3_g1_i1::g.499::m.499	947-2173[+]	PF00536.29^SAM_1^SAM domain (Sterile alpha motif)^158-224^E:2.5e-05`PF13676.5^TIR_2^TIR domain^237-333^E:4.1e-22`PF01582.19^TIR^TIR domain^243-316^E:1.6e-06	.	GO:0005515^molecular_function^protein binding`GO:0007165^biological_process^signal transduction
TR178485_c3_g1	TR178485_c3_g1_i2	Gene.501::TR178485_c3_g1_i2::g.501::m.501	69-2279[+]	PF00536.29^SAM_1^SAM domain (Sterile alpha motif)^444-510^E:5.8e-05`PF13676.5^TIR_2^TIR domain^523-618^E:1.1e-21`PF01582.19^TIR^TIR domain^529-602^E:3.9e-06	.	GO:0005515^molecular_function^protein binding`GO:0007165^biological_process^signal transduction
TR178485_c3_g1	TR178485_c3_g1_i4	Gene.505::TR178485_c3_g1_i4::g.505::m.505	69-2279[+]	PF00536.29^SAM_1^SAM domain (Sterile alpha motif)^444-510^E:5.8e-05`PF13676.5^TIR_2^TIR domain^523-618^E:1.1e-21`PF01582.19^TIR^TIR domain^529-602^E:3.9e-06	.	GO:0005515^molecular_function^protein binding`GO:0007165^biological_process^signal transduction
TR178485_c3_g1	TR178485_c3_g1_i6	Gene.510::TR178485_c3_g1_i6::g.510::m.510	69-2333[+]	PF00536.29^SAM_1^SAM domain (Sterile alpha motif)^462-528^E:6e-05`PF13676.5^TIR_2^TIR domain^541-636^E:1.1e-21`PF01582.19^TIR^TIR domain^547-620^E:4e-06	.	GO:0005515^molecular_function^protein binding`GO:0007165^biological_process^signal transduction
TR178485_c3_g1	TR178485_c3_g1_i8	Gene.516::TR178485_c3_g1_i8::g.516::m.516	69-2333[+]	PF00536.29^SAM_1^SAM domain (Sterile alpha motif)^462-528^E:6e-05`PF13676.5^TIR_2^TIR domain^541-636^E:1.1e-21`PF01582.19^TIR^TIR domain^547-620^E:4e-06	.	GO:0005515^molecular_function^protein binding`GO:0007165^biological_process^signal transduction
TR178485_c3_g1	TR178485_c3_g1_i11	Gene.521::TR178485_c3_g1_i11::g.521::m.521	550-2295[+]	PF00536.29^SAM_1^SAM domain (Sterile alpha motif)^289-355^E:4.2e-05`PF13676.5^TIR_2^TIR domain^368-463^E:7.5e-22`PF01582.19^TIR^TIR domain^374-447^E:2.8e-06	.	GO:0005515^molecular_function^protein binding`GO:0007165^biological_process^signal transduction
TR178485_c3_g1	TR178485_c3_g1_i13	Gene.524::TR178485_c3_g1_i13::g.524::m.524	69-2279[+]	PF00536.29^SAM_1^SAM domain (Sterile alpha motif)^444-510^E:5.8e-05`PF13676.5^TIR_2^TIR domain^523-618^E:1.1e-21`PF01582.19^TIR^TIR domain^529-602^E:3.9e-06	.	GO:0005515^molecular_function^protein binding`GO:0007165^biological_process^signal transduction
TR178485_c3_g1	TR178485_c3_g1_i14	Gene.526::TR178485_c3_g1_i14::g.526::m.526	69-2279[+]	PF00536.29^SAM_1^SAM domain (Sterile alpha motif)^444-510^E:5.8e-05`PF13676.5^TIR_2^TIR domain^523-618^E:1.1e-21`PF01582.19^TIR^TIR domain^529-602^E:3.9e-06	.	GO:0005515^molecular_function^protein binding`GO:0007165^biological_process^signal transduction
TR178485_c3_g1	TR178485_c3_g1_i15	Gene.528::TR178485_c3_g1_i15::g.528::m.528	69-2333[+]	PF00536.29^SAM_1^SAM domain (Sterile alpha motif)^462-528^E:6e-05`PF13676.5^TIR_2^TIR domain^541-636^E:1.1e-21`PF01582.19^TIR^TIR domain^547-620^E:4e-06	.	GO:0005515^molecular_function^protein binding`GO:0007165^biological_process^signal transduction
TR178485_c3_g1	TR178485_c3_g1_i16	Gene.530::TR178485_c3_g1_i16::g.530::m.530	550-2295[+]	PF00536.29^SAM_1^SAM domain (Sterile alpha motif)^289-355^E:4.2e-05`PF13676.5^TIR_2^TIR domain^368-463^E:7.5e-22`PF01582.19^TIR^TIR domain^374-447^E:2.8e-06	.	GO:0005515^molecular_function^protein binding`GO:0007165^biological_process^signal transduction
TR178485_c3_g1	TR178485_c3_g1_i17	Gene.533::TR178485_c3_g1_i17::g.533::m.533	550-2349[+]	PF00536.29^SAM_1^SAM domain (Sterile alpha motif)^307-373^E:4.4e-05`PF13676.5^TIR_2^TIR domain^386-481^E:7.8e-22`PF01582.19^TIR^TIR domain^392-465^E:2.9e-06	.	GO:0005515^molecular_function^protein binding`GO:0007165^biological_process^signal transduction
TR182588_c24_g1	TR182588_c24_g1_i1	Gene.1520::TR182588_c24_g1_i1::g.1520::m.1520	465-788[+]	PF13676.5^TIR_2^TIR domain^2-50^E:2.8e-08`PF01582.19^TIR^TIR domain^3-41^E:9.2e-06	.	GO:0005515^molecular_function^protein binding`GO:0007165^biological_process^signal transduction
TR182588_c24_g1	TR182588_c24_g1_i2	Gene.1521::TR182588_c24_g1_i2::g.1521::m.1521	2-424[+]	PF01582.19^TIR^TIR domain^19-100^E:6.5e-12`PF08937.10^DUF1863^MTH538 TIR-like domain (DUF1863)^22-105^E:7.8e-06`PF13676.5^TIR_2^TIR domain^23-112^E:3.4e-19	.	GO:0005515^molecular_function^protein binding`GO:0007165^biological_process^signal transduction
TR182588_c24_g1	TR182588_c24_g1_i3	Gene.1522::TR182588_c24_g1_i3::g.1522::m.1522	90-1286[+]	PF01582.19^TIR^TIR domain^254-333^E:3e-09`PF08937.10^DUF1863^MTH538 TIR-like domain (DUF1863)^257-340^E:6.8e-05`PF13676.5^TIR_2^TIR domain^258-347^E:3.2e-17	.	GO:0005515^molecular_function^protein binding`GO:0007165^biological_process^signal transduction
TR182588_c24_g1	TR182588_c24_g1_i4	Gene.1523::TR182588_c24_g1_i4::g.1523::m.1523	104-547[+]	PF01582.19^TIR^TIR domain^26-107^E:7.4e-12`PF08937.10^DUF1863^MTH538 TIR-like domain (DUF1863)^29-112^E:7.9e-06`PF13676.5^TIR_2^TIR domain^30-119^E:3.9e-19	.	GO:0005515^molecular_function^protein binding`GO:0007165^biological_process^signal transduction
TR182588_c24_g1	TR182588_c24_g1_i5	Gene.1524::TR182588_c24_g1_i5::g.1524::m.1524	106-567[+]	PF01582.19^TIR^TIR domain^9-88^E:4.1e-10`PF08937.10^DUF1863^MTH538 TIR-like domain (DUF1863)^12-95^E:9e-06`PF13676.5^TIR_2^TIR domain^13-102^E:3.6e-18	.	GO:0005515^molecular_function^protein binding`GO:0007165^biological_process^signal transduction
TR182588_c24_g1	TR182588_c24_g1_i6	Gene.1525::TR182588_c24_g1_i6::g.1525::m.1525	448-771[+]	PF13676.5^TIR_2^TIR domain^2-50^E:2.8e-08`PF01582.19^TIR^TIR domain^3-41^E:9.2e-06	.	GO:0005515^molecular_function^protein binding`GO:0007165^biological_process^signal transduction
TR182588_c24_g1	TR182588_c24_g1_i8	Gene.1527::TR182588_c24_g1_i8::g.1527::m.1527	449-772[+]	PF13676.5^TIR_2^TIR domain^2-56^E:4.9e-10`PF01582.19^TIR^TIR domain^3-44^E:2.7e-06	.	GO:0005515^molecular_function^protein binding`GO:0007165^biological_process^signal transduction
TR182588_c24_g1	TR182588_c24_g1_i9	Gene.1528::TR182588_c24_g1_i9::g.1528::m.1528	90-1292[+]	PF01582.19^TIR^TIR domain^256-333^E:2.5e-09`PF13676.5^TIR_2^TIR domain^260-342^E:4.7e-16	.	GO:0005515^molecular_function^protein binding`GO:0007165^biological_process^signal transduction
TR204247_c0_g1	TR204247_c0_g1_i1	Gene.320::TR204247_c0_g1_i1::g.320::m.320	3-779[+]	PF13676.5^TIR_2^TIR domain^35-105^E:1.4e-06	.	GO:0005515^molecular_function^protein binding`GO:0007165^biological_process^signal transduction
TR228097_c0_g1	TR228097_c0_g1_i1	Gene.3412::TR228097_c0_g1_i1::g.3412::m.3412	3-857[+]	PF13676.5^TIR_2^TIR domain^90-189^E:8.6e-07	.	GO:0005515^molecular_function^protein binding`GO:0007165^biological_process^signal transduction
TR232206_c0_g1	TR232206_c0_g1_i1	Gene.2283::TR232206_c0_g1_i1::g.2283::m.2283	2-355[+]	PF13676.5^TIR_2^TIR domain^37-116^E:4.9e-14`PF01582.19^TIR^TIR domain^37-113^E:5.1e-12	.	GO:0005515^molecular_function^protein binding`GO:0007165^biological_process^signal transduction
TR273454_c0_g1	TR273454_c0_g1_i1	Gene.445::TR273454_c0_g1_i1::g.445::m.445	3-833[+]	PF01582.19^TIR^TIR domain^28-109^E:4.4e-05`PF13540.5^RCC1_2^Regulator of chromosome condensation (RCC1) repeat^230-259^E:9.2e-08	.	GO:0005515^molecular_function^protein binding`GO:0007165^biological_process^signal transduction
TR279378_c0_g1	TR279378_c0_g1_i1	Gene.566::TR279378_c0_g1_i1::g.566::m.566	1-588[+]	PF01582.19^TIR^TIR domain^66-149^E:2.3e-08`PF13676.5^TIR_2^TIR domain^67-152^E:7.8e-11	.	GO:0005515^molecular_function^protein binding`GO:0007165^biological_process^signal transduction
TR280503_c0_g1	TR280503_c0_g1_i1	Gene.1173::TR280503_c0_g1_i1::g.1173::m.1173	1-351[+]	PF13676.5^TIR_2^TIR domain^2-56^E:7e-07	.	GO:0005515^molecular_function^protein binding`GO:0007165^biological_process^signal transduction
TR321362_c0_g1	TR321362_c0_g1_i1	Gene.1699::TR321362_c0_g1_i1::g.1699::m.1699	2-535[+]	PF01582.19^TIR^TIR domain^73-140^E:6e-06	.	GO:0005515^molecular_function^protein binding`GO:0007165^biological_process^signal transduction
#
###Dysidea avara NACHT domain-containing genes
#gene_id	#transcript_id	#prot_id	#prot_coords	#pfam	#signalP	#gene_ontology_pfam
TR1892_c1_g1	TR1892_c1_g1_i1	Gene.1960::TR1892_c1_g1_i1::g.1960::m.1960	3-542[+]	PF05729.11^NACHT^NACHT domain^17-97^E:3.5e-09	.	.
TR4854_c0_g1	TR4854_c0_g1_i1	Gene.1165::TR4854_c0_g1_i1::g.1165::m.1165	2-619[+]	PF05729.11^NACHT^NACHT domain^13-160^E:2.8e-22`PF00004.28^AAA^ATPase family associated with various cellular activities (AAA)^13-103^E:0.00016	.	GO:0005524^molecular_function^ATP binding
TR4854_c0_g2	TR4854_c0_g2_i1	Gene.1166::TR4854_c0_g2_i1::g.1166::m.1166	2-619[+]	PF05729.11^NACHT^NACHT domain^13-160^E:2.8e-22`PF00004.28^AAA^ATPase family associated with various cellular activities (AAA)^13-103^E:0.00016	.	GO:0005524^molecular_function^ATP binding
TR6151_c0_g1	TR6151_c0_g1_i1	Gene.2203::TR6151_c0_g1_i1::g.2203::m.2203	2-352[+]	PF05729.11^NACHT^NACHT domain^53-107^E:3.2e-07	.	.
TR6740_c0_g1	TR6740_c0_g1_i1	Gene.2762::TR6740_c0_g1_i1::g.2762::m.2762	2-811[+]	PF05729.11^NACHT^NACHT domain^2-151^E:1e-19	.	.
TR8126_c0_g2	TR8126_c0_g2_i1	Gene.1107::TR8126_c0_g2_i1::g.1107::m.1107	327-1[-]	PF05729.11^NACHT^NACHT domain^1-109^E:7.8e-15	.	.
TR14124_c0_g1	TR14124_c0_g1_i1	Gene.715::TR14124_c0_g1_i1::g.715::m.715	2-373[+]	PF05729.11^NACHT^NACHT domain^5-122^E:4e-16`PF00004.28^AAA^ATPase family associated with various cellular activities (AAA)^6-112^E:7.7e-06	.	GO:0005524^molecular_function^ATP binding
TR14124_c0_g2	TR14124_c0_g2_i1	Gene.716::TR14124_c0_g2_i1::g.716::m.716	2-373[+]	PF05729.11^NACHT^NACHT domain^5-122^E:7e-16`PF00004.28^AAA^ATPase family associated with various cellular activities (AAA)^6-107^E:9.4e-06	.	GO:0005524^molecular_function^ATP binding
TR15511_c0_g1	TR15511_c0_g1_i1	Gene.1732::TR15511_c0_g1_i1::g.1732::m.1732	2-586[+]	PF05729.11^NACHT^NACHT domain^6-146^E:1.2e-14	.	.
TR19032_c1_g1	TR19032_c1_g1_i1	Gene.2470::TR19032_c1_g1_i1::g.2470::m.2470	2-2485[+]	PF05729.11^NACHT^NACHT domain^1-149^E:1.1e-14	.	.
TR22829_c0_g1	TR22829_c0_g1_i1	Gene.3091::TR22829_c0_g1_i1::g.3091::m.3091	2-583[+]	PF05729.11^NACHT^NACHT domain^103-145^E:1.3e-06	.	.
TR22829_c0_g2	TR22829_c0_g2_i1	Gene.3092::TR22829_c0_g2_i1::g.3092::m.3092	2-610[+]	PF05729.11^NACHT^NACHT domain^103-201^E:6.2e-08	.	.
TR23416_c0_g1	TR23416_c0_g1_i1	Gene.3366::TR23416_c0_g1_i1::g.3366::m.3366	2-367[+]	PF05729.11^NACHT^NACHT domain^11-86^E:3.7e-13	.	.
TR23625_c0_g1	TR23625_c0_g1_i1	Gene.3509::TR23625_c0_g1_i1::g.3509::m.3509	2-2365[+]	PF05729.11^NACHT^NACHT domain^172-292^E:7.8e-11`PF13516.5^LRR_6^Leucine Rich repeat^659-678^E:0.47`PF13516.5^LRR_6^Leucine Rich repeat^684-706^E:0.0049	.	GO:0005515^molecular_function^protein binding
TR27164_c0_g1	TR27164_c0_g1_i1	Gene.3586::TR27164_c0_g1_i1::g.3586::m.3586	2-610[+]	PF05729.11^NACHT^NACHT domain^98-196^E:7.5e-13	.	.
TR30756_c0_g1	TR30756_c0_g1_i1	Gene.40::TR30756_c0_g1_i1::g.40::m.40	2-388[+]	PF05729.11^NACHT^NACHT domain^1-123^E:2.5e-17	.	.
TR32630_c0_g1	TR32630_c0_g1_i1	Gene.1657::TR32630_c0_g1_i1::g.1657::m.1657	3-887[+]	PF05729.11^NACHT^NACHT domain^1-135^E:1.8e-11	.	.
TR34253_c0_g1	TR34253_c0_g1_i1	Gene.32::TR34253_c0_g1_i1::g.32::m.32	3-539[+]	PF05729.11^NACHT^NACHT domain^16-110^E:1.4e-06	.	.
TR37514_c1_g1	TR37514_c1_g1_i1	Gene.5::TR37514_c1_g1_i1::g.5::m.5	1-627[+]	PF05729.11^NACHT^NACHT domain^2-149^E:8.5e-14`PF00004.28^AAA^ATPase family associated with various cellular activities (AAA)^2-96^E:4.7e-05	.	GO:0005524^molecular_function^ATP binding
TR40185_c0_g1	TR40185_c0_g1_i1	Gene.2512::TR40185_c0_g1_i1::g.2512::m.2512	2-409[+]	PF05729.11^NACHT^NACHT domain^3-74^E:1.2e-08	.	.
TR41015_c0_g1	TR41015_c0_g1_i1	Gene.14::TR41015_c0_g1_i1::g.14::m.14	3-893[+]	PF05729.11^NACHT^NACHT domain^1-148^E:2.6e-17	.	.
TR41015_c0_g2	TR41015_c0_g2_i1	Gene.15::TR41015_c0_g2_i1::g.15::m.15	3-896[+]	PF05729.11^NACHT^NACHT domain^1-148^E:2.6e-17	.	.
TR44353_c0_g1	TR44353_c0_g1_i1	Gene.2441::TR44353_c0_g1_i1::g.2441::m.2441	26-766[+]	PF00619.20^CARD^Caspase recruitment domain^22-70^E:2.6e-05`PF05729.11^NACHT^NACHT domain^205-244^E:1.2e-06	.	GO:0042981^biological_process^regulation of apoptotic process
TR49136_c0_g1	TR49136_c0_g1_i1	Gene.965::TR49136_c0_g1_i1::g.965::m.965	350-3[-]	PF05729.11^NACHT^NACHT domain^44-109^E:1.6e-07	.	.
TR49494_c0_g1	TR49494_c0_g1_i1	Gene.1260::TR49494_c0_g1_i1::g.1260::m.1260	2-316[+]	PF05729.11^NACHT^NACHT domain^22-94^E:1.1e-08	.	.
TR49494_c0_g2	TR49494_c0_g2_i1	Gene.1261::TR49494_c0_g2_i1::g.1261::m.1261	2-316[+]	PF05729.11^NACHT^NACHT domain^22-94^E:1.1e-08	.	.
TR50147_c1_g1	TR50147_c1_g1_i1	Gene.1764::TR50147_c1_g1_i1::g.1764::m.1764	1-348[+]	PF05729.11^NACHT^NACHT domain^5-74^E:1.1e-06	.	.
TR51135_c0_g1	TR51135_c0_g1_i1	Gene.2562::TR51135_c0_g1_i1::g.2562::m.2562	679-2[-]	PF05729.11^NACHT^NACHT domain^29-100^E:8.4e-08	.	.
TR51749_c0_g1	TR51749_c0_g1_i1	Gene.342::TR51749_c0_g1_i1::g.342::m.342	2-451[+]	PF05729.11^NACHT^NACHT domain^40-120^E:1e-06	.	.
TR51749_c0_g2	TR51749_c0_g2_i1	Gene.343::TR51749_c0_g2_i1::g.343::m.343	2-532[+]	PF05729.11^NACHT^NACHT domain^1-147^E:2.1e-12	.	.
TR53417_c0_g1	TR53417_c0_g1_i1	Gene.2168::TR53417_c0_g1_i1::g.2168::m.2168	483-1[-]	PF05729.11^NACHT^NACHT domain^84-144^E:6e-09	.	.
TR53417_c0_g2	TR53417_c0_g2_i1	Gene.2169::TR53417_c0_g2_i1::g.2169::m.2169	483-1[-]	PF05729.11^NACHT^NACHT domain^84-144^E:6e-09	.	.
TR66829_c0_g2	TR66829_c0_g2_i1	Gene.1544::TR66829_c0_g2_i1::g.1544::m.1544	1-324[+]	PF05729.11^NACHT^NACHT domain^3-107^E:6.3e-08	.	.
TR71904_c0_g1	TR71904_c0_g1_i1	Gene.814::TR71904_c0_g1_i1::g.814::m.814	2-811[+]	PF05729.11^NACHT^NACHT domain^19-170^E:1.9e-19	.	.
TR75906_c0_g1	TR75906_c0_g1_i1	Gene.2051::TR75906_c0_g1_i1::g.2051::m.2051	3-650[+]	PF05729.11^NACHT^NACHT domain^39-112^E:1.9e-07	.	.
TR79296_c0_g1	TR79296_c0_g1_i1	Gene.2688::TR79296_c0_g1_i1::g.2688::m.2688	2-397[+]	PF05729.11^NACHT^NACHT domain^1-132^E:1.2e-14	.	.
TR82323_c0_g1	TR82323_c0_g1_i1	Gene.189::TR82323_c0_g1_i1::g.189::m.189	3-335[+]	PF05729.11^NACHT^NACHT domain^16-110^E:1e-08	.	.
TR82323_c0_g2	TR82323_c0_g2_i1	Gene.190::TR82323_c0_g2_i1::g.190::m.190	3-404[+]	PF05729.11^NACHT^NACHT domain^39-133^E:2e-08	.	.
TR85112_c0_g1	TR85112_c0_g1_i1	Gene.301::TR85112_c0_g1_i1::g.301::m.301	2-697[+]	PF05729.11^NACHT^NACHT domain^1-149^E:1.9e-18	.	.
TR87204_c0_g1	TR87204_c0_g1_i1	Gene.2098::TR87204_c0_g1_i1::g.2098::m.2098	2-352[+]	PF05729.11^NACHT^NACHT domain^55-111^E:2.7e-10	.	.
TR89721_c0_g1	TR89721_c0_g1_i1	Gene.3195::TR89721_c0_g1_i1::g.3195::m.3195	1-309[+]	PF05729.11^NACHT^NACHT domain^1-102^E:2.4e-07	.	.
TR91112_c0_g1	TR91112_c0_g1_i1	Gene.1323::TR91112_c0_g1_i1::g.1323::m.1323	2-406[+]	PF05729.11^NACHT^NACHT domain^1-134^E:4.7e-18	.	.
TR97236_c0_g1	TR97236_c0_g1_i1	Gene.2594::TR97236_c0_g1_i1::g.2594::m.2594	1-306[+]	PF05729.11^NACHT^NACHT domain^1-91^E:2e-12	.	.
TR97236_c0_g2	TR97236_c0_g2_i1	Gene.2595::TR97236_c0_g2_i1::g.2595::m.2595	1-306[+]	PF05729.11^NACHT^NACHT domain^1-91^E:2e-12	.	.
TR97236_c0_g3	TR97236_c0_g3_i1	Gene.2596::TR97236_c0_g3_i1::g.2596::m.2596	1-306[+]	PF05729.11^NACHT^NACHT domain^1-91^E:2.6e-12	.	.
TR97484_c0_g1	TR97484_c0_g1_i1	Gene.2744::TR97484_c0_g1_i1::g.2744::m.2744	1-432[+]	PF05729.11^NACHT^NACHT domain^11-134^E:6.4e-17`PF00931.21^NB-ARC^NB-ARC domain^11-79^E:9.2e-06`PF00004.28^AAA^ATPase family associated with various cellular activities (AAA)^13-136^E:1.5e-06	.	GO:0043531^molecular_function^ADP binding`GO:0005524^molecular_function^ATP binding
TR97484_c0_g2	TR97484_c0_g2_i1	Gene.2745::TR97484_c0_g2_i1::g.2745::m.2745	1-432[+]	PF05729.11^NACHT^NACHT domain^11-134^E:6.3e-17`PF00931.21^NB-ARC^NB-ARC domain^11-79^E:8.9e-06`PF00004.28^AAA^ATPase family associated with various cellular activities (AAA)^13-135^E:1.9e-06	.	GO:0043531^molecular_function^ADP binding`GO:0005524^molecular_function^ATP binding
TR98840_c0_g1	TR98840_c0_g1_i1	Gene.1321::TR98840_c0_g1_i1::g.1321::m.1321	2-394[+]	PF05729.11^NACHT^NACHT domain^5-63^E:1.7e-07	.	.
TR98840_c0_g2	TR98840_c0_g2_i1	Gene.1322::TR98840_c0_g2_i1::g.1322::m.1322	2-337[+]	PF05729.11^NACHT^NACHT domain^5-63^E:1e-07	.	.
TR98840_c0_g3	TR98840_c0_g3_i1	Gene.1323::TR98840_c0_g3_i1::g.1323::m.1323	2-394[+]	PF05729.11^NACHT^NACHT domain^5-63^E:1.7e-07	.	.
TR100040_c0_g1	TR100040_c0_g1_i1	Gene.3011::TR100040_c0_g1_i1::g.3011::m.3011	2-466[+]	PF05729.11^NACHT^NACHT domain^36-114^E:3.1e-10	sigP:1^22^0.558^YES	.
TR103582_c0_g1	TR103582_c0_g1_i1	Gene.751::TR103582_c0_g1_i1::g.751::m.751	301-2[-]	PF05729.11^NACHT^NACHT domain^10-99^E:5.5e-15	.	.
TR103582_c0_g2	TR103582_c0_g2_i1	Gene.752::TR103582_c0_g2_i1::g.752::m.752	301-2[-]	PF05729.11^NACHT^NACHT domain^10-99^E:1.3e-14	.	.
TR106700_c0_g2	TR106700_c0_g2_i1	Gene.2304::TR106700_c0_g2_i1::g.2304::m.2304	86-1393[+]	PF00531.21^Death^Death domain^33-83^E:7.1e-05`PF05729.11^NACHT^NACHT domain^193-346^E:6.4e-14	.	GO:0005515^molecular_function^protein binding`GO:0007165^biological_process^signal transduction
TR107667_c0_g1	TR107667_c0_g1_i1	Gene.765::TR107667_c0_g1_i1::g.765::m.765	2-631[+]	PF05729.11^NACHT^NACHT domain^15-83^E:1.4e-08	.	.
TR108640_c0_g2	TR108640_c0_g2_i1	Gene.2227::TR108640_c0_g2_i1::g.2227::m.2227	2-328[+]	PF05729.11^NACHT^NACHT domain^24-96^E:2.2e-07	.	.
TR108755_c0_g1	TR108755_c0_g1_i4	Gene.2472::TR108755_c0_g1_i4::g.2472::m.2472	140-1072[+]	PF00531.21^Death^Death domain^31-88^E:7.1e-09`PF05729.11^NACHT^NACHT domain^218-311^E:2.5e-11	.	GO:0005515^molecular_function^protein binding`GO:0007165^biological_process^signal transduction
TR108755_c0_g1	TR108755_c0_g1_i5	Gene.2473::TR108755_c0_g1_i5::g.2473::m.2473	201-1127[+]	PF00531.21^Death^Death domain^29-86^E:1.7e-07`PF05729.11^NACHT^NACHT domain^216-309^E:2.5e-11	.	GO:0005515^molecular_function^protein binding`GO:0007165^biological_process^signal transduction
TR109194_c0_g1	TR109194_c0_g1_i1	Gene.3211::TR109194_c0_g1_i1::g.3211::m.3211	1-522[+]	PF05729.11^NACHT^NACHT domain^78-172^E:8.3e-13	.	.
TR109194_c0_g2	TR109194_c0_g2_i1	Gene.3212::TR109194_c0_g2_i1::g.3212::m.3212	1-381[+]	PF05729.11^NACHT^NACHT domain^32-125^E:4.9e-13	.	.
TR109194_c0_g3	TR109194_c0_g3_i1	Gene.3213::TR109194_c0_g3_i1::g.3213::m.3213	1-381[+]	PF05729.11^NACHT^NACHT domain^32-125^E:2.4e-13	.	.
TR110249_c0_g1	TR110249_c0_g1_i1	Gene.1905::TR110249_c0_g1_i1::g.1905::m.1905	321-1[-]	PF05729.11^NACHT^NACHT domain^49-101^E:3.3e-08	.	.
TR110360_c0_g1	TR110360_c0_g1_i1	Gene.2045::TR110360_c0_g1_i1::g.2045::m.2045	3-1712[+]	PF05729.11^NACHT^NACHT domain^15-90^E:8.8e-08	.	.
TR112344_c4_g1	TR112344_c4_g1_i1	Gene.1568::TR112344_c4_g1_i1::g.1568::m.1568	3-392[+]	PF05729.11^NACHT^NACHT domain^1-116^E:1.6e-10	.	.
TR112627_c0_g1	TR112627_c0_g1_i1	Gene.1934::TR112627_c0_g1_i1::g.1934::m.1934	3-680[+]	PF05729.11^NACHT^NACHT domain^36-113^E:8.3e-10	.	.
TR112630_c2_g1	TR112630_c2_g1_i1	Gene.1935::TR112630_c2_g1_i1::g.1935::m.1935	3-386[+]	PF05729.11^NACHT^NACHT domain^10-79^E:1.8e-07	.	.
TR114386_c0_g1	TR114386_c0_g1_i1	Gene.2420::TR114386_c0_g1_i1::g.2420::m.2420	3-575[+]	PF05729.11^NACHT^NACHT domain^2-138^E:3e-15	.	.
TR115151_c0_g1	TR115151_c0_g1_i1	Gene.823::TR115151_c0_g1_i1::g.823::m.823	3-869[+]	PF05729.11^NACHT^NACHT domain^2-148^E:5.8e-19	.	.
TR117604_c0_g1	TR117604_c0_g1_i1	Gene.1603::TR117604_c0_g1_i1::g.1603::m.1603	1-369[+]	PF05729.11^NACHT^NACHT domain^1-121^E:3.7e-15	.	.
TR119875_c0_g1	TR119875_c0_g1_i1	Gene.2001::TR119875_c0_g1_i1::g.2001::m.2001	3-314[+]	PF05729.11^NACHT^NACHT domain^2-97^E:2.4e-08	.	.
TR119875_c0_g2	TR119875_c0_g2_i1	Gene.2002::TR119875_c0_g2_i1::g.2002::m.2002	1-804[+]	PF05729.11^NACHT^NACHT domain^2-132^E:3e-12	.	.
TR120263_c0_g3	TR120263_c0_g3_i1	Gene.2538::TR120263_c0_g3_i1::g.2538::m.2538	1-327[+]	PF05729.11^NACHT^NACHT domain^2-94^E:4.3e-13	.	.
TR120263_c0_g5	TR120263_c0_g5_i1	Gene.2539::TR120263_c0_g5_i1::g.2539::m.2539	1-327[+]	PF05729.11^NACHT^NACHT domain^2-94^E:2.1e-13	.	.
TR120396_c0_g1	TR120396_c0_g1_i1	Gene.3025::TR120396_c0_g1_i1::g.3025::m.3025	2-802[+]	PF05729.11^NACHT^NACHT domain^1-146^E:3.9e-18	.	.
TR120396_c0_g1	TR120396_c0_g1_i2	Gene.3026::TR120396_c0_g1_i2::g.3026::m.3026	2-1915[+]	PF05729.11^NACHT^NACHT domain^1-146^E:6.7e-14`PF13516.5^LRR_6^Leucine Rich repeat^443-460^E:0.026	.	GO:0005515^molecular_function^protein binding
TR120396_c1_g1	TR120396_c1_g1_i1	Gene.3027::TR120396_c1_g1_i1::g.3027::m.3027	3-617[+]	PF05729.11^NACHT^NACHT domain^16-88^E:2.1e-06	.	.
TR120396_c2_g1	TR120396_c2_g1_i1	Gene.3028::TR120396_c2_g1_i1::g.3028::m.3028	1-411[+]	PF05729.11^NACHT^NACHT domain^51-106^E:2e-09	.	.
TR121909_c0_g2	TR121909_c0_g2_i1	Gene.200::TR121909_c0_g2_i1::g.200::m.200	2-751[+]	PF00619.20^CARD^Caspase recruitment domain^26-109^E:2.1e-09`PF05729.11^NACHT^NACHT domain^186-236^E:1.2e-06	.	GO:0042981^biological_process^regulation of apoptotic process
TR122442_c0_g1	TR122442_c0_g1_i1	Gene.1200::TR122442_c0_g1_i1::g.1200::m.1200	1-861[+]	PF05729.11^NACHT^NACHT domain^118-274^E:6.3e-21	.	.
TR122783_c0_g1	TR122783_c0_g1_i1	Gene.1887::TR122783_c0_g1_i1::g.1887::m.1887	2-328[+]	PF05729.11^NACHT^NACHT domain^40-104^E:1.3e-08	.	.
TR123437_c2_g1	TR123437_c2_g1_i1	Gene.3148::TR123437_c2_g1_i1::g.3148::m.3148	2-5266[+]	PF05729.11^NACHT^NACHT domain^556-706^E:1.5e-12`PF00400.31^WD40^WD domain, G-beta repeat^1533-1569^E:0.18	sigP:1^20^0.516^YES	GO:0005515^molecular_function^protein binding
TR123578_c3_g13	TR123578_c3_g13_i1	Gene.20::TR123578_c3_g13_i1::g.20::m.20	304-2[-]	PF05729.11^NACHT^NACHT domain^2-95^E:4.1e-12	.	.
TR123578_c3_g14	TR123578_c3_g14_i1	Gene.21::TR123578_c3_g14_i1::g.21::m.21	304-2[-]	PF05729.11^NACHT^NACHT domain^2-95^E:4.3e-12	.	.
TR123578_c3_g27	TR123578_c3_g27_i1	Gene.23::TR123578_c3_g27_i1::g.23::m.23	299-3[-]	PF05729.11^NACHT^NACHT domain^4-98^E:4.4e-12	.	.
TR123617_c2_g1	TR123617_c2_g1_i1	Gene.215::TR123617_c2_g1_i1::g.215::m.215	2-364[+]	PF05729.11^NACHT^NACHT domain^67-106^E:1.5e-06	.	.
TR123617_c4_g2	TR123617_c4_g2_i1	Gene.219::TR123617_c4_g2_i1::g.219::m.219	2-616[+]	PF05729.11^NACHT^NACHT domain^71-193^E:8.1e-16	.	.
TR123617_c4_g2	TR123617_c4_g2_i2	Gene.220::TR123617_c4_g2_i2::g.220::m.220	2-880[+]	PF05729.11^NACHT^NACHT domain^71-217^E:1.8e-18	.	.
TR124158_c0_g1	TR124158_c0_g1_i1	Gene.1586::TR124158_c0_g1_i1::g.1586::m.1586	3-644[+]	PF05729.11^NACHT^NACHT domain^1-142^E:2.9e-19	.	.
TR124493_c0_g2	TR124493_c0_g2_i1	Gene.2177::TR124493_c0_g2_i1::g.2177::m.2177	3-302[+]	PF05729.11^NACHT^NACHT domain^7-99^E:1.4e-13	.	.
TR124580_c0_g2	TR124580_c0_g2_i1	Gene.2275::TR124580_c0_g2_i1::g.2275::m.2275	2-1045[+]	PF05729.11^NACHT^NACHT domain^145-301^E:7.8e-19	.	.
TR124580_c0_g2	TR124580_c0_g2_i2	Gene.2276::TR124580_c0_g2_i2::g.2276::m.2276	52-1026[+]	PF05729.11^NACHT^NACHT domain^122-278^E:6.6e-19	.	.
TR124603_c0_g1	TR124603_c0_g1_i1	Gene.2370::TR124603_c0_g1_i1::g.2370::m.2370	36-2759[+]	PF05729.11^NACHT^NACHT domain^220-373^E:3.5e-22`PF13516.5^LRR_6^Leucine Rich repeat^747-769^E:0.16`PF13516.5^LRR_6^Leucine Rich repeat^775-797^E:0.00024	.	GO:0005515^molecular_function^protein binding
TR124641_c0_g1	TR124641_c0_g1_i1	Gene.2452::TR124641_c0_g1_i1::g.2452::m.2452	2-316[+]	PF05729.11^NACHT^NACHT domain^7-94^E:6.3e-07	.	.
TR127116_c0_g2	TR127116_c0_g2_i1	Gene.1053::TR127116_c0_g2_i1::g.1053::m.1053	587-2755[+]	PF05729.11^NACHT^NACHT domain^54-208^E:1.9e-19`PF13516.5^LRR_6^Leucine Rich repeat^647-664^E:0.78	.	GO:0005515^molecular_function^protein binding
TR127116_c0_g3	TR127116_c0_g3_i1	Gene.1055::TR127116_c0_g3_i1::g.1055::m.1055	1-2754[+]	PF05729.11^NACHT^NACHT domain^249-403^E:2.8e-19`PF13516.5^LRR_6^Leucine Rich repeat^842-859^E:1	.	GO:0005515^molecular_function^protein binding
TR127173_c0_g4	TR127173_c0_g4_i1	Gene.1288::TR127173_c0_g4_i1::g.1288::m.1288	3-2471[+]	PF05729.11^NACHT^NACHT domain^38-110^E:1.1e-06`PF13516.5^LRR_6^Leucine Rich repeat^571-583^E:1.2`PF13516.5^LRR_6^Leucine Rich repeat^735-755^E:1.2`PF13516.5^LRR_6^Leucine Rich repeat^761-783^E:0.76`PF13516.5^LRR_6^Leucine Rich repeat^789-811^E:0.00018	.	GO:0005515^molecular_function^protein binding
TR127173_c0_g4	TR127173_c0_g4_i2	Gene.1290::TR127173_c0_g4_i2::g.1290::m.1290	3-2873[+]	PF05729.11^NACHT^NACHT domain^38-110^E:1.3e-06`PF13516.5^LRR_6^Leucine Rich repeat^571-583^E:1.4`PF13516.5^LRR_6^Leucine Rich repeat^735-755^E:1.4`PF13516.5^LRR_6^Leucine Rich repeat^761-783^E:0.91`PF13516.5^LRR_6^Leucine Rich repeat^789-811^E:0.0045`PF13516.5^LRR_6^Leucine Rich repeat^817-838^E:6.2e-06	.	GO:0005515^molecular_function^protein binding
TR128712_c0_g2	TR128712_c0_g2_i1	Gene.1601::TR128712_c0_g2_i1::g.1601::m.1601	200-5548[+]	PF05729.11^NACHT^NACHT domain^217-373^E:1.4e-17	.	.
TR128768_c0_g1	TR128768_c0_g1_i1	Gene.1764::TR128768_c0_g1_i1::g.1764::m.1764	190-2121[+]	PF05729.11^NACHT^NACHT domain^5-80^E:1.7e-09`PF13516.5^LRR_6^Leucine Rich repeat^531-551^E:0.53`PF13516.5^LRR_6^Leucine Rich repeat^558-576^E:0.87	.	GO:0005515^molecular_function^protein binding
TR128768_c0_g1	TR128768_c0_g1_i2	Gene.1765::TR128768_c0_g1_i2::g.1765::m.1765	190-2121[+]	PF05729.11^NACHT^NACHT domain^5-80^E:1.7e-09`PF13516.5^LRR_6^Leucine Rich repeat^531-551^E:0.53`PF13516.5^LRR_6^Leucine Rich repeat^558-576^E:0.87	.	GO:0005515^molecular_function^protein binding
TR129416_c0_g1	TR129416_c0_g1_i1	Gene.2966::TR129416_c0_g1_i1::g.2966::m.2966	84-2915[+]	PF05729.11^NACHT^NACHT domain^288-437^E:6.3e-20	.	.
TR129504_c0_g1	TR129504_c0_g1_i1	Gene.3147::TR129504_c0_g1_i1::g.3147::m.3147	3-713[+]	PF05729.11^NACHT^NACHT domain^175-228^E:2.3e-07	.	.
TR129995_c0_g2	TR129995_c0_g2_i1	Gene.648::TR129995_c0_g2_i1::g.648::m.648	1149-1[-]	PF05729.11^NACHT^NACHT domain^118-267^E:2.2e-21	.	.
TR129995_c0_g2	TR129995_c0_g2_i2	Gene.650::TR129995_c0_g2_i2::g.650::m.650	1149-1[-]	PF05729.11^NACHT^NACHT domain^118-267^E:2.1e-20	.	.
TR130033_c5_g2	TR130033_c5_g2_i2	Gene.859::TR130033_c5_g2_i2::g.859::m.859	612-3122[+]	PF05729.11^NACHT^NACHT domain^29-178^E:3.1e-20`PF13516.5^LRR_6^Leucine Rich repeat^717-737^E:0.37	.	GO:0005515^molecular_function^protein binding
TR130033_c5_g2	TR130033_c5_g2_i4	Gene.864::TR130033_c5_g2_i4::g.864::m.864	612-3122[+]	PF05729.11^NACHT^NACHT domain^29-178^E:3.1e-20`PF13516.5^LRR_6^Leucine Rich repeat^717-737^E:0.37	.	GO:0005515^molecular_function^protein binding
TR131844_c0_g1	TR131844_c0_g1_i1	Gene.2714::TR131844_c0_g1_i1::g.2714::m.2714	3-362[+]	PF05729.11^NACHT^NACHT domain^1-119^E:1.3e-12	.	.
TR131844_c0_g2	TR131844_c0_g2_i1	Gene.2715::TR131844_c0_g2_i1::g.2715::m.2715	3-506[+]	PF05729.11^NACHT^NACHT domain^1-146^E:4.9e-17	.	.
TR132490_c0_g1	TR132490_c0_g1_i1	Gene.4012::TR132490_c0_g1_i1::g.4012::m.4012	2-418[+]	PF05729.11^NACHT^NACHT domain^11-93^E:1.4e-07	.	.
TR132490_c0_g2	TR132490_c0_g2_i1	Gene.4013::TR132490_c0_g2_i1::g.4013::m.4013	2-418[+]	PF05729.11^NACHT^NACHT domain^11-93^E:5.6e-07	.	.
TR133916_c0_g1	TR133916_c0_g1_i1	Gene.2533::TR133916_c0_g1_i1::g.2533::m.2533	2-328[+]	PF05729.11^NACHT^NACHT domain^4-103^E:5.2e-10	.	.
TR133916_c0_g2	TR133916_c0_g2_i1	Gene.2534::TR133916_c0_g2_i1::g.2534::m.2534	2-343[+]	PF05729.11^NACHT^NACHT domain^4-104^E:4.7e-10	.	.
TR133916_c0_g3	TR133916_c0_g3_i1	Gene.2535::TR133916_c0_g3_i1::g.2535::m.2535	3-299[+]	PF05729.11^NACHT^NACHT domain^39-93^E:1.1e-08	.	.
TR134391_c0_g1	TR134391_c0_g1_i1	Gene.839::TR134391_c0_g1_i1::g.839::m.839	2-376[+]	PF05729.11^NACHT^NACHT domain^14-98^E:5.6e-07	.	.
TR134391_c0_g1	TR134391_c0_g1_i2	Gene.840::TR134391_c0_g1_i2::g.840::m.840	1-450[+]	PF05729.11^NACHT^NACHT domain^2-117^E:6.1e-12	.	.
TR134536_c2_g1	TR134536_c2_g1_i2	Gene.1269::TR134536_c2_g1_i2::g.1269::m.1269	1-2103[+]	PF05729.11^NACHT^NACHT domain^1-146^E:3.3e-18	.	.
TR134536_c2_g1	TR134536_c2_g1_i3	Gene.1270::TR134536_c2_g1_i3::g.1270::m.1270	1-2370[+]	PF05729.11^NACHT^NACHT domain^1-146^E:4e-18`PF10601.8^zf-LITAF-like^LITAF-like zinc ribbon domain^718-787^E:8.3e-22	.	.
TR134548_c1_g1	TR134548_c1_g1_i2	Gene.1382::TR134548_c1_g1_i2::g.1382::m.1382	86-1609[+]	PF00531.21^Death^Death domain^24-94^E:0.00011`PF05729.11^NACHT^NACHT domain^203-350^E:1.5e-18	.	GO:0005515^molecular_function^protein binding`GO:0007165^biological_process^signal transduction
TR134548_c1_g1	TR134548_c1_g1_i3	Gene.1383::TR134548_c1_g1_i3::g.1383::m.1383	454-1566[+]	PF05729.11^NACHT^NACHT domain^66-213^E:7.6e-19	.	.
TR134571_c3_g2	TR134571_c3_g2_i1	Gene.1565::TR134571_c3_g2_i1::g.1565::m.1565	3-1475[+]	PF05729.11^NACHT^NACHT domain^1-153^E:4.9e-21	.	.
TR134581_c1_g1	TR134581_c1_g1_i1	Gene.1653::TR134581_c1_g1_i1::g.1653::m.1653	3-776[+]	PF05729.11^NACHT^NACHT domain^1-140^E:1.4e-11	.	.
TR134581_c1_g3	TR134581_c1_g3_i1	Gene.1659::TR134581_c1_g3_i1::g.1659::m.1659	3-737[+]	PF05729.11^NACHT^NACHT domain^1-143^E:7.4e-12	.	.
TR135282_c0_g1	TR135282_c0_g1_i1	Gene.2933::TR135282_c0_g1_i1::g.2933::m.2933	2-4297[+]	PF05729.11^NACHT^NACHT domain^213-367^E:6.4e-20`PF13516.5^LRR_6^Leucine Rich repeat^706-721^E:1.4`PF13516.5^LRR_6^Leucine Rich repeat^799-821^E:0.011`PF13516.5^LRR_6^Leucine Rich repeat^827-849^E:0.0013`PF13516.5^LRR_6^Leucine Rich repeat^959-981^E:0.26`PF13516.5^LRR_6^Leucine Rich repeat^988-1010^E:0.0018`PF13516.5^LRR_6^Leucine Rich repeat^1016-1038^E:2e-06`PF13516.5^LRR_6^Leucine Rich repeat^1…	.	GO:0005515^molecular_function^protein binding
TR135605_c0_g2	TR135605_c0_g2_i1	Gene.617::TR135605_c0_g2_i1::g.617::m.617	589-2[-]	PF05729.11^NACHT^NACHT domain^137-192^E:2.1e-08	.	.
TR137067_c1_g1	TR137067_c1_g1_i3	Gene.3278::TR137067_c1_g1_i3::g.3278::m.3278	752-1417[+]	PF05729.11^NACHT^NACHT domain^105-222^E:4e-14	.	.
TR137067_c1_g1	TR137067_c1_g1_i4	Gene.3280::TR137067_c1_g1_i4::g.3280::m.3280	219-1295[+]	PF05729.11^NACHT^NACHT domain^243-359^E:1.2e-13	.	.
TR137067_c1_g1	TR137067_c1_g1_i5	Gene.3281::TR137067_c1_g1_i5::g.3281::m.3281	320-985[+]	PF05729.11^NACHT^NACHT domain^105-222^E:4e-14	.	.
TR137193_c0_g1	TR137193_c0_g1_i1	Gene.237::TR137193_c0_g1_i1::g.237::m.237	2-517[+]	PF05729.11^NACHT^NACHT domain^2-154^E:1.1e-20	.	.
TR137193_c0_g1	TR137193_c0_g1_i2	Gene.238::TR137193_c0_g1_i2::g.238::m.238	2-607[+]	PF05729.11^NACHT^NACHT domain^2-154^E:4.9e-21	.	.
TR137304_c1_g2	TR137304_c1_g2_i1	Gene.771::TR137304_c1_g2_i1::g.771::m.771	154-2982[+]	PF05729.11^NACHT^NACHT domain^218-379^E:1.5e-21`PF13516.5^LRR_6^Leucine Rich repeat^758-777^E:0.025`PF13516.5^LRR_6^Leucine Rich repeat^846-867^E:0.11	.	GO:0005515^molecular_function^protein binding
TR137317_c0_g1	TR137317_c0_g1_i1	Gene.873::TR137317_c0_g1_i1::g.873::m.873	72-5018[+]	PF05729.11^NACHT^NACHT domain^409-537^E:3.6e-07`PF00400.31^WD40^WD domain, G-beta repeat^938-979^E:0.011`PF00400.31^WD40^WD domain, G-beta repeat^985-1021^E:4.3e-09`PF00400.31^WD40^WD domain, G-beta repeat^1026-1064^E:0.00017`PF00400.31^WD40^WD domain, G-beta repeat^1075-1111^E:0.0042`PF00400.31^WD40^WD domain, G-beta repeat^1118-1153^E:0.16`PF00400.31^WD40^WD domain, G-beta repeat^1159-1196^E:0.…	.	GO:0005515^molecular_function^protein binding
TR137317_c0_g1	TR137317_c0_g1_i2	Gene.874::TR137317_c0_g1_i2::g.874::m.874	72-5006[+]	PF05729.11^NACHT^NACHT domain^409-537^E:3.6e-07`PF00400.31^WD40^WD domain, G-beta repeat^934-975^E:0.011`PF00400.31^WD40^WD domain, G-beta repeat^981-1017^E:4.3e-09`PF00400.31^WD40^WD domain, G-beta repeat^1022-1060^E:0.00017`PF00400.31^WD40^WD domain, G-beta repeat^1071-1107^E:0.0042`PF00400.31^WD40^WD domain, G-beta repeat^1114-1149^E:0.16`PF00400.31^WD40^WD domain, G-beta repeat^1155-1192^E:0.…	.	GO:0005515^molecular_function^protein binding
TR137789_c0_g1	TR137789_c0_g1_i1	Gene.2364::TR137789_c0_g1_i1::g.2364::m.2364	295-1944[+]	PF05729.11^NACHT^NACHT domain^110-257^E:2.9e-16	.	.
TR137789_c0_g1	TR137789_c0_g1_i2	Gene.2365::TR137789_c0_g1_i2::g.2365::m.2365	3-704[+]	PF05729.11^NACHT^NACHT domain^7-77^E:1.2e-06	.	.
TR137789_c0_g1	TR137789_c0_g1_i3	Gene.2366::TR137789_c0_g1_i3::g.2366::m.2366	42-929[+]	PF00531.21^Death^Death domain^27-92^E:9.5e-06`PF05729.11^NACHT^NACHT domain^194-286^E:3.7e-07	.	GO:0005515^molecular_function^protein binding`GO:0007165^biological_process^signal transduction
TR137820_c1_g6	TR137820_c1_g6_i1	Gene.2708::TR137820_c1_g6_i1::g.2708::m.2708	455-33[-]	PF05729.11^NACHT^NACHT domain^41-136^E:2.7e-14	.	.
TR137829_c2_g5	TR137829_c2_g5_i1	Gene.2769::TR137829_c2_g5_i1::g.2769::m.2769	3-491[+]	PF05729.11^NACHT^NACHT domain^121-161^E:9.7e-07	.	.
TR137829_c2_g8	TR137829_c2_g8_i1	Gene.2772::TR137829_c2_g8_i1::g.2772::m.2772	62-490[+]	PF05729.11^NACHT^NACHT domain^101-141^E:7.6e-07	.	.
TR138422_c0_g1	TR138422_c0_g1_i1	Gene.690::TR138422_c0_g1_i1::g.690::m.690	2-640[+]	PF05729.11^NACHT^NACHT domain^10-85^E:2.8e-11	.	.
TR140336_c0_g2	TR140336_c0_g2_i2	Gene.833::TR140336_c0_g2_i2::g.833::m.833	101-1225[+]	PF00531.21^Death^Death domain^27-81^E:3.8e-08`PF05729.11^NACHT^NACHT domain^205-361^E:1.5e-22	.	GO:0005515^molecular_function^protein binding`GO:0007165^biological_process^signal transduction
TR140336_c0_g2	TR140336_c0_g2_i3	Gene.834::TR140336_c0_g2_i3::g.834::m.834	1-1158[+]	PF00531.21^Death^Death domain^38-92^E:4e-08`PF05729.11^NACHT^NACHT domain^216-372^E:1.6e-22	.	GO:0005515^molecular_function^protein binding`GO:0007165^biological_process^signal transduction
TR140336_c0_g3	TR140336_c0_g3_i1	Gene.835::TR140336_c0_g3_i1::g.835::m.835	3-1655[+]	PF05729.11^NACHT^NACHT domain^141-295^E:5.6e-21	.	.
TR140336_c0_g3	TR140336_c0_g3_i2	Gene.836::TR140336_c0_g3_i2::g.836::m.836	400-1842[+]	PF05729.11^NACHT^NACHT domain^71-225^E:9.4e-23	.	.
TR140558_c0_g1	TR140558_c0_g1_i1	Gene.1465::TR140558_c0_g1_i1::g.1465::m.1465	1-918[+]	PF05729.11^NACHT^NACHT domain^1-151^E:1.1e-16	.	.
TR140920_c0_g1	TR140920_c0_g1_i1	Gene.2342::TR140920_c0_g1_i1::g.2342::m.2342	3-704[+]	PF05729.11^NACHT^NACHT domain^13-159^E:3e-22	.	.
TR140920_c0_g1	TR140920_c0_g1_i2	Gene.2343::TR140920_c0_g1_i2::g.2343::m.2343	3-704[+]	PF05729.11^NACHT^NACHT domain^13-159^E:4.6e-22	.	.
TR141617_c0_g1	TR141617_c0_g1_i2	Gene.740::TR141617_c0_g1_i2::g.740::m.740	596-3[-]	PF05729.11^NACHT^NACHT domain^12-96^E:2.9e-09	.	.
TR141617_c0_g1	TR141617_c0_g1_i3	Gene.741::TR141617_c0_g1_i3::g.741::m.741	508-53[-]	PF05729.11^NACHT^NACHT domain^9-85^E:3.4e-09	.	.
TR141617_c0_g1	TR141617_c0_g1_i7	Gene.745::TR141617_c0_g1_i7::g.745::m.745	541-53[-]	PF05729.11^NACHT^NACHT domain^22-96^E:3.4e-09	.	.
TR141617_c0_g1	TR141617_c0_g1_i8	Gene.746::TR141617_c0_g1_i8::g.746::m.746	477-1[-]	PF05729.11^NACHT^NACHT domain^9-85^E:3.8e-09	.	.
TR142545_c0_g1	TR142545_c0_g1_i1	Gene.2922::TR142545_c0_g1_i1::g.2922::m.2922	575-3[-]	PF05729.11^NACHT^NACHT domain^117-170^E:3.4e-07	sigP:1^17^0.604^YES	.
TR142545_c0_g2	TR142545_c0_g2_i1	Gene.2924::TR142545_c0_g2_i1::g.2924::m.2924	563-3[-]	PF05729.11^NACHT^NACHT domain^117-170^E:3.6e-07	sigP:1^17^0.604^YES	.
TR142545_c0_g3	TR142545_c0_g3_i1	Gene.2926::TR142545_c0_g3_i1::g.2926::m.2926	582-25[-]	PF05729.11^NACHT^NACHT domain^117-170^E:3.5e-07	sigP:1^17^0.604^YES	.
TR142545_c0_g4	TR142545_c0_g4_i1	Gene.2927::TR142545_c0_g4_i1::g.2927::m.2927	691-89[-]	PF05729.11^NACHT^NACHT domain^117-170^E:3.4e-07	sigP:1^17^0.604^YES	.
TR142545_c0_g5	TR142545_c0_g5_i1	Gene.2928::TR142545_c0_g5_i1::g.2928::m.2928	660-1[-]	PF05729.11^NACHT^NACHT domain^117-215^E:1.3e-10	sigP:1^17^0.604^YES	.
TR142545_c0_g6	TR142545_c0_g6_i1	Gene.2929::TR142545_c0_g6_i1::g.2929::m.2929	582-25[-]	PF05729.11^NACHT^NACHT domain^117-170^E:3.5e-07	sigP:1^17^0.604^YES	.
TR142545_c0_g7	TR142545_c0_g7_i1	Gene.2930::TR142545_c0_g7_i1::g.2930::m.2930	677-3[-]	PF05729.11^NACHT^NACHT domain^117-223^E:5.3e-11	sigP:1^17^0.604^YES	.
TR142545_c0_g8	TR142545_c0_g8_i1	Gene.2931::TR142545_c0_g8_i1::g.2931::m.2931	660-1[-]	PF05729.11^NACHT^NACHT domain^117-215^E:1.3e-10	sigP:1^17^0.604^YES	.
TR142545_c0_g9	TR142545_c0_g9_i1	Gene.2932::TR142545_c0_g9_i1::g.2932::m.2932	563-3[-]	PF05729.11^NACHT^NACHT domain^117-170^E:3.5e-07	sigP:1^17^0.604^YES	.
TR142545_c0_g10	TR142545_c0_g10_i1	Gene.2934::TR142545_c0_g10_i1::g.2934::m.2934	559-2[-]	PF05729.11^NACHT^NACHT domain^117-170^E:3.1e-07	sigP:1^17^0.604^YES	.
TR142545_c0_g11	TR142545_c0_g11_i1	Gene.2936::TR142545_c0_g11_i1::g.2936::m.2936	563-3[-]	PF05729.11^NACHT^NACHT domain^117-170^E:3.6e-07	sigP:1^17^0.604^YES	.
TR142545_c0_g12	TR142545_c0_g12_i1	Gene.2938::TR142545_c0_g12_i1::g.2938::m.2938	582-25[-]	PF05729.11^NACHT^NACHT domain^117-170^E:3.7e-07	sigP:1^17^0.604^YES	.
TR142545_c0_g13	TR142545_c0_g13_i1	Gene.2939::TR142545_c0_g13_i1::g.2939::m.2939	660-1[-]	PF05729.11^NACHT^NACHT domain^117-215^E:1.6e-10	sigP:1^17^0.604^YES	.
TR142545_c0_g14	TR142545_c0_g14_i1	Gene.2940::TR142545_c0_g14_i1::g.2940::m.2940	625-23[-]	PF05729.11^NACHT^NACHT domain^117-170^E:3.7e-07	sigP:1^17^0.604^YES	.
TR144542_c1_g1	TR144542_c1_g1_i1	Gene.187::TR144542_c1_g1_i1::g.187::m.187	2-298[+]	PF05729.11^NACHT^NACHT domain^1-89^E:1.1e-11	.	.
TR144542_c1_g2	TR144542_c1_g2_i1	Gene.188::TR144542_c1_g2_i1::g.188::m.188	2-298[+]	PF05729.11^NACHT^NACHT domain^1-89^E:1.7e-09	.	.
TR145569_c0_g1	TR145569_c0_g1_i1	Gene.2133::TR145569_c0_g1_i1::g.2133::m.2133	3-314[+]	PF05729.11^NACHT^NACHT domain^2-98^E:3.7e-12	.	.
TR145569_c0_g1	TR145569_c0_g1_i3	Gene.2134::TR145569_c0_g1_i3::g.2134::m.2134	3-314[+]	PF05729.11^NACHT^NACHT domain^2-98^E:1.8e-12	.	.
TR145569_c0_g3	TR145569_c0_g3_i1	Gene.2135::TR145569_c0_g3_i1::g.2135::m.2135	3-308[+]	PF05729.11^NACHT^NACHT domain^2-91^E:8e-12	.	.
TR145910_c0_g1	TR145910_c0_g1_i1	Gene.3198::TR145910_c0_g1_i1::g.3198::m.3198	328-2862[+]	PF05729.11^NACHT^NACHT domain^203-353^E:2.5e-20`PF00004.28^AAA^ATPase family associated with various cellular activities (AAA)^204-305^E:0.0002`PF13516.5^LRR_6^Leucine Rich repeat^746-769^E:1.7	.	GO:0005524^molecular_function^ATP binding`GO:0005515^molecular_function^protein binding
TR145910_c0_g1	TR145910_c0_g1_i2	Gene.3200::TR145910_c0_g1_i2::g.3200::m.3200	126-2078[+]	PF05729.11^NACHT^NACHT domain^263-413^E:1.6e-20`PF00004.28^AAA^ATPase family associated with various cellular activities (AAA)^264-366^E:0.00014	.	GO:0005524^molecular_function^ATP binding
TR146630_c0_g1	TR146630_c0_g1_i1	Gene.1337::TR146630_c0_g1_i1::g.1337::m.1337	3-3257[+]	PF05729.11^NACHT^NACHT domain^350-501^E:3.1e-23`PF13516.5^LRR_6^Leucine Rich repeat^930-951^E:0.003`PF13516.5^LRR_6^Leucine Rich repeat^958-979^E:0.015`PF13516.5^LRR_6^Leucine Rich repeat^985-1007^E:0.00039	.	GO:0005515^molecular_function^protein binding
TR148083_c0_g1	TR148083_c0_g1_i1	Gene.769::TR148083_c0_g1_i1::g.769::m.769	2-391[+]	PF05729.11^NACHT^NACHT domain^16-123^E:1e-09	.	.
TR148116_c0_g1	TR148116_c0_g1_i1	Gene.824::TR148116_c0_g1_i1::g.824::m.824	281-1408[+]	PF05729.11^NACHT^NACHT domain^228-373^E:1.2e-14	.	.
TR149101_c0_g1	TR149101_c0_g1_i1	Gene.2815::TR149101_c0_g1_i1::g.2815::m.2815	2-769[+]	PF05729.11^NACHT^NACHT domain^1-144^E:2.8e-17	.	.
TR149309_c0_g1	TR149309_c0_g1_i1	Gene.3228::TR149309_c0_g1_i1::g.3228::m.3228	1-3312[+]	PF05729.11^NACHT^NACHT domain^11-109^E:4.4e-06	.	.
TR149309_c1_g1	TR149309_c1_g1_i1	Gene.3229::TR149309_c1_g1_i1::g.3229::m.3229	288-992[+]	PF05729.11^NACHT^NACHT domain^198-235^E:1.9e-06	.	.
TR149381_c0_g1	TR149381_c0_g1_i1	Gene.3331::TR149381_c0_g1_i1::g.3331::m.3331	2-2164[+]	PF05729.11^NACHT^NACHT domain^7-124^E:3.4e-09`PF13516.5^LRR_6^Leucine Rich repeat^635-657^E:0.16	.	GO:0005515^molecular_function^protein binding
TR149436_c1_g1	TR149436_c1_g1_i1	Gene.3428::TR149436_c1_g1_i1::g.3428::m.3428	2833-518[-]	PF05729.11^NACHT^NACHT domain^156-276^E:7.6e-11`PF13516.5^LRR_6^Leucine Rich repeat^643-662^E:0.46`PF13516.5^LRR_6^Leucine Rich repeat^668-690^E:0.0048	.	GO:0005515^molecular_function^protein binding
TR149527_c0_g2	TR149527_c0_g2_i3	Gene.333::TR149527_c0_g2_i3::g.333::m.333	2-1846[+]	PF05729.11^NACHT^NACHT domain^62-208^E:7.8e-20`PF13516.5^LRR_6^Leucine Rich repeat^508-522^E:0.53`PF13516.5^LRR_6^Leucine Rich repeat^563-582^E:0.024	.	GO:0005515^molecular_function^protein binding
TR149527_c0_g2	TR149527_c0_g2_i4	Gene.334::TR149527_c0_g2_i4::g.334::m.334	2-2464[+]	PF05729.11^NACHT^NACHT domain^62-208^E:1.3e-19`PF13516.5^LRR_6^Leucine Rich repeat^508-522^E:0.74`PF13516.5^LRR_6^Leucine Rich repeat^563-582^E:0.033`PF13516.5^LRR_6^Leucine Rich repeat^615-637^E:0.12`PF13516.5^LRR_6^Leucine Rich repeat^671-693^E:0.19`PF13516.5^LRR_6^Leucine Rich repeat^726-749^E:0.0013	.	GO:0005515^molecular_function^protein binding
TR149527_c0_g2	TR149527_c0_g2_i6	Gene.336::TR149527_c0_g2_i6::g.336::m.336	2-2464[+]	PF05729.11^NACHT^NACHT domain^62-208^E:1.3e-19`PF13516.5^LRR_6^Leucine Rich repeat^508-522^E:0.74`PF13516.5^LRR_6^Leucine Rich repeat^563-582^E:0.033`PF13516.5^LRR_6^Leucine Rich repeat^615-637^E:0.12`PF13516.5^LRR_6^Leucine Rich repeat^671-693^E:0.19`PF13516.5^LRR_6^Leucine Rich repeat^726-749^E:0.0013	.	GO:0005515^molecular_function^protein binding
TR149690_c6_g2	TR149690_c6_g2_i2	Gene.871::TR149690_c6_g2_i2::g.871::m.871	3-2654[+]	PF05729.11^NACHT^NACHT domain^233-387^E:4.6e-21`PF13516.5^LRR_6^Leucine Rich repeat^755-776^E:2`PF13516.5^LRR_6^Leucine Rich repeat^784-805^E:1.3`PF13516.5^LRR_6^Leucine Rich repeat^811-827^E:0.18	.	GO:0005515^molecular_function^protein binding
TR149690_c6_g2	TR149690_c6_g2_i3	Gene.873::TR149690_c6_g2_i3::g.873::m.873	288-2450[+]	PF05729.11^NACHT^NACHT domain^70-224^E:3.3e-21`PF13516.5^LRR_6^Leucine Rich repeat^592-613^E:1.6`PF13516.5^LRR_6^Leucine Rich repeat^621-642^E:1`PF13516.5^LRR_6^Leucine Rich repeat^648-664^E:0.14	.	GO:0005515^molecular_function^protein binding
TR149727_c0_g1	TR149727_c0_g1_i1	Gene.1016::TR149727_c0_g1_i1::g.1016::m.1016	2-433[+]	PF05729.11^NACHT^NACHT domain^1-142^E:1.3e-19	.	.
TR149727_c0_g1	TR149727_c0_g1_i2	Gene.1017::TR149727_c0_g1_i2::g.1017::m.1017	2-433[+]	PF05729.11^NACHT^NACHT domain^1-142^E:1.7e-19	.	.
TR149727_c0_g1	TR149727_c0_g1_i3	Gene.1018::TR149727_c0_g1_i3::g.1018::m.1018	2-370[+]	PF05729.11^NACHT^NACHT domain^1-117^E:9.7e-16	.	.
TR149727_c1_g1	TR149727_c1_g1_i4	Gene.1021::TR149727_c1_g1_i4::g.1021::m.1021	128-1402[+]	PF05729.11^NACHT^NACHT domain^201-345^E:5.8e-10	.	.
TR149727_c1_g1	TR149727_c1_g1_i5	Gene.1022::TR149727_c1_g1_i5::g.1022::m.1022	147-1424[+]	PF05729.11^NACHT^NACHT domain^202-346^E:5.9e-10	.	.
TR149727_c1_g1	TR149727_c1_g1_i7	Gene.1026::TR149727_c1_g1_i7::g.1026::m.1026	147-1265[+]	PF05729.11^NACHT^NACHT domain^202-346^E:1.1e-09	.	.
TR150172_c0_g2	TR150172_c0_g2_i1	Gene.428::TR150172_c0_g2_i1::g.428::m.428	192-1940[+]	PF00531.21^Death^Death domain^58-127^E:6.3e-08`PF05729.11^NACHT^NACHT domain^227-371^E:2.1e-18	.	GO:0005515^molecular_function^protein binding`GO:0007165^biological_process^signal transduction
TR150172_c0_g2	TR150172_c0_g2_i3	Gene.429::TR150172_c0_g2_i3::g.429::m.429	106-1755[+]	PF05729.11^NACHT^NACHT domain^194-338^E:1.9e-18	.	.
TR150172_c0_g2	TR150172_c0_g2_i4	Gene.430::TR150172_c0_g2_i4::g.430::m.430	1-1782[+]	PF05729.11^NACHT^NACHT domain^238-382^E:2.2e-18	.	.
TR150357_c0_g1	TR150357_c0_g1_i1	Gene.1035::TR150357_c0_g1_i1::g.1035::m.1035	1-942[+]	PF05729.11^NACHT^NACHT domain^1-162^E:2.1e-22`PF00004.28^AAA^ATPase family associated with various cellular activities (AAA)^1-139^E:0.00027	.	GO:0005524^molecular_function^ATP binding
TR150749_c0_g4	TR150749_c0_g4_i1	Gene.21::TR150749_c0_g4_i1::g.21::m.21	1-1746[+]	PF05729.11^NACHT^NACHT domain^2-145^E:1.4e-06	.	.
TR150868_c0_g1	TR150868_c0_g1_i1	Gene.521::TR150868_c0_g1_i1::g.521::m.521	86-4057[+]	PF00531.21^Death^Death domain^39-103^E:4.4e-08`PF03160.13^Calx-beta^Calx-beta domain^229-317^E:8.9e-08`PF00931.21^NB-ARC^NB-ARC domain^418-675^E:9.4e-06`PF05729.11^NACHT^NACHT domain^424-579^E:5e-17`PF13516.5^LRR_6^Leucine Rich repeat^962-983^E:0.002`PF13516.5^LRR_6^Leucine Rich repeat^1015-1036^E:0.57	.	GO:0005515^molecular_function^protein binding`GO:0007165^biological_process^signal transduction`GO:0007154^biological_process^cell communication`GO:0016021^cellular_component^integral component of membrane`GO:0043531^molecular_function^ADP binding
TR151289_c4_g1	TR151289_c4_g1_i1	Gene.2236::TR151289_c4_g1_i1::g.2236::m.2236	2-388[+]	PF05729.11^NACHT^NACHT domain^1-120^E:5.3e-17`PF00004.28^AAA^ATPase family associated with various cellular activities (AAA)^2-84^E:0.00022	.	GO:0005524^molecular_function^ATP binding
TR151289_c4_g2	TR151289_c4_g2_i1	Gene.2237::TR151289_c4_g2_i1::g.2237::m.2237	2-382[+]	PF05729.11^NACHT^NACHT domain^1-123^E:2.6e-17	.	.
TR151492_c0_g2	TR151492_c0_g2_i1	Gene.75::TR151492_c0_g2_i1::g.75::m.75	1-378[+]	PF05729.11^NACHT^NACHT domain^4-119^E:1.6e-12	.	.
TR151492_c0_g3	TR151492_c0_g3_i1	Gene.76::TR151492_c0_g3_i1::g.76::m.76	1-300[+]	PF05729.11^NACHT^NACHT domain^2-98^E:6.3e-09	.	.
TR151492_c0_g4	TR151492_c0_g4_i1	Gene.77::TR151492_c0_g4_i1::g.77::m.77	1-306[+]	PF05729.11^NACHT^NACHT domain^4-96^E:8.7e-12	.	.
TR151492_c0_g6	TR151492_c0_g6_i1	Gene.80::TR151492_c0_g6_i1::g.80::m.80	1-324[+]	PF05729.11^NACHT^NACHT domain^2-100^E:2.1e-09	.	.
TR151492_c0_g8	TR151492_c0_g8_i1	Gene.81::TR151492_c0_g8_i1::g.81::m.81	1-444[+]	PF05729.11^NACHT^NACHT domain^4-141^E:3.9e-19	.	.
TR151706_c0_g1	TR151706_c0_g1_i1	Gene.687::TR151706_c0_g1_i1::g.687::m.687	1-1365[+]	PF05729.11^NACHT^NACHT domain^94-251^E:1.2e-20	.	.
TR151706_c0_g1	TR151706_c0_g1_i2	Gene.689::TR151706_c0_g1_i2::g.689::m.689	3-1553[+]	PF05729.11^NACHT^NACHT domain^157-314^E:4.3e-20	.	.
TR151711_c1_g13	TR151711_c1_g13_i1	Gene.698::TR151711_c1_g13_i1::g.698::m.698	2-1729[+]	PF05729.11^NACHT^NACHT domain^11-82^E:9.9e-08`PF13516.5^LRR_6^Leucine Rich repeat^476-492^E:1.1	.	GO:0005515^molecular_function^protein binding
TR151711_c2_g1	TR151711_c2_g1_i1	Gene.700::TR151711_c2_g1_i1::g.700::m.700	2-367[+]	PF05729.11^NACHT^NACHT domain^2-122^E:3.2e-15	.	.
TR151892_c2_g2	TR151892_c2_g2_i1	Gene.1300::TR151892_c2_g2_i1::g.1300::m.1300	3-1049[+]	PF05729.11^NACHT^NACHT domain^105-261^E:9.2e-20	.	.
TR151892_c2_g5	TR151892_c2_g5_i1	Gene.1302::TR151892_c2_g5_i1::g.1302::m.1302	1-507[+]	PF05729.11^NACHT^NACHT domain^11-84^E:6.1e-10	.	.
TR151892_c2_g5	TR151892_c2_g5_i2	Gene.1303::TR151892_c2_g5_i2::g.1303::m.1303	1-1080[+]	PF05729.11^NACHT^NACHT domain^1-151^E:4.9e-20	.	.
TR152533_c0_g1	TR152533_c0_g1_i1	Gene.959::TR152533_c0_g1_i1::g.959::m.959	2-2983[+]	PF13271.5^DUF4062^Domain of unknown function (DUF4062)^1-107^E:1.5e-14`PF05729.11^NACHT^NACHT domain^260-430^E:2.4e-06`PF00400.31^WD40^WD domain, G-beta repeat^762-798^E:0.00032`PF00400.31^WD40^WD domain, G-beta repeat^803-839^E:0.04`PF00400.31^WD40^WD domain, G-beta repeat^848-881^E:0.003`PF00400.31^WD40^WD domain, G-beta repeat^886-926^E:5.6e-07`PF08662.10^eIF2A^Eukaryotic translation initiatio…	.	GO:0005515^molecular_function^protein binding
TR152610_c0_g1	TR152610_c0_g1_i1	Gene.1319::TR152610_c0_g1_i1::g.1319::m.1319	2-304[+]	PF05729.11^NACHT^NACHT domain^4-76^E:5.7e-13	.	.
TR152610_c1_g1	TR152610_c1_g1_i1	Gene.1320::TR152610_c1_g1_i1::g.1320::m.1320	2-556[+]	PF05729.11^NACHT^NACHT domain^26-100^E:1.8e-10	.	.
TR152610_c2_g1	TR152610_c2_g1_i1	Gene.1321::TR152610_c2_g1_i1::g.1321::m.1321	1-399[+]	PF05729.11^NACHT^NACHT domain^1-125^E:3.1e-18	.	.
TR152906_c0_g1	TR152906_c0_g1_i1	Gene.2492::TR152906_c0_g1_i1::g.2492::m.2492	3-923[+]	PF05729.11^NACHT^NACHT domain^158-307^E:1.3e-13	.	.
TR152906_c1_g1	TR152906_c1_g1_i1	Gene.2495::TR152906_c1_g1_i1::g.2495::m.2495	1-357[+]	PF05729.11^NACHT^NACHT domain^29-110^E:1.7e-08	.	.
TR152906_c1_g5	TR152906_c1_g5_i1	Gene.2497::TR152906_c1_g5_i1::g.2497::m.2497	1-357[+]	PF05729.11^NACHT^NACHT domain^29-110^E:1e-08	.	.
TR152923_c0_g1	TR152923_c0_g1_i1	Gene.1::TR152923_c0_g1_i1::g.1::m.1	233-3154[+]	PF00531.21^Death^Death domain^28-92^E:9.5e-05`PF05729.11^NACHT^NACHT domain^207-363^E:5.8e-20`PF13516.5^LRR_6^Leucine Rich repeat^774-788^E:0.073	.	GO:0005515^molecular_function^protein binding`GO:0007165^biological_process^signal transduction
TR152923_c0_g1	TR152923_c0_g1_i2	Gene.3::TR152923_c0_g1_i2::g.3::m.3	310-3231[+]	PF00531.21^Death^Death domain^28-92^E:9.5e-05`PF05729.11^NACHT^NACHT domain^207-363^E:5.8e-20`PF13516.5^LRR_6^Leucine Rich repeat^774-788^E:0.073	.	GO:0005515^molecular_function^protein binding`GO:0007165^biological_process^signal transduction
TR153148_c1_g2	TR153148_c1_g2_i1	Gene.920::TR153148_c1_g2_i1::g.920::m.920	361-1206[+]	PF05729.11^NACHT^NACHT domain^147-270^E:9e-18	.	.
TR153148_c1_g2	TR153148_c1_g2_i2	Gene.921::TR153148_c1_g2_i2::g.921::m.921	176-1219[+]	PF05729.11^NACHT^NACHT domain^213-336^E:1.5e-17	sigP:1^15^0.681^YES	.
TR153148_c1_g5	TR153148_c1_g5_i2	Gene.922::TR153148_c1_g5_i2::g.922::m.922	2-481[+]	PF05729.11^NACHT^NACHT domain^120-159^E:9.8e-07	.	.
TR153148_c1_g5	TR153148_c1_g5_i3	Gene.923::TR153148_c1_g5_i3::g.923::m.923	3-542[+]	PF05729.11^NACHT^NACHT domain^116-163^E:1.1e-08	.	.
TR153148_c1_g5	TR153148_c1_g5_i4	Gene.924::TR153148_c1_g5_i4::g.924::m.924	3-470[+]	PF05729.11^NACHT^NACHT domain^116-155^E:9.4e-07	.	.
TR153148_c1_g6	TR153148_c1_g6_i2	Gene.925::TR153148_c1_g6_i2::g.925::m.925	2-721[+]	PF05729.11^NACHT^NACHT domain^127-240^E:2.2e-15	.	.
TR153148_c1_g6	TR153148_c1_g6_i4	Gene.926::TR153148_c1_g6_i4::g.926::m.926	2-712[+]	PF05729.11^NACHT^NACHT domain^124-237^E:2.2e-15	.	.
TR153148_c1_g6	TR153148_c1_g6_i5	Gene.927::TR153148_c1_g6_i5::g.927::m.927	3-554[+]	PF05729.11^NACHT^NACHT domain^71-184^E:1e-16	.	.
TR153148_c1_g12	TR153148_c1_g12_i1	Gene.929::TR153148_c1_g12_i1::g.929::m.929	3-353[+]	PF05729.11^NACHT^NACHT domain^71-112^E:1.5e-07	.	.
TR153501_c2_g3	TR153501_c2_g3_i1	Gene.2514::TR153501_c2_g3_i1::g.2514::m.2514	3-530[+]	PF05729.11^NACHT^NACHT domain^73-173^E:4e-11	.	.
TR153501_c2_g3	TR153501_c2_g3_i2	Gene.2515::TR153501_c2_g3_i2::g.2515::m.2515	3-563[+]	PF05729.11^NACHT^NACHT domain^73-187^E:1.2e-12`PF00004.28^AAA^ATPase family associated with various cellular activities (AAA)^74-163^E:0.00019	.	GO:0005524^molecular_function^ATP binding
TR153501_c2_g3	TR153501_c2_g3_i3	Gene.2516::TR153501_c2_g3_i3::g.2516::m.2516	75-1205[+]	PF05729.11^NACHT^NACHT domain^262-377^E:5.3e-12	.	.
TR153501_c3_g2	TR153501_c3_g2_i1	Gene.2527::TR153501_c3_g2_i1::g.2527::m.2527	121-1929[+]	PF05729.11^NACHT^NACHT domain^267-419^E:1.8e-21	.	.
TR153501_c3_g2	TR153501_c3_g2_i2	Gene.2528::TR153501_c3_g2_i2::g.2528::m.2528	1-576[+]	PF05729.11^NACHT^NACHT domain^62-187^E:1.5e-20	.	.
TR153501_c3_g2	TR153501_c3_g2_i4	Gene.2530::TR153501_c3_g2_i4::g.2530::m.2530	689-2353[+]	PF05729.11^NACHT^NACHT domain^219-371^E:1.6e-21	.	.
TR153501_c3_g4	TR153501_c3_g4_i1	Gene.2532::TR153501_c3_g4_i1::g.2532::m.2532	1-492[+]	PF05729.11^NACHT^NACHT domain^1-148^E:3.7e-19	.	.
TR153523_c2_g1	TR153523_c2_g1_i1	Gene.4::TR153523_c2_g1_i1::g.4::m.4	3-407[+]	PF05729.11^NACHT^NACHT domain^4-131^E:1.4e-11	.	.
TR153523_c3_g1	TR153523_c3_g1_i1	Gene.5::TR153523_c3_g1_i1::g.5::m.5	2-1111[+]	PF05729.11^NACHT^NACHT domain^3-72^E:1.9e-06	.	.
TR153535_c0_g2	TR153535_c0_g2_i1	Gene.152::TR153535_c0_g2_i1::g.152::m.152	138-2780[+]	PF05729.11^NACHT^NACHT domain^235-391^E:1.2e-16`PF13516.5^LRR_6^Leucine Rich repeat^782-795^E:1.8	.	GO:0005515^molecular_function^protein binding
TR153552_c2_g3	TR153552_c2_g3_i1	Gene.232::TR153552_c2_g3_i1::g.232::m.232	398-1396[+]	PF05729.11^NACHT^NACHT domain^21-176^E:2.3e-19	.	.
TR153552_c3_g7	TR153552_c3_g7_i1	Gene.239::TR153552_c3_g7_i1::g.239::m.239	2-1753[+]	PF05729.11^NACHT^NACHT domain^101-250^E:2.1e-14`PF13516.5^LRR_6^Leucine Rich repeat^554-577^E:0.0026	.	GO:0005515^molecular_function^protein binding
TR153552_c3_g7	TR153552_c3_g7_i2	Gene.240::TR153552_c3_g7_i2::g.240::m.240	49-2520[+]	PF05729.11^NACHT^NACHT domain^185-334^E:3.8e-14	.	.
TR153552_c3_g7	TR153552_c3_g7_i4	Gene.242::TR153552_c3_g7_i4::g.242::m.242	2-607[+]	PF05729.11^NACHT^NACHT domain^101-189^E:5.9e-09	.	.
TR153568_c2_g2	TR153568_c2_g2_i1	Gene.388::TR153568_c2_g2_i1::g.388::m.388	3-338[+]	PF05729.11^NACHT^NACHT domain^6-112^E:7.3e-10	.	.
TR153568_c4_g1	TR153568_c4_g1_i1	Gene.395::TR153568_c4_g1_i1::g.395::m.395	3-869[+]	PF05729.11^NACHT^NACHT domain^1-72^E:1.1e-07	.	.
TR153568_c4_g4	TR153568_c4_g4_i1	Gene.397::TR153568_c4_g4_i1::g.397::m.397	1-1533[+]	PF05729.11^NACHT^NACHT domain^74-230^E:2.8e-20	.	.
TR153568_c4_g4	TR153568_c4_g4_i2	Gene.398::TR153568_c4_g4_i2::g.398::m.398	1-360[+]	PF05729.11^NACHT^NACHT domain^74-115^E:2.1e-08	.	.
TR153568_c4_g4	TR153568_c4_g4_i3	Gene.399::TR153568_c4_g4_i3::g.399::m.399	3-1154[+]	PF05729.11^NACHT^NACHT domain^11-167^E:2.3e-20	.	.
TR153568_c6_g1	TR153568_c6_g1_i1	Gene.401::TR153568_c6_g1_i1::g.401::m.401	3-2027[+]	PF05729.11^NACHT^NACHT domain^1-145^E:5.8e-17`PF13516.5^LRR_6^Leucine Rich repeat^575-597^E:0.036	.	GO:0005515^molecular_function^protein binding
TR153761_c1_g1	TR153761_c1_g1_i1	Gene.1260::TR153761_c1_g1_i1::g.1260::m.1260	2-331[+]	PF05729.11^NACHT^NACHT domain^39-109^E:2.1e-06	.	.
TR153761_c1_g2	TR153761_c1_g2_i1	Gene.1261::TR153761_c1_g2_i1::g.1261::m.1261	1-315[+]	PF05729.11^NACHT^NACHT domain^41-104^E:2.8e-06	.	.
TR153761_c2_g2	TR153761_c2_g2_i1	Gene.1266::TR153761_c2_g2_i1::g.1266::m.1266	243-2591[+]	PF05729.11^NACHT^NACHT domain^113-267^E:1.9e-17	.	.
TR153761_c4_g1	TR153761_c4_g1_i1	Gene.1272::TR153761_c4_g1_i1::g.1272::m.1272	1-912[+]	PF05729.11^NACHT^NACHT domain^1-147^E:2.7e-14	.	.
TR153891_c0_g1	TR153891_c0_g1_i1	Gene.1745::TR153891_c0_g1_i1::g.1745::m.1745	2-1780[+]	PF05729.11^NACHT^NACHT domain^1-148^E:2.6e-14`PF13516.5^LRR_6^Leucine Rich repeat^504-525^E:0.54	.	GO:0005515^molecular_function^protein binding
TR153891_c0_g1	TR153891_c0_g1_i2	Gene.1746::TR153891_c0_g1_i2::g.1746::m.1746	2-1774[+]	PF05729.11^NACHT^NACHT domain^1-146^E:1.8e-16`PF13516.5^LRR_6^Leucine Rich repeat^502-523^E:1.5	.	GO:0005515^molecular_function^protein binding
TR153984_c1_g1	TR153984_c1_g1_i1	Gene.2391::TR153984_c1_g1_i1::g.2391::m.2391	1-2448[+]	PF05729.11^NACHT^NACHT domain^6-156^E:9.6e-23`PF13516.5^LRR_6^Leucine Rich repeat^689-707^E:0.066`PF13516.5^LRR_6^Leucine Rich repeat^718-738^E:0.28	.	GO:0005515^molecular_function^protein binding
TR154398_c0_g2	TR154398_c0_g2_i2	Gene.1356::TR154398_c0_g2_i2::g.1356::m.1356	487-2[-]	PF05729.11^NACHT^NACHT domain^23-162^E:1.8e-21	.	.
TR154398_c0_g2	TR154398_c0_g2_i3	Gene.1357::TR154398_c0_g2_i3::g.1357::m.1357	404-93[-]	PF05729.11^NACHT^NACHT domain^12-102^E:1.2e-12	.	.
TR154398_c0_g2	TR154398_c0_g2_i5	Gene.1358::TR154398_c0_g2_i5::g.1358::m.1358	454-2[-]	PF05729.11^NACHT^NACHT domain^12-151^E:1.1e-21	.	.
TR154398_c0_g2	TR154398_c0_g2_i9	Gene.1359::TR154398_c0_g2_i9::g.1359::m.1359	451-2[-]	PF05729.11^NACHT^NACHT domain^13-150^E:4.7e-21	.	.
TR154398_c0_g2	TR154398_c0_g2_i12	Gene.1360::TR154398_c0_g2_i12::g.1360::m.1360	433-2[-]	PF05729.11^NACHT^NACHT domain^65-144^E:3e-08	.	.
TR154498_c0_g4	TR154498_c0_g4_i1	Gene.1748::TR154498_c0_g4_i1::g.1748::m.1748	1-843[+]	PF05729.11^NACHT^NACHT domain^11-87^E:3e-11	.	.
TR154634_c0_g1	TR154634_c0_g1_i1	Gene.2347::TR154634_c0_g1_i1::g.2347::m.2347	166-2856[+]	PF05729.11^NACHT^NACHT domain^223-372^E:2.6e-19`PF00004.28^AAA^ATPase family associated with various cellular activities (AAA)^223-316^E:5e-07	.	GO:0005524^molecular_function^ATP binding
TR154661_c1_g1	TR154661_c1_g1_i1	Gene.2469::TR154661_c1_g1_i1::g.2469::m.2469	3-2582[+]	PF05729.11^NACHT^NACHT domain^215-369^E:1.9e-20	.	.
TR154661_c1_g1	TR154661_c1_g1_i2	Gene.2470::TR154661_c1_g1_i2::g.2470::m.2470	842-2956[+]	PF05729.11^NACHT^NACHT domain^60-214^E:1.4e-20`PF13516.5^LRR_6^Leucine Rich repeat^604-620^E:1.8	.	GO:0005515^molecular_function^protein binding
TR154661_c1_g1	TR154661_c1_g1_i3	Gene.2472::TR154661_c1_g1_i3::g.2472::m.2472	208-2898[+]	PF05729.11^NACHT^NACHT domain^252-406^E:2e-20	.	.
TR154661_c1_g1	TR154661_c1_g1_i4	Gene.2473::TR154661_c1_g1_i4::g.2473::m.2473	526-2640[+]	PF05729.11^NACHT^NACHT domain^60-214^E:1.4e-20`PF13516.5^LRR_6^Leucine Rich repeat^604-620^E:1.8	.	GO:0005515^molecular_function^protein binding
TR154661_c1_g1	TR154661_c1_g1_i5	Gene.2475::TR154661_c1_g1_i5::g.2475::m.2475	303-2840[+]	PF05729.11^NACHT^NACHT domain^201-355^E:1.8e-20	.	.
TR155413_c0_g1	TR155413_c0_g1_i1	Gene.226::TR155413_c0_g1_i1::g.226::m.226	2-592[+]	PF05729.11^NACHT^NACHT domain^3-158^E:1.8e-20	.	.
TR155413_c0_g1	TR155413_c0_g1_i2	Gene.227::TR155413_c0_g1_i2::g.227::m.227	2-592[+]	PF05729.11^NACHT^NACHT domain^3-158^E:1.2e-20	.	.
TR155413_c0_g1	TR155413_c0_g1_i3	Gene.228::TR155413_c0_g1_i3::g.228::m.228	2-370[+]	PF05729.11^NACHT^NACHT domain^3-123^E:8.6e-16	.	.
TR155779_c1_g1	TR155779_c1_g1_i1	Gene.1834::TR155779_c1_g1_i1::g.1834::m.1834	1-927[+]	PF05729.11^NACHT^NACHT domain^1-144^E:3.8e-17	.	.
TR156050_c0_g1	TR156050_c0_g1_i3	Gene.397::TR156050_c0_g1_i3::g.397::m.397	2-2503[+]	PF05729.11^NACHT^NACHT domain^176-330^E:4.1e-20	.	.
TR156050_c0_g4	TR156050_c0_g4_i1	Gene.399::TR156050_c0_g4_i1::g.399::m.399	2-2506[+]	PF05729.11^NACHT^NACHT domain^176-330^E:4.1e-20	.	.
TR156145_c2_g1	TR156145_c2_g1_i1	Gene.900::TR156145_c2_g1_i1::g.900::m.900	3-497[+]	PF05729.11^NACHT^NACHT domain^2-130^E:1.4e-11	.	.
TR156145_c5_g2	TR156145_c5_g2_i1	Gene.908::TR156145_c5_g2_i1::g.908::m.908	1-516[+]	PF05729.11^NACHT^NACHT domain^1-136^E:2.9e-11	.	.
TR156145_c5_g3	TR156145_c5_g3_i1	Gene.909::TR156145_c5_g3_i1::g.909::m.909	315-641[+]	PF05729.11^NACHT^NACHT domain^1-108^E:6e-11	.	.
TR156145_c5_g3	TR156145_c5_g3_i2	Gene.910::TR156145_c5_g3_i2::g.910::m.910	760-1713[+]	PF05729.11^NACHT^NACHT domain^1-140^E:1.1e-13	.	.
TR156145_c5_g3	TR156145_c5_g3_i3	Gene.912::TR156145_c5_g3_i3::g.912::m.912	315-890[+]	PF05729.11^NACHT^NACHT domain^1-138^E:3.9e-15	.	.
TR156145_c5_g3	TR156145_c5_g3_i4	Gene.915::TR156145_c5_g3_i4::g.915::m.915	1-912[+]	PF05729.11^NACHT^NACHT domain^105-251^E:2.9e-19	.	.
TR156145_c5_g3	TR156145_c5_g3_i5	Gene.917::TR156145_c5_g3_i5::g.917::m.917	3-458[+]	PF05729.11^NACHT^NACHT domain^1-145^E:2.6e-19	.	.
TR156145_c5_g2	TR156145_c5_g2_i2	Gene.918::TR156145_c5_g2_i2::g.918::m.918	1-405[+]	PF05729.11^NACHT^NACHT domain^1-134^E:7e-12	.	.
TR156145_c5_g3	TR156145_c5_g3_i7	Gene.919::TR156145_c5_g3_i7::g.919::m.919	1-912[+]	PF05729.11^NACHT^NACHT domain^105-252^E:6.5e-19	.	.
TR156145_c5_g3	TR156145_c5_g3_i8	Gene.920::TR156145_c5_g3_i8::g.920::m.920	3-350[+]	PF05729.11^NACHT^NACHT domain^1-115^E:2.9e-14	.	.
TR156158_c1_g1	TR156158_c1_g1_i1	Gene.990::TR156158_c1_g1_i1::g.990::m.990	3-2411[+]	PF05729.11^NACHT^NACHT domain^108-267^E:4e-19	.	.
TR156158_c3_g5	TR156158_c3_g5_i1	Gene.991::TR156158_c3_g5_i1::g.991::m.991	1-2187[+]	PF05729.11^NACHT^NACHT domain^2-153^E:1.2e-15	.	.
TR156266_c0_g1	TR156266_c0_g1_i1	Gene.1306::TR156266_c0_g1_i1::g.1306::m.1306	2-2302[+]	PF05729.11^NACHT^NACHT domain^1-139^E:2.7e-16`PF13516.5^LRR_6^Leucine Rich repeat^613-629^E:1.8`PF13516.5^LRR_6^Leucine Rich repeat^665-688^E:0.00049	.	GO:0005515^molecular_function^protein binding
TR156266_c0_g1	TR156266_c0_g1_i2	Gene.1308::TR156266_c0_g1_i2::g.1308::m.1308	2-2284[+]	PF05729.11^NACHT^NACHT domain^1-136^E:8e-14`PF13516.5^LRR_6^Leucine Rich repeat^607-623^E:1.7`PF13516.5^LRR_6^Leucine Rich repeat^659-682^E:0.00048	.	GO:0005515^molecular_function^protein binding
TR156266_c0_g1	TR156266_c0_g1_i3	Gene.1310::TR156266_c0_g1_i3::g.1310::m.1310	2-1003[+]	PF05729.11^NACHT^NACHT domain^1-140^E:5.5e-17	.	.
TR156284_c2_g1	TR156284_c2_g1_i1	Gene.1431::TR156284_c2_g1_i1::g.1431::m.1431	1-2244[+]	PF05729.11^NACHT^NACHT domain^96-250^E:3.6e-22	.	.
TR156284_c2_g6	TR156284_c2_g6_i1	Gene.1437::TR156284_c2_g6_i1::g.1437::m.1437	1-489[+]	PF05729.11^NACHT^NACHT domain^76-133^E:1.7e-07	.	.
TR156284_c2_g6	TR156284_c2_g6_i2	Gene.1438::TR156284_c2_g6_i2::g.1438::m.1438	2-685[+]	PF05729.11^NACHT^NACHT domain^151-204^E:5.1e-08	.	.
TR156284_c2_g6	TR156284_c2_g6_i3	Gene.1439::TR156284_c2_g6_i3::g.1439::m.1439	1-696[+]	PF05729.11^NACHT^NACHT domain^91-223^E:4.9e-17	.	.
TR156284_c2_g7	TR156284_c2_g7_i1	Gene.1440::TR156284_c2_g7_i1::g.1440::m.1440	1-357[+]	PF05729.11^NACHT^NACHT domain^78-117^E:2.1e-06	.	.
TR156284_c2_g6	TR156284_c2_g6_i4	Gene.1441::TR156284_c2_g6_i4::g.1441::m.1441	1-657[+]	PF05729.11^NACHT^NACHT domain^76-210^E:2.3e-17	.	.
TR156284_c2_g6	TR156284_c2_g6_i5	Gene.1442::TR156284_c2_g6_i5::g.1442::m.1442	1-465[+]	PF05729.11^NACHT^NACHT domain^78-131^E:2.3e-08	.	.
TR156284_c2_g6	TR156284_c2_g6_i6	Gene.1443::TR156284_c2_g6_i6::g.1443::m.1443	1-339[+]	PF05729.11^NACHT^NACHT domain^26-83^E:2.6e-08	.	.
TR156284_c2_g6	TR156284_c2_g6_i8	Gene.1444::TR156284_c2_g6_i8::g.1444::m.1444	1-507[+]	PF05729.11^NACHT^NACHT domain^26-160^E:7.6e-17	.	.
TR156284_c2_g6	TR156284_c2_g6_i9	Gene.1445::TR156284_c2_g6_i9::g.1445::m.1445	1-363[+]	PF05729.11^NACHT^NACHT domain^12-112^E:5.5e-08	sigP:1^19^0.693^YES	.
TR156284_c2_g6	TR156284_c2_g6_i11	Gene.1446::TR156284_c2_g6_i11::g.1446::m.1446	1-651[+]	PF05729.11^NACHT^NACHT domain^76-208^E:1.5e-17	.	.
TR156284_c2_g6	TR156284_c2_g6_i12	Gene.1447::TR156284_c2_g6_i12::g.1447::m.1447	2-628[+]	PF05729.11^NACHT^NACHT domain^132-185^E:4.3e-08	.	.
TR156330_c4_g1	TR156330_c4_g1_i1	Gene.1696::TR156330_c4_g1_i1::g.1696::m.1696	1651-4212[+]	PF05729.11^NACHT^NACHT domain^169-325^E:1.4e-25	.	.
TR156487_c1_g2	TR156487_c1_g2_i1	Gene.2437::TR156487_c1_g2_i1::g.2437::m.2437	27-1118[+]	PF00531.21^Death^Death domain^44-104^E:3.5e-06`PF05729.11^NACHT^NACHT domain^219-362^E:3.8e-22	.	GO:0005515^molecular_function^protein binding`GO:0007165^biological_process^signal transduction
TR156487_c1_g2	TR156487_c1_g2_i3	Gene.2440::TR156487_c1_g2_i3::g.2440::m.2440	17-1099[+]	PF00531.21^Death^Death domain^41-98^E:2.3e-05`PF05729.11^NACHT^NACHT domain^216-359^E:3.8e-22	.	GO:0005515^molecular_function^protein binding`GO:0007165^biological_process^signal transduction
TR156487_c1_g3	TR156487_c1_g3_i1	Gene.2442::TR156487_c1_g3_i1::g.2442::m.2442	3-887[+]	PF05729.11^NACHT^NACHT domain^126-275^E:6.2e-19	.	.
TR156518_c1_g2	TR156518_c1_g2_i1	Gene.132::TR156518_c1_g2_i1::g.132::m.132	2-2065[+]	PF05729.11^NACHT^NACHT domain^210-357^E:1.1e-18	.	.
TR156518_c1_g2	TR156518_c1_g2_i2	Gene.134::TR156518_c1_g2_i2::g.134::m.134	2-2047[+]	PF05729.11^NACHT^NACHT domain^210-357^E:1e-18	.	.
TR156518_c4_g1	TR156518_c4_g1_i1	Gene.151::TR156518_c4_g1_i1::g.151::m.151	2-2233[+]	PF05729.11^NACHT^NACHT domain^2-147^E:1.3e-15`PF13516.5^LRR_6^Leucine Rich repeat^646-668^E:2.5e-06`PF13516.5^LRR_6^Leucine Rich repeat^674-696^E:1.9	.	GO:0005515^molecular_function^protein binding
TR156518_c4_g1	TR156518_c4_g1_i2	Gene.153::TR156518_c4_g1_i2::g.153::m.153	2-538[+]	PF05729.11^NACHT^NACHT domain^2-147^E:1.4e-15	.	.
TR156518_c4_g1	TR156518_c4_g1_i3	Gene.154::TR156518_c4_g1_i3::g.154::m.154	2-2236[+]	PF05729.11^NACHT^NACHT domain^2-147^E:1.3e-15`PF13516.5^LRR_6^Leucine Rich repeat^647-669^E:2.5e-06`PF13516.5^LRR_6^Leucine Rich repeat^675-697^E:1.9	.	GO:0005515^molecular_function^protein binding
TR156518_c5_g1	TR156518_c5_g1_i1	Gene.156::TR156518_c5_g1_i1::g.156::m.156	1-531[+]	PF05729.11^NACHT^NACHT domain^1-156^E:1.2e-18	.	.
TR156553_c2_g2	TR156553_c2_g2_i1	Gene.349::TR156553_c2_g2_i1::g.349::m.349	159-2939[+]	PF05729.11^NACHT^NACHT domain^229-376^E:7.2e-16`PF13516.5^LRR_6^Leucine Rich repeat^769-791^E:0.012	.	GO:0005515^molecular_function^protein binding
TR156553_c2_g2	TR156553_c2_g2_i2	Gene.353::TR156553_c2_g2_i2::g.353::m.353	159-2885[+]	PF05729.11^NACHT^NACHT domain^229-376^E:7e-16`PF13516.5^LRR_6^Leucine Rich repeat^751-773^E:0.011	.	GO:0005515^molecular_function^protein binding
TR156882_c0_g1	TR156882_c0_g1_i3	Gene.1720::TR156882_c0_g1_i3::g.1720::m.1720	1-387[+]	PF05729.11^NACHT^NACHT domain^9-77^E:1.7e-10	.	.
TR156882_c0_g1	TR156882_c0_g1_i4	Gene.1722::TR156882_c0_g1_i4::g.1722::m.1722	1-369[+]	PF05729.11^NACHT^NACHT domain^9-80^E:3.5e-10	.	.
TR156882_c0_g1	TR156882_c0_g1_i5	Gene.1723::TR156882_c0_g1_i5::g.1723::m.1723	1-441[+]	PF05729.11^NACHT^NACHT domain^15-84^E:6.4e-10	.	.
TR156882_c0_g3	TR156882_c0_g3_i1	Gene.1725::TR156882_c0_g3_i1::g.1725::m.1725	1-345[+]	PF05729.11^NACHT^NACHT domain^11-85^E:4.6e-12	.	.
TR157314_c0_g1	TR157314_c0_g1_i1	Gene.1605::TR157314_c0_g1_i1::g.1605::m.1605	191-2635[+]	PF05729.11^NACHT^NACHT domain^175-326^E:1e-21`PF13516.5^LRR_6^Leucine Rich repeat^714-735^E:0.037	.	GO:0005515^molecular_function^protein binding
TR158350_c10_g2	TR158350_c10_g2_i1	Gene.1054::TR158350_c10_g2_i1::g.1054::m.1054	109-2895[+]	PF05729.11^NACHT^NACHT domain^206-351^E:2.4e-22`PF13516.5^LRR_6^Leucine Rich repeat^679-698^E:0.039`PF13516.5^LRR_6^Leucine Rich repeat^765-785^E:0.0044`PF13516.5^LRR_6^Leucine Rich repeat^819-839^E:0.044	.	GO:0005515^molecular_function^protein binding
TR158543_c2_g1	TR158543_c2_g1_i2	Gene.2106::TR158543_c2_g1_i2::g.2106::m.2106	162-3554[+]	PF00656.21^Peptidase_C14^Caspase domain^55-179^E:4.8e-10`PF05729.11^NACHT^NACHT domain^347-495^E:5.9e-21	.	.
TR158543_c2_g1	TR158543_c2_g1_i3	Gene.2107::TR158543_c2_g1_i3::g.2107::m.2107	162-3524[+]	PF00656.21^Peptidase_C14^Caspase domain^55-181^E:8.4e-10`PF05729.11^NACHT^NACHT domain^340-488^E:2.2e-20	.	.
TR158545_c2_g2	TR158545_c2_g2_i3	Gene.2112::TR158545_c2_g2_i3::g.2112::m.2112	3-770[+]	PF05729.11^NACHT^NACHT domain^7-74^E:4.9e-07	.	.
TR158545_c2_g4	TR158545_c2_g4_i1	Gene.2114::TR158545_c2_g4_i1::g.2114::m.2114	3-542[+]	PF05729.11^NACHT^NACHT domain^7-74^E:2.4e-07	.	.
TR158545_c4_g1	TR158545_c4_g1_i1	Gene.2120::TR158545_c4_g1_i1::g.2120::m.2120	2-1204[+]	PF05729.11^NACHT^NACHT domain^3-131^E:4.8e-12	.	.
TR158698_c0_g1	TR158698_c0_g1_i1	Gene.68::TR158698_c0_g1_i1::g.68::m.68	110-2956[+]	PF05729.11^NACHT^NACHT domain^290-435^E:4.8e-15	.	.
TR158698_c0_g1	TR158698_c0_g1_i2	Gene.69::TR158698_c0_g1_i2::g.69::m.69	394-3354[+]	PF05729.11^NACHT^NACHT domain^328-473^E:5e-15	sigP:1^25^0.512^YES	.
TR158698_c0_g1	TR158698_c0_g1_i3	Gene.70::TR158698_c0_g1_i3::g.70::m.70	722-3568[+]	PF05729.11^NACHT^NACHT domain^290-435^E:4.8e-15	.	.
TR159508_c0_g1	TR159508_c0_g1_i1	Gene.260::TR159508_c0_g1_i1::g.260::m.260	2-3256[+]	PF05729.11^NACHT^NACHT domain^224-350^E:1.8e-11`PF13516.5^LRR_6^Leucine Rich repeat^816-837^E:0.0036`PF13516.5^LRR_6^Leucine Rich repeat^845-865^E:0.086`PF13516.5^LRR_6^Leucine Rich repeat^955-977^E:0.013`PF13516.5^LRR_6^Leucine Rich repeat^982-1005^E:0.038	.	GO:0005515^molecular_function^protein binding
TR159921_c1_g1	TR159921_c1_g1_i1	Gene.1994::TR159921_c1_g1_i1::g.1994::m.1994	2-1618[+]	PF05729.11^NACHT^NACHT domain^2-151^E:2e-21`PF13516.5^LRR_6^Leucine Rich repeat^513-535^E:0.00018	.	GO:0005515^molecular_function^protein binding
TR159936_c2_g5	TR159936_c2_g5_i1	Gene.2074::TR159936_c2_g5_i1::g.2074::m.2074	83-4726[+]	PF05729.11^NACHT^NACHT domain^263-419^E:1.3e-20`PF13516.5^LRR_6^Leucine Rich repeat^910-932^E:0.00042`PF13516.5^LRR_6^Leucine Rich repeat^939-960^E:0.0023`PF13516.5^LRR_6^Leucine Rich repeat^1132-1150^E:0.12`PF13516.5^LRR_6^Leucine Rich repeat^1443-1466^E:8.1e-08`PF13516.5^LRR_6^Leucine Rich repeat^1473-1493^E:0.0012`PF13516.5^LRR_6^Leucine Rich repeat^1500-1522^E:0.11	.	GO:0005515^molecular_function^protein binding
TR159936_c2_g5	TR159936_c2_g5_i4	Gene.2081::TR159936_c2_g5_i4::g.2081::m.2081	83-2302[+]	PF05729.11^NACHT^NACHT domain^263-419^E:4.2e-21`PF00004.28^AAA^ATPase family associated with various cellular activities (AAA)^264-376^E:0.00026	.	GO:0005524^molecular_function^ATP binding
TR160107_c0_g1	TR160107_c0_g1_i2	Gene.2788::TR160107_c0_g1_i2::g.2788::m.2788	117-2735[+]	PF05729.11^NACHT^NACHT domain^223-378^E:1.8e-22	.	.
TR160791_c0_g1	TR160791_c0_g1_i1	Gene.748::TR160791_c0_g1_i1::g.748::m.748	156-938[+]	PF05729.11^NACHT^NACHT domain^71-224^E:1.7e-16	.	.
TR160791_c0_g1	TR160791_c0_g1_i2	Gene.749::TR160791_c0_g1_i2::g.749::m.749	2-772[+]	PF05729.11^NACHT^NACHT domain^67-220^E:1.6e-16	.	.
TR160824_c0_g2	TR160824_c0_g2_i1	Gene.923::TR160824_c0_g2_i1::g.923::m.923	2-847[+]	PF05729.11^NACHT^NACHT domain^7-81^E:7.8e-12	.	.
TR160824_c0_g2	TR160824_c0_g2_i2	Gene.924::TR160824_c0_g2_i2::g.924::m.924	1-1560[+]	PF05729.11^NACHT^NACHT domain^164-319^E:2.5e-23	.	.
TR160824_c0_g2	TR160824_c0_g2_i3	Gene.925::TR160824_c0_g2_i3::g.925::m.925	2-1609[+]	PF05729.11^NACHT^NACHT domain^180-335^E:2.7e-23	.	.
TR160829_c0_g2	TR160829_c0_g2_i1	Gene.930::TR160829_c0_g2_i1::g.930::m.930	364-2664[+]	PF05729.11^NACHT^NACHT domain^118-277^E:9.1e-19	.	.
TR160829_c0_g2	TR160829_c0_g2_i2	Gene.931::TR160829_c0_g2_i2::g.931::m.931	348-2648[+]	PF05729.11^NACHT^NACHT domain^118-277^E:9.1e-19	.	.
TR160867_c0_g1	TR160867_c0_g1_i1	Gene.1114::TR160867_c0_g1_i1::g.1114::m.1114	143-3025[+]	PF05729.11^NACHT^NACHT domain^297-449^E:1.7e-21`PF00004.28^AAA^ATPase family associated with various cellular activities (AAA)^298-393^E:0.00027	.	GO:0005524^molecular_function^ATP binding
TR160888_c0_g1	TR160888_c0_g1_i1	Gene.1291::TR160888_c0_g1_i1::g.1291::m.1291	214-3345[+]	PF00020.17^TNFR_c6^TNFR/NGFR cysteine-rich region^78-120^E:0.00018`PF00531.21^Death^Death domain^308-383^E:2.5e-05`PF00931.21^NB-ARC^NB-ARC domain^443-610^E:1.2e-06`PF05729.11^NACHT^NACHT domain^459-607^E:2.3e-19	sigP:1^29^0.51^YES	GO:0005515^molecular_function^protein binding`GO:0007165^biological_process^signal transduction`GO:0043531^molecular_function^ADP binding
TR161268_c3_g1	TR161268_c3_g1_i1	Gene.523::TR161268_c3_g1_i1::g.523::m.523	40-2487[+]	PF00656.21^Peptidase_C14^Caspase domain^23-256^E:5.5e-11`PF05729.11^NACHT^NACHT domain^403-557^E:1.4e-21	.	.
TR161268_c3_g1	TR161268_c3_g1_i2	Gene.525::TR161268_c3_g1_i2::g.525::m.525	40-2451[+]	PF00656.21^Peptidase_C14^Caspase domain^23-253^E:8.2e-11`PF05729.11^NACHT^NACHT domain^391-545^E:1.4e-21	.	.
TR161268_c3_g1	TR161268_c3_g1_i3	Gene.527::TR161268_c3_g1_i3::g.527::m.527	277-1890[+]	PF05729.11^NACHT^NACHT domain^125-279^E:6.9e-22	.	.
TR161268_c4_g1	TR161268_c4_g1_i1	Gene.529::TR161268_c4_g1_i1::g.529::m.529	2-574[+]	PF05729.11^NACHT^NACHT domain^1-131^E:2.5e-07	.	.
TR162366_c0_g1	TR162366_c0_g1_i6	Gene.1622::TR162366_c0_g1_i6::g.1622::m.1622	322-2[-]	PF05729.11^NACHT^NACHT domain^2-95^E:1.6e-13	.	.
TR162366_c0_g3	TR162366_c0_g3_i1	Gene.1623::TR162366_c0_g3_i1::g.1623::m.1623	332-3[-]	PF05729.11^NACHT^NACHT domain^2-109^E:8.6e-14	.	.
TR162366_c0_g3	TR162366_c0_g3_i2	Gene.1624::TR162366_c0_g3_i2::g.1624::m.1624	322-2[-]	PF05729.11^NACHT^NACHT domain^2-95^E:1.5e-13	.	.
TR162600_c0_g1	TR162600_c0_g1_i1	Gene.2505::TR162600_c0_g1_i1::g.2505::m.2505	3-368[+]	PF05729.11^NACHT^NACHT domain^1-115^E:2.5e-12	.	.
TR162600_c0_g2	TR162600_c0_g2_i1	Gene.2506::TR162600_c0_g2_i1::g.2506::m.2506	3-368[+]	PF05729.11^NACHT^NACHT domain^1-115^E:2.4e-13`PF00004.28^AAA^ATPase family associated with various cellular activities (AAA)^1-91^E:0.00024	.	GO:0005524^molecular_function^ATP binding
TR162600_c0_g3	TR162600_c0_g3_i1	Gene.2507::TR162600_c0_g3_i1::g.2507::m.2507	3-368[+]	PF05729.11^NACHT^NACHT domain^1-115^E:1.1e-12	.	.
TR162600_c0_g4	TR162600_c0_g4_i1	Gene.2508::TR162600_c0_g4_i1::g.2508::m.2508	3-368[+]	PF05729.11^NACHT^NACHT domain^1-115^E:4.3e-13	.	.
TR162654_c1_g1	TR162654_c1_g1_i1	Gene.2657::TR162654_c1_g1_i1::g.2657::m.2657	154-1302[+]	PF00531.21^Death^Death domain^56-109^E:0.00014`PF05729.11^NACHT^NACHT domain^245-379^E:7e-19	.	GO:0005515^molecular_function^protein binding`GO:0007165^biological_process^signal transduction
TR162887_c1_g1	TR162887_c1_g1_i1	Gene.691::TR162887_c1_g1_i1::g.691::m.691	1-507[+]	PF05729.11^NACHT^NACHT domain^4-146^E:1.1e-18	.	.
TR162887_c1_g1	TR162887_c1_g1_i2	Gene.692::TR162887_c1_g1_i2::g.692::m.692	1-543[+]	PF05729.11^NACHT^NACHT domain^4-148^E:8.2e-21	.	.
TR162887_c1_g1	TR162887_c1_g1_i3	Gene.693::TR162887_c1_g1_i3::g.693::m.693	1-2535[+]	PF05729.11^NACHT^NACHT domain^4-146^E:1e-16	.	.
TR162887_c1_g2	TR162887_c1_g2_i1	Gene.694::TR162887_c1_g2_i1::g.694::m.694	2-505[+]	PF05729.11^NACHT^NACHT domain^2-119^E:1e-12	.	.
TR163233_c2_g2	TR163233_c2_g2_i1	Gene.2292::TR163233_c2_g2_i1::g.2292::m.2292	337-2[-]	PF05729.11^NACHT^NACHT domain^2-79^E:6.8e-09	.	.
TR163616_c0_g1	TR163616_c0_g1_i1	Gene.578::TR163616_c0_g1_i1::g.578::m.578	2-394[+]	PF05729.11^NACHT^NACHT domain^10-87^E:2.1e-09	.	.
TR163616_c0_g2	TR163616_c0_g2_i1	Gene.579::TR163616_c0_g2_i1::g.579::m.579	2-442[+]	PF05729.11^NACHT^NACHT domain^19-103^E:4.3e-10	.	.
TR163616_c0_g3	TR163616_c0_g3_i1	Gene.580::TR163616_c0_g3_i1::g.580::m.580	2-361[+]	PF05729.11^NACHT^NACHT domain^4-76^E:2.7e-08	.	.
TR163616_c0_g4	TR163616_c0_g4_i1	Gene.581::TR163616_c0_g4_i1::g.581::m.581	1-321[+]	PF05729.11^NACHT^NACHT domain^11-84^E:5.5e-10	.	.
TR163616_c0_g5	TR163616_c0_g5_i1	Gene.582::TR163616_c0_g5_i1::g.582::m.582	2-331[+]	PF05729.11^NACHT^NACHT domain^9-87^E:5.6e-11	.	.
TR163881_c3_g1	TR163881_c3_g1_i1	Gene.1710::TR163881_c3_g1_i1::g.1710::m.1710	1-372[+]	PF00931.21^NB-ARC^NB-ARC domain^14-116^E:2.4e-12`PF05729.11^NACHT^NACHT domain^14-104^E:9.1e-07	.	GO:0043531^molecular_function^ADP binding
TR164013_c0_g2	TR164013_c0_g2_i1	Gene.2159::TR164013_c0_g2_i1::g.2159::m.2159	41-2638[+]	PF00531.21^Death^Death domain^29-101^E:0.00012`PF05729.11^NACHT^NACHT domain^209-361^E:7.6e-20`PF13516.5^LRR_6^Leucine Rich repeat^743-766^E:0.00023`PF13516.5^LRR_6^Leucine Rich repeat^772-793^E:0.09`PF13516.5^LRR_6^Leucine Rich repeat^800-822^E:1.8	.	GO:0005515^molecular_function^protein binding`GO:0007165^biological_process^signal transduction
TR164013_c0_g2	TR164013_c0_g2_i2	Gene.2160::TR164013_c0_g2_i2::g.2160::m.2160	431-2584[+]	PF05729.11^NACHT^NACHT domain^61-213^E:5.6e-20`PF13516.5^LRR_6^Leucine Rich repeat^595-618^E:0.00018`PF13516.5^LRR_6^Leucine Rich repeat^624-645^E:0.072`PF13516.5^LRR_6^Leucine Rich repeat^652-674^E:1.5	.	GO:0005515^molecular_function^protein binding
TR164243_c0_g1	TR164243_c0_g1_i1	Gene.77::TR164243_c0_g1_i1::g.77::m.77	154-609[+]	PF05729.11^NACHT^NACHT domain^10-83^E:7.3e-11	.	.
TR164243_c0_g1	TR164243_c0_g1_i2	Gene.78::TR164243_c0_g1_i2::g.78::m.78	154-1923[+]	PF05729.11^NACHT^NACHT domain^10-83^E:9e-10	.	.
TR164256_c1_g1	TR164256_c1_g1_i1	Gene.123::TR164256_c1_g1_i1::g.123::m.123	3-1931[+]	PF05729.11^NACHT^NACHT domain^1-145^E:5.9e-16`PF13516.5^LRR_6^Leucine Rich repeat^526-548^E:5.7e-07	.	GO:0005515^molecular_function^protein binding
TR164321_c0_g2	TR164321_c0_g2_i3	Gene.382::TR164321_c0_g2_i3::g.382::m.382	812-3[-]	PF05729.11^NACHT^NACHT domain^1-143^E:1.6e-16`PF00004.28^AAA^ATPase family associated with various cellular activities (AAA)^1-109^E:0.00011	.	GO:0005524^molecular_function^ATP binding
TR164465_c3_g1	TR164465_c3_g1_i1	Gene.1130::TR164465_c3_g1_i1::g.1130::m.1130	159-2792[+]	PF05729.11^NACHT^NACHT domain^182-331^E:3.5e-19`PF13516.5^LRR_6^Leucine Rich repeat^749-770^E:0.089	.	GO:0005515^molecular_function^protein binding
TR164465_c3_g1	TR164465_c3_g1_i2	Gene.1131::TR164465_c3_g1_i2::g.1131::m.1131	373-2709[+]	PF05729.11^NACHT^NACHT domain^82-222^E:9.1e-17`PF13516.5^LRR_6^Leucine Rich repeat^650-671^E:0.077	.	GO:0005515^molecular_function^protein binding
TR164465_c3_g1	TR164465_c3_g1_i3	Gene.1133::TR164465_c3_g1_i3::g.1133::m.1133	664-3090[+]	PF05729.11^NACHT^NACHT domain^113-262^E:3.1e-19`PF13516.5^LRR_6^Leucine Rich repeat^680-701^E:0.081	.	GO:0005515^molecular_function^protein binding
TR164575_c1_g1	TR164575_c1_g1_i1	Gene.1745::TR164575_c1_g1_i1::g.1745::m.1745	104-1258[+]	PF05729.11^NACHT^NACHT domain^243-375^E:9.7e-18	.	.
TR164575_c1_g4	TR164575_c1_g4_i1	Gene.1747::TR164575_c1_g4_i1::g.1747::m.1747	3-689[+]	PF05729.11^NACHT^NACHT domain^103-228^E:3.4e-17	.	.
TR164575_c1_g4	TR164575_c1_g4_i2	Gene.1749::TR164575_c1_g4_i2::g.1749::m.1749	3-689[+]	PF05729.11^NACHT^NACHT domain^103-228^E:3.8e-18	.	.
TR164575_c2_g1	TR164575_c2_g1_i1	Gene.1750::TR164575_c2_g1_i1::g.1750::m.1750	1-297[+]	PF05729.11^NACHT^NACHT domain^1-66^E:1.3e-06	.	.
TR164575_c2_g3	TR164575_c2_g3_i1	Gene.1751::TR164575_c2_g3_i1::g.1751::m.1751	2-562[+]	PF05729.11^NACHT^NACHT domain^7-162^E:4.2e-24	.	.
TR164575_c2_g3	TR164575_c2_g3_i2	Gene.1752::TR164575_c2_g3_i2::g.1752::m.1752	3-428[+]	PF05729.11^NACHT^NACHT domain^2-139^E:1.2e-15	.	.
TR164575_c2_g1	TR164575_c2_g1_i3	Gene.1753::TR164575_c2_g1_i3::g.1753::m.1753	1-417[+]	PF05729.11^NACHT^NACHT domain^30-106^E:3e-11	.	.
TR164575_c2_g3	TR164575_c2_g3_i3	Gene.1754::TR164575_c2_g3_i3::g.1754::m.1754	2-412[+]	PF05729.11^NACHT^NACHT domain^7-135^E:1.5e-20	.	.
TR164575_c2_g7	TR164575_c2_g7_i1	Gene.1755::TR164575_c2_g7_i1::g.1755::m.1755	2-307[+]	PF05729.11^NACHT^NACHT domain^22-99^E:2e-11	.	.
TR164575_c2_g11	TR164575_c2_g11_i1	Gene.1757::TR164575_c2_g11_i1::g.1757::m.1757	2-511[+]	PF05729.11^NACHT^NACHT domain^7-161^E:6.7e-23	.	.
TR164575_c2_g11	TR164575_c2_g11_i3	Gene.1758::TR164575_c2_g11_i3::g.1758::m.1758	3-299[+]	PF05729.11^NACHT^NACHT domain^3-98^E:7.4e-09	.	.
TR164769_c0_g1	TR164769_c0_g1_i1	Gene.2564::TR164769_c0_g1_i1::g.2564::m.2564	544-1647[+]	PF00531.21^Death^Death domain^12-74^E:2.3e-06`PF05729.11^NACHT^NACHT domain^183-331^E:2.8e-20	.	GO:0005515^molecular_function^protein binding`GO:0007165^biological_process^signal transduction
TR164769_c0_g1	TR164769_c0_g1_i2	Gene.2565::TR164769_c0_g1_i2::g.2565::m.2565	71-1222[+]	PF00531.21^Death^Death domain^28-90^E:2.6e-06`PF05729.11^NACHT^NACHT domain^199-347^E:3.1e-20	.	GO:0005515^molecular_function^protein binding`GO:0007165^biological_process^signal transduction
TR164892_c1_g1	TR164892_c1_g1_i1	Gene.293::TR164892_c1_g1_i1::g.293::m.293	3-1043[+]	PF05729.11^NACHT^NACHT domain^19-174^E:2.9e-20	.	.
TR164892_c1_g2	TR164892_c1_g2_i1	Gene.294::TR164892_c1_g2_i1::g.294::m.294	3-2057[+]	PF05729.11^NACHT^NACHT domain^19-174^E:1.2e-19	.	.
TR164917_c0_g1	TR164917_c0_g1_i1	Gene.439::TR164917_c0_g1_i1::g.439::m.439	103-3015[+]	PF05729.11^NACHT^NACHT domain^320-474^E:4.1e-20`PF13516.5^LRR_6^Leucine Rich repeat^765-782^E:0.085`PF13516.5^LRR_6^Leucine Rich repeat^868-885^E:1.4	.	GO:0005515^molecular_function^protein binding
TR165413_c9_g2	TR165413_c9_g2_i3	Gene.603::TR165413_c9_g2_i3::g.603::m.603	1-1593[+]	PF05729.11^NACHT^NACHT domain^1-152^E:8.7e-20	.	.
TR165630_c1_g1	TR165630_c1_g1_i1	Gene.1572::TR165630_c1_g1_i1::g.1572::m.1572	69-2711[+]	PF05729.11^NACHT^NACHT domain^229-384^E:1.8e-22`PF13516.5^LRR_6^Leucine Rich repeat^781-797^E:0.24	.	GO:0005515^molecular_function^protein binding
TR165630_c1_g1	TR165630_c1_g1_i2	Gene.1573::TR165630_c1_g1_i2::g.1573::m.1573	511-2871[+]	PF05729.11^NACHT^NACHT domain^135-290^E:1.5e-22`PF13516.5^LRR_6^Leucine Rich repeat^687-703^E:0.21	.	GO:0005515^molecular_function^protein binding
TR166506_c1_g2	TR166506_c1_g2_i2	Gene.299::TR166506_c1_g2_i2::g.299::m.299	1-4641[+]	PF05729.11^NACHT^NACHT domain^672-821^E:3.6e-23`PF13516.5^LRR_6^Leucine Rich repeat^1296-1319^E:0.023`PF13516.5^LRR_6^Leucine Rich repeat^1325-1347^E:0.00059`PF13516.5^LRR_6^Leucine Rich repeat^1353-1375^E:0.021`PF13516.5^LRR_6^Leucine Rich repeat^1409-1430^E:0.047`PF13516.5^LRR_6^Leucine Rich repeat^1483-1505^E:0.0013`PF13516.5^LRR_6^Leucine Rich repeat^1510-1528^E:0.17	.	GO:0005515^molecular_function^protein binding
TR166506_c1_g2	TR166506_c1_g2_i3	Gene.302::TR166506_c1_g2_i3::g.302::m.302	1-4464[+]	PF00531.21^Death^Death domain^134-191^E:5.2e-05`PF05729.11^NACHT^NACHT domain^613-762^E:3.4e-23`PF13516.5^LRR_6^Leucine Rich repeat^1237-1260^E:0.022`PF13516.5^LRR_6^Leucine Rich repeat^1266-1288^E:0.00057`PF13516.5^LRR_6^Leucine Rich repeat^1294-1316^E:0.02`PF13516.5^LRR_6^Leucine Rich repeat^1350-1371^E:0.045`PF13516.5^LRR_6^Leucine Rich repeat^1424-1446^E:0.0013`PF13516.5^LRR_6^Leucine Rich re…	.	GO:0005515^molecular_function^protein binding`GO:0007165^biological_process^signal transduction
TR166506_c1_g2	TR166506_c1_g2_i4	Gene.305::TR166506_c1_g2_i4::g.305::m.305	1-4749[+]	PF05729.11^NACHT^NACHT domain^708-857^E:3.7e-23`PF13516.5^LRR_6^Leucine Rich repeat^1332-1355^E:0.023`PF13516.5^LRR_6^Leucine Rich repeat^1361-1383^E:0.00061`PF13516.5^LRR_6^Leucine Rich repeat^1389-1411^E:0.022`PF13516.5^LRR_6^Leucine Rich repeat^1445-1466^E:0.048`PF13516.5^LRR_6^Leucine Rich repeat^1519-1541^E:0.0013`PF13516.5^LRR_6^Leucine Rich repeat^1546-1564^E:0.17	.	GO:0005515^molecular_function^protein binding
TR166506_c1_g2	TR166506_c1_g2_i9	Gene.314::TR166506_c1_g2_i9::g.314::m.314	1-4356[+]	PF00531.21^Death^Death domain^98-155^E:5e-05`PF05729.11^NACHT^NACHT domain^577-726^E:3.3e-23`PF13516.5^LRR_6^Leucine Rich repeat^1201-1224^E:0.021`PF13516.5^LRR_6^Leucine Rich repeat^1230-1252^E:0.00055`PF13516.5^LRR_6^Leucine Rich repeat^1258-1280^E:0.02`PF13516.5^LRR_6^Leucine Rich repeat^1314-1335^E:0.044`PF13516.5^LRR_6^Leucine Rich repeat^1388-1410^E:0.0012`PF13516.5^LRR_6^Leucine Rich repea…	.	GO:0005515^molecular_function^protein binding`GO:0007165^biological_process^signal transduction
TR166506_c1_g2	TR166506_c1_g2_i12	Gene.318::TR166506_c1_g2_i12::g.318::m.318	1-4380[+]	PF00531.21^Death^Death domain^106-163^E:5e-05`PF05729.11^NACHT^NACHT domain^585-734^E:3.3e-23`PF13516.5^LRR_6^Leucine Rich repeat^1209-1232^E:0.021`PF13516.5^LRR_6^Leucine Rich repeat^1238-1260^E:0.00055`PF13516.5^LRR_6^Leucine Rich repeat^1266-1288^E:0.02`PF13516.5^LRR_6^Leucine Rich repeat^1322-1343^E:0.044`PF13516.5^LRR_6^Leucine Rich repeat^1396-1418^E:0.0012`PF13516.5^LRR_6^Leucine Rich repe…	.	GO:0005515^molecular_function^protein binding`GO:0007165^biological_process^signal transduction
TR166506_c1_g2	TR166506_c1_g2_i13	Gene.321::TR166506_c1_g2_i13::g.321::m.321	1-4446[+]	PF00531.21^Death^Death domain^229-286^E:5.1e-05`PF05729.11^NACHT^NACHT domain^607-756^E:3.4e-23`PF13516.5^LRR_6^Leucine Rich repeat^1231-1254^E:0.021`PF13516.5^LRR_6^Leucine Rich repeat^1260-1282^E:0.00056`PF13516.5^LRR_6^Leucine Rich repeat^1288-1310^E:0.02`PF13516.5^LRR_6^Leucine Rich repeat^1344-1365^E:0.045`PF13516.5^LRR_6^Leucine Rich repeat^1418-1440^E:0.0013`PF13516.5^LRR_6^Leucine Rich re…	.	GO:0005515^molecular_function^protein binding`GO:0007165^biological_process^signal transduction
TR166506_c1_g2	TR166506_c1_g2_i14	Gene.324::TR166506_c1_g2_i14::g.324::m.324	1-4686[+]	PF00531.21^Death^Death domain^229-286^E:5.5e-05`PF05729.11^NACHT^NACHT domain^687-836^E:3.6e-23`PF13516.5^LRR_6^Leucine Rich repeat^1311-1334^E:0.023`PF13516.5^LRR_6^Leucine Rich repeat^1340-1362^E:0.0006`PF13516.5^LRR_6^Leucine Rich repeat^1368-1390^E:0.022`PF13516.5^LRR_6^Leucine Rich repeat^1424-1445^E:0.047`PF13516.5^LRR_6^Leucine Rich repeat^1498-1520^E:0.0013`PF13516.5^LRR_6^Leucine Rich re…	.	GO:0005515^molecular_function^protein binding`GO:0007165^biological_process^signal transduction
TR166534_c3_g3	TR166534_c3_g3_i1	Gene.526::TR166534_c3_g3_i1::g.526::m.526	381-3347[+]	PF05729.11^NACHT^NACHT domain^199-338^E:6.9e-17`PF13516.5^LRR_6^Leucine Rich repeat^693-714^E:0.036`PF13516.5^LRR_6^Leucine Rich repeat^749-771^E:1.8`PF13516.5^LRR_6^Leucine Rich repeat^777-798^E:0.068	.	GO:0005515^molecular_function^protein binding
TR166534_c3_g3	TR166534_c3_g3_i2	Gene.527::TR166534_c3_g3_i2::g.527::m.527	381-3008[+]	PF05729.11^NACHT^NACHT domain^199-338^E:5.7e-17`PF13516.5^LRR_6^Leucine Rich repeat^693-714^E:0.032`PF13516.5^LRR_6^Leucine Rich repeat^749-771^E:1.5`PF13516.5^LRR_6^Leucine Rich repeat^777-798^E:0.059	.	GO:0005515^molecular_function^protein binding
TR166534_c3_g3	TR166534_c3_g3_i3	Gene.529::TR166534_c3_g3_i3::g.529::m.529	381-2513[+]	PF05729.11^NACHT^NACHT domain^199-338^E:4.1e-17	.	.
TR166534_c3_g3	TR166534_c3_g3_i4	Gene.532::TR166534_c3_g3_i4::g.532::m.532	381-2513[+]	PF05729.11^NACHT^NACHT domain^199-338^E:4.1e-17	.	.
TR166694_c1_g2	TR166694_c1_g2_i1	Gene.1149::TR166694_c1_g2_i1::g.1149::m.1149	3-2669[+]	PF05729.11^NACHT^NACHT domain^242-396^E:1.3e-20	.	.
TR166911_c2_g2	TR166911_c2_g2_i1	Gene.2183::TR166911_c2_g2_i1::g.2183::m.2183	3-2627[+]	PF05729.11^NACHT^NACHT domain^1-141^E:2.5e-10`PF13516.5^LRR_6^Leucine Rich repeat^651-671^E:0.18`PF13516.5^LRR_6^Leucine Rich repeat^706-720^E:0.18`PF13516.5^LRR_6^Leucine Rich repeat^735-756^E:0.047`PF13516.5^LRR_6^Leucine Rich repeat^808-831^E:1.9e-05	.	GO:0005515^molecular_function^protein binding
TR166911_c2_g2	TR166911_c2_g2_i2	Gene.2187::TR166911_c2_g2_i2::g.2187::m.2187	2-2623[+]	PF05729.11^NACHT^NACHT domain^1-142^E:6.6e-17`PF13516.5^LRR_6^Leucine Rich repeat^650-670^E:0.18`PF13516.5^LRR_6^Leucine Rich repeat^705-719^E:0.18`PF13516.5^LRR_6^Leucine Rich repeat^734-755^E:0.047`PF13516.5^LRR_6^Leucine Rich repeat^807-830^E:1.9e-05	.	GO:0005515^molecular_function^protein binding
TR167098_c0_g1	TR167098_c0_g1_i1	Gene.329::TR167098_c0_g1_i1::g.329::m.329	424-903[+]	PF05729.11^NACHT^NACHT domain^25-135^E:4.7e-11	.	.
TR167098_c0_g1	TR167098_c0_g1_i2	Gene.330::TR167098_c0_g1_i2::g.330::m.330	424-2598[+]	PF05729.11^NACHT^NACHT domain^25-173^E:5e-18	.	.
TR167098_c0_g1	TR167098_c0_g1_i3	Gene.331::TR167098_c0_g1_i3::g.331::m.331	474-2648[+]	PF05729.11^NACHT^NACHT domain^25-173^E:5e-18	.	.
TR167098_c0_g1	TR167098_c0_g1_i4	Gene.333::TR167098_c0_g1_i4::g.333::m.333	474-953[+]	PF05729.11^NACHT^NACHT domain^25-135^E:4.7e-11	.	.
TR167264_c0_g3	TR167264_c0_g3_i1	Gene.872::TR167264_c0_g3_i1::g.872::m.872	1-627[+]	PF05729.11^NACHT^NACHT domain^107-203^E:5.5e-10	.	.
TR167264_c0_g3	TR167264_c0_g3_i2	Gene.874::TR167264_c0_g3_i2::g.874::m.874	1-606[+]	PF05729.11^NACHT^NACHT domain^78-202^E:1.6e-16	.	.
TR167264_c0_g3	TR167264_c0_g3_i3	Gene.875::TR167264_c0_g3_i3::g.875::m.875	1-819[+]	PF05729.11^NACHT^NACHT domain^148-273^E:1.7e-15	.	.
TR167264_c0_g5	TR167264_c0_g5_i1	Gene.876::TR167264_c0_g5_i1::g.876::m.876	1-624[+]	PF05729.11^NACHT^NACHT domain^76-206^E:3.5e-18	.	.
TR167264_c0_g3	TR167264_c0_g3_i4	Gene.877::TR167264_c0_g3_i4::g.877::m.877	1-474[+]	PF05729.11^NACHT^NACHT domain^41-157^E:7e-13	.	.
TR167306_c0_g1	TR167306_c0_g1_i1	Gene.1238::TR167306_c0_g1_i1::g.1238::m.1238	1-2118[+]	PF05729.11^NACHT^NACHT domain^60-213^E:2e-19	.	.
TR167306_c0_g1	TR167306_c0_g1_i2	Gene.1239::TR167306_c0_g1_i2::g.1239::m.1239	1-1782[+]	PF05729.11^NACHT^NACHT domain^27-101^E:1.6e-09	.	.
TR167700_c0_g1	TR167700_c0_g1_i1	Gene.822::TR167700_c0_g1_i1::g.822::m.822	117-4850[+]	PF00531.21^Death^Death domain^491-536^E:1.8e-05`PF05729.11^NACHT^NACHT domain^633-788^E:5.7e-16`PF13516.5^LRR_6^Leucine Rich repeat^1038-1057^E:1.4`PF13516.5^LRR_6^Leucine Rich repeat^1136-1157^E:0.37	.	GO:0005515^molecular_function^protein binding`GO:0007165^biological_process^signal transduction
TR167900_c0_g1	TR167900_c0_g1_i1	Gene.1563::TR167900_c0_g1_i1::g.1563::m.1563	1-576[+]	PF05729.11^NACHT^NACHT domain^99-191^E:3.2e-11	.	.
TR168223_c0_g1	TR168223_c0_g1_i1	Gene.385::TR168223_c0_g1_i1::g.385::m.385	3-2303[+]	PF05729.11^NACHT^NACHT domain^47-123^E:4.5e-09`PF13516.5^LRR_6^Leucine Rich repeat^569-583^E:1.6`PF13516.5^LRR_6^Leucine Rich repeat^589-610^E:0.19`PF13516.5^LRR_6^Leucine Rich repeat^641-663^E:0.0026`PF13516.5^LRR_6^Leucine Rich repeat^669-691^E:1.2	.	GO:0005515^molecular_function^protein binding
TR168399_c0_g1	TR168399_c0_g1_i1	Gene.1212::TR168399_c0_g1_i1::g.1212::m.1212	2-940[+]	PF05729.11^NACHT^NACHT domain^175-300^E:4.8e-16	.	.
TR168399_c0_g1	TR168399_c0_g1_i2	Gene.1214::TR168399_c0_g1_i2::g.1214::m.1214	2-1045[+]	PF05729.11^NACHT^NACHT domain^175-330^E:3.2e-20	.	.
TR168598_c3_g1	TR168598_c3_g1_i1	Gene.2028::TR168598_c3_g1_i1::g.2028::m.2028	2-376[+]	PF05729.11^NACHT^NACHT domain^1-71^E:3.8e-06	.	.
TR168598_c4_g1	TR168598_c4_g1_i1	Gene.2031::TR168598_c4_g1_i1::g.2031::m.2031	1-528[+]	PF05729.11^NACHT^NACHT domain^71-159^E:2.5e-12	.	.
TR168598_c4_g1	TR168598_c4_g1_i2	Gene.2032::TR168598_c4_g1_i2::g.2032::m.2032	3-371[+]	PF05729.11^NACHT^NACHT domain^16-106^E:3.9e-10	.	.
TR168598_c6_g3	TR168598_c6_g3_i1	Gene.2035::TR168598_c6_g3_i1::g.2035::m.2035	126-2198[+]	PF00656.21^Peptidase_C14^Caspase domain^80-276^E:5.3e-12`PF05729.11^NACHT^NACHT domain^369-521^E:5.1e-19	.	.
TR169381_c0_g1	TR169381_c0_g1_i1	Gene.193::TR169381_c0_g1_i1::g.193::m.193	3-407[+]	PF05729.11^NACHT^NACHT domain^1-68^E:2.1e-06	.	.
TR170193_c4_g1	TR170193_c4_g1_i1	Gene.362::TR170193_c4_g1_i1::g.362::m.362	2-3148[+]	PF05729.11^NACHT^NACHT domain^202-347^E:4.8e-18`PF13516.5^LRR_6^Leucine Rich repeat^692-712^E:0.0039`PF13516.5^LRR_6^Leucine Rich repeat^718-738^E:0.0013`PF13516.5^LRR_6^Leucine Rich repeat^746-768^E:0.065`PF13516.5^LRR_6^Leucine Rich repeat^777-797^E:0.38`PF13516.5^LRR_6^Leucine Rich repeat^803-825^E:0.018`PF13516.5^LRR_6^Leucine Rich repeat^860-882^E:0.083`PF13516.5^LRR_6^Leucine Rich repeat^91…	.	GO:0005515^molecular_function^protein binding
TR170193_c4_g1	TR170193_c4_g1_i2	Gene.363::TR170193_c4_g1_i2::g.363::m.363	2-3100[+]	PF05729.11^NACHT^NACHT domain^186-331^E:4.7e-18`PF13516.5^LRR_6^Leucine Rich repeat^676-696^E:0.0038`PF13516.5^LRR_6^Leucine Rich repeat^702-722^E:0.0013`PF13516.5^LRR_6^Leucine Rich repeat^730-752^E:0.064`PF13516.5^LRR_6^Leucine Rich repeat^761-781^E:0.38`PF13516.5^LRR_6^Leucine Rich repeat^787-809^E:0.018`PF13516.5^LRR_6^Leucine Rich repeat^844-866^E:0.081`PF13516.5^LRR_6^Leucine Rich repeat^90…	.	GO:0005515^molecular_function^protein binding
TR170203_c2_g3	TR170203_c2_g3_i1	Gene.430::TR170203_c2_g3_i1::g.430::m.430	413-1252[+]	PF05729.11^NACHT^NACHT domain^190-276^E:4.2e-11`PF00004.28^AAA^ATPase family associated with various cellular activities (AAA)^192-277^E:3.8e-05	.	GO:0005524^molecular_function^ATP binding
TR170203_c2_g4	TR170203_c2_g4_i1	Gene.432::TR170203_c2_g4_i1::g.432::m.432	2-358[+]	PF05729.11^NACHT^NACHT domain^81-118^E:1e-06	.	.
TR170456_c0_g1	TR170456_c0_g1_i1	Gene.1077::TR170456_c0_g1_i1::g.1077::m.1077	3-3386[+]	PF05729.11^NACHT^NACHT domain^1-145^E:1.4e-12`PF13516.5^LRR_6^Leucine Rich repeat^627-650^E:8.2e-05`PF13516.5^LRR_6^Leucine Rich repeat^655-677^E:0.0097`PF13516.5^LRR_6^Leucine Rich repeat^684-706^E:0.056`PF13516.5^LRR_6^Leucine Rich repeat^770-789^E:0.064`PF13516.5^LRR_6^Leucine Rich repeat^944-962^E:1`PF13516.5^LRR_6^Leucine Rich repeat^976-998^E:0.0038`PF13516.5^LRR_6^Leucine Rich repeat^1003-…	.	GO:0005515^molecular_function^protein binding
TR170488_c1_g1	TR170488_c1_g1_i1	Gene.1293::TR170488_c1_g1_i1::g.1293::m.1293	2-3088[+]	PF05729.11^NACHT^NACHT domain^1-136^E:1.1e-12	.	.
TR171254_c1_g2	TR171254_c1_g2_i1	Gene.1417::TR171254_c1_g2_i1::g.1417::m.1417	3-2582[+]	PF05729.11^NACHT^NACHT domain^1-147^E:3.2e-15	.	.
TR171254_c1_g2	TR171254_c1_g2_i2	Gene.1418::TR171254_c1_g2_i2::g.1418::m.1418	3-1442[+]	PF05729.11^NACHT^NACHT domain^1-147^E:4e-16	.	.
TR171254_c1_g2	TR171254_c1_g2_i3	Gene.1419::TR171254_c1_g2_i3::g.1419::m.1419	3-1901[+]	PF05729.11^NACHT^NACHT domain^1-147^E:2e-15	.	.
TR171254_c1_g5	TR171254_c1_g5_i1	Gene.1422::TR171254_c1_g5_i1::g.1422::m.1422	102-2117[+]	PF00656.21^Peptidase_C14^Caspase domain^48-250^E:1.2e-12`PF05729.11^NACHT^NACHT domain^355-503^E:5.6e-20	.	.
TR171254_c1_g5	TR171254_c1_g5_i2	Gene.1423::TR171254_c1_g5_i2::g.1423::m.1423	324-1490[+]	PF05729.11^NACHT^NACHT domain^72-220^E:2e-20	.	.
TR171268_c1_g2	TR171268_c1_g2_i1	Gene.1505::TR171268_c1_g2_i1::g.1505::m.1505	172-3450[+]	PF05729.11^NACHT^NACHT domain^215-364^E:3.9e-19`PF13516.5^LRR_6^Leucine Rich repeat^824-846^E:0.92`PF13516.5^LRR_6^Leucine Rich repeat^861-875^E:0.27	.	GO:0005515^molecular_function^protein binding
TR171268_c1_g2	TR171268_c1_g2_i2	Gene.1507::TR171268_c1_g2_i2::g.1507::m.1507	175-3462[+]	PF05729.11^NACHT^NACHT domain^218-367^E:3.9e-19`PF13516.5^LRR_6^Leucine Rich repeat^864-878^E:0.27	.	GO:0005515^molecular_function^protein binding
TR171268_c1_g2	TR171268_c1_g2_i3	Gene.1509::TR171268_c1_g2_i3::g.1509::m.1509	175-3462[+]	PF05729.11^NACHT^NACHT domain^218-367^E:3.9e-19`PF13516.5^LRR_6^Leucine Rich repeat^864-878^E:0.27	.	GO:0005515^molecular_function^protein binding
TR171268_c1_g2	TR171268_c1_g2_i4	Gene.1511::TR171268_c1_g2_i4::g.1511::m.1511	172-3450[+]	PF05729.11^NACHT^NACHT domain^215-364^E:3.9e-19`PF13516.5^LRR_6^Leucine Rich repeat^861-875^E:0.27	.	GO:0005515^molecular_function^protein binding
TR171268_c1_g2	TR171268_c1_g2_i5	Gene.1513::TR171268_c1_g2_i5::g.1513::m.1513	175-3462[+]	PF05729.11^NACHT^NACHT domain^218-367^E:3.9e-19`PF13516.5^LRR_6^Leucine Rich repeat^827-849^E:0.92`PF13516.5^LRR_6^Leucine Rich repeat^864-878^E:0.27	.	GO:0005515^molecular_function^protein binding
TR171268_c1_g2	TR171268_c1_g2_i6	Gene.1515::TR171268_c1_g2_i6::g.1515::m.1515	172-3450[+]	PF05729.11^NACHT^NACHT domain^215-364^E:3.9e-19`PF13516.5^LRR_6^Leucine Rich repeat^824-846^E:0.92`PF13516.5^LRR_6^Leucine Rich repeat^861-875^E:0.27	.	GO:0005515^molecular_function^protein binding
TR171323_c3_g3	TR171323_c3_g3_i1	Gene.1900::TR171323_c3_g3_i1::g.1900::m.1900	1-963[+]	PF05729.11^NACHT^NACHT domain^1-132^E:2.3e-06	.	.
TR171323_c3_g3	TR171323_c3_g3_i2	Gene.1904::TR171323_c3_g3_i2::g.1904::m.1904	1-984[+]	PF05729.11^NACHT^NACHT domain^1-132^E:2.4e-06	.	.
TR171555_c0_g2	TR171555_c0_g2_i1	Gene.220::TR171555_c0_g2_i1::g.220::m.220	2-2203[+]	PF00791.19^ZU5^ZU5 domain^165-242^E:1.5e-05`PF00619.20^CARD^Caspase recruitment domain^448-502^E:2.4e-08`PF05729.11^NACHT^NACHT domain^633-723^E:1.2e-10	.	GO:0042981^biological_process^regulation of apoptotic process
TR171555_c0_g2	TR171555_c0_g2_i3	Gene.227::TR171555_c0_g2_i3::g.227::m.227	2-1885[+]	PF00791.19^ZU5^ZU5 domain^45-129^E:1.9e-06`PF00619.20^CARD^Caspase recruitment domain^342-396^E:2.6e-08`PF05729.11^NACHT^NACHT domain^527-617^E:9.5e-11	.	GO:0042981^biological_process^regulation of apoptotic process
TR171580_c1_g5	TR171580_c1_g5_i1	Gene.450::TR171580_c1_g5_i1::g.450::m.450	394-1461[+]	PF05729.11^NACHT^NACHT domain^94-248^E:1e-18	.	.
TR171580_c1_g5	TR171580_c1_g5_i2	Gene.452::TR171580_c1_g5_i2::g.452::m.452	636-2858[+]	PF05729.11^NACHT^NACHT domain^94-248^E:4.4e-18`PF13516.5^LRR_6^Leucine Rich repeat^537-550^E:1.1`PF13516.5^LRR_6^Leucine Rich repeat^642-662^E:0.0025	.	GO:0005515^molecular_function^protein binding
TR171580_c1_g5	TR171580_c1_g5_i3	Gene.454::TR171580_c1_g5_i3::g.454::m.454	394-2616[+]	PF05729.11^NACHT^NACHT domain^94-248^E:4.4e-18`PF13516.5^LRR_6^Leucine Rich repeat^537-550^E:1.1`PF13516.5^LRR_6^Leucine Rich repeat^642-662^E:0.0025	.	GO:0005515^molecular_function^protein binding
TR171804_c2_g6	TR171804_c2_g6_i1	Gene.956::TR171804_c2_g6_i1::g.956::m.956	350-2542[+]	PF05729.11^NACHT^NACHT domain^103-251^E:2.8e-18`PF13516.5^LRR_6^Leucine Rich repeat^651-670^E:0.00068`PF13516.5^LRR_6^Leucine Rich repeat^704-723^E:0.022	.	GO:0005515^molecular_function^protein binding
TR171804_c2_g6	TR171804_c2_g6_i2	Gene.957::TR171804_c2_g6_i2::g.957::m.957	353-2491[+]	PF05729.11^NACHT^NACHT domain^102-250^E:2.7e-18`PF13516.5^LRR_6^Leucine Rich repeat^650-669^E:0.0058	.	GO:0005515^molecular_function^protein binding
TR171804_c2_g6	TR171804_c2_g6_i5	Gene.959::TR171804_c2_g6_i5::g.959::m.959	350-2440[+]	PF05729.11^NACHT^NACHT domain^103-251^E:2.6e-18`PF13516.5^LRR_6^Leucine Rich repeat^651-670^E:0.00064	.	GO:0005515^molecular_function^protein binding
TR172429_c0_g1	TR172429_c0_g1_i1	Gene.1320::TR172429_c0_g1_i1::g.1320::m.1320	135-2030[+]	PF05729.11^NACHT^NACHT domain^208-346^E:1.8e-22	.	.
TR172429_c1_g1	TR172429_c1_g1_i3	Gene.1326::TR172429_c1_g1_i3::g.1326::m.1326	45-2654[+]	PF05729.11^NACHT^NACHT domain^223-367^E:8.1e-21`PF13516.5^LRR_6^Leucine Rich repeat^708-728^E:0.19`PF13516.5^LRR_6^Leucine Rich repeat^763-786^E:0.001	.	GO:0005515^molecular_function^protein binding
TR172429_c1_g2	TR172429_c1_g2_i1	Gene.1329::TR172429_c1_g2_i1::g.1329::m.1329	2-1957[+]	PF05729.11^NACHT^NACHT domain^1-141^E:2.6e-16`PF13516.5^LRR_6^Leucine Rich repeat^457-478^E:0.11`PF13516.5^LRR_6^Leucine Rich repeat^486-506^E:0.25`PF13516.5^LRR_6^Leucine Rich repeat^541-564^E:0.099	.	GO:0005515^molecular_function^protein binding
TR172429_c1_g2	TR172429_c1_g2_i2	Gene.1330::TR172429_c1_g2_i2::g.1330::m.1330	2-1528[+]	PF05729.11^NACHT^NACHT domain^1-141^E:1.3e-16`PF13516.5^LRR_6^Leucine Rich repeat^457-478^E:0.08	.	GO:0005515^molecular_function^protein binding
TR172577_c0_g1	TR172577_c0_g1_i1	Gene.1837::TR172577_c0_g1_i1::g.1837::m.1837	59-1876[+]	PF00531.21^Death^Death domain^26-95^E:4.6e-05`PF05729.11^NACHT^NACHT domain^179-329^E:6.9e-19`PF00004.28^AAA^ATPase family associated with various cellular activities (AAA)^181-271^E:8.1e-05	.	GO:0005515^molecular_function^protein binding`GO:0007165^biological_process^signal transduction`GO:0005524^molecular_function^ATP binding
TR172598_c0_g1	TR172598_c0_g1_i1	Gene.2039::TR172598_c0_g1_i1::g.2039::m.2039	3-2615[+]	PF16739.4^CARD_2^Caspase recruitment domain^21-92^E:5.8e-07`PF05729.11^NACHT^NACHT domain^223-379^E:2.8e-20	.	.
TR172773_c0_g1	TR172773_c0_g1_i1	Gene.661::TR172773_c0_g1_i1::g.661::m.661	95-3436[+]	PF05729.11^NACHT^NACHT domain^467-616^E:1.8e-16	.	.
TR172773_c0_g2	TR172773_c0_g2_i1	Gene.663::TR172773_c0_g2_i1::g.663::m.663	2-2056[+]	PF05729.11^NACHT^NACHT domain^414-563^E:2.1e-17	.	.
TR173417_c0_g1	TR173417_c0_g1_i1	Gene.1521::TR173417_c0_g1_i1::g.1521::m.1521	1-405[+]	PF05729.11^NACHT^NACHT domain^1-133^E:5e-15	.	.
TR173513_c2_g4	TR173513_c2_g4_i1	Gene.1759::TR173513_c2_g4_i1::g.1759::m.1759	3-998[+]	PF05729.11^NACHT^NACHT domain^1-143^E:4.2e-16	.	.
TR173513_c2_g4	TR173513_c2_g4_i2	Gene.1760::TR173513_c2_g4_i2::g.1760::m.1760	3-1505[+]	PF05729.11^NACHT^NACHT domain^1-143^E:8e-16	.	.
TR173513_c2_g4	TR173513_c2_g4_i3	Gene.1761::TR173513_c2_g4_i3::g.1761::m.1761	3-998[+]	PF05729.11^NACHT^NACHT domain^1-143^E:2.1e-16	.	.
TR173513_c2_g6	TR173513_c2_g6_i1	Gene.1762::TR173513_c2_g6_i1::g.1762::m.1762	3-755[+]	PF05729.11^NACHT^NACHT domain^1-143^E:9e-15	.	.
TR173513_c2_g7	TR173513_c2_g7_i1	Gene.1763::TR173513_c2_g7_i1::g.1763::m.1763	3-407[+]	PF05729.11^NACHT^NACHT domain^1-134^E:5.5e-14`PF00004.28^AAA^ATPase family associated with various cellular activities (AAA)^1-126^E:4.6e-06	.	GO:0005524^molecular_function^ATP binding
TR173513_c2_g6	TR173513_c2_g6_i3	Gene.1764::TR173513_c2_g6_i3::g.1764::m.1764	2-373[+]	PF05729.11^NACHT^NACHT domain^2-122^E:1.7e-06	.	.
TR173513_c2_g6	TR173513_c2_g6_i4	Gene.1765::TR173513_c2_g6_i4::g.1765::m.1765	3-755[+]	PF05729.11^NACHT^NACHT domain^1-143^E:5.8e-15`PF00004.28^AAA^ATPase family associated with various cellular activities (AAA)^1-128^E:4.4e-05	.	GO:0005524^molecular_function^ATP binding
TR173726_c1_g1	TR173726_c1_g1_i1	Gene.411::TR173726_c1_g1_i1::g.411::m.411	2-3370[+]	PF05729.11^NACHT^NACHT domain^1-144^E:1.2e-10`PF13516.5^LRR_6^Leucine Rich repeat^487-504^E:0.48`PF13516.5^LRR_6^Leucine Rich repeat^740-761^E:0.44`PF13516.5^LRR_6^Leucine Rich repeat^767-789^E:0.19`PF13516.5^LRR_6^Leucine Rich repeat^1024-1043^E:0.16	.	GO:0005515^molecular_function^protein binding
TR173742_c0_g1	TR173742_c0_g1_i2	Gene.607::TR173742_c0_g1_i2::g.607::m.607	101-2821[+]	PF05729.11^NACHT^NACHT domain^245-400^E:9.7e-21`PF13516.5^LRR_6^Leucine Rich repeat^805-827^E:0.25	.	GO:0005515^molecular_function^protein binding
TR173742_c0_g1	TR173742_c0_g1_i3	Gene.609::TR173742_c0_g1_i3::g.609::m.609	101-2827[+]	PF05729.11^NACHT^NACHT domain^245-400^E:3e-21`PF13516.5^LRR_6^Leucine Rich repeat^807-829^E:0.25	.	GO:0005515^molecular_function^protein binding
TR173915_c0_g2	TR173915_c0_g2_i1	Gene.758::TR173915_c0_g2_i1::g.758::m.758	3-4739[+]	PF05729.11^NACHT^NACHT domain^31-182^E:2.6e-17`PF13516.5^LRR_6^Leucine Rich repeat^776-790^E:0.47`PF13516.5^LRR_6^Leucine Rich repeat^831-846^E:0.19`PF13516.5^LRR_6^Leucine Rich repeat^857-879^E:1.1`PF13516.5^LRR_6^Leucine Rich repeat^1120-1141^E:0.25`PF13516.5^LRR_6^Leucine Rich repeat^1150-1171^E:0.023`PF13516.5^LRR_6^Leucine Rich repeat^1177-1198^E:1.2`PF13516.5^LRR_6^Leucine Rich repeat^1285-…	.	GO:0005515^molecular_function^protein binding
TR173950_c0_g1	TR173950_c0_g1_i1	Gene.958::TR173950_c0_g1_i1::g.958::m.958	3-2639[+]	PF05729.11^NACHT^NACHT domain^1-136^E:9.1e-10`PF13516.5^LRR_6^Leucine Rich repeat^636-658^E:0.5	.	GO:0005515^molecular_function^protein binding
TR173953_c0_g2	TR173953_c0_g2_i1	Gene.989::TR173953_c0_g2_i1::g.989::m.989	298-2[-]	PF05729.11^NACHT^NACHT domain^22-95^E:6e-09	.	.
TR173953_c0_g15	TR173953_c0_g15_i7	Gene.995::TR173953_c0_g15_i7::g.995::m.995	552-124[-]	PF05729.11^NACHT^NACHT domain^1-69^E:5.5e-08	.	.
TR173953_c0_g15	TR173953_c0_g15_i9	Gene.996::TR173953_c0_g15_i9::g.996::m.996	523-17[-]	PF05729.11^NACHT^NACHT domain^1-69^E:8.2e-08	.	.
TR173953_c0_g15	TR173953_c0_g15_i11	Gene.997::TR173953_c0_g15_i11::g.997::m.997	607-2[-]	PF05729.11^NACHT^NACHT domain^1-69^E:1.2e-07	.	.
TR173953_c0_g15	TR173953_c0_g15_i13	Gene.998::TR173953_c0_g15_i13::g.998::m.998	624-1[-]	PF05729.11^NACHT^NACHT domain^1-69^E:1.3e-07	.	.
TR173953_c2_g1	TR173953_c2_g1_i1	Gene.1001::TR173953_c2_g1_i1::g.1001::m.1001	2-499[+]	PF05729.11^NACHT^NACHT domain^4-139^E:2.1e-15	.	.
TR173955_c2_g9	TR173955_c2_g9_i1	Gene.1022::TR173955_c2_g9_i1::g.1022::m.1022	3-314[+]	PF05729.11^NACHT^NACHT domain^39-93^E:2.6e-09	.	.
TR173963_c0_g2	TR173963_c0_g2_i1	Gene.1103::TR173963_c0_g2_i1::g.1103::m.1103	77-1690[+]	PF05729.11^NACHT^NACHT domain^104-258^E:1.9e-16	.	.
TR173963_c5_g3	TR173963_c5_g3_i2	Gene.1107::TR173963_c5_g3_i2::g.1107::m.1107	3-407[+]	PF05729.11^NACHT^NACHT domain^1-134^E:1.2e-10	.	.
TR173963_c5_g8	TR173963_c5_g8_i1	Gene.1109::TR173963_c5_g8_i1::g.1109::m.1109	171-1739[+]	PF05729.11^NACHT^NACHT domain^111-264^E:4e-22	.	.
TR173963_c5_g8	TR173963_c5_g8_i2	Gene.1111::TR173963_c5_g8_i2::g.1111::m.1111	623-2503[+]	PF05729.11^NACHT^NACHT domain^6-131^E:1.1e-10	.	.
TR173963_c5_g9	TR173963_c5_g9_i1	Gene.1112::TR173963_c5_g9_i1::g.1112::m.1112	3-299[+]	PF05729.11^NACHT^NACHT domain^4-99^E:3.8e-07	sigP:1^20^0.45^YES	.
TR173963_c5_g10	TR173963_c5_g10_i2	Gene.1113::TR173963_c5_g10_i2::g.1113::m.1113	3-299[+]	PF05729.11^NACHT^NACHT domain^4-99^E:2.3e-07	sigP:1^20^0.477^YES	.
TR174192_c2_g3	TR174192_c2_g3_i1	Gene.1743::TR174192_c2_g3_i1::g.1743::m.1743	143-2446[+]	PF05729.11^NACHT^NACHT domain^172-310^E:8.4e-16`PF13516.5^LRR_6^Leucine Rich repeat^644-663^E:0.00086`PF13516.5^LRR_6^Leucine Rich repeat^697-719^E:0.0005`PF13516.5^LRR_6^Leucine Rich repeat^753-768^E:1.1	.	GO:0005515^molecular_function^protein binding
TR174192_c2_g3	TR174192_c2_g3_i2	Gene.1744::TR174192_c2_g3_i2::g.1744::m.1744	116-1237[+]	PF05729.11^NACHT^NACHT domain^172-310^E:2.3e-16	.	.
TR174227_c0_g1	TR174227_c0_g1_i1	Gene.2094::TR174227_c0_g1_i1::g.2094::m.2094	2-2464[+]	PF05729.11^NACHT^NACHT domain^166-320^E:1.1e-21`PF13516.5^LRR_6^Leucine Rich repeat^718-732^E:1.2	.	GO:0005515^molecular_function^protein binding
TR174227_c0_g1	TR174227_c0_g1_i2	Gene.2096::TR174227_c0_g1_i2::g.2096::m.2096	2-2464[+]	PF05729.11^NACHT^NACHT domain^166-320^E:1.1e-21`PF13516.5^LRR_6^Leucine Rich repeat^718-732^E:1.2	.	GO:0005515^molecular_function^protein binding
TR174720_c2_g1	TR174720_c2_g1_i2	Gene.904::TR174720_c2_g1_i2::g.904::m.904	122-586[+]	PF00931.21^NB-ARC^NB-ARC domain^83-120^E:2.2e-05`PF05729.11^NACHT^NACHT domain^102-154^E:1.1e-08	.	GO:0043531^molecular_function^ADP binding
TR174720_c2_g1	TR174720_c2_g1_i3	Gene.905::TR174720_c2_g1_i3::g.905::m.905	108-908[+]	PF05729.11^NACHT^NACHT domain^214-266^E:2.8e-08	.	.
TR174720_c2_g1	TR174720_c2_g1_i4	Gene.906::TR174720_c2_g1_i4::g.906::m.906	2-526[+]	PF05729.11^NACHT^NACHT domain^122-174^E:1.3e-08	.	.
TR174720_c2_g1	TR174720_c2_g1_i6	Gene.908::TR174720_c2_g1_i6::g.908::m.908	68-907[+]	PF05729.11^NACHT^NACHT domain^227-279^E:3e-08	.	.
TR174720_c2_g1	TR174720_c2_g1_i7	Gene.909::TR174720_c2_g1_i7::g.909::m.909	122-625[+]	PF05729.11^NACHT^NACHT domain^115-167^E:1.2e-08	.	.
TR174720_c2_g1	TR174720_c2_g1_i8	Gene.910::TR174720_c2_g1_i8::g.910::m.910	2-565[+]	PF05729.11^NACHT^NACHT domain^135-187^E:1.5e-08	.	.
TR174720_c2_g6	TR174720_c2_g6_i1	Gene.912::TR174720_c2_g6_i1::g.912::m.912	1-306[+]	PF05729.11^NACHT^NACHT domain^3-102^E:3.8e-06	sigP:1^28^0.457^YES	.
TR174720_c2_g10	TR174720_c2_g10_i1	Gene.914::TR174720_c2_g10_i1::g.914::m.914	2-403[+]	PF05729.11^NACHT^NACHT domain^52-105^E:1.3e-07	.	.
TR174720_c2_g11	TR174720_c2_g11_i1	Gene.915::TR174720_c2_g11_i1::g.915::m.915	1-405[+]	PF05729.11^NACHT^NACHT domain^2-126^E:1.8e-16	.	.
TR174720_c2_g15	TR174720_c2_g15_i1	Gene.917::TR174720_c2_g15_i1::g.917::m.917	3-353[+]	PF05729.11^NACHT^NACHT domain^1-117^E:1.5e-13	.	.
TR174786_c1_g4	TR174786_c1_g4_i1	Gene.1488::TR174786_c1_g4_i1::g.1488::m.1488	2-406[+]	PF05729.11^NACHT^NACHT domain^1-129^E:2.1e-15`PF00004.28^AAA^ATPase family associated with various cellular activities (AAA)^1-96^E:4.4e-05	.	GO:0005524^molecular_function^ATP binding
TR175060_c3_g1	TR175060_c3_g1_i2	Gene.142::TR175060_c3_g1_i2::g.142::m.142	63-2960[+]	PF05729.11^NACHT^NACHT domain^297-448^E:2.1e-22`PF13516.5^LRR_6^Leucine Rich repeat^843-866^E:0.0046	.	GO:0005515^molecular_function^protein binding
TR175060_c3_g1	TR175060_c3_g1_i3	Gene.143::TR175060_c3_g1_i3::g.143::m.143	393-3011[+]	PF05729.11^NACHT^NACHT domain^204-355^E:1.8e-22`PF13516.5^LRR_6^Leucine Rich repeat^750-773^E:0.0041	.	GO:0005515^molecular_function^protein binding
TR175060_c3_g1	TR175060_c3_g1_i4	Gene.144::TR175060_c3_g1_i4::g.144::m.144	1-516[+]	PF05729.11^NACHT^NACHT domain^28-101^E:4e-09	.	.
TR175060_c3_g1	TR175060_c3_g1_i5	Gene.145::TR175060_c3_g1_i5::g.145::m.145	3-362[+]	PF05729.11^NACHT^NACHT domain^2-116^E:1.2e-13	.	.
TR175060_c3_g1	TR175060_c3_g1_i6	Gene.146::TR175060_c3_g1_i6::g.146::m.146	1-516[+]	PF05729.11^NACHT^NACHT domain^28-101^E:1.6e-10	.	.
TR175060_c3_g1	TR175060_c3_g1_i7	Gene.147::TR175060_c3_g1_i7::g.147::m.147	63-1625[+]	PF05729.11^NACHT^NACHT domain^296-447^E:7.3e-23	.	.
TR175060_c3_g1	TR175060_c3_g1_i8	Gene.148::TR175060_c3_g1_i8::g.148::m.148	3-662[+]	PF05729.11^NACHT^NACHT domain^2-146^E:7.3e-19	.	.
TR176059_c1_g1	TR176059_c1_g1_i1	Gene.1106::TR176059_c1_g1_i1::g.1106::m.1106	582-1[-]	PF05729.11^NACHT^NACHT domain^132-188^E:3.9e-08	.	.
TR176059_c2_g3	TR176059_c2_g3_i1	Gene.1109::TR176059_c2_g3_i1::g.1109::m.1109	35-4834[+]	PF05729.11^NACHT^NACHT domain^229-382^E:6.7e-19`PF13516.5^LRR_6^Leucine Rich repeat^1406-1419^E:0.31	.	GO:0005515^molecular_function^protein binding
TR176059_c2_g4	TR176059_c2_g4_i1	Gene.1110::TR176059_c2_g4_i1::g.1110::m.1110	438-2390[+]	PF05729.11^NACHT^NACHT domain^2-154^E:1.4e-21	.	.
TR176884_c15_g2	TR176884_c15_g2_i1	Gene.1805::TR176884_c15_g2_i1::g.1805::m.1805	939-4850[+]	PF05729.11^NACHT^NACHT domain^183-332^E:2.6e-16	.	.
TR176884_c15_g2	TR176884_c15_g2_i4	Gene.1806::TR176884_c15_g2_i4::g.1806::m.1806	1447-5040[+]	PF05729.11^NACHT^NACHT domain^77-226^E:2.3e-16	.	.
TR176884_c15_g2	TR176884_c15_g2_i5	Gene.1807::TR176884_c15_g2_i5::g.1807::m.1807	175-4056[+]	PF05729.11^NACHT^NACHT domain^173-322^E:2.6e-16	.	.
TR176884_c15_g2	TR176884_c15_g2_i10	Gene.1809::TR176884_c15_g2_i10::g.1809::m.1809	1160-4753[+]	PF05729.11^NACHT^NACHT domain^77-226^E:2.3e-16	.	.
TR177090_c1_g1	TR177090_c1_g1_i1	Gene.2252::TR177090_c1_g1_i1::g.2252::m.2252	3-3026[+]	PF05729.11^NACHT^NACHT domain^349-501^E:4.6e-13	.	.
TR177104_c0_g7	TR177104_c0_g7_i1	Gene.97::TR177104_c0_g7_i1::g.97::m.97	3-851[+]	PF05729.11^NACHT^NACHT domain^1-151^E:1.3e-22	.	.
TR177104_c0_g7	TR177104_c0_g7_i3	Gene.98::TR177104_c0_g7_i3::g.98::m.98	3-977[+]	PF05729.11^NACHT^NACHT domain^1-151^E:2.2e-22	.	.
TR177104_c0_g7	TR177104_c0_g7_i4	Gene.99::TR177104_c0_g7_i4::g.99::m.99	3-851[+]	PF05729.11^NACHT^NACHT domain^1-151^E:3.5e-22	.	.
TR177104_c0_g7	TR177104_c0_g7_i5	Gene.100::TR177104_c0_g7_i5::g.100::m.100	199-852[+]	PF05729.11^NACHT^NACHT domain^9-86^E:1.8e-09	.	.
TR177104_c0_g7	TR177104_c0_g7_i6	Gene.101::TR177104_c0_g7_i6::g.101::m.101	199-507[+]	PF05729.11^NACHT^NACHT domain^9-86^E:4.6e-10	.	.
TR177169_c0_g1	TR177169_c0_g1_i2	Gene.700::TR177169_c0_g1_i2::g.700::m.700	112-1737[+]	PF00531.21^Death^Death domain^63-139^E:6.5e-07`PF05729.11^NACHT^NACHT domain^227-380^E:2.4e-23	.	GO:0005515^molecular_function^protein binding`GO:0007165^biological_process^signal transduction
TR177169_c0_g1	TR177169_c0_g1_i3	Gene.701::TR177169_c0_g1_i3::g.701::m.701	112-1719[+]	PF00531.21^Death^Death domain^63-139^E:6.3e-07`PF05729.11^NACHT^NACHT domain^227-380^E:3.1e-23	.	GO:0005515^molecular_function^protein binding`GO:0007165^biological_process^signal transduction
TR177169_c0_g1	TR177169_c0_g1_i5	Gene.702::TR177169_c0_g1_i5::g.702::m.702	112-1734[+]	PF00531.21^Death^Death domain^63-139^E:6.4e-07`PF05729.11^NACHT^NACHT domain^227-380^E:3.1e-23	.	GO:0005515^molecular_function^protein binding`GO:0007165^biological_process^signal transduction
TR177169_c0_g1	TR177169_c0_g1_i6	Gene.703::TR177169_c0_g1_i6::g.703::m.703	1-1659[+]	PF00531.21^Death^Death domain^74-150^E:6.6e-07`PF05729.11^NACHT^NACHT domain^238-391^E:2.4e-23	.	GO:0005515^molecular_function^protein binding`GO:0007165^biological_process^signal transduction
TR177169_c0_g1	TR177169_c0_g1_i7	Gene.704::TR177169_c0_g1_i7::g.704::m.704	112-1440[+]	PF00531.21^Death^Death domain^63-139^E:4.7e-07`PF05729.11^NACHT^NACHT domain^227-380^E:1.5e-22	.	GO:0005515^molecular_function^protein binding`GO:0007165^biological_process^signal transduction
TR177169_c0_g1	TR177169_c0_g1_i9	Gene.705::TR177169_c0_g1_i9::g.705::m.705	112-1146[+]	PF00531.21^Death^Death domain^63-139^E:7.1e-07`PF05729.11^NACHT^NACHT domain^227-345^E:3e-16	.	GO:0005515^molecular_function^protein binding`GO:0007165^biological_process^signal transduction
TR177607_c0_g1	TR177607_c0_g1_i1	Gene.1870::TR177607_c0_g1_i1::g.1870::m.1870	2-3712[+]	PF05729.11^NACHT^NACHT domain^282-435^E:3.1e-22`PF13516.5^LRR_6^Leucine Rich repeat^1032-1052^E:0.015`PF13516.5^LRR_6^Leucine Rich repeat^1061-1083^E:0.0001`PF13516.5^LRR_6^Leucine Rich repeat^1088-1110^E:3e-06	.	GO:0005515^molecular_function^protein binding
TR177607_c0_g1	TR177607_c0_g1_i2	Gene.1871::TR177607_c0_g1_i2::g.1871::m.1871	2-3670[+]	PF05729.11^NACHT^NACHT domain^282-435^E:3e-22`PF13516.5^LRR_6^Leucine Rich repeat^1032-1052^E:0.015`PF13516.5^LRR_6^Leucine Rich repeat^1061-1083^E:0.0049`PF13516.5^LRR_6^Leucine Rich repeat^1089-1111^E:9.3e-07	.	GO:0005515^molecular_function^protein binding
TR177635_c1_g1	TR177635_c1_g1_i1	Gene.2046::TR177635_c1_g1_i1::g.2046::m.2046	2-4375[+]	PF05729.11^NACHT^NACHT domain^346-497^E:8.6e-19`PF13516.5^LRR_6^Leucine Rich repeat^962-985^E:0.00067`PF13516.5^LRR_6^Leucine Rich repeat^1078-1099^E:0.097`PF13516.5^LRR_6^Leucine Rich repeat^1107-1127^E:0.17`PF13516.5^LRR_6^Leucine Rich repeat^1132-1154^E:0.0027`PF13516.5^LRR_6^Leucine Rich repeat^1273-1289^E:0.75`PF13516.5^LRR_6^Leucine Rich repeat^1301-1321^E:0.068`PF13516.5^LRR_6^Leucine Rich…	.	GO:0005515^molecular_function^protein binding
TR177635_c2_g3	TR177635_c2_g3_i1	Gene.2049::TR177635_c2_g3_i1::g.2049::m.2049	3-1178[+]	PF05729.11^NACHT^NACHT domain^1-149^E:1.2e-13	.	.
TR177635_c2_g3	TR177635_c2_g3_i2	Gene.2050::TR177635_c2_g3_i2::g.2050::m.2050	1-1485[+]	PF05729.11^NACHT^NACHT domain^3-154^E:4e-18`PF13516.5^LRR_6^Leucine Rich repeat^441-458^E:1.6	.	GO:0005515^molecular_function^protein binding
TR177635_c2_g3	TR177635_c2_g3_i3	Gene.2052::TR177635_c2_g3_i3::g.2052::m.2052	3-1418[+]	PF05729.11^NACHT^NACHT domain^13-133^E:4.4e-08	.	.
TR177675_c0_g1	TR177675_c0_g1_i1	Gene.2360::TR177675_c0_g1_i1::g.2360::m.2360	3-653[+]	PF05729.11^NACHT^NACHT domain^148-202^E:1.4e-07	.	.
TR177675_c3_g5	TR177675_c3_g5_i1	Gene.2364::TR177675_c3_g5_i1::g.2364::m.2364	1-510[+]	PF05729.11^NACHT^NACHT domain^2-156^E:7.9e-24	.	.
TR177675_c3_g5	TR177675_c3_g5_i2	Gene.2365::TR177675_c3_g5_i2::g.2365::m.2365	1-399[+]	PF05729.11^NACHT^NACHT domain^2-132^E:1.2e-19	.	.
TR177675_c3_g9	TR177675_c3_g9_i1	Gene.2368::TR177675_c3_g9_i1::g.2368::m.2368	3-476[+]	PF05729.11^NACHT^NACHT domain^30-114^E:2.8e-12	.	.
TR177675_c3_g12	TR177675_c3_g12_i1	Gene.2369::TR177675_c3_g12_i1::g.2369::m.2369	1-1032[+]	PF05729.11^NACHT^NACHT domain^213-343^E:5e-19	.	.
TR177675_c3_g13	TR177675_c3_g13_i1	Gene.2370::TR177675_c3_g13_i1::g.2370::m.2370	3-377[+]	PF05729.11^NACHT^NACHT domain^11-120^E:2.3e-13	.	.
TR177675_c3_g14	TR177675_c3_g14_i1	Gene.2371::TR177675_c3_g14_i1::g.2371::m.2371	1-441[+]	PF05729.11^NACHT^NACHT domain^21-94^E:8.9e-12	.	.
TR177675_c3_g14	TR177675_c3_g14_i2	Gene.2372::TR177675_c3_g14_i2::g.2372::m.2372	2-703[+]	PF05729.11^NACHT^NACHT domain^28-183^E:3.4e-24	.	.
TR177675_c3_g13	TR177675_c3_g13_i3	Gene.2373::TR177675_c3_g13_i3::g.2373::m.2373	2-460[+]	PF05729.11^NACHT^NACHT domain^28-152^E:2.8e-20	.	.
TR177675_c3_g13	TR177675_c3_g13_i4	Gene.2374::TR177675_c3_g13_i4::g.2374::m.2374	2-367[+]	PF05729.11^NACHT^NACHT domain^6-120^E:8.1e-17	.	.
TR177675_c3_g13	TR177675_c3_g13_i6	Gene.2375::TR177675_c3_g13_i6::g.2375::m.2375	1-411[+]	PF05729.11^NACHT^NACHT domain^23-135^E:7.8e-17	.	.
TR177907_c6_g10	TR177907_c6_g10_i1	Gene.583::TR177907_c6_g10_i1::g.583::m.583	146-1309[+]	PF05729.11^NACHT^NACHT domain^210-360^E:2.8e-19	.	.
TR177907_c6_g10	TR177907_c6_g10_i2	Gene.584::TR177907_c6_g10_i2::g.584::m.584	225-3056[+]	PF05729.11^NACHT^NACHT domain^210-355^E:1e-14`PF13516.5^LRR_6^Leucine Rich repeat^891-904^E:0.49`PF13516.5^LRR_6^Leucine Rich repeat^917-940^E:0.84	.	GO:0005515^molecular_function^protein binding
TR177907_c6_g11	TR177907_c6_g11_i1	Gene.585::TR177907_c6_g11_i1::g.585::m.585	1-2340[+]	PF05729.11^NACHT^NACHT domain^17-168^E:2e-19`PF13516.5^LRR_6^Leucine Rich repeat^754-775^E:0.016	.	GO:0005515^molecular_function^protein binding
TR177907_c6_g10	TR177907_c6_g10_i3	Gene.587::TR177907_c6_g10_i3::g.587::m.587	225-1364[+]	PF05729.11^NACHT^NACHT domain^210-359^E:4.8e-19	.	.
TR177907_c6_g10	TR177907_c6_g10_i4	Gene.589::TR177907_c6_g10_i4::g.589::m.589	146-1285[+]	PF05729.11^NACHT^NACHT domain^210-359^E:4.8e-19	.	.
TR177907_c6_g10	TR177907_c6_g10_i5	Gene.590::TR177907_c6_g10_i5::g.590::m.590	146-2977[+]	PF05729.11^NACHT^NACHT domain^210-355^E:2.9e-15`PF13516.5^LRR_6^Leucine Rich repeat^891-904^E:0.49`PF13516.5^LRR_6^Leucine Rich repeat^917-940^E:0.84	.	GO:0005515^molecular_function^protein binding
TR177907_c6_g11	TR177907_c6_g11_i2	Gene.591::TR177907_c6_g11_i2::g.591::m.591	1-2121[+]	PF05729.11^NACHT^NACHT domain^17-168^E:1.7e-19`PF13516.5^LRR_6^Leucine Rich repeat^690-706^E:1.4	.	GO:0005515^molecular_function^protein binding
TR177907_c6_g13	TR177907_c6_g13_i1	Gene.593::TR177907_c6_g13_i1::g.593::m.593	3-446[+]	PF05729.11^NACHT^NACHT domain^109-148^E:3.8e-06	.	.
TR177907_c6_g14	TR177907_c6_g14_i1	Gene.594::TR177907_c6_g14_i1::g.594::m.594	1-1098[+]	PF05729.11^NACHT^NACHT domain^227-365^E:4.3e-18	.	.
TR177907_c6_g14	TR177907_c6_g14_i2	Gene.595::TR177907_c6_g14_i2::g.595::m.595	1-717[+]	PF05729.11^NACHT^NACHT domain^100-238^E:1.5e-18	.	.
TR177907_c6_g14	TR177907_c6_g14_i3	Gene.596::TR177907_c6_g14_i3::g.596::m.596	457-951[+]	PF05729.11^NACHT^NACHT domain^26-164^E:4.8e-19	.	.
TR178162_c0_g1	TR178162_c0_g1_i1	Gene.1714::TR178162_c0_g1_i1::g.1714::m.1714	2-400[+]	PF05729.11^NACHT^NACHT domain^12-90^E:7.1e-13	.	.
TR178162_c0_g3	TR178162_c0_g3_i1	Gene.1716::TR178162_c0_g3_i1::g.1716::m.1716	3-2474[+]	PF05729.11^NACHT^NACHT domain^1-148^E:4e-22	.	.
TR178162_c0_g9	TR178162_c0_g9_i2	Gene.1724::TR178162_c0_g9_i2::g.1724::m.1724	2-346[+]	PF05729.11^NACHT^NACHT domain^12-91^E:2.1e-14	.	.
TR178162_c0_g9	TR178162_c0_g9_i3	Gene.1725::TR178162_c0_g9_i3::g.1725::m.1725	2-481[+]	PF05729.11^NACHT^NACHT domain^12-90^E:4.9e-13	.	.
TR178162_c0_g9	TR178162_c0_g9_i4	Gene.1726::TR178162_c0_g9_i4::g.1726::m.1726	2-478[+]	PF05729.11^NACHT^NACHT domain^12-89^E:6.3e-12	.	.
TR178162_c0_g9	TR178162_c0_g9_i7	Gene.1727::TR178162_c0_g9_i7::g.1727::m.1727	2-343[+]	PF05729.11^NACHT^NACHT domain^1-70^E:1.3e-07	.	.
TR178162_c0_g9	TR178162_c0_g9_i9	Gene.1728::TR178162_c0_g9_i9::g.1728::m.1728	2-514[+]	PF05729.11^NACHT^NACHT domain^12-89^E:7.5e-12	.	.
TR178162_c0_g9	TR178162_c0_g9_i10	Gene.1729::TR178162_c0_g9_i10::g.1729::m.1729	2-517[+]	PF05729.11^NACHT^NACHT domain^12-90^E:5.8e-13	.	.
TR178162_c0_g9	TR178162_c0_g9_i11	Gene.1730::TR178162_c0_g9_i11::g.1730::m.1730	2-478[+]	PF05729.11^NACHT^NACHT domain^12-90^E:2.1e-12	.	.
TR178182_c6_g1	TR178182_c6_g1_i1	Gene.1860::TR178182_c6_g1_i1::g.1860::m.1860	3-647[+]	PF05729.11^NACHT^NACHT domain^1-140^E:2.2e-14	.	.
TR178205_c8_g1	TR178205_c8_g1_i1	Gene.2053::TR178205_c8_g1_i1::g.2053::m.2053	417-3041[+]	PF05729.11^NACHT^NACHT domain^229-383^E:8.6e-21`PF13516.5^LRR_6^Leucine Rich repeat^800-821^E:0.77	.	GO:0005515^molecular_function^protein binding
TR178205_c8_g1	TR178205_c8_g1_i2	Gene.2055::TR178205_c8_g1_i2::g.2055::m.2055	119-1249[+]	PF05729.11^NACHT^NACHT domain^211-365^E:2e-21	.	.
TR178205_c8_g1	TR178205_c8_g1_i4	Gene.2056::TR178205_c8_g1_i4::g.2056::m.2056	593-3142[+]	PF05729.11^NACHT^NACHT domain^204-358^E:8.2e-21`PF13516.5^LRR_6^Leucine Rich repeat^775-796^E:0.75	.	GO:0005515^molecular_function^protein binding
TR178411_c1_g1	TR178411_c1_g1_i1	Gene.2505::TR178411_c1_g1_i1::g.2505::m.2505	133-2067[+]	PF00531.21^Death^Death domain^26-94^E:5.1e-05`PF05729.11^NACHT^NACHT domain^194-341^E:6.6e-16`PF13516.5^LRR_6^Leucine Rich repeat^621-640^E:0.0021	.	GO:0005515^molecular_function^protein binding`GO:0007165^biological_process^signal transduction
TR178411_c1_g1	TR178411_c1_g1_i2	Gene.2506::TR178411_c1_g1_i2::g.2506::m.2506	364-2283[+]	PF00531.21^Death^Death domain^21-89^E:5.1e-05`PF05729.11^NACHT^NACHT domain^189-336^E:5.1e-16`PF13516.5^LRR_6^Leucine Rich repeat^616-635^E:0.0021	.	GO:0005515^molecular_function^protein binding`GO:0007165^biological_process^signal transduction
TR178477_c0_g1	TR178477_c0_g1_i1	Gene.401::TR178477_c0_g1_i1::g.401::m.401	1-2265[+]	PF05729.11^NACHT^NACHT domain^302-457^E:1.1e-22	.	.
TR178477_c0_g1	TR178477_c0_g1_i3	Gene.404::TR178477_c0_g1_i3::g.404::m.404	1-1323[+]	PF05729.11^NACHT^NACHT domain^302-440^E:2.6e-18`PF00004.28^AAA^ATPase family associated with various cellular activities (AAA)^304-402^E:0.0002	.	GO:0005524^molecular_function^ATP binding
TR178477_c0_g1	TR178477_c0_g1_i5	Gene.406::TR178477_c0_g1_i5::g.406::m.406	111-2270[+]	PF05729.11^NACHT^NACHT domain^267-422^E:1e-22	.	.
TR178477_c0_g1	TR178477_c0_g1_i7	Gene.409::TR178477_c0_g1_i7::g.409::m.409	201-2357[+]	PF05729.11^NACHT^NACHT domain^265-418^E:3e-21	.	.
TR178477_c0_g1	TR178477_c0_g1_i8	Gene.411::TR178477_c0_g1_i8::g.411::m.411	201-2363[+]	PF05729.11^NACHT^NACHT domain^268-423^E:1e-22	.	.
TR178479_c0_g2	TR178479_c0_g2_i3	Gene.414::TR178479_c0_g2_i3::g.414::m.414	3-1529[+]	PF05729.11^NACHT^NACHT domain^1-146^E:5.8e-11	.	.
TR178479_c0_g2	TR178479_c0_g2_i4	Gene.415::TR178479_c0_g2_i4::g.415::m.415	3-1901[+]	PF05729.11^NACHT^NACHT domain^1-146^E:8.6e-11`PF13516.5^LRR_6^Leucine Rich repeat^530-547^E:0.29	.	GO:0005515^molecular_function^protein binding
TR178701_c0_g4	TR178701_c0_g4_i1	Gene.1041::TR178701_c0_g4_i1::g.1041::m.1041	3-2462[+]	PF00240.22^ubiquitin^Ubiquitin family^1-40^E:4.1e-05`PF05729.11^NACHT^NACHT domain^120-267^E:1.8e-20`PF00004.28^AAA^ATPase family associated with various cellular activities (AAA)^121-221^E:5.8e-05`PF13516.5^LRR_6^Leucine Rich repeat^565-582^E:0.2`PF13516.5^LRR_6^Leucine Rich repeat^672-691^E:0.054`PF13516.5^LRR_6^Leucine Rich repeat^701-721^E:1.4`PF13516.5^LRR_6^Leucine Rich repeat^727-749^E:0.0…	.	GO:0005515^molecular_function^protein binding`GO:0005524^molecular_function^ATP binding
TR178701_c0_g4	TR178701_c0_g4_i2	Gene.1042::TR178701_c0_g4_i2::g.1042::m.1042	3-2708[+]	PF00240.22^ubiquitin^Ubiquitin family^1-40^E:4.6e-05`PF05729.11^NACHT^NACHT domain^120-271^E:3.1e-22`PF00004.28^AAA^ATPase family associated with various cellular activities (AAA)^121-216^E:8.7e-05`PF13516.5^LRR_6^Leucine Rich repeat^720-742^E:0.065`PF13516.5^LRR_6^Leucine Rich repeat^748-767^E:0.042`PF13516.5^LRR_6^Leucine Rich repeat^774-795^E:0.19`PF13516.5^LRR_6^Leucine Rich repeat^801-823^E:…	.	GO:0005515^molecular_function^protein binding`GO:0005524^molecular_function^ATP binding
TR178968_c5_g3	TR178968_c5_g3_i9	Gene.1975::TR178968_c5_g3_i9::g.1975::m.1975	3-752[+]	PF05729.11^NACHT^NACHT domain^112-239^E:5.5e-19	.	.
TR178968_c6_g1	TR178968_c6_g1_i1	Gene.1976::TR178968_c6_g1_i1::g.1976::m.1976	509-3[-]	PF05729.11^NACHT^NACHT domain^1-142^E:1.7e-14	.	.
TR179270_c0_g1	TR179270_c0_g1_i1	Gene.975::TR179270_c0_g1_i1::g.975::m.975	677-4189[+]	PF05729.11^NACHT^NACHT domain^19-175^E:9.9e-13`PF13516.5^LRR_6^Leucine Rich repeat^520-541^E:0.027`PF13516.5^LRR_6^Leucine Rich repeat^591-613^E:0.011`PF13516.5^LRR_6^Leucine Rich repeat^619-641^E:0.085`PF13516.5^LRR_6^Leucine Rich repeat^778-800^E:0.0017`PF13516.5^LRR_6^Leucine Rich repeat^805-825^E:0.059`PF13516.5^LRR_6^Leucine Rich repeat^834-856^E:0.0002`PF13516.5^LRR_6^Leucine Rich repeat^86…	.	GO:0005515^molecular_function^protein binding
TR179270_c0_g1	TR179270_c0_g1_i3	Gene.978::TR179270_c0_g1_i3::g.978::m.978	643-4155[+]	PF05729.11^NACHT^NACHT domain^19-175^E:9.9e-13`PF13516.5^LRR_6^Leucine Rich repeat^520-541^E:0.027`PF13516.5^LRR_6^Leucine Rich repeat^591-613^E:0.011`PF13516.5^LRR_6^Leucine Rich repeat^619-641^E:0.085`PF13516.5^LRR_6^Leucine Rich repeat^778-800^E:0.0017`PF13516.5^LRR_6^Leucine Rich repeat^805-825^E:0.059`PF13516.5^LRR_6^Leucine Rich repeat^834-856^E:0.0002`PF13516.5^LRR_6^Leucine Rich repeat^86…	.	GO:0005515^molecular_function^protein binding
TR179270_c0_g1	TR179270_c0_g1_i4	Gene.981::TR179270_c0_g1_i4::g.981::m.981	114-4190[+]	PF05729.11^NACHT^NACHT domain^206-362^E:1.5e-12`PF13516.5^LRR_6^Leucine Rich repeat^707-728^E:0.032`PF13516.5^LRR_6^Leucine Rich repeat^778-800^E:0.013`PF13516.5^LRR_6^Leucine Rich repeat^806-828^E:0.1`PF13516.5^LRR_6^Leucine Rich repeat^965-987^E:0.002`PF13516.5^LRR_6^Leucine Rich repeat^992-1012^E:0.07`PF13516.5^LRR_6^Leucine Rich repeat^1021-1043^E:0.00024`PF13516.5^LRR_6^Leucine Rich repeat^1…	.	GO:0005515^molecular_function^protein binding
TR179270_c0_g1	TR179270_c0_g1_i6	Gene.986::TR179270_c0_g1_i6::g.986::m.986	114-4178[+]	PF05729.11^NACHT^NACHT domain^206-362^E:1.5e-12`PF13516.5^LRR_6^Leucine Rich repeat^704-725^E:0.032`PF13516.5^LRR_6^Leucine Rich repeat^775-797^E:0.013`PF13516.5^LRR_6^Leucine Rich repeat^803-825^E:0.1`PF13516.5^LRR_6^Leucine Rich repeat^962-984^E:0.002`PF13516.5^LRR_6^Leucine Rich repeat^989-1009^E:0.07`PF13516.5^LRR_6^Leucine Rich repeat^1018-1040^E:0.00024`PF13516.5^LRR_6^Leucine Rich repeat^1…	.	GO:0005515^molecular_function^protein binding
TR179270_c0_g1	TR179270_c0_g1_i7	Gene.988::TR179270_c0_g1_i7::g.988::m.988	80-4156[+]	PF05729.11^NACHT^NACHT domain^206-362^E:1.5e-12`PF13516.5^LRR_6^Leucine Rich repeat^707-728^E:0.032`PF13516.5^LRR_6^Leucine Rich repeat^778-800^E:0.013`PF13516.5^LRR_6^Leucine Rich repeat^806-828^E:0.1`PF13516.5^LRR_6^Leucine Rich repeat^965-987^E:0.002`PF13516.5^LRR_6^Leucine Rich repeat^992-1012^E:0.07`PF13516.5^LRR_6^Leucine Rich repeat^1021-1043^E:0.00024`PF13516.5^LRR_6^Leucine Rich repeat^1…	.	GO:0005515^molecular_function^protein binding
TR179270_c0_g1	TR179270_c0_g1_i8	Gene.990::TR179270_c0_g1_i8::g.990::m.990	114-3485[+]	PF05729.11^NACHT^NACHT domain^206-362^E:1.2e-12`PF13516.5^LRR_6^Leucine Rich repeat^707-728^E:0.026`PF13516.5^LRR_6^Leucine Rich repeat^778-800^E:0.011`PF13516.5^LRR_6^Leucine Rich repeat^806-828^E:0.081`PF13516.5^LRR_6^Leucine Rich repeat^965-987^E:0.0016`PF13516.5^LRR_6^Leucine Rich repeat^992-1012^E:0.056`PF13516.5^LRR_6^Leucine Rich repeat^1021-1043^E:0.00019`PF13516.5^LRR_6^Leucine Rich repe…	.	GO:0005515^molecular_function^protein binding
TR179270_c0_g1	TR179270_c0_g1_i9	Gene.994::TR179270_c0_g1_i9::g.994::m.994	80-4144[+]	PF05729.11^NACHT^NACHT domain^206-362^E:1.5e-12`PF13516.5^LRR_6^Leucine Rich repeat^704-725^E:0.032`PF13516.5^LRR_6^Leucine Rich repeat^775-797^E:0.013`PF13516.5^LRR_6^Leucine Rich repeat^803-825^E:0.1`PF13516.5^LRR_6^Leucine Rich repeat^962-984^E:0.002`PF13516.5^LRR_6^Leucine Rich repeat^989-1009^E:0.07`PF13516.5^LRR_6^Leucine Rich repeat^1018-1040^E:0.00024`PF13516.5^LRR_6^Leucine Rich repeat^1…	.	GO:0005515^molecular_function^protein binding
TR179752_c1_g7	TR179752_c1_g7_i1	Gene.417::TR179752_c1_g7_i1::g.417::m.417	1-1818[+]	PF05729.11^NACHT^NACHT domain^278-429^E:3.8e-18	.	.
TR179813_c1_g2	TR179813_c1_g2_i1	Gene.985::TR179813_c1_g2_i1::g.985::m.985	1-567[+]	PF05729.11^NACHT^NACHT domain^117-177^E:1.1e-09	.	.
TR179813_c1_g2	TR179813_c1_g2_i2	Gene.986::TR179813_c1_g2_i2::g.986::m.986	868-2940[+]	PF05729.11^NACHT^NACHT domain^44-199^E:1.4e-18	.	.
TR179813_c1_g2	TR179813_c1_g2_i5	Gene.993::TR179813_c1_g2_i5::g.993::m.993	1305-3299[+]	PF05729.11^NACHT^NACHT domain^44-199^E:1.3e-18	.	.
TR179813_c1_g2	TR179813_c1_g2_i6	Gene.996::TR179813_c1_g2_i6::g.996::m.996	1-408[+]	PF05729.11^NACHT^NACHT domain^64-124^E:5e-10	.	.
TR179813_c1_g2	TR179813_c1_g2_i7	Gene.997::TR179813_c1_g2_i7::g.997::m.997	855-2003[+]	PF05729.11^NACHT^NACHT domain^44-199^E:4.3e-19	.	.
TR179813_c1_g2	TR179813_c1_g2_i9	Gene.1001::TR179813_c1_g2_i9::g.1001::m.1001	868-2940[+]	PF05729.11^NACHT^NACHT domain^44-199^E:1.4e-18	.	.
TR179813_c1_g2	TR179813_c1_g2_i10	Gene.1004::TR179813_c1_g2_i10::g.1004::m.1004	1-372[+]	PF05729.11^NACHT^NACHT domain^52-112^E:4.2e-10	.	.
TR179813_c1_g2	TR179813_c1_g2_i11	Gene.1005::TR179813_c1_g2_i11::g.1005::m.1005	586-1089[+]	PF05729.11^NACHT^NACHT domain^96-156^E:2.3e-07	.	.
TR179813_c1_g2	TR179813_c1_g2_i12	Gene.1007::TR179813_c1_g2_i12::g.1007::m.1007	1-567[+]	PF05729.11^NACHT^NACHT domain^117-177^E:1e-09	.	.
TR180285_c0_g4	TR180285_c0_g4_i1	Gene.254::TR180285_c0_g4_i1::g.254::m.254	913-3723[+]	PF05729.11^NACHT^NACHT domain^32-118^E:1.1e-09`PF13516.5^LRR_6^Leucine Rich repeat^540-560^E:1.5`PF13516.5^LRR_6^Leucine Rich repeat^732-755^E:0.0024`PF13516.5^LRR_6^Leucine Rich repeat^761-783^E:0.0012`PF13516.5^LRR_6^Leucine Rich repeat^788-810^E:0.00033	.	GO:0005515^molecular_function^protein binding
TR180285_c0_g4	TR180285_c0_g4_i2	Gene.256::TR180285_c0_g4_i2::g.256::m.256	1-402[+]	PF05729.11^NACHT^NACHT domain^27-127^E:9.4e-12	.	.
TR180599_c1_g1	TR180599_c1_g1_i1	Gene.1570::TR180599_c1_g1_i1::g.1570::m.1570	2-781[+]	PF05729.11^NACHT^NACHT domain^8-83^E:3.1e-06	.	.
TR180828_c4_g9	TR180828_c4_g9_i1	Gene.168::TR180828_c4_g9_i1::g.168::m.168	556-2[-]	PF05729.11^NACHT^NACHT domain^98-181^E:6.3e-10	.	.
TR180865_c0_g1	TR180865_c0_g1_i1	Gene.619::TR180865_c0_g1_i1::g.619::m.619	177-2804[+]	PF05729.11^NACHT^NACHT domain^217-365^E:6.7e-24`PF13516.5^LRR_6^Leucine Rich repeat^726-749^E:0.0069`PF13516.5^LRR_6^Leucine Rich repeat^755-777^E:0.005`PF13516.5^LRR_6^Leucine Rich repeat^782-803^E:1.7`PF13516.5^LRR_6^Leucine Rich repeat^810-832^E:3.5e-05`PF00560.32^LRR_1^Leucine Rich Repeat^812-832^E:0.28	.	GO:0005515^molecular_function^protein binding
TR180865_c0_g1	TR180865_c0_g1_i2	Gene.620::TR180865_c0_g1_i2::g.620::m.620	392-1435[+]	PF05729.11^NACHT^NACHT domain^200-344^E:5.5e-22	.	.
TR180865_c0_g1	TR180865_c0_g1_i3	Gene.621::TR180865_c0_g1_i3::g.621::m.621	177-2813[+]	PF05729.11^NACHT^NACHT domain^217-365^E:6.8e-24`PF13516.5^LRR_6^Leucine Rich repeat^729-752^E:0.0069`PF13516.5^LRR_6^Leucine Rich repeat^758-780^E:0.005`PF13516.5^LRR_6^Leucine Rich repeat^785-806^E:1.7`PF13516.5^LRR_6^Leucine Rich repeat^813-835^E:3.5e-05`PF00560.32^LRR_1^Leucine Rich Repeat^815-835^E:0.28	.	GO:0005515^molecular_function^protein binding
TR180865_c0_g1	TR180865_c0_g1_i4	Gene.622::TR180865_c0_g1_i4::g.622::m.622	392-1957[+]	PF05729.11^NACHT^NACHT domain^200-348^E:2.8e-24	.	.
TR180865_c0_g1	TR180865_c0_g1_i5	Gene.623::TR180865_c0_g1_i5::g.623::m.623	3-1190[+]	PF05729.11^NACHT^NACHT domain^246-394^E:1.6e-24	.	.
TR180865_c0_g1	TR180865_c0_g1_i6	Gene.624::TR180865_c0_g1_i6::g.624::m.624	3-1184[+]	PF05729.11^NACHT^NACHT domain^246-390^E:7.2e-22	.	.
TR181079_c0_g9	TR181079_c0_g9_i1	Gene.1292::TR181079_c0_g9_i1::g.1292::m.1292	395-3010[+]	PF05729.11^NACHT^NACHT domain^229-383^E:3.9e-21`PF13516.5^LRR_6^Leucine Rich repeat^799-817^E:0.068	.	GO:0005515^molecular_function^protein binding
TR181079_c0_g9	TR181079_c0_g9_i2	Gene.1293::TR181079_c0_g9_i2::g.1293::m.1293	253-2868[+]	PF05729.11^NACHT^NACHT domain^229-383^E:3.9e-21`PF13516.5^LRR_6^Leucine Rich repeat^799-817^E:0.068	.	GO:0005515^molecular_function^protein binding
TR181079_c0_g9	TR181079_c0_g9_i3	Gene.1295::TR181079_c0_g9_i3::g.1295::m.1295	253-2868[+]	PF05729.11^NACHT^NACHT domain^229-383^E:3.9e-21`PF13516.5^LRR_6^Leucine Rich repeat^799-817^E:0.068	.	GO:0005515^molecular_function^protein binding
TR181079_c0_g9	TR181079_c0_g9_i4	Gene.1296::TR181079_c0_g9_i4::g.1296::m.1296	391-3006[+]	PF05729.11^NACHT^NACHT domain^229-383^E:3.9e-21`PF13516.5^LRR_6^Leucine Rich repeat^799-817^E:0.068	.	GO:0005515^molecular_function^protein binding
TR181097_c2_g2	TR181097_c2_g2_i2	Gene.1556::TR181097_c2_g2_i2::g.1556::m.1556	63-5783[+]	PF05729.11^NACHT^NACHT domain^221-372^E:1.3e-17`PF13516.5^LRR_6^Leucine Rich repeat^1364-1383^E:1.3`PF13516.5^LRR_6^Leucine Rich repeat^1491-1506^E:0.027	.	GO:0005515^molecular_function^protein binding
TR181116_c1_g1	TR181116_c1_g1_i1	Gene.1698::TR181116_c1_g1_i1::g.1698::m.1698	2-409[+]	PF05729.11^NACHT^NACHT domain^10-82^E:4.8e-09	.	.
TR181352_c3_g2	TR181352_c3_g2_i1	Gene.82::TR181352_c3_g2_i1::g.82::m.82	476-3160[+]	PF05729.11^NACHT^NACHT domain^120-269^E:4.1e-19`PF13516.5^LRR_6^Leucine Rich repeat^741-760^E:0.0057`PF13516.5^LRR_6^Leucine Rich repeat^768-788^E:1.9	.	GO:0005515^molecular_function^protein binding
TR181352_c3_g2	TR181352_c3_g2_i2	Gene.84::TR181352_c3_g2_i2::g.84::m.84	119-2980[+]	PF05729.11^NACHT^NACHT domain^179-328^E:4.5e-19`PF13516.5^LRR_6^Leucine Rich repeat^800-819^E:0.0061`PF13516.5^LRR_6^Leucine Rich repeat^827-847^E:2	.	GO:0005515^molecular_function^protein binding
TR181935_c0_g1	TR181935_c0_g1_i1	Gene.2188::TR181935_c0_g1_i1::g.2188::m.2188	1159-6015[+]	PF05729.11^NACHT^NACHT domain^175-327^E:1.4e-17`PF13516.5^LRR_6^Leucine Rich repeat^938-961^E:0.012`PF13516.5^LRR_6^Leucine Rich repeat^968-989^E:0.077`PF13516.5^LRR_6^Leucine Rich repeat^1162-1185^E:0.23`PF13516.5^LRR_6^Leucine Rich repeat^1466-1487^E:0.023`PF13516.5^LRR_6^Leucine Rich repeat^1492-1515^E:0.0017`PF13516.5^LRR_6^Leucine Rich repeat^1551-1568^E:0.33	.	GO:0005515^molecular_function^protein binding
TR182262_c0_g2	TR182262_c0_g2_i1	Gene.761::TR182262_c0_g2_i1::g.761::m.761	3-614[+]	PF05729.11^NACHT^NACHT domain^1-149^E:1e-12	.	.
TR182643_c3_g15	TR182643_c3_g15_i1	Gene.145::TR182643_c3_g15_i1::g.145::m.145	2-793[+]	PF05729.11^NACHT^NACHT domain^20-166^E:5.8e-22`PF00004.28^AAA^ATPase family associated with various cellular activities (AAA)^22-136^E:6.5e-05	.	GO:0005524^molecular_function^ATP binding
TR182643_c3_g15	TR182643_c3_g15_i2	Gene.146::TR182643_c3_g15_i2::g.146::m.146	2-478[+]	PF05729.11^NACHT^NACHT domain^20-159^E:4.6e-20`PF00004.28^AAA^ATPase family associated with various cellular activities (AAA)^22-145^E:6.1e-06	.	GO:0005524^molecular_function^ATP binding
TR182643_c3_g15	TR182643_c3_g15_i6	Gene.150::TR182643_c3_g15_i6::g.150::m.150	2-793[+]	PF05729.11^NACHT^NACHT domain^20-166^E:1.2e-21`PF00004.28^AAA^ATPase family associated with various cellular activities (AAA)^22-107^E:4.2e-05	.	GO:0005524^molecular_function^ATP binding
TR182643_c3_g15	TR182643_c3_g15_i7	Gene.151::TR182643_c3_g15_i7::g.151::m.151	2-532[+]	PF05729.11^NACHT^NACHT domain^20-166^E:2.9e-21`PF00004.28^AAA^ATPase family associated with various cellular activities (AAA)^22-145^E:3.5e-06	.	GO:0005524^molecular_function^ATP binding
TR182647_c1_g1	TR182647_c1_g1_i1	Gene.180::TR182647_c1_g1_i1::g.180::m.180	3-983[+]	PF05729.11^NACHT^NACHT domain^1-143^E:6.1e-15	.	.
TR182647_c4_g1	TR182647_c4_g1_i1	Gene.186::TR182647_c4_g1_i1::g.186::m.186	2-382[+]	PF05729.11^NACHT^NACHT domain^45-125^E:2.9e-10	.	.
TR182661_c3_g9	TR182661_c3_g9_i1	Gene.285::TR182661_c3_g9_i1::g.285::m.285	1-303[+]	PF05729.11^NACHT^NACHT domain^2-90^E:2.1e-12	.	.
TR182661_c3_g9	TR182661_c3_g9_i2	Gene.286::TR182661_c3_g9_i2::g.286::m.286	1-354[+]	PF05729.11^NACHT^NACHT domain^1-116^E:9.1e-19	.	.
TR182661_c3_g10	TR182661_c3_g10_i2	Gene.288::TR182661_c3_g10_i2::g.288::m.288	182-586[+]	PF05729.11^NACHT^NACHT domain^53-119^E:1.2e-07	.	.
TR182661_c3_g11	TR182661_c3_g11_i1	Gene.289::TR182661_c3_g11_i1::g.289::m.289	1-627[+]	PF05729.11^NACHT^NACHT domain^11-111^E:1.6e-10	.	.
TR182661_c3_g12	TR182661_c3_g12_i2	Gene.292::TR182661_c3_g12_i2::g.292::m.292	2-589[+]	PF05729.11^NACHT^NACHT domain^4-101^E:1.8e-09	.	.
TR182661_c3_g11	TR182661_c3_g11_i4	Gene.293::TR182661_c3_g11_i4::g.293::m.293	3-416[+]	PF05729.11^NACHT^NACHT domain^21-123^E:1.2e-11	.	.
TR182661_c3_g12	TR182661_c3_g12_i3	Gene.294::TR182661_c3_g12_i3::g.294::m.294	1-741[+]	PF05729.11^NACHT^NACHT domain^2-148^E:1.6e-20	.	.
TR182661_c3_g11	TR182661_c3_g11_i6	Gene.295::TR182661_c3_g11_i6::g.295::m.295	3-695[+]	PF05729.11^NACHT^NACHT domain^21-122^E:9.8e-11	.	.
TR182661_c3_g12	TR182661_c3_g12_i4	Gene.296::TR182661_c3_g12_i4::g.296::m.296	2-487[+]	PF05729.11^NACHT^NACHT domain^4-101^E:2.1e-10	.	.
TR182661_c4_g1	TR182661_c4_g1_i1	Gene.298::TR182661_c4_g1_i1::g.298::m.298	3-497[+]	PF05729.11^NACHT^NACHT domain^15-86^E:1.1e-09	.	.
TR182681_c4_g2	TR182681_c4_g2_i1	Gene.597::TR182681_c4_g2_i1::g.597::m.597	6866-111[-]	PF05729.11^NACHT^NACHT domain^180-338^E:3.8e-24`PF13516.5^LRR_6^Leucine Rich repeat^1487-1504^E:1.9`PF13516.5^LRR_6^Leucine Rich repeat^1598-1619^E:0.047`PF13516.5^LRR_6^Leucine Rich repeat^1764-1785^E:0.038`PF13516.5^LRR_6^Leucine Rich repeat^1847-1864^E:0.91`PF13516.5^LRR_6^Leucine Rich repeat^1925-1946^E:0.33`PF13516.5^LRR_6^Leucine Rich repeat^1987-2008^E:0.21`PF13516.5^LRR_6^Leucine Rich rep…	.	GO:0005515^molecular_function^protein binding
TR182681_c4_g6	TR182681_c4_g6_i1	Gene.607::TR182681_c4_g6_i1::g.607::m.607	425-3[-]	PF05729.11^NACHT^NACHT domain^36-115^E:2.4e-12	.	.
TR183036_c1_g4	TR183036_c1_g4_i1	Gene.1742::TR183036_c1_g4_i1::g.1742::m.1742	118-6702[+]	PF05729.11^NACHT^NACHT domain^228-386^E:3.7e-24`PF13516.5^LRR_6^Leucine Rich repeat^1535-1552^E:1.8`PF13516.5^LRR_6^Leucine Rich repeat^1646-1667^E:0.045`PF13516.5^LRR_6^Leucine Rich repeat^1812-1833^E:0.037`PF13516.5^LRR_6^Leucine Rich repeat^1895-1912^E:0.89`PF13516.5^LRR_6^Leucine Rich repeat^1973-1994^E:0.32`PF13516.5^LRR_6^Leucine Rich repeat^2035-2056^E:0.21`PF13516.5^LRR_6^Leucine Rich rep…	.	GO:0005515^molecular_function^protein binding
TR183836_c0_g1	TR183836_c0_g1_i1	Gene.1732::TR183836_c0_g1_i1::g.1732::m.1732	1-390[+]	PF05729.11^NACHT^NACHT domain^5-127^E:4.5e-09	sigP:1^10^0.461^YES	.
TR184012_c6_g10	TR184012_c6_g10_i1	Gene.1956::TR184012_c6_g10_i1::g.1956::m.1956	2-622[+]	PF05729.11^NACHT^NACHT domain^2-143^E:1.1e-16`PF00004.28^AAA^ATPase family associated with various cellular activities (AAA)^2-124^E:0.00026	.	GO:0005524^molecular_function^ATP binding
TR184012_c6_g10	TR184012_c6_g10_i4	Gene.1957::TR184012_c6_g10_i4::g.1957::m.1957	2-313[+]	PF05729.11^NACHT^NACHT domain^2-97^E:4e-13`PF00004.28^AAA^ATPase family associated with various cellular activities (AAA)^2-90^E:7.4e-05	.	GO:0005524^molecular_function^ATP binding
TR184012_c6_g10	TR184012_c6_g10_i6	Gene.1959::TR184012_c6_g10_i6::g.1959::m.1959	2-355[+]	PF05729.11^NACHT^NACHT domain^2-117^E:6.3e-17`PF00004.28^AAA^ATPase family associated with various cellular activities (AAA)^2-111^E:2.7e-05	.	GO:0005524^molecular_function^ATP binding
TR184012_c6_g10	TR184012_c6_g10_i8	Gene.1962::TR184012_c6_g10_i8::g.1962::m.1962	2-622[+]	PF05729.11^NACHT^NACHT domain^2-143^E:2.7e-16`PF00004.28^AAA^ATPase family associated with various cellular activities (AAA)^2-128^E:3.7e-06	.	GO:0005524^molecular_function^ATP binding
TR184054_c0_g2	TR184054_c0_g2_i1	Gene.208::TR184054_c0_g2_i1::g.208::m.208	3-1121[+]	PF05729.11^NACHT^NACHT domain^19-168^E:1.5e-18	.	.
TR184054_c0_g2	TR184054_c0_g2_i2	Gene.209::TR184054_c0_g2_i2::g.209::m.209	3-854[+]	PF05729.11^NACHT^NACHT domain^19-170^E:8.9e-18	.	.
TR184054_c0_g2	TR184054_c0_g2_i3	Gene.210::TR184054_c0_g2_i3::g.210::m.210	3-1244[+]	PF05729.11^NACHT^NACHT domain^19-171^E:7.4e-18	.	.
TR184057_c4_g5	TR184057_c4_g5_i1	Gene.225::TR184057_c4_g5_i1::g.225::m.225	3-461[+]	PF05729.11^NACHT^NACHT domain^70-135^E:6.8e-11	.	.
TR184057_c4_g5	TR184057_c4_g5_i2	Gene.226::TR184057_c4_g5_i2::g.226::m.226	3-515[+]	PF05729.11^NACHT^NACHT domain^70-166^E:4.2e-14	.	.
TR184057_c4_g5	TR184057_c4_g5_i4	Gene.228::TR184057_c4_g5_i4::g.228::m.228	1-645[+]	PF05729.11^NACHT^NACHT domain^94-215^E:1.7e-18	.	.
TR184057_c4_g5	TR184057_c4_g5_i5	Gene.229::TR184057_c4_g5_i5::g.229::m.229	1-375[+]	PF05729.11^NACHT^NACHT domain^4-111^E:1.2e-11	.	.
TR184057_c4_g5	TR184057_c4_g5_i8	Gene.231::TR184057_c4_g5_i8::g.231::m.231	3-590[+]	PF05729.11^NACHT^NACHT domain^70-195^E:7e-21	.	.
TR184388_c2_g4	TR184388_c2_g4_i1	Gene.1136::TR184388_c2_g4_i1::g.1136::m.1136	1-2649[+]	PF05729.11^NACHT^NACHT domain^19-96^E:2.1e-09`PF13516.5^LRR_6^Leucine Rich repeat^365-381^E:0.015`PF13516.5^LRR_6^Leucine Rich repeat^457-480^E:0.0019`PF13516.5^LRR_6^Leucine Rich repeat^485-508^E:0.0012`PF13516.5^LRR_6^Leucine Rich repeat^513-531^E:0.013`PF13516.5^LRR_6^Leucine Rich repeat^542-563^E:0.46`PF13516.5^LRR_6^Leucine Rich repeat^731-753^E:0.086`PF13516.5^LRR_6^Leucine Rich repeat^759-…	.	GO:0005515^molecular_function^protein binding
TR184388_c2_g4	TR184388_c2_g4_i2	Gene.1139::TR184388_c2_g4_i2::g.1139::m.1139	1-2088[+]	PF05729.11^NACHT^NACHT domain^19-96^E:1.5e-09`PF13516.5^LRR_6^Leucine Rich repeat^365-381^E:0.011`PF13516.5^LRR_6^Leucine Rich repeat^457-480^E:0.0014`PF13516.5^LRR_6^Leucine Rich repeat^485-508^E:0.00093`PF13516.5^LRR_6^Leucine Rich repeat^513-531^E:0.0099`PF13516.5^LRR_6^Leucine Rich repeat^542-563^E:0.35	.	GO:0005515^molecular_function^protein binding
TR184388_c2_g4	TR184388_c2_g4_i3	Gene.1141::TR184388_c2_g4_i3::g.1141::m.1141	2-2908[+]	PF05729.11^NACHT^NACHT domain^28-182^E:2.6e-20`PF13516.5^LRR_6^Leucine Rich repeat^451-467^E:0.015`PF13516.5^LRR_6^Leucine Rich repeat^543-566^E:0.0021`PF13516.5^LRR_6^Leucine Rich repeat^571-594^E:0.0014`PF13516.5^LRR_6^Leucine Rich repeat^599-617^E:0.014`PF13516.5^LRR_6^Leucine Rich repeat^628-649^E:0.51`PF13516.5^LRR_6^Leucine Rich repeat^817-839^E:0.095`PF13516.5^LRR_6^Leucine Rich repeat^845…	.	GO:0005515^molecular_function^protein binding
TR184388_c2_g4	TR184388_c2_g4_i4	Gene.1144::TR184388_c2_g4_i4::g.1144::m.1144	2-2347[+]	PF05729.11^NACHT^NACHT domain^28-182^E:1.8e-20`PF13516.5^LRR_6^Leucine Rich repeat^451-467^E:0.013`PF13516.5^LRR_6^Leucine Rich repeat^543-566^E:0.0054`PF13516.5^LRR_6^Leucine Rich repeat^571-593^E:0.0093`PF13516.5^LRR_6^Leucine Rich repeat^600-617^E:0.026`PF13516.5^LRR_6^Leucine Rich repeat^628-649^E:0.4	.	GO:0005515^molecular_function^protein binding
TR184388_c2_g4	TR184388_c2_g4_i5	Gene.1146::TR184388_c2_g4_i5::g.1146::m.1146	3-2660[+]	PF05729.11^NACHT^NACHT domain^22-98^E:8.4e-10`PF13516.5^LRR_6^Leucine Rich repeat^368-384^E:0.015`PF13516.5^LRR_6^Leucine Rich repeat^460-483^E:0.0019`PF13516.5^LRR_6^Leucine Rich repeat^488-511^E:0.0012`PF13516.5^LRR_6^Leucine Rich repeat^516-534^E:0.013`PF13516.5^LRR_6^Leucine Rich repeat^545-566^E:0.46`PF13516.5^LRR_6^Leucine Rich repeat^734-756^E:0.086`PF13516.5^LRR_6^Leucine Rich repeat^762-…	.	GO:0005515^molecular_function^protein binding
TR184388_c2_g4	TR184388_c2_g4_i6	Gene.1154::TR184388_c2_g4_i6::g.1154::m.1154	2-2287[+]	PF05729.11^NACHT^NACHT domain^28-182^E:1.8e-20`PF13516.5^LRR_6^Leucine Rich repeat^451-467^E:0.012`PF13516.5^LRR_6^Leucine Rich repeat^543-566^E:0.0023`PF13516.5^LRR_6^Leucine Rich repeat^571-594^E:0.001`PF13516.5^LRR_6^Leucine Rich repeat^599-617^E:0.011`PF13516.5^LRR_6^Leucine Rich repeat^628-649^E:0.39	.	GO:0005515^molecular_function^protein binding
TR184388_c2_g4	TR184388_c2_g4_i8	Gene.1159::TR184388_c2_g4_i8::g.1159::m.1159	1-1083[+]	PF05729.11^NACHT^NACHT domain^19-96^E:5.5e-10	.	.
TR184388_c2_g6	TR184388_c2_g6_i1	Gene.1161::TR184388_c2_g6_i1::g.1161::m.1161	2-361[+]	PF05729.11^NACHT^NACHT domain^28-119^E:7.1e-12	.	.
TR184403_c1_g2	TR184403_c1_g2_i1	Gene.1390::TR184403_c1_g2_i1::g.1390::m.1390	3-569[+]	PF05729.11^NACHT^NACHT domain^1-72^E:1.3e-10	.	.
TR184403_c4_g3	TR184403_c4_g3_i1	Gene.1394::TR184403_c4_g3_i1::g.1394::m.1394	3-545[+]	PF05729.11^NACHT^NACHT domain^73-174^E:6.6e-12	.	.
TR184403_c4_g3	TR184403_c4_g3_i2	Gene.1395::TR184403_c4_g3_i2::g.1395::m.1395	225-1043[+]	PF05729.11^NACHT^NACHT domain^143-269^E:5.7e-17	.	.
TR184403_c4_g3	TR184403_c4_g3_i5	Gene.1398::TR184403_c4_g3_i5::g.1398::m.1398	2-319[+]	PF05729.11^NACHT^NACHT domain^53-104^E:2.8e-08	.	.
TR184403_c4_g3	TR184403_c4_g3_i6	Gene.1399::TR184403_c4_g3_i6::g.1399::m.1399	2-301[+]	PF05729.11^NACHT^NACHT domain^53-93^E:2.2e-07	.	.
TR184403_c4_g3	TR184403_c4_g3_i8	Gene.1401::TR184403_c4_g3_i8::g.1401::m.1401	2-550[+]	PF05729.11^NACHT^NACHT domain^53-179^E:1.9e-17	.	.
TR184403_c4_g3	TR184403_c4_g3_i9	Gene.1402::TR184403_c4_g3_i9::g.1402::m.1402	1-336[+]	PF05729.11^NACHT^NACHT domain^65-105^E:2.8e-07	.	.
TR184423_c1_g4	TR184423_c1_g4_i2	Gene.1560::TR184423_c1_g4_i2::g.1560::m.1560	402-1[-]	PF05729.11^NACHT^NACHT domain^1-69^E:7.2e-08	.	.
TR184423_c1_g5	TR184423_c1_g5_i1	Gene.1561::TR184423_c1_g5_i1::g.1561::m.1561	508-2[-]	PF05729.11^NACHT^NACHT domain^57-126^E:4.8e-10	.	.
TR184435_c3_g1	TR184435_c3_g1_i2	Gene.1636::TR184435_c3_g1_i2::g.1636::m.1636	1-3444[+]	PF05729.11^NACHT^NACHT domain^637-787^E:1.7e-18`PF13516.5^LRR_6^Leucine Rich repeat^1069-1086^E:1.7	.	GO:0005515^molecular_function^protein binding
TR184435_c3_g1	TR184435_c3_g1_i8	Gene.1643::TR184435_c3_g1_i8::g.1643::m.1643	1-3447[+]	PF05729.11^NACHT^NACHT domain^638-788^E:7.8e-19`PF13516.5^LRR_6^Leucine Rich repeat^1070-1087^E:1.7	.	GO:0005515^molecular_function^protein binding
TR184440_c6_g1	TR184440_c6_g1_i1	Gene.1668::TR184440_c6_g1_i1::g.1668::m.1668	80-3895[+]	PF05729.11^NACHT^NACHT domain^219-374^E:7.8e-19`PF13516.5^LRR_6^Leucine Rich repeat^715-732^E:0.01`PF13516.5^LRR_6^Leucine Rich repeat^1107-1130^E:0.1`PF13516.5^LRR_6^Leucine Rich repeat^1221-1242^E:0.77`PF13516.5^LRR_6^Leucine Rich repeat^1249-1271^E:0.85	.	GO:0005515^molecular_function^protein binding
TR184440_c6_g1	TR184440_c6_g1_i2	Gene.1673::TR184440_c6_g1_i2::g.1673::m.1673	80-3247[+]	PF05729.11^NACHT^NACHT domain^219-374^E:2.5e-19`PF13516.5^LRR_6^Leucine Rich repeat^715-732^E:0.046	.	GO:0005515^molecular_function^protein binding
TR184440_c6_g1	TR184440_c6_g1_i3	Gene.1675::TR184440_c6_g1_i3::g.1675::m.1675	80-2482[+]	PF05729.11^NACHT^NACHT domain^219-374^E:3.9e-19`PF13516.5^LRR_6^Leucine Rich repeat^715-732^E:0.033	.	GO:0005515^molecular_function^protein binding
TR184440_c6_g1	TR184440_c6_g1_i4	Gene.1677::TR184440_c6_g1_i4::g.1677::m.1677	1-573[+]	PF05729.11^NACHT^NACHT domain^76-190^E:1.3e-12	.	.
TR184711_c5_g2	TR184711_c5_g2_i1	Gene.3::TR184711_c5_g2_i1::g.3::m.3	2-301[+]	PF05729.11^NACHT^NACHT domain^10-98^E:7.9e-10	.	.
TR184711_c5_g3	TR184711_c5_g3_i1	Gene.4::TR184711_c5_g3_i1::g.4::m.4	2-301[+]	PF05729.11^NACHT^NACHT domain^10-98^E:1.8e-09	.	.
TR184711_c6_g5	TR184711_c6_g5_i1	Gene.11::TR184711_c6_g5_i1::g.11::m.11	1-396[+]	PF05729.11^NACHT^NACHT domain^62-127^E:1.7e-09	.	.
TR184711_c6_g5	TR184711_c6_g5_i2	Gene.13::TR184711_c6_g5_i2::g.13::m.13	2-511[+]	PF05729.11^NACHT^NACHT domain^101-160^E:1.1e-08	.	.
TR184711_c6_g5	TR184711_c6_g5_i3	Gene.15::TR184711_c6_g5_i3::g.15::m.15	3-470[+]	PF05729.11^NACHT^NACHT domain^86-151^E:2.6e-09	.	.
TR184711_c6_g5	TR184711_c6_g5_i4	Gene.18::TR184711_c6_g5_i4::g.18::m.18	1-339[+]	PF05729.11^NACHT^NACHT domain^44-103^E:4.1e-09	.	.
TR184711_c6_g5	TR184711_c6_g5_i5	Gene.20::TR184711_c6_g5_i5::g.20::m.20	1-342[+]	PF05729.11^NACHT^NACHT domain^44-109^E:1.2e-09	.	.
TR184711_c6_g5	TR184711_c6_g5_i6	Gene.23::TR184711_c6_g5_i6::g.23::m.23	1-393[+]	PF05729.11^NACHT^NACHT domain^62-121^E:6.1e-09	.	.
TR184711_c6_g5	TR184711_c6_g5_i7	Gene.25::TR184711_c6_g5_i7::g.25::m.25	1-342[+]	PF05729.11^NACHT^NACHT domain^45-104^E:8.7e-10	.	.
TR184717_c11_g3	TR184717_c11_g3_i2	Gene.85::TR184717_c11_g3_i2::g.85::m.85	313-2[-]	PF05729.11^NACHT^NACHT domain^11-103^E:6.2e-12	.	.
TR184717_c11_g10	TR184717_c11_g10_i1	Gene.86::TR184717_c11_g10_i1::g.86::m.86	403-2[-]	PF05729.11^NACHT^NACHT domain^48-95^E:7.8e-08	.	.
TR184717_c11_g10	TR184717_c11_g10_i5	Gene.87::TR184717_c11_g10_i5::g.87::m.87	403-2[-]	PF05729.11^NACHT^NACHT domain^48-95^E:8.5e-08	.	.
TR184717_c11_g10	TR184717_c11_g10_i6	Gene.88::TR184717_c11_g10_i6::g.88::m.88	313-2[-]	PF05729.11^NACHT^NACHT domain^11-103^E:3.6e-12	.	.
TR184717_c11_g10	TR184717_c11_g10_i7	Gene.89::TR184717_c11_g10_i7::g.89::m.89	419-3[-]	PF05729.11^NACHT^NACHT domain^48-139^E:3e-11	.	.
TR184717_c11_g13	TR184717_c11_g13_i1	Gene.90::TR184717_c11_g13_i1::g.90::m.90	424-2[-]	PF05729.11^NACHT^NACHT domain^47-140^E:2.5e-12	.	.
TR185061_c8_g3	TR185061_c8_g3_i1	Gene.1144::TR185061_c8_g3_i1::g.1144::m.1144	2-1090[+]	PF05729.11^NACHT^NACHT domain^75-232^E:4e-20	.	.
TR185061_c8_g3	TR185061_c8_g3_i2	Gene.1145::TR185061_c8_g3_i2::g.1145::m.1145	2-1090[+]	PF05729.11^NACHT^NACHT domain^75-232^E:5.2e-20	.	.
TR185121_c18_g2	TR185121_c18_g2_i1	Gene.1712::TR185121_c18_g2_i1::g.1712::m.1712	2-343[+]	PF05729.11^NACHT^NACHT domain^74-106^E:1.5e-06	.	.
TR185121_c18_g8	TR185121_c18_g8_i1	Gene.1713::TR185121_c18_g8_i1::g.1713::m.1713	1-546[+]	PF05729.11^NACHT^NACHT domain^29-106^E:2.2e-06	.	.
TR185121_c18_g8	TR185121_c18_g8_i2	Gene.1714::TR185121_c18_g8_i2::g.1714::m.1714	3-1322[+]	PF05729.11^NACHT^NACHT domain^8-156^E:1.7e-17`PF00004.28^AAA^ATPase family associated with various cellular activities (AAA)^10-126^E:1.4e-05	.	GO:0005524^molecular_function^ATP binding
TR185300_c0_g1	TR185300_c0_g1_i1	Gene.1851::TR185300_c0_g1_i1::g.1851::m.1851	3-515[+]	PF05729.11^NACHT^NACHT domain^124-162^E:2.6e-06	.	.
TR185385_c5_g1	TR185385_c5_g1_i1	Gene.66::TR185385_c5_g1_i1::g.66::m.66	3-914[+]	PF05729.11^NACHT^NACHT domain^135-291^E:1.5e-22	.	.
TR185388_c1_g2	TR185388_c1_g2_i2	Gene.110::TR185388_c1_g2_i2::g.110::m.110	3-2675[+]	PF05729.11^NACHT^NACHT domain^171-326^E:3.4e-20	.	.
TR185388_c1_g2	TR185388_c1_g2_i5	Gene.111::TR185388_c1_g2_i5::g.111::m.111	1-462[+]	PF05729.11^NACHT^NACHT domain^113-153^E:4.6e-08	.	.
TR185388_c1_g2	TR185388_c1_g2_i6	Gene.112::TR185388_c1_g2_i6::g.112::m.112	1-462[+]	PF05729.11^NACHT^NACHT domain^113-153^E:3.7e-08	.	.
TR185391_c6_g2	TR185391_c6_g2_i1	Gene.157::TR185391_c6_g2_i1::g.157::m.157	3-353[+]	PF05729.11^NACHT^NACHT domain^67-108^E:7.1e-07	.	.
TR185391_c6_g3	TR185391_c6_g3_i1	Gene.158::TR185391_c6_g3_i1::g.158::m.158	1-618[+]	PF05729.11^NACHT^NACHT domain^51-200^E:1.9e-19	.	.
TR185391_c6_g3	TR185391_c6_g3_i5	Gene.161::TR185391_c6_g3_i5::g.161::m.161	1-516[+]	PF05729.11^NACHT^NACHT domain^12-86^E:5e-08	.	.
TR185391_c6_g10	TR185391_c6_g10_i1	Gene.165::TR185391_c6_g10_i1::g.165::m.165	1-384[+]	PF05729.11^NACHT^NACHT domain^71-125^E:6e-08	.	.
TR185409_c9_g16	TR185409_c9_g16_i1	Gene.371::TR185409_c9_g16_i1::g.371::m.371	146-1732[+]	PF05729.11^NACHT^NACHT domain^206-354^E:3.9e-22	.	.
TR188434_c0_g1	TR188434_c0_g1_i1	Gene.2511::TR188434_c0_g1_i1::g.2511::m.2511	2-3403[+]	PF05729.11^NACHT^NACHT domain^441-598^E:2.2e-19	.	.
TR194364_c0_g1	TR194364_c0_g1_i1	Gene.242::TR194364_c0_g1_i1::g.242::m.242	2-670[+]	PF05729.11^NACHT^NACHT domain^1-147^E:3.8e-16	.	.
TR194816_c0_g1	TR194816_c0_g1_i1	Gene.392::TR194816_c0_g1_i1::g.392::m.392	2-430[+]	PF05729.11^NACHT^NACHT domain^27-143^E:4.4e-15	.	.
TR197875_c0_g1	TR197875_c0_g1_i1	Gene.1518::TR197875_c0_g1_i1::g.1518::m.1518	1-345[+]	PF05729.11^NACHT^NACHT domain^74-115^E:4.6e-09	.	.
TR199889_c0_g1	TR199889_c0_g1_i1	Gene.356::TR199889_c0_g1_i1::g.356::m.356	1-420[+]	PF05729.11^NACHT^NACHT domain^14-140^E:2.9e-17	.	.
TR206370_c0_g1	TR206370_c0_g1_i1	Gene.1579::TR206370_c0_g1_i1::g.1579::m.1579	325-2[-]	PF05729.11^NACHT^NACHT domain^1-107^E:5.8e-12	.	.
TR212469_c0_g1	TR212469_c0_g1_i1	Gene.2750::TR212469_c0_g1_i1::g.2750::m.2750	3-392[+]	PF05729.11^NACHT^NACHT domain^1-120^E:1.6e-16	.	.
TR216833_c0_g1	TR216833_c0_g1_i1	Gene.1857::TR216833_c0_g1_i1::g.1857::m.1857	2-586[+]	PF05729.11^NACHT^NACHT domain^45-127^E:9.3e-10	.	.
TR217724_c0_g1	TR217724_c0_g1_i1	Gene.2565::TR217724_c0_g1_i1::g.2565::m.2565	3-440[+]	PF05729.11^NACHT^NACHT domain^27-106^E:3.2e-08	.	.
TR219708_c0_g1	TR219708_c0_g1_i1	Gene.838::TR219708_c0_g1_i1::g.838::m.838	2-451[+]	PF05729.11^NACHT^NACHT domain^18-147^E:6.6e-07	.	.
TR223828_c0_g1	TR223828_c0_g1_i1	Gene.187::TR223828_c0_g1_i1::g.187::m.187	444-1[-]	PF05729.11^NACHT^NACHT domain^1-144^E:2e-20	.	.
TR226214_c0_g1	TR226214_c0_g1_i1	Gene.1985::TR226214_c0_g1_i1::g.1985::m.1985	1-774[+]	PF05729.11^NACHT^NACHT domain^11-83^E:1.4e-07	.	.
TR226319_c0_g1	TR226319_c0_g1_i1	Gene.2022::TR226319_c0_g1_i1::g.2022::m.2022	1-411[+]	PF05729.11^NACHT^NACHT domain^1-130^E:7.1e-19	.	.
TR226617_c0_g1	TR226617_c0_g1_i1	Gene.2256::TR226617_c0_g1_i1::g.2256::m.2256	2-721[+]	PF05729.11^NACHT^NACHT domain^14-111^E:8.4e-10	.	.
TR229618_c0_g1	TR229618_c0_g1_i1	Gene.631::TR229618_c0_g1_i1::g.631::m.631	3-722[+]	PF05729.11^NACHT^NACHT domain^176-230^E:5.9e-11	.	.
TR230158_c0_g1	TR230158_c0_g1_i1	Gene.950::TR230158_c0_g1_i1::g.950::m.950	1-453[+]	PF05729.11^NACHT^NACHT domain^1-109^E:3e-10	.	.
TR234607_c0_g1	TR234607_c0_g1_i1	Gene.642::TR234607_c0_g1_i1::g.642::m.642	3-1109[+]	PF05729.11^NACHT^NACHT domain^1-145^E:9.7e-14	.	.
TR241284_c0_g1	TR241284_c0_g1_i1	Gene.1450::TR241284_c0_g1_i1::g.1450::m.1450	3-392[+]	PF05729.11^NACHT^NACHT domain^14-88^E:4.2e-11	.	.
TR242827_c0_g1	TR242827_c0_g1_i1	Gene.2057::TR242827_c0_g1_i1::g.2057::m.2057	2-322[+]	PF05729.11^NACHT^NACHT domain^1-107^E:1.6e-10	.	.
TR243150_c0_g1	TR243150_c0_g1_i1	Gene.2209::TR243150_c0_g1_i1::g.2209::m.2209	2-625[+]	PF05729.11^NACHT^NACHT domain^44-202^E:4e-24	.	.
TR246229_c0_g1	TR246229_c0_g1_i1	Gene.1123::TR246229_c0_g1_i1::g.1123::m.1123	444-1[-]	PF05729.11^NACHT^NACHT domain^10-83^E:1.1e-09	.	.
TR251072_c0_g1	TR251072_c0_g1_i1	Gene.1138::TR251072_c0_g1_i1::g.1138::m.1138	2-376[+]	PF05729.11^NACHT^NACHT domain^9-125^E:7.3e-13	.	.
TR255685_c0_g1	TR255685_c0_g1_i1	Gene.815::TR255685_c0_g1_i1::g.815::m.815	2-337[+]	PF05729.11^NACHT^NACHT domain^1-110^E:1.9e-14	.	.
TR256959_c0_g1	TR256959_c0_g1_i1	Gene.1286::TR256959_c0_g1_i1::g.1286::m.1286	3-413[+]	PF05729.11^NACHT^NACHT domain^11-84^E:1.8e-07	.	.
TR257363_c0_g1	TR257363_c0_g1_i1	Gene.1366::TR257363_c0_g1_i1::g.1366::m.1366	544-23[-]	PF05729.11^NACHT^NACHT domain^111-169^E:3.3e-10	.	.
TR267185_c0_g1	TR267185_c0_g1_i1	Gene.2494::TR267185_c0_g1_i1::g.2494::m.2494	466-2[-]	PF05729.11^NACHT^NACHT domain^16-113^E:4e-06	.	.
TR273757_c0_g1	TR273757_c0_g1_i1	Gene.701::TR273757_c0_g1_i1::g.701::m.701	1-432[+]	PF05729.11^NACHT^NACHT domain^98-141^E:3.1e-07	.	.
TR278581_c0_g1	TR278581_c0_g1_i1	Gene.259::TR278581_c0_g1_i1::g.259::m.259	3-512[+]	PF05729.11^NACHT^NACHT domain^23-108^E:1.5e-07	.	.
TR279029_c0_g1	TR279029_c0_g1_i1	Gene.410::TR279029_c0_g1_i1::g.410::m.410	3-452[+]	PF05729.11^NACHT^NACHT domain^1-76^E:7.5e-10	.	.
TR281594_c0_g1	TR281594_c0_g1_i1	Gene.1894::TR281594_c0_g1_i1::g.1894::m.1894	3-395[+]	PF05729.11^NACHT^NACHT domain^1-131^E:3.1e-14	.	.
TR284521_c0_g1	TR284521_c0_g1_i1	Gene.901::TR284521_c0_g1_i1::g.901::m.901	3-365[+]	PF05729.11^NACHT^NACHT domain^23-92^E:1.3e-06	.	.
TR289270_c0_g1	TR289270_c0_g1_i1	Gene.1110::TR289270_c0_g1_i1::g.1110::m.1110	506-3[-]	PF05729.11^NACHT^NACHT domain^1-145^E:2.3e-17	.	.
TR289481_c0_g1	TR289481_c0_g1_i1	Gene.1285::TR289481_c0_g1_i1::g.1285::m.1285	1-2823[+]	PF05729.11^NACHT^NACHT domain^2-155^E:8.3e-15`PF13516.5^LRR_6^Leucine Rich repeat^660-682^E:0.00036`PF13516.5^LRR_6^Leucine Rich repeat^689-708^E:1.8`PF13516.5^LRR_6^Leucine Rich repeat^788-810^E:0.0014`PF13516.5^LRR_6^Leucine Rich repeat^816-837^E:0.13`PF13516.5^LRR_6^Leucine Rich repeat^845-867^E:0.47`PF13516.5^LRR_6^Leucine Rich repeat^872-895^E:0.004`PF13516.5^LRR_6^Leucine Rich repeat^900-91…	.	GO:0005515^molecular_function^protein binding
TR296580_c0_g1	TR296580_c0_g1_i1	Gene.2645::TR296580_c0_g1_i1::g.2645::m.2645	2-541[+]	PF05729.11^NACHT^NACHT domain^8-161^E:1.1e-20	.	.
TR299803_c0_g1	TR299803_c0_g1_i1	Gene.1343::TR299803_c0_g1_i1::g.1343::m.1343	3-440[+]	PF05729.11^NACHT^NACHT domain^64-118^E:1.4e-08	.	.
TR302257_c0_g1	TR302257_c0_g1_i1	Gene.3016::TR302257_c0_g1_i1::g.3016::m.3016	2-655[+]	PF05729.11^NACHT^NACHT domain^1-142^E:2e-18	.	.
TR303942_c0_g1	TR303942_c0_g1_i1	Gene.962::TR303942_c0_g1_i1::g.962::m.962	2-418[+]	PF05729.11^NACHT^NACHT domain^27-121^E:6.8e-11`PF00004.28^AAA^ATPase family associated with various cellular activities (AAA)^28-120^E:0.00039	.	GO:0005524^molecular_function^ATP binding
TR305563_c0_g1	TR305563_c0_g1_i1	Gene.1926::TR305563_c0_g1_i1::g.1926::m.1926	1-492[+]	PF05729.11^NACHT^NACHT domain^42-163^E:3.6e-19	.	.
TR307219_c0_g1	TR307219_c0_g1_i1	Gene.3004::TR307219_c0_g1_i1::g.3004::m.3004	300-1[-]	PF05729.11^NACHT^NACHT domain^2-92^E:2.7e-11	.	.
TR308906_c0_g1	TR308906_c0_g1_i1	Gene.630::TR308906_c0_g1_i1::g.630::m.630	3-689[+]	PF05729.11^NACHT^NACHT domain^1-144^E:2.8e-06	.	.
TR309218_c0_g1	TR309218_c0_g1_i1	Gene.897::TR309218_c0_g1_i1::g.897::m.897	3-374[+]	PF05729.11^NACHT^NACHT domain^1-121^E:1.2e-15	.	.
TR311904_c0_g1	TR311904_c0_g1_i1	Gene.2251::TR311904_c0_g1_i1::g.2251::m.2251	392-3[-]	PF05729.11^NACHT^NACHT domain^1-68^E:5e-09	.	.
TR317004_c0_g1	TR317004_c0_g1_i1	Gene.1666::TR317004_c0_g1_i1::g.1666::m.1666	3-509[+]	PF05729.11^NACHT^NACHT domain^22-93^E:1.1e-07	.	.
TR328138_c0_g1	TR328138_c0_g1_i1	Gene.220::TR328138_c0_g1_i1::g.220::m.220	1-369[+]	PF05729.11^NACHT^NACHT domain^9-91^E:4.4e-08	.	.
TR330235_c0_g1	TR330235_c0_g1_i1	Gene.1090::TR330235_c0_g1_i1::g.1090::m.1090	3-434[+]	PF05729.11^NACHT^NACHT domain^84-139^E:8.7e-09	.	.
#
###Dysidea avara SRCR-domain containing genes
#gene_id	#transcript_id	#prot_id	#prot_coords	#pfam	#signalP	#gene_ontology_pfam
TR2142_c0_g1	TR2142_c0_g1_i1	Gene.2339::TR2142_c0_g1_i1::g.2339::m.2339	443-3[-]	PF00530.17^SRCR^Scavenger receptor cysteine-rich domain^54-143^E:1.4e-23	.	GO:0005044^molecular_function^scavenger receptor activity`GO:0016020^cellular_component^membrane
TR4742_c0_g1	TR4742_c0_g1_i1	Gene.1069::TR4742_c0_g1_i1::g.1069::m.1069	3-347[+]	PF00530.17^SRCR^Scavenger receptor cysteine-rich domain^8-51^E:2.5e-11`PF00530.17^SRCR^Scavenger receptor cysteine-rich domain^66-112^E:3.4e-14	.	GO:0005044^molecular_function^scavenger receptor activity`GO:0016020^cellular_component^membrane
TR4742_c0_g2	TR4742_c0_g2_i1	Gene.1071::TR4742_c0_g2_i1::g.1071::m.1071	3-347[+]	PF00530.17^SRCR^Scavenger receptor cysteine-rich domain^8-51^E:2e-11`PF00530.17^SRCR^Scavenger receptor cysteine-rich domain^66-112^E:3.4e-14	.	GO:0005044^molecular_function^scavenger receptor activity`GO:0016020^cellular_component^membrane
TR7085_c0_g1	TR7085_c0_g1_i1	Gene.142::TR7085_c0_g1_i1::g.142::m.142	1-330[+]	PF00530.17^SRCR^Scavenger receptor cysteine-rich domain^1-83^E:6.8e-25	.	GO:0005044^molecular_function^scavenger receptor activity`GO:0016020^cellular_component^membrane
TR12662_c0_g1	TR12662_c0_g1_i1	Gene.3053::TR12662_c0_g1_i1::g.3053::m.3053	3-497[+]	PF00530.17^SRCR^Scavenger receptor cysteine-rich domain^35-131^E:7.7e-30	.	GO:0005044^molecular_function^scavenger receptor activity`GO:0016020^cellular_component^membrane
TR19821_c0_g1	TR19821_c0_g1_i1	Gene.3096::TR19821_c0_g1_i1::g.3096::m.3096	387-1[-]	PF00530.17^SRCR^Scavenger receptor cysteine-rich domain^9-105^E:1.3e-17`PF15494.5^SRCR_2^Scavenger receptor cysteine-rich domain^16-108^E:3.1e-06	.	GO:0005044^molecular_function^scavenger receptor activity`GO:0016020^cellular_component^membrane
TR25628_c0_g1	TR25628_c0_g1_i1	Gene.2191::TR25628_c0_g1_i1::g.2191::m.2191	2-331[+]	PF00530.17^SRCR^Scavenger receptor cysteine-rich domain^1-88^E:2e-13	.	GO:0005044^molecular_function^scavenger receptor activity`GO:0016020^cellular_component^membrane
TR25904_c0_g1	TR25904_c0_g1_i1	Gene.2302::TR25904_c0_g1_i1::g.2302::m.2302	3-317[+]	PF00530.17^SRCR^Scavenger receptor cysteine-rich domain^13-55^E:2.4e-08`PF00530.17^SRCR^Scavenger receptor cysteine-rich domain^67-105^E:6.3e-14	.	GO:0005044^molecular_function^scavenger receptor activity`GO:0016020^cellular_component^membrane
TR28357_c0_g1	TR28357_c0_g1_i1	Gene.1032::TR28357_c0_g1_i1::g.1032::m.1032	90-902[+]	PF00530.17^SRCR^Scavenger receptor cysteine-rich domain^52-159^E:9.5e-15	sigP:1^21^0.72^YES	GO:0005044^molecular_function^scavenger receptor activity`GO:0016020^cellular_component^membrane
TR28357_c0_g2	TR28357_c0_g2_i1	Gene.1035::TR28357_c0_g2_i1::g.1035::m.1035	91-903[+]	PF00530.17^SRCR^Scavenger receptor cysteine-rich domain^52-159^E:9.5e-15	sigP:1^21^0.72^YES	GO:0005044^molecular_function^scavenger receptor activity`GO:0016020^cellular_component^membrane
TR31038_c0_g1	TR31038_c0_g1_i1	Gene.323::TR31038_c0_g1_i1::g.323::m.323	1-336[+]	PF00530.17^SRCR^Scavenger receptor cysteine-rich domain^1-77^E:9.2e-19	.	GO:0005044^molecular_function^scavenger receptor activity`GO:0016020^cellular_component^membrane
TR31751_c0_g1	TR31751_c0_g1_i1	Gene.968::TR31751_c0_g1_i1::g.968::m.968	344-3[-]	PF00530.17^SRCR^Scavenger receptor cysteine-rich domain^1-69^E:5.6e-15`PF00530.17^SRCR^Scavenger receptor cysteine-rich domain^80-114^E:3e-08	.	GO:0005044^molecular_function^scavenger receptor activity`GO:0016020^cellular_component^membrane
TR35859_c0_g1	TR35859_c0_g1_i1	Gene.2836::TR35859_c0_g1_i1::g.2836::m.2836	3-344[+]	PF00530.17^SRCR^Scavenger receptor cysteine-rich domain^1-81^E:6e-15	.	GO:0005044^molecular_function^scavenger receptor activity`GO:0016020^cellular_component^membrane
TR36327_c0_g1	TR36327_c0_g1_i1	Gene.3495::TR36327_c0_g1_i1::g.3495::m.3495	1-603[+]	PF00530.17^SRCR^Scavenger receptor cysteine-rich domain^9-95^E:2.5e-09	.	GO:0005044^molecular_function^scavenger receptor activity`GO:0016020^cellular_component^membrane
TR36549_c0_g1	TR36549_c0_g1_i1	Gene.3772::TR36549_c0_g1_i1::g.3772::m.3772	3-449[+]	PF00530.17^SRCR^Scavenger receptor cysteine-rich domain^26-119^E:7.9e-18	.	GO:0005044^molecular_function^scavenger receptor activity`GO:0016020^cellular_component^membrane
TR36825_c0_g1	TR36825_c0_g1_i1	Gene.4097::TR36825_c0_g1_i1::g.4097::m.4097	1-465[+]	PF00530.17^SRCR^Scavenger receptor cysteine-rich domain^35-130^E:1.5e-14	.	GO:0005044^molecular_function^scavenger receptor activity`GO:0016020^cellular_component^membrane
TR41011_c0_g2	TR41011_c0_g2_i1	Gene.7::TR41011_c0_g2_i1::g.7::m.7	1-480[+]	PF00530.17^SRCR^Scavenger receptor cysteine-rich domain^3-69^E:2.5e-14	.	GO:0005044^molecular_function^scavenger receptor activity`GO:0016020^cellular_component^membrane
TR44680_c0_g1	TR44680_c0_g1_i1	Gene.113::TR44680_c0_g1_i1::g.113::m.113	2-298[+]	PF00530.17^SRCR^Scavenger receptor cysteine-rich domain^2-95^E:8.8e-09	.	GO:0005044^molecular_function^scavenger receptor activity`GO:0016020^cellular_component^membrane
TR45839_c0_g1	TR45839_c0_g1_i1	Gene.1269::TR45839_c0_g1_i1::g.1269::m.1269	1-309[+]	PF00530.17^SRCR^Scavenger receptor cysteine-rich domain^1-75^E:8.2e-20	.	GO:0005044^molecular_function^scavenger receptor activity`GO:0016020^cellular_component^membrane
TR52055_c0_g1	TR52055_c0_g1_i1	Gene.750::TR52055_c0_g1_i1::g.750::m.750	2-388[+]	PF00530.17^SRCR^Scavenger receptor cysteine-rich domain^31-121^E:2.4e-25	.	GO:0005044^molecular_function^scavenger receptor activity`GO:0016020^cellular_component^membrane
TR55423_c0_g2	TR55423_c0_g2_i1	Gene.1404::TR55423_c0_g2_i1::g.1404::m.1404	50-925[+]	PF00530.17^SRCR^Scavenger receptor cysteine-rich domain^103-199^E:7.9e-20`PF00530.17^SRCR^Scavenger receptor cysteine-rich domain^211-289^E:9.2e-21	sigP:1^20^0.816^YES	GO:0005044^molecular_function^scavenger receptor activity`GO:0016020^cellular_component^membrane
TR56299_c0_g1	TR56299_c0_g1_i1	Gene.2297::TR56299_c0_g1_i1::g.2297::m.2297	2-301[+]	PF00530.17^SRCR^Scavenger receptor cysteine-rich domain^2-84^E:9.4e-26	.	GO:0005044^molecular_function^scavenger receptor activity`GO:0016020^cellular_component^membrane
TR56299_c0_g2	TR56299_c0_g2_i1	Gene.2298::TR56299_c0_g2_i1::g.2298::m.2298	2-301[+]	PF00530.17^SRCR^Scavenger receptor cysteine-rich domain^2-84^E:9.4e-26	.	GO:0005044^molecular_function^scavenger receptor activity`GO:0016020^cellular_component^membrane
TR59687_c0_g1	TR59687_c0_g1_i1	Gene.1492::TR59687_c0_g1_i1::g.1492::m.1492	1-381[+]	PF00530.17^SRCR^Scavenger receptor cysteine-rich domain^19-115^E:1.2e-28	.	GO:0005044^molecular_function^scavenger receptor activity`GO:0016020^cellular_component^membrane
TR60270_c0_g2	TR60270_c0_g2_i1	Gene.2068::TR60270_c0_g2_i1::g.2068::m.2068	3-308[+]	PF00530.17^SRCR^Scavenger receptor cysteine-rich domain^3-45^E:3.1e-10`PF00084.19^Sushi^Sushi repeat (SCR repeat)^49-98^E:6.4e-06	.	GO:0005044^molecular_function^scavenger receptor activity`GO:0016020^cellular_component^membrane
TR60270_c0_g3	TR60270_c0_g3_i1	Gene.2069::TR60270_c0_g3_i1::g.2069::m.2069	3-308[+]	PF00530.17^SRCR^Scavenger receptor cysteine-rich domain^3-45^E:6e-11`PF00084.19^Sushi^Sushi repeat (SCR repeat)^49-98^E:1.6e-05	.	GO:0005044^molecular_function^scavenger receptor activity`GO:0016020^cellular_component^membrane
TR62767_c0_g1	TR62767_c0_g1_i1	Gene.709::TR62767_c0_g1_i1::g.709::m.709	28-486[+]	PF00530.17^SRCR^Scavenger receptor cysteine-rich domain^29-122^E:1.1e-21	sigP:1^19^0.913^YES	GO:0005044^molecular_function^scavenger receptor activity`GO:0016020^cellular_component^membrane
TR62902_c0_g1	TR62902_c0_g1_i1	Gene.828::TR62902_c0_g1_i1::g.828::m.828	3-635[+]	PF00530.17^SRCR^Scavenger receptor cysteine-rich domain^57-156^E:5.8e-18`PF00530.17^SRCR^Scavenger receptor cysteine-rich domain^169-210^E:1e-07	.	GO:0005044^molecular_function^scavenger receptor activity`GO:0016020^cellular_component^membrane
TR62902_c1_g1	TR62902_c1_g1_i1	Gene.829::TR62902_c1_g1_i1::g.829::m.829	2-595[+]	PF00530.17^SRCR^Scavenger receptor cysteine-rich domain^74-168^E:6.9e-15	.	GO:0005044^molecular_function^scavenger receptor activity`GO:0016020^cellular_component^membrane
TR70946_c0_g1	TR70946_c0_g1_i1	Gene.2951::TR70946_c0_g1_i1::g.2951::m.2951	132-551[+]	PF00530.17^SRCR^Scavenger receptor cysteine-rich domain^27-120^E:3.4e-26	sigP:1^19^0.872^YES	GO:0005044^molecular_function^scavenger receptor activity`GO:0016020^cellular_component^membrane
TR71630_c0_g1	TR71630_c0_g1_i1	Gene.480::TR71630_c0_g1_i1::g.480::m.480	1-372[+]	PF00530.17^SRCR^Scavenger receptor cysteine-rich domain^1-66^E:1.6e-08	.	GO:0005044^molecular_function^scavenger receptor activity`GO:0016020^cellular_component^membrane
TR71630_c0_g2	TR71630_c0_g2_i1	Gene.481::TR71630_c0_g2_i1::g.481::m.481	1-372[+]	PF00530.17^SRCR^Scavenger receptor cysteine-rich domain^1-66^E:1.6e-08	.	GO:0005044^molecular_function^scavenger receptor activity`GO:0016020^cellular_component^membrane
TR72513_c0_g1	TR72513_c0_g1_i1	Gene.1353::TR72513_c0_g1_i1::g.1353::m.1353	3-314[+]	PF00530.17^SRCR^Scavenger receptor cysteine-rich domain^2-76^E:4.2e-17	.	GO:0005044^molecular_function^scavenger receptor activity`GO:0016020^cellular_component^membrane
TR72513_c0_g2	TR72513_c0_g2_i1	Gene.1354::TR72513_c0_g2_i1::g.1354::m.1354	3-314[+]	PF00530.17^SRCR^Scavenger receptor cysteine-rich domain^2-76^E:5.2e-17	.	GO:0005044^molecular_function^scavenger receptor activity`GO:0016020^cellular_component^membrane
TR74678_c0_g1	TR74678_c0_g1_i1	Gene.1099::TR74678_c0_g1_i1::g.1099::m.1099	1-1446[+]	PF13927.5^Ig_3^Immunoglobulin domain^5-80^E:3.8e-09`PF00047.24^ig^Immunoglobulin domain^5-84^E:3.9e-05`PF07679.15^I-set^Immunoglobulin I-set domain^6-93^E:2.6e-11`PF13895.5^Ig_2^Immunoglobulin domain^7-93^E:7.3e-07`PF07679.15^I-set^Immunoglobulin I-set domain^100-204^E:1.2e-11`PF13927.5^Ig_3^Immunoglobulin domain^100-191^E:9.3e-09`PF00047.24^ig^Immunoglobulin domain^115-201^E:4.8e-07`PF13927.5^Ig…	.	GO:0005515^molecular_function^protein binding`GO:0005044^molecular_function^scavenger receptor activity`GO:0016020^cellular_component^membrane
TR77237_c0_g1	TR77237_c0_g1_i1	Gene.499::TR77237_c0_g1_i1::g.499::m.499	345-1[-]	PF00530.17^SRCR^Scavenger receptor cysteine-rich domain^1-87^E:2.4e-27`PF15494.5^SRCR_2^Scavenger receptor cysteine-rich domain^5-33^E:2.8e-06	.	GO:0005044^molecular_function^scavenger receptor activity`GO:0016020^cellular_component^membrane
TR77237_c0_g2	TR77237_c0_g2_i1	Gene.500::TR77237_c0_g2_i1::g.500::m.500	307-2[-]	PF00530.17^SRCR^Scavenger receptor cysteine-rich domain^1-87^E:1.6e-27`PF15494.5^SRCR_2^Scavenger receptor cysteine-rich domain^5-35^E:1.8e-06	.	GO:0005044^molecular_function^scavenger receptor activity`GO:0016020^cellular_component^membrane
TR84481_c0_g1	TR84481_c0_g1_i1	Gene.2890::TR84481_c0_g1_i1::g.2890::m.2890	381-1[-]	PF00530.17^SRCR^Scavenger receptor cysteine-rich domain^41-125^E:1.5e-25	.	GO:0005044^molecular_function^scavenger receptor activity`GO:0016020^cellular_component^membrane
TR84481_c0_g2	TR84481_c0_g2_i1	Gene.2891::TR84481_c0_g2_i1::g.2891::m.2891	384-1[-]	PF00530.17^SRCR^Scavenger receptor cysteine-rich domain^42-126^E:1.5e-25	.	GO:0005044^molecular_function^scavenger receptor activity`GO:0016020^cellular_component^membrane
TR85577_c0_g4	TR85577_c0_g4_i2	Gene.744::TR85577_c0_g4_i2::g.744::m.744	1-342[+]	PF00530.17^SRCR^Scavenger receptor cysteine-rich domain^2-41^E:2.4e-09`PF00530.17^SRCR^Scavenger receptor cysteine-rich domain^57-104^E:1.1e-11	.	GO:0005044^molecular_function^scavenger receptor activity`GO:0016020^cellular_component^membrane
TR88128_c0_g1	TR88128_c0_g1_i2	Gene.969::TR88128_c0_g1_i2::g.969::m.969	140-835[+]	PF00530.17^SRCR^Scavenger receptor cysteine-rich domain^29-123^E:2.2e-11	sigP:1^18^0.859^YES	GO:0005044^molecular_function^scavenger receptor activity`GO:0016020^cellular_component^membrane
TR92051_c0_g1	TR92051_c0_g1_i1	Gene.2323::TR92051_c0_g1_i1::g.2323::m.2323	3-647[+]	PF00530.17^SRCR^Scavenger receptor cysteine-rich domain^1-61^E:8.8e-12`PF00530.17^SRCR^Scavenger receptor cysteine-rich domain^70-167^E:2.5e-32`PF00530.17^SRCR^Scavenger receptor cysteine-rich domain^179-215^E:7.4e-09	.	GO:0005044^molecular_function^scavenger receptor activity`GO:0016020^cellular_component^membrane
TR93188_c0_g2	TR93188_c0_g2_i1	Gene.472::TR93188_c0_g2_i1::g.472::m.472	299-3[-]	PF00530.17^SRCR^Scavenger receptor cysteine-rich domain^3-70^E:7.4e-18	.	GO:0005044^molecular_function^scavenger receptor activity`GO:0016020^cellular_component^membrane
TR100888_c0_g1	TR100888_c0_g1_i1	Gene.474::TR100888_c0_g1_i1::g.474::m.474	461-3[-]	PF00530.17^SRCR^Scavenger receptor cysteine-rich domain^23-121^E:3.1e-16	.	GO:0005044^molecular_function^scavenger receptor activity`GO:0016020^cellular_component^membrane
TR102388_c0_g1	TR102388_c0_g1_i1	Gene.2394::TR102388_c0_g1_i1::g.2394::m.2394	3-698[+]	PF00530.17^SRCR^Scavenger receptor cysteine-rich domain^1-83^E:8.9e-23`PF00530.17^SRCR^Scavenger receptor cysteine-rich domain^97-194^E:4.7e-31	.	GO:0005044^molecular_function^scavenger receptor activity`GO:0016020^cellular_component^membrane
TR102589_c0_g2	TR102589_c0_g2_i1	Gene.2611::TR102589_c0_g2_i1::g.2611::m.2611	94-534[+]	PF00530.17^SRCR^Scavenger receptor cysteine-rich domain^31-127^E:4e-29	sigP:1^21^0.633^YES	GO:0005044^molecular_function^scavenger receptor activity`GO:0016020^cellular_component^membrane
TR102796_c0_g2	TR102796_c0_g2_i1	Gene.2918::TR102796_c0_g2_i1::g.2918::m.2918	1-300[+]	PF00530.17^SRCR^Scavenger receptor cysteine-rich domain^2-70^E:2e-12	.	GO:0005044^molecular_function^scavenger receptor activity`GO:0016020^cellular_component^membrane
TR102796_c0_g3	TR102796_c0_g3_i1	Gene.2919::TR102796_c0_g3_i1::g.2919::m.2919	1-300[+]	PF00530.17^SRCR^Scavenger receptor cysteine-rich domain^2-72^E:2.3e-14	.	GO:0005044^molecular_function^scavenger receptor activity`GO:0016020^cellular_component^membrane
TR104032_c0_g1	TR104032_c0_g1_i1	Gene.1409::TR104032_c0_g1_i1::g.1409::m.1409	28-438[+]	PF00530.17^SRCR^Scavenger receptor cysteine-rich domain^36-133^E:1.6e-28	sigP:1^26^0.86^YES	GO:0005044^molecular_function^scavenger receptor activity`GO:0016020^cellular_component^membrane
TR105515_c0_g1	TR105515_c0_g1_i1	Gene.235::TR105515_c0_g1_i1::g.235::m.235	160-846[+]	PF00530.17^SRCR^Scavenger receptor cysteine-rich domain^40-140^E:3e-14	sigP:1^20^0.836^YES	GO:0005044^molecular_function^scavenger receptor activity`GO:0016020^cellular_component^membrane
TR108485_c1_g1	TR108485_c1_g1_i1	Gene.1986::TR108485_c1_g1_i1::g.1986::m.1986	2-721[+]	PF00530.17^SRCR^Scavenger receptor cysteine-rich domain^1-79^E:2.7e-20	.	GO:0005044^molecular_function^scavenger receptor activity`GO:0016020^cellular_component^membrane
TR109979_c0_g2	TR109979_c0_g2_i1	Gene.1188::TR109979_c0_g2_i1::g.1188::m.1188	3-350[+]	PF00530.17^SRCR^Scavenger receptor cysteine-rich domain^1-63^E:4.5e-06`PF00530.17^SRCR^Scavenger receptor cysteine-rich domain^71-114^E:1.6e-13`PF15494.5^SRCR_2^Scavenger receptor cysteine-rich domain^82-113^E:1.4e-06	.	GO:0005044^molecular_function^scavenger receptor activity`GO:0016020^cellular_component^membrane
TR111074_c0_g1	TR111074_c0_g1_i1	Gene.3003::TR111074_c0_g1_i1::g.3003::m.3003	187-657[+]	PF00530.17^SRCR^Scavenger receptor cysteine-rich domain^23-120^E:2.2e-28	sigP:1^16^0.723^YES	GO:0005044^molecular_function^scavenger receptor activity`GO:0016020^cellular_component^membrane
TR111074_c0_g1	TR111074_c0_g1_i2	Gene.3004::TR111074_c0_g1_i2::g.3004::m.3004	203-673[+]	PF00530.17^SRCR^Scavenger receptor cysteine-rich domain^23-120^E:2.2e-28	sigP:1^16^0.723^YES	GO:0005044^molecular_function^scavenger receptor activity`GO:0016020^cellular_component^membrane
TR113547_c1_g1	TR113547_c1_g1_i1	Gene.177::TR113547_c1_g1_i1::g.177::m.177	3-332[+]	PF00530.17^SRCR^Scavenger receptor cysteine-rich domain^1-76^E:9.8e-20	.	GO:0005044^molecular_function^scavenger receptor activity`GO:0016020^cellular_component^membrane
TR113547_c1_g3	TR113547_c1_g3_i1	Gene.178::TR113547_c1_g3_i1::g.178::m.178	3-332[+]	PF00530.17^SRCR^Scavenger receptor cysteine-rich domain^1-76^E:9.8e-20	.	GO:0005044^molecular_function^scavenger receptor activity`GO:0016020^cellular_component^membrane
TR113547_c2_g1	TR113547_c2_g1_i1	Gene.179::TR113547_c2_g1_i1::g.179::m.179	2-604[+]	PF00530.17^SRCR^Scavenger receptor cysteine-rich domain^13-53^E:1.9e-07`PF00530.17^SRCR^Scavenger receptor cysteine-rich domain^71-162^E:5.6e-22`PF00530.17^SRCR^Scavenger receptor cysteine-rich domain^174-200^E:3.3e-07	.	GO:0005044^molecular_function^scavenger receptor activity`GO:0016020^cellular_component^membrane
TR113547_c2_g1	TR113547_c2_g1_i2	Gene.180::TR113547_c2_g1_i2::g.180::m.180	2-1222[+]	PF00530.17^SRCR^Scavenger receptor cysteine-rich domain^13-51^E:6.5e-08`PF00530.17^SRCR^Scavenger receptor cysteine-rich domain^69-159^E:1.9e-19`PF00530.17^SRCR^Scavenger receptor cysteine-rich domain^171-272^E:1.4e-16`PF15494.5^SRCR_2^Scavenger receptor cysteine-rich domain^185-273^E:2.1e-06	.	GO:0005044^molecular_function^scavenger receptor activity`GO:0016020^cellular_component^membrane
TR117757_c1_g4	TR117757_c1_g4_i1	Gene.1890::TR117757_c1_g4_i1::g.1890::m.1890	3-509[+]	PF00530.17^SRCR^Scavenger receptor cysteine-rich domain^63-164^E:1.6e-13	.	GO:0005044^molecular_function^scavenger receptor activity`GO:0016020^cellular_component^membrane
TR117757_c1_g5	TR117757_c1_g5_i1	Gene.1892::TR117757_c1_g5_i1::g.1892::m.1892	3-410[+]	PF00530.17^SRCR^Scavenger receptor cysteine-rich domain^65-113^E:3e-09	.	GO:0005044^molecular_function^scavenger receptor activity`GO:0016020^cellular_component^membrane
TR117757_c1_g5	TR117757_c1_g5_i2	Gene.1893::TR117757_c1_g5_i2::g.1893::m.1893	3-500[+]	PF00530.17^SRCR^Scavenger receptor cysteine-rich domain^65-166^E:1.6e-13	.	GO:0005044^molecular_function^scavenger receptor activity`GO:0016020^cellular_component^membrane
TR117757_c1_g5	TR117757_c1_g5_i3	Gene.1894::TR117757_c1_g5_i3::g.1894::m.1894	264-623[+]	PF00530.17^SRCR^Scavenger receptor cysteine-rich domain^19-120^E:5.6e-14	.	GO:0005044^molecular_function^scavenger receptor activity`GO:0016020^cellular_component^membrane
TR117757_c1_g4	TR117757_c1_g4_i2	Gene.1895::TR117757_c1_g4_i2::g.1895::m.1895	3-377[+]	PF00530.17^SRCR^Scavenger receptor cysteine-rich domain^63-108^E:7.1e-09	.	GO:0005044^molecular_function^scavenger receptor activity`GO:0016020^cellular_component^membrane
TR117757_c1_g4	TR117757_c1_g4_i3	Gene.1896::TR117757_c1_g4_i3::g.1896::m.1896	3-833[+]	PF00530.17^SRCR^Scavenger receptor cysteine-rich domain^63-164^E:4e-13	.	GO:0005044^molecular_function^scavenger receptor activity`GO:0016020^cellular_component^membrane
TR117757_c1_g5	TR117757_c1_g5_i4	Gene.1897::TR117757_c1_g5_i4::g.1897::m.1897	3-410[+]	PF00530.17^SRCR^Scavenger receptor cysteine-rich domain^65-113^E:3e-09	.	GO:0005044^molecular_function^scavenger receptor activity`GO:0016020^cellular_component^membrane
TR117757_c1_g4	TR117757_c1_g4_i4	Gene.1898::TR117757_c1_g4_i4::g.1898::m.1898	3-548[+]	PF00530.17^SRCR^Scavenger receptor cysteine-rich domain^63-164^E:4.1e-13	.	GO:0005044^molecular_function^scavenger receptor activity`GO:0016020^cellular_component^membrane
TR118208_c0_g1	TR118208_c0_g1_i1	Gene.2772::TR118208_c0_g1_i1::g.2772::m.2772	38-811[+]	PF00530.17^SRCR^Scavenger receptor cysteine-rich domain^23-118^E:2e-19`PF00084.19^Sushi^Sushi repeat (SCR repeat)^122-176^E:5.9e-06	.	GO:0005044^molecular_function^scavenger receptor activity`GO:0016020^cellular_component^membrane
TR118208_c0_g1	TR118208_c0_g1_i2	Gene.2773::TR118208_c0_g1_i2::g.2773::m.2773	38-574[+]	PF00530.17^SRCR^Scavenger receptor cysteine-rich domain^23-118^E:8.1e-20`PF00084.19^Sushi^Sushi repeat (SCR repeat)^122-176^E:3e-06	.	GO:0005044^molecular_function^scavenger receptor activity`GO:0016020^cellular_component^membrane
TR120273_c0_g1	TR120273_c0_g1_i4	Gene.2571::TR120273_c0_g1_i4::g.2571::m.2571	2-310[+]	PF00530.17^SRCR^Scavenger receptor cysteine-rich domain^3-71^E:1.3e-14	.	GO:0005044^molecular_function^scavenger receptor activity`GO:0016020^cellular_component^membrane
TR121063_c0_g1	TR121063_c0_g1_i1	Gene.1908::TR121063_c0_g1_i1::g.1908::m.1908	3-1199[+]	PF00530.17^SRCR^Scavenger receptor cysteine-rich domain^228-323^E:3.2e-19	.	GO:0005044^molecular_function^scavenger receptor activity`GO:0016020^cellular_component^membrane
TR121063_c0_g1	TR121063_c0_g1_i2	Gene.1909::TR121063_c0_g1_i2::g.1909::m.1909	3-1742[+]	PF00530.17^SRCR^Scavenger receptor cysteine-rich domain^228-323^E:5.9e-19`PF07714.16^Pkinase_Tyr^Protein tyrosine kinase^437-580^E:5.6e-26`PF00069.24^Pkinase^Protein kinase domain^464-580^E:1.1e-10	.	GO:0005044^molecular_function^scavenger receptor activity`GO:0016020^cellular_component^membrane`GO:0004672^molecular_function^protein kinase activity`GO:0006468^biological_process^protein phosphorylation`GO:0005524^molecular_function^ATP binding
TR121708_c0_g1	TR121708_c0_g1_i1	Gene.3017::TR121708_c0_g1_i1::g.3017::m.3017	1-333[+]	PF00530.17^SRCR^Scavenger receptor cysteine-rich domain^2-61^E:2.3e-12`PF00530.17^SRCR^Scavenger receptor cysteine-rich domain^70-110^E:4.6e-15	.	GO:0005044^molecular_function^scavenger receptor activity`GO:0016020^cellular_component^membrane
TR121708_c2_g1	TR121708_c2_g1_i1	Gene.3018::TR121708_c2_g1_i1::g.3018::m.3018	311-862[+]	PF00530.17^SRCR^Scavenger receptor cysteine-rich domain^33-128^E:3.8e-26`PF00530.17^SRCR^Scavenger receptor cysteine-rich domain^142-183^E:3.2e-15	sigP:1^21^0.62^YES	GO:0005044^molecular_function^scavenger receptor activity`GO:0016020^cellular_component^membrane
TR122604_c0_g1	TR122604_c0_g1_i1	Gene.1572::TR122604_c0_g1_i1::g.1572::m.1572	3-299[+]	PF00530.17^SRCR^Scavenger receptor cysteine-rich domain^2-86^E:1.6e-07	.	GO:0005044^molecular_function^scavenger receptor activity`GO:0016020^cellular_component^membrane
TR122604_c0_g4	TR122604_c0_g4_i1	Gene.1573::TR122604_c0_g4_i1::g.1573::m.1573	3-299[+]	PF00530.17^SRCR^Scavenger receptor cysteine-rich domain^2-86^E:1.1e-06	.	GO:0005044^molecular_function^scavenger receptor activity`GO:0016020^cellular_component^membrane
TR122647_c0_g1	TR122647_c0_g1_i1	Gene.1694::TR122647_c0_g1_i1::g.1694::m.1694	122-421[+]	PF00530.17^SRCR^Scavenger receptor cysteine-rich domain^18-99^E:8.3e-25`PF15494.5^SRCR_2^Scavenger receptor cysteine-rich domain^27-69^E:6.6e-08	.	GO:0005044^molecular_function^scavenger receptor activity`GO:0016020^cellular_component^membrane
TR122647_c0_g2	TR122647_c0_g2_i1	Gene.1695::TR122647_c0_g2_i1::g.1695::m.1695	3-524[+]	PF00530.17^SRCR^Scavenger receptor cysteine-rich domain^1-78^E:2.4e-19`PF00530.17^SRCR^Scavenger receptor cysteine-rich domain^92-173^E:4.3e-24`PF15494.5^SRCR_2^Scavenger receptor cysteine-rich domain^101-142^E:2.5e-07	.	GO:0005044^molecular_function^scavenger receptor activity`GO:0016020^cellular_component^membrane
TR124140_c0_g1	TR124140_c0_g1_i1	Gene.1558::TR124140_c0_g1_i1::g.1558::m.1558	73-435[+]	PF00530.17^SRCR^Scavenger receptor cysteine-rich domain^36-119^E:2.2e-22`PF15494.5^SRCR_2^Scavenger receptor cysteine-rich domain^47-80^E:1.3e-06	sigP:1^27^0.676^YES	GO:0005044^molecular_function^scavenger receptor activity`GO:0016020^cellular_component^membrane
TR124952_c0_g1	TR124952_c0_g1_i1	Gene.87::TR124952_c0_g1_i1::g.87::m.87	173-661[+]	PF00530.17^SRCR^Scavenger receptor cysteine-rich domain^30-124^E:3.6e-13`PF15494.5^SRCR_2^Scavenger receptor cysteine-rich domain^35-124^E:2.4e-07	sigP:1^19^0.777^YES	GO:0005044^molecular_function^scavenger receptor activity`GO:0016020^cellular_component^membrane
TR125923_c0_g1	TR125923_c0_g1_i1	Gene.2137::TR125923_c0_g1_i1::g.2137::m.2137	1-468[+]	PF00530.17^SRCR^Scavenger receptor cysteine-rich domain^23-124^E:6.6e-18	.	GO:0005044^molecular_function^scavenger receptor activity`GO:0016020^cellular_component^membrane
TR125923_c0_g2	TR125923_c0_g2_i1	Gene.2138::TR125923_c0_g2_i1::g.2138::m.2138	1-468[+]	PF00530.17^SRCR^Scavenger receptor cysteine-rich domain^23-124^E:4.1e-18	.	GO:0005044^molecular_function^scavenger receptor activity`GO:0016020^cellular_component^membrane
TR126594_c0_g1	TR126594_c0_g1_i1	Gene.3344::TR126594_c0_g1_i1::g.3344::m.3344	3-449[+]	PF00530.17^SRCR^Scavenger receptor cysteine-rich domain^1-89^E:6.4e-23`PF00530.17^SRCR^Scavenger receptor cysteine-rich domain^96-142^E:1.5e-13`PF15494.5^SRCR_2^Scavenger receptor cysteine-rich domain^109-142^E:4.7e-06	.	GO:0005044^molecular_function^scavenger receptor activity`GO:0016020^cellular_component^membrane
TR126594_c1_g1	TR126594_c1_g1_i1	Gene.3345::TR126594_c1_g1_i1::g.3345::m.3345	112-579[+]	PF00530.17^SRCR^Scavenger receptor cysteine-rich domain^35-132^E:1.1e-29	sigP:1^25^0.837^YES	GO:0005044^molecular_function^scavenger receptor activity`GO:0016020^cellular_component^membrane
TR127009_c0_g1	TR127009_c0_g1_i1	Gene.781::TR127009_c0_g1_i1::g.781::m.781	2-349[+]	PF00530.17^SRCR^Scavenger receptor cysteine-rich domain^1-80^E:3.4e-26	.	GO:0005044^molecular_function^scavenger receptor activity`GO:0016020^cellular_component^membrane
TR127009_c0_g1	TR127009_c0_g1_i2	Gene.782::TR127009_c0_g1_i2::g.782::m.782	2-301[+]	PF00530.17^SRCR^Scavenger receptor cysteine-rich domain^1-80^E:1.5e-26	.	GO:0005044^molecular_function^scavenger receptor activity`GO:0016020^cellular_component^membrane
TR127232_c7_g2	TR127232_c7_g2_i4	Gene.1560::TR127232_c7_g2_i4::g.1560::m.1560	480-812[+]	PF00530.17^SRCR^Scavenger receptor cysteine-rich domain^30-110^E:2e-23`PF15494.5^SRCR_2^Scavenger receptor cysteine-rich domain^41-73^E:3.2e-06	sigP:1^23^0.618^YES	GO:0005044^molecular_function^scavenger receptor activity`GO:0016020^cellular_component^membrane
TR127232_c7_g2	TR127232_c7_g2_i5	Gene.1561::TR127232_c7_g2_i5::g.1561::m.1561	591-923[+]	PF00530.17^SRCR^Scavenger receptor cysteine-rich domain^30-110^E:2e-23`PF15494.5^SRCR_2^Scavenger receptor cysteine-rich domain^41-73^E:3.2e-06	sigP:1^23^0.618^YES	GO:0005044^molecular_function^scavenger receptor activity`GO:0016020^cellular_component^membrane
TR127232_c7_g4	TR127232_c7_g4_i1	Gene.1563::TR127232_c7_g4_i1::g.1563::m.1563	3-395[+]	PF00530.17^SRCR^Scavenger receptor cysteine-rich domain^50-130^E:8.7e-24`PF15494.5^SRCR_2^Scavenger receptor cysteine-rich domain^61-93^E:3.9e-06	.	GO:0005044^molecular_function^scavenger receptor activity`GO:0016020^cellular_component^membrane
TR127232_c7_g7	TR127232_c7_g7_i1	Gene.1564::TR127232_c7_g7_i1::g.1564::m.1564	32-442[+]	PF00530.17^SRCR^Scavenger receptor cysteine-rich domain^56-136^E:3.8e-23	.	GO:0005044^molecular_function^scavenger receptor activity`GO:0016020^cellular_component^membrane
TR128127_c0_g1	TR128127_c0_g1_i1	Gene.556::TR128127_c0_g1_i1::g.556::m.556	3-365[+]	PF00530.17^SRCR^Scavenger receptor cysteine-rich domain^3-80^E:1.1e-15	.	GO:0005044^molecular_function^scavenger receptor activity`GO:0016020^cellular_component^membrane
TR128127_c0_g2	TR128127_c0_g2_i1	Gene.557::TR128127_c0_g2_i1::g.557::m.557	1-357[+]	PF00530.17^SRCR^Scavenger receptor cysteine-rich domain^1-78^E:1.3e-14	.	GO:0005044^molecular_function^scavenger receptor activity`GO:0016020^cellular_component^membrane
TR128614_c0_g1	TR128614_c0_g1_i1	Gene.1485::TR128614_c0_g1_i1::g.1485::m.1485	778-2[-]	PF00530.17^SRCR^Scavenger receptor cysteine-rich domain^1-76^E:1.3e-16`PF00530.17^SRCR^Scavenger receptor cysteine-rich domain^113-222^E:3.5e-16	.	GO:0005044^molecular_function^scavenger receptor activity`GO:0016020^cellular_component^membrane
TR129401_c0_g2	TR129401_c0_g2_i1	Gene.2944::TR129401_c0_g2_i1::g.2944::m.2944	92-493[+]	PF00530.17^SRCR^Scavenger receptor cysteine-rich domain^36-123^E:1.5e-09	sigP:1^22^0.69^YES	GO:0005044^molecular_function^scavenger receptor activity`GO:0016020^cellular_component^membrane
TR129978_c5_g1	TR129978_c5_g1_i1	Gene.534::TR129978_c5_g1_i1::g.534::m.534	1-903[+]	PF00530.17^SRCR^Scavenger receptor cysteine-rich domain^46-140^E:7.5e-26`PF00530.17^SRCR^Scavenger receptor cysteine-rich domain^159-255^E:8.6e-17`PF00090.18^TSP_1^Thrombospondin type 1 domain^264-300^E:0.064	.	GO:0005044^molecular_function^scavenger receptor activity`GO:0016020^cellular_component^membrane
TR129978_c8_g5	TR129978_c8_g5_i2	Gene.538::TR129978_c8_g5_i2::g.538::m.538	3-1187[+]	PF00530.17^SRCR^Scavenger receptor cysteine-rich domain^40-140^E:1.3e-27`PF00530.17^SRCR^Scavenger receptor cysteine-rich domain^160-258^E:6.6e-12`PF00090.18^TSP_1^Thrombospondin type 1 domain^265-314^E:3.3e-06	.	GO:0005044^molecular_function^scavenger receptor activity`GO:0016020^cellular_component^membrane
TR129978_c8_g5	TR129978_c8_g5_i4	Gene.541::TR129978_c8_g5_i4::g.541::m.541	3-1175[+]	PF00530.17^SRCR^Scavenger receptor cysteine-rich domain^40-140^E:1.3e-27`PF00530.17^SRCR^Scavenger receptor cysteine-rich domain^160-258^E:6.5e-12`PF00090.18^TSP_1^Thrombospondin type 1 domain^265-314^E:3.3e-06	.	GO:0005044^molecular_function^scavenger receptor activity`GO:0016020^cellular_component^membrane
TR129978_c8_g5	TR129978_c8_g5_i5	Gene.543::TR129978_c8_g5_i5::g.543::m.543	1-966[+]	PF00530.17^SRCR^Scavenger receptor cysteine-rich domain^14-60^E:3.2e-10`PF00530.17^SRCR^Scavenger receptor cysteine-rich domain^82-182^E:1.6e-12`PF00090.18^TSP_1^Thrombospondin type 1 domain^191-241^E:1.1e-07	.	GO:0005044^molecular_function^scavenger receptor activity`GO:0016020^cellular_component^membrane
TR129978_c8_g5	TR129978_c8_g5_i7	Gene.545::TR129978_c8_g5_i7::g.545::m.545	1-954[+]	PF00530.17^SRCR^Scavenger receptor cysteine-rich domain^14-60^E:3.1e-10`PF00530.17^SRCR^Scavenger receptor cysteine-rich domain^82-182^E:1.6e-12`PF00090.18^TSP_1^Thrombospondin type 1 domain^191-241^E:8.4e-07	.	GO:0005044^molecular_function^scavenger receptor activity`GO:0016020^cellular_component^membrane
TR129978_c8_g5	TR129978_c8_g5_i9	Gene.547::TR129978_c8_g5_i9::g.547::m.547	1-768[+]	PF00530.17^SRCR^Scavenger receptor cysteine-rich domain^14-60^E:2.2e-10`PF00530.17^SRCR^Scavenger receptor cysteine-rich domain^82-182^E:9.7e-13`PF00090.18^TSP_1^Thrombospondin type 1 domain^191-241^E:6e-07	.	GO:0005044^molecular_function^scavenger receptor activity`GO:0016020^cellular_component^membrane
TR129978_c8_g7	TR129978_c8_g7_i1	Gene.549::TR129978_c8_g7_i1::g.549::m.549	3-305[+]	PF00530.17^SRCR^Scavenger receptor cysteine-rich domain^2-89^E:1.1e-09	.	GO:0005044^molecular_function^scavenger receptor activity`GO:0016020^cellular_component^membrane
TR130769_c0_g1	TR130769_c0_g1_i1	Gene.269::TR130769_c0_g1_i1::g.269::m.269	182-1036[+]	PF00530.17^SRCR^Scavenger receptor cysteine-rich domain^33-124^E:2.1e-20`PF15494.5^SRCR_2^Scavenger receptor cysteine-rich domain^43-93^E:2.8e-06	sigP:1^21^0.898^YES	GO:0005044^molecular_function^scavenger receptor activity`GO:0016020^cellular_component^membrane
TR131538_c0_g2	TR131538_c0_g2_i1	Gene.1957::TR131538_c0_g2_i1::g.1957::m.1957	3-530[+]	PF00530.17^SRCR^Scavenger receptor cysteine-rich domain^38-135^E:1.7e-27	.	GO:0005044^molecular_function^scavenger receptor activity`GO:0016020^cellular_component^membrane
TR132780_c0_g1	TR132780_c0_g1_i1	Gene.518::TR132780_c0_g1_i1::g.518::m.518	36-368[+]	PF00530.17^SRCR^Scavenger receptor cysteine-rich domain^41-110^E:2.2e-13	sigP:1^19^0.67^YES	GO:0005044^molecular_function^scavenger receptor activity`GO:0016020^cellular_component^membrane
TR132780_c0_g2	TR132780_c0_g2_i1	Gene.519::TR132780_c0_g2_i1::g.519::m.519	36-350[+]	PF00530.17^SRCR^Scavenger receptor cysteine-rich domain^42-104^E:9.1e-12	sigP:1^19^0.672^YES	GO:0005044^molecular_function^scavenger receptor activity`GO:0016020^cellular_component^membrane
TR133069_c0_g1	TR133069_c0_g1_i1	Gene.997::TR133069_c0_g1_i1::g.997::m.997	3-452[+]	PF00530.17^SRCR^Scavenger receptor cysteine-rich domain^1-79^E:1.1e-18`PF00530.17^SRCR^Scavenger receptor cysteine-rich domain^94-146^E:2.2e-16`PF15494.5^SRCR_2^Scavenger receptor cysteine-rich domain^105-137^E:2.2e-06	.	GO:0005044^molecular_function^scavenger receptor activity`GO:0016020^cellular_component^membrane
TR133069_c0_g1	TR133069_c0_g1_i2	Gene.1000::TR133069_c0_g1_i2::g.1000::m.1000	3-497[+]	PF00530.17^SRCR^Scavenger receptor cysteine-rich domain^1-78^E:2.6e-18`PF00530.17^SRCR^Scavenger receptor cysteine-rich domain^94-165^E:2.5e-17	.	GO:0005044^molecular_function^scavenger receptor activity`GO:0016020^cellular_component^membrane
TR133994_c1_g1	TR133994_c1_g1_i2	Gene.2734::TR133994_c1_g1_i2::g.2734::m.2734	3-3521[+]	PF00530.17^SRCR^Scavenger receptor cysteine-rich domain^595-690^E:1.4e-22	.	GO:0005044^molecular_function^scavenger receptor activity`GO:0016020^cellular_component^membrane
TR134002_c0_g2	TR134002_c0_g2_i1	Gene.2752::TR134002_c0_g2_i1::g.2752::m.2752	1-1101[+]	PF00530.17^SRCR^Scavenger receptor cysteine-rich domain^67-160^E:3.7e-16	.	GO:0005044^molecular_function^scavenger receptor activity`GO:0016020^cellular_component^membrane
TR134002_c0_g2	TR134002_c0_g2_i2	Gene.2754::TR134002_c0_g2_i2::g.2754::m.2754	2-892[+]	PF00530.17^SRCR^Scavenger receptor cysteine-rich domain^20-112^E:4e-14	.	GO:0005044^molecular_function^scavenger receptor activity`GO:0016020^cellular_component^membrane
TR134586_c0_g1	TR134586_c0_g1_i1	Gene.1681::TR134586_c0_g1_i1::g.1681::m.1681	3-2426[+]	PF00530.17^SRCR^Scavenger receptor cysteine-rich domain^2-85^E:5e-19`PF00041.20^fn3^Fibronectin type III domain^97-178^E:1.2e-11	.	GO:0005044^molecular_function^scavenger receptor activity`GO:0016020^cellular_component^membrane`GO:0005515^molecular_function^protein binding
TR137807_c6_g1	TR137807_c6_g1_i1	Gene.2558::TR137807_c6_g1_i1::g.2558::m.2558	197-2728[+]	PF00530.17^SRCR^Scavenger receptor cysteine-rich domain^36-136^E:7.2e-25`PF00530.17^SRCR^Scavenger receptor cysteine-rich domain^154-237^E:3e-11`PF00530.17^SRCR^Scavenger receptor cysteine-rich domain^257-352^E:1.4e-20`PF00530.17^SRCR^Scavenger receptor cysteine-rich domain^382-476^E:2.3e-24`PF00084.19^Sushi^Sushi repeat (SCR repeat)^499-536^E:1.7e-06`PF00084.19^Sushi^Sushi repeat (SCR repeat)^54…	sigP:1^25^0.703^YES	GO:0005044^molecular_function^scavenger receptor activity`GO:0016020^cellular_component^membrane`GO:0005509^molecular_function^calcium ion binding
TR138191_c0_g1	TR138191_c0_g1_i1	Gene.303::TR138191_c0_g1_i1::g.303::m.303	3-521[+]	PF00530.17^SRCR^Scavenger receptor cysteine-rich domain^1-78^E:4.4e-21`PF00530.17^SRCR^Scavenger receptor cysteine-rich domain^91-157^E:1.7e-19	.	GO:0005044^molecular_function^scavenger receptor activity`GO:0016020^cellular_component^membrane
TR138191_c0_g1	TR138191_c0_g1_i2	Gene.304::TR138191_c0_g1_i2::g.304::m.304	3-644[+]	PF00530.17^SRCR^Scavenger receptor cysteine-rich domain^1-78^E:7.2e-21`PF00530.17^SRCR^Scavenger receptor cysteine-rich domain^91-187^E:1.6e-30	.	GO:0005044^molecular_function^scavenger receptor activity`GO:0016020^cellular_component^membrane
TR139869_c0_g2	TR139869_c0_g2_i1	Gene.3356::TR139869_c0_g2_i1::g.3356::m.3356	1-324[+]	PF00530.17^SRCR^Scavenger receptor cysteine-rich domain^1-68^E:1.4e-06	.	GO:0005044^molecular_function^scavenger receptor activity`GO:0016020^cellular_component^membrane
TR139869_c0_g2	TR139869_c0_g2_i2	Gene.3357::TR139869_c0_g2_i2::g.3357::m.3357	1-300[+]	PF00530.17^SRCR^Scavenger receptor cysteine-rich domain^1-68^E:1.1e-06	.	GO:0005044^molecular_function^scavenger receptor activity`GO:0016020^cellular_component^membrane
TR140367_c10_g2	TR140367_c10_g2_i1	Gene.971::TR140367_c10_g2_i1::g.971::m.971	80-889[+]	PF00530.17^SRCR^Scavenger receptor cysteine-rich domain^31-126^E:6.8e-16`PF15494.5^SRCR_2^Scavenger receptor cysteine-rich domain^35-81^E:1.5e-06	sigP:1^20^0.852^YES	GO:0005044^molecular_function^scavenger receptor activity`GO:0016020^cellular_component^membrane
TR140367_c10_g2	TR140367_c10_g2_i2	Gene.972::TR140367_c10_g2_i2::g.972::m.972	80-859[+]	PF00530.17^SRCR^Scavenger receptor cysteine-rich domain^31-126^E:6.3e-16`PF15494.5^SRCR_2^Scavenger receptor cysteine-rich domain^34-81^E:1.4e-06	sigP:1^20^0.852^YES	GO:0005044^molecular_function^scavenger receptor activity`GO:0016020^cellular_component^membrane
TR142219_c1_g1	TR142219_c1_g1_i1	Gene.2111::TR142219_c1_g1_i1::g.2111::m.2111	165-806[+]	PF00530.17^SRCR^Scavenger receptor cysteine-rich domain^32-123^E:1.5e-19	sigP:1^19^0.828^YES	GO:0005044^molecular_function^scavenger receptor activity`GO:0016020^cellular_component^membrane
TR142219_c1_g1	TR142219_c1_g1_i2	Gene.2112::TR142219_c1_g1_i2::g.2112::m.2112	1-729[+]	PF00530.17^SRCR^Scavenger receptor cysteine-rich domain^61-152^E:1.4e-19	.	GO:0005044^molecular_function^scavenger receptor activity`GO:0016020^cellular_component^membrane
TR142488_c1_g1	TR142488_c1_g1_i2	Gene.2756::TR142488_c1_g1_i2::g.2756::m.2756	1497-931[-]	PF00530.17^SRCR^Scavenger receptor cysteine-rich domain^41-133^E:6.7e-23`PF15494.5^SRCR_2^Scavenger receptor cysteine-rich domain^52-135^E:4.5e-07	sigP:1^33^0.55^YES	GO:0005044^molecular_function^scavenger receptor activity`GO:0016020^cellular_component^membrane
TR142488_c1_g1	TR142488_c1_g1_i3	Gene.2758::TR142488_c1_g1_i3::g.2758::m.2758	1240-674[-]	PF00530.17^SRCR^Scavenger receptor cysteine-rich domain^41-133^E:6.7e-23`PF15494.5^SRCR_2^Scavenger receptor cysteine-rich domain^52-135^E:4.5e-07	sigP:1^33^0.55^YES	GO:0005044^molecular_function^scavenger receptor activity`GO:0016020^cellular_component^membrane
TR143062_c0_g1	TR143062_c0_g1_i1	Gene.582::TR143062_c0_g1_i1::g.582::m.582	85-582[+]	PF00530.17^SRCR^Scavenger receptor cysteine-rich domain^27-117^E:1e-20	sigP:1^19^0.861^YES	GO:0005044^molecular_function^scavenger receptor activity`GO:0016020^cellular_component^membrane
TR146298_c0_g1	TR146298_c0_g1_i1	Gene.689::TR146298_c0_g1_i1::g.689::m.689	3-2090[+]	PF00530.17^SRCR^Scavenger receptor cysteine-rich domain^3-72^E:2.2e-10`PF16489.4^GAIN^GPCR-Autoproteolysis INducing (GAIN) domain^317-524^E:6.9e-19`PF01825.20^GPS^GPCR proteolysis site, GPS, motif^559-607^E:4.6e-11`PF00002.23^7tm_2^7 transmembrane receptor (Secretin family)^620-693^E:3.3e-08	.	GO:0005044^molecular_function^scavenger receptor activity`GO:0016020^cellular_component^membrane`GO:0004930^molecular_function^G-protein coupled receptor activity`GO:0007186^biological_process^G-protein coupled receptor signaling pathway`GO:0016021^cellular_component^integral component of membrane
TR146298_c0_g1	TR146298_c0_g1_i2	Gene.690::TR146298_c0_g1_i2::g.690::m.690	3-2009[+]	PF00530.17^SRCR^Scavenger receptor cysteine-rich domain^3-72^E:2.1e-10`PF16489.4^GAIN^GPCR-Autoproteolysis INducing (GAIN) domain^290-497^E:6.4e-19`PF01825.20^GPS^GPCR proteolysis site, GPS, motif^532-580^E:4.4e-11`PF00002.23^7tm_2^7 transmembrane receptor (Secretin family)^593-666^E:3.1e-08	.	GO:0005044^molecular_function^scavenger receptor activity`GO:0016020^cellular_component^membrane`GO:0004930^molecular_function^G-protein coupled receptor activity`GO:0007186^biological_process^G-protein coupled receptor signaling pathway`GO:0016021^cellular_component^integral component of membrane
TR147260_c0_g2	TR147260_c0_g2_i1	Gene.2807::TR147260_c0_g2_i1::g.2807::m.2807	1-1071[+]	PF02014.15^Reeler^Reeler domain^40-137^E:3.1e-16`PF00530.17^SRCR^Scavenger receptor cysteine-rich domain^160-260^E:1.1e-21`PF00530.17^SRCR^Scavenger receptor cysteine-rich domain^275-354^E:2.6e-20	.	GO:0005044^molecular_function^scavenger receptor activity`GO:0016020^cellular_component^membrane
TR147260_c0_g2	TR147260_c0_g2_i2	Gene.2808::TR147260_c0_g2_i2::g.2808::m.2808	1-855[+]	PF02014.15^Reeler^Reeler domain^40-137^E:1.9e-16`PF00530.17^SRCR^Scavenger receptor cysteine-rich domain^160-260^E:6.7e-22	.	GO:0005044^molecular_function^scavenger receptor activity`GO:0016020^cellular_component^membrane
TR147362_c0_g1	TR147362_c0_g1_i1	Gene.2939::TR147362_c0_g1_i1::g.2939::m.2939	3-998[+]	PF00530.17^SRCR^Scavenger receptor cysteine-rich domain^2-99^E:1.1e-23`PF00530.17^SRCR^Scavenger receptor cysteine-rich domain^106-201^E:1.5e-27`PF00530.17^SRCR^Scavenger receptor cysteine-rich domain^211-304^E:1.9e-19	.	GO:0005044^molecular_function^scavenger receptor activity`GO:0016020^cellular_component^membrane
TR147362_c0_g2	TR147362_c0_g2_i1	Gene.2940::TR147362_c0_g2_i1::g.2940::m.2940	3-578[+]	PF00530.17^SRCR^Scavenger receptor cysteine-rich domain^2-100^E:3.3e-24`PF00530.17^SRCR^Scavenger receptor cysteine-rich domain^106-192^E:1e-22	.	GO:0005044^molecular_function^scavenger receptor activity`GO:0016020^cellular_component^membrane
TR149065_c0_g1	TR149065_c0_g1_i1	Gene.2724::TR149065_c0_g1_i1::g.2724::m.2724	1-1005[+]	PF00084.19^Sushi^Sushi repeat (SCR repeat)^21-74^E:1.2e-05`PF00530.17^SRCR^Scavenger receptor cysteine-rich domain^87-179^E:7.3e-10`PF00530.17^SRCR^Scavenger receptor cysteine-rich domain^193-290^E:2.6e-21	.	GO:0005044^molecular_function^scavenger receptor activity`GO:0016020^cellular_component^membrane
TR149419_c0_g2	TR149419_c0_g2_i3	Gene.3390::TR149419_c0_g2_i3::g.3390::m.3390	689-12[-]	PF00530.17^SRCR^Scavenger receptor cysteine-rich domain^13-108^E:2.8e-28`PF00530.17^SRCR^Scavenger receptor cysteine-rich domain^118-210^E:4.8e-19	.	GO:0005044^molecular_function^scavenger receptor activity`GO:0016020^cellular_component^membrane
TR149419_c0_g2	TR149419_c0_g2_i5	Gene.3391::TR149419_c0_g2_i5::g.3391::m.3391	591-1[-]	PF00530.17^SRCR^Scavenger receptor cysteine-rich domain^13-108^E:2e-28`PF00530.17^SRCR^Scavenger receptor cysteine-rich domain^118-195^E:2.9e-22`PF15494.5^SRCR_2^Scavenger receptor cysteine-rich domain^129-160^E:2.2e-06	.	GO:0005044^molecular_function^scavenger receptor activity`GO:0016020^cellular_component^membrane
TR149419_c0_g2	TR149419_c0_g2_i6	Gene.3392::TR149419_c0_g2_i6::g.3392::m.3392	637-2[-]	PF00530.17^SRCR^Scavenger receptor cysteine-rich domain^13-108^E:2.4e-28`PF00530.17^SRCR^Scavenger receptor cysteine-rich domain^118-211^E:1.2e-25`PF15494.5^SRCR_2^Scavenger receptor cysteine-rich domain^129-161^E:2e-06	.	GO:0005044^molecular_function^scavenger receptor activity`GO:0016020^cellular_component^membrane
TR149756_c5_g1	TR149756_c5_g1_i1	Gene.1137::TR149756_c5_g1_i1::g.1137::m.1137	103-450[+]	PF00530.17^SRCR^Scavenger receptor cysteine-rich domain^51-115^E:1.8e-12	.	GO:0005044^molecular_function^scavenger receptor activity`GO:0016020^cellular_component^membrane
TR149756_c5_g1	TR149756_c5_g1_i2	Gene.1138::TR149756_c5_g1_i2::g.1138::m.1138	3-308[+]	PF00530.17^SRCR^Scavenger receptor cysteine-rich domain^6-100^E:4.6e-20	.	GO:0005044^molecular_function^scavenger receptor activity`GO:0016020^cellular_component^membrane
TR149756_c5_g1	TR149756_c5_g1_i3	Gene.1139::TR149756_c5_g1_i3::g.1139::m.1139	103-897[+]	PF00530.17^SRCR^Scavenger receptor cysteine-rich domain^51-145^E:3.7e-20`PF00530.17^SRCR^Scavenger receptor cysteine-rich domain^160-260^E:1.2e-11	.	GO:0005044^molecular_function^scavenger receptor activity`GO:0016020^cellular_component^membrane
TR149756_c5_g1	TR149756_c5_g1_i4	Gene.1141::TR149756_c5_g1_i4::g.1141::m.1141	103-1005[+]	PF00530.17^SRCR^Scavenger receptor cysteine-rich domain^51-145^E:4.8e-20`PF00530.17^SRCR^Scavenger receptor cysteine-rich domain^160-260^E:1.4e-11	.	GO:0005044^molecular_function^scavenger receptor activity`GO:0016020^cellular_component^membrane
TR149756_c5_g1	TR149756_c5_g1_i5	Gene.1142::TR149756_c5_g1_i5::g.1142::m.1142	103-954[+]	PF00530.17^SRCR^Scavenger receptor cysteine-rich domain^51-145^E:4.3e-20`PF00530.17^SRCR^Scavenger receptor cysteine-rich domain^160-260^E:1.2e-11	.	GO:0005044^molecular_function^scavenger receptor activity`GO:0016020^cellular_component^membrane
TR149756_c5_g1	TR149756_c5_g1_i6	Gene.1143::TR149756_c5_g1_i6::g.1143::m.1143	103-897[+]	PF00530.17^SRCR^Scavenger receptor cysteine-rich domain^51-145^E:3.7e-20`PF00530.17^SRCR^Scavenger receptor cysteine-rich domain^160-260^E:1.2e-11	.	GO:0005044^molecular_function^scavenger receptor activity`GO:0016020^cellular_component^membrane
TR149756_c6_g1	TR149756_c6_g1_i1	Gene.1144::TR149756_c6_g1_i1::g.1144::m.1144	1-897[+]	PF00530.17^SRCR^Scavenger receptor cysteine-rich domain^19-115^E:7.9e-10	.	GO:0005044^molecular_function^scavenger receptor activity`GO:0016020^cellular_component^membrane
TR149870_c0_g1	TR149870_c0_g1_i1	Gene.1554::TR149870_c0_g1_i1::g.1554::m.1554	1-1293[+]	PF00530.17^SRCR^Scavenger receptor cysteine-rich domain^7-53^E:3.3e-09`PF00530.17^SRCR^Scavenger receptor cysteine-rich domain^72-166^E:3.2e-23`PF00084.19^Sushi^Sushi repeat (SCR repeat)^170-221^E:3.2e-08`PF00084.19^Sushi^Sushi repeat (SCR repeat)^225-276^E:6.1e-10`PF00084.19^Sushi^Sushi repeat (SCR repeat)^280-337^E:0.0012	.	GO:0005044^molecular_function^scavenger receptor activity`GO:0016020^cellular_component^membrane
TR149870_c0_g1	TR149870_c0_g1_i2	Gene.1555::TR149870_c0_g1_i2::g.1555::m.1555	1-1626[+]	PF00530.17^SRCR^Scavenger receptor cysteine-rich domain^7-53^E:4.5e-09`PF00530.17^SRCR^Scavenger receptor cysteine-rich domain^72-166^E:4.7e-23`PF00084.19^Sushi^Sushi repeat (SCR repeat)^170-221^E:4.4e-08`PF00084.19^Sushi^Sushi repeat (SCR repeat)^225-276^E:3.9e-10`PF00084.19^Sushi^Sushi repeat (SCR repeat)^280-331^E:1.7e-07`PF00084.19^Sushi^Sushi repeat (SCR repeat)^342-386^E:2.5e-08`PF00084.19^…	.	GO:0005044^molecular_function^scavenger receptor activity`GO:0016020^cellular_component^membrane
TR149870_c0_g1	TR149870_c0_g1_i3	Gene.1556::TR149870_c0_g1_i3::g.1556::m.1556	1-687[+]	PF00530.17^SRCR^Scavenger receptor cysteine-rich domain^7-53^E:1.2e-09`PF00530.17^SRCR^Scavenger receptor cysteine-rich domain^72-166^E:9e-24`PF00084.19^Sushi^Sushi repeat (SCR repeat)^170-221^E:1.3e-07	.	GO:0005044^molecular_function^scavenger receptor activity`GO:0016020^cellular_component^membrane
TR150305_c0_g1	TR150305_c0_g1_i1	Gene.792::TR150305_c0_g1_i1::g.792::m.792	68-403[+]	PF00530.17^SRCR^Scavenger receptor cysteine-rich domain^43-89^E:7e-11	sigP:1^24^0.658^YES	GO:0005044^molecular_function^scavenger receptor activity`GO:0016020^cellular_component^membrane
TR150305_c5_g1	TR150305_c5_g1_i1	Gene.818::TR150305_c5_g1_i1::g.818::m.818	106-459[+]	PF00530.17^SRCR^Scavenger receptor cysteine-rich domain^52-92^E:9.5e-07	sigP:1^28^0.8^YES	GO:0005044^molecular_function^scavenger receptor activity`GO:0016020^cellular_component^membrane
TR150533_c0_g1	TR150533_c0_g1_i1	Gene.1656::TR150533_c0_g1_i1::g.1656::m.1656	1-495[+]	PF00084.19^Sushi^Sushi repeat (SCR repeat)^1-30^E:1.4e-05	.	.
TR150533_c0_g1	TR150533_c0_g1_i3	Gene.1658::TR150533_c0_g1_i3::g.1658::m.1658	3-503[+]	PF00084.19^Sushi^Sushi repeat (SCR repeat)^1-29^E:4.6e-06	.	.
TR150716_c4_g7	TR150716_c4_g7_i1	Gene.2394::TR150716_c4_g7_i1::g.2394::m.2394	3-299[+]	PF00530.17^SRCR^Scavenger receptor cysteine-rich domain^2-67^E:5.2e-14	.	GO:0005044^molecular_function^scavenger receptor activity`GO:0016020^cellular_component^membrane
TR150887_c0_g2	TR150887_c0_g2_i1	Gene.576::TR150887_c0_g2_i1::g.576::m.576	150-806[+]	PF00530.17^SRCR^Scavenger receptor cysteine-rich domain^5-77^E:3e-16	.	GO:0005044^molecular_function^scavenger receptor activity`GO:0016020^cellular_component^membrane
TR150887_c0_g2	TR150887_c0_g2_i2	Gene.577::TR150887_c0_g2_i2::g.577::m.577	3-779[+]	PF00530.17^SRCR^Scavenger receptor cysteine-rich domain^24-117^E:1.2e-24	.	GO:0005044^molecular_function^scavenger receptor activity`GO:0016020^cellular_component^membrane
TR150887_c0_g2	TR150887_c0_g2_i3	Gene.578::TR150887_c0_g2_i3::g.578::m.578	3-758[+]	PF00530.17^SRCR^Scavenger receptor cysteine-rich domain^2-40^E:2.6e-07`PF00530.17^SRCR^Scavenger receptor cysteine-rich domain^53-150^E:9.4e-25	.	GO:0005044^molecular_function^scavenger receptor activity`GO:0016020^cellular_component^membrane
TR150887_c0_g2	TR150887_c0_g2_i4	Gene.579::TR150887_c0_g2_i4::g.579::m.579	3-659[+]	PF00530.17^SRCR^Scavenger receptor cysteine-rich domain^24-117^E:8e-25	.	GO:0005044^molecular_function^scavenger receptor activity`GO:0016020^cellular_component^membrane
TR150887_c0_g2	TR150887_c0_g2_i6	Gene.581::TR150887_c0_g2_i6::g.581::m.581	3-554[+]	PF00530.17^SRCR^Scavenger receptor cysteine-rich domain^2-40^E:3.2e-07`PF00530.17^SRCR^Scavenger receptor cysteine-rich domain^53-150^E:3.5e-25	.	GO:0005044^molecular_function^scavenger receptor activity`GO:0016020^cellular_component^membrane
TR150887_c0_g2	TR150887_c0_g2_i8	Gene.583::TR150887_c0_g2_i8::g.583::m.583	3-878[+]	PF00530.17^SRCR^Scavenger receptor cysteine-rich domain^2-40^E:6.6e-07`PF00530.17^SRCR^Scavenger receptor cysteine-rich domain^53-150^E:1.3e-24	.	GO:0005044^molecular_function^scavenger receptor activity`GO:0016020^cellular_component^membrane
TR152068_c0_g1	TR152068_c0_g1_i1	Gene.2060::TR152068_c0_g1_i1::g.2060::m.2060	613-2[-]	PF00530.17^SRCR^Scavenger receptor cysteine-rich domain^2-73^E:5.9e-13`PF00530.17^SRCR^Scavenger receptor cysteine-rich domain^83-179^E:7.1e-31	.	GO:0005044^molecular_function^scavenger receptor activity`GO:0016020^cellular_component^membrane
TR152068_c0_g1	TR152068_c0_g1_i2	Gene.2062::TR152068_c0_g1_i2::g.2062::m.2062	990-136[-]	PF00530.17^SRCR^Scavenger receptor cysteine-rich domain^2-73^E:1.1e-12`PF00530.17^SRCR^Scavenger receptor cysteine-rich domain^83-179^E:1.5e-30	.	GO:0005044^molecular_function^scavenger receptor activity`GO:0016020^cellular_component^membrane
TR152068_c0_g3	TR152068_c0_g3_i1	Gene.2064::TR152068_c0_g3_i1::g.2064::m.2064	301-2[-]	PF00530.17^SRCR^Scavenger receptor cysteine-rich domain^2-73^E:3.9e-14	.	GO:0005044^molecular_function^scavenger receptor activity`GO:0016020^cellular_component^membrane
TR152682_c0_g1	TR152682_c0_g1_i1	Gene.1568::TR152682_c0_g1_i1::g.1568::m.1568	135-1214[+]	PF00530.17^SRCR^Scavenger receptor cysteine-rich domain^39-134^E:4e-16	sigP:1^27^0.896^YES	GO:0005044^molecular_function^scavenger receptor activity`GO:0016020^cellular_component^membrane
TR152682_c0_g1	TR152682_c0_g1_i2	Gene.1569::TR152682_c0_g1_i2::g.1569::m.1569	135-1178[+]	PF00530.17^SRCR^Scavenger receptor cysteine-rich domain^39-134^E:4.1e-16	sigP:1^27^0.896^YES	GO:0005044^molecular_function^scavenger receptor activity`GO:0016020^cellular_component^membrane
TR152702_c4_g3	TR152702_c4_g3_i1	Gene.1702::TR152702_c4_g3_i1::g.1702::m.1702	3-1232[+]	PF00530.17^SRCR^Scavenger receptor cysteine-rich domain^50-136^E:2.6e-13`PF13927.5^Ig_3^Immunoglobulin domain^333-399^E:2.1e-07	.	GO:0005044^molecular_function^scavenger receptor activity`GO:0016020^cellular_component^membrane
TR152702_c4_g3	TR152702_c4_g3_i2	Gene.1705::TR152702_c4_g3_i2::g.1705::m.1705	78-1256[+]	PF00530.17^SRCR^Scavenger receptor cysteine-rich domain^33-116^E:1.8e-14`PF13927.5^Ig_3^Immunoglobulin domain^316-382^E:2e-07	sigP:1^24^0.883^YES	GO:0005044^molecular_function^scavenger receptor activity`GO:0016020^cellular_component^membrane
TR152702_c4_g3	TR152702_c4_g3_i5	Gene.1709::TR152702_c4_g3_i5::g.1709::m.1709	3-1232[+]	PF00530.17^SRCR^Scavenger receptor cysteine-rich domain^50-136^E:2.6e-13`PF13927.5^Ig_3^Immunoglobulin domain^333-399^E:2.1e-07	.	GO:0005044^molecular_function^scavenger receptor activity`GO:0016020^cellular_component^membrane
TR152702_c4_g3	TR152702_c4_g3_i6	Gene.1712::TR152702_c4_g3_i6::g.1712::m.1712	78-1256[+]	PF00530.17^SRCR^Scavenger receptor cysteine-rich domain^33-116^E:1.8e-14`PF13927.5^Ig_3^Immunoglobulin domain^316-382^E:2e-07	sigP:1^24^0.883^YES	GO:0005044^molecular_function^scavenger receptor activity`GO:0016020^cellular_component^membrane
TR152702_c4_g3	TR152702_c4_g3_i7	Gene.1713::TR152702_c4_g3_i7::g.1713::m.1713	78-1256[+]	PF00530.17^SRCR^Scavenger receptor cysteine-rich domain^33-116^E:1.8e-14`PF13927.5^Ig_3^Immunoglobulin domain^316-382^E:2e-07	sigP:1^24^0.883^YES	GO:0005044^molecular_function^scavenger receptor activity`GO:0016020^cellular_component^membrane
TR152867_c0_g1	TR152867_c0_g1_i1	Gene.2314::TR152867_c0_g1_i1::g.2314::m.2314	424-2[-]	PF00530.17^SRCR^Scavenger receptor cysteine-rich domain^17-111^E:1.7e-23	.	GO:0005044^molecular_function^scavenger receptor activity`GO:0016020^cellular_component^membrane
TR152867_c0_g1	TR152867_c0_g1_i2	Gene.2315::TR152867_c0_g1_i2::g.2315::m.2315	424-2[-]	PF00530.17^SRCR^Scavenger receptor cysteine-rich domain^17-111^E:1e-22	.	GO:0005044^molecular_function^scavenger receptor activity`GO:0016020^cellular_component^membrane
TR152867_c1_g1	TR152867_c1_g1_i1	Gene.2316::TR152867_c1_g1_i1::g.2316::m.2316	344-3[-]	PF00530.17^SRCR^Scavenger receptor cysteine-rich domain^3-71^E:1e-08`PF00530.17^SRCR^Scavenger receptor cysteine-rich domain^84-112^E:3.5e-08	.	GO:0005044^molecular_function^scavenger receptor activity`GO:0016020^cellular_component^membrane
TR152867_c2_g1	TR152867_c2_g1_i2	Gene.2317::TR152867_c2_g1_i2::g.2317::m.2317	2-346[+]	PF00530.17^SRCR^Scavenger receptor cysteine-rich domain^1-65^E:3e-07`PF00530.17^SRCR^Scavenger receptor cysteine-rich domain^78-115^E:7.7e-13	.	GO:0005044^molecular_function^scavenger receptor activity`GO:0016020^cellular_component^membrane
TR152867_c2_g1	TR152867_c2_g1_i3	Gene.2318::TR152867_c2_g1_i3::g.2318::m.2318	2-313[+]	PF00530.17^SRCR^Scavenger receptor cysteine-rich domain^1-65^E:8.7e-07`PF00530.17^SRCR^Scavenger receptor cysteine-rich domain^78-104^E:5.6e-07	.	GO:0005044^molecular_function^scavenger receptor activity`GO:0016020^cellular_component^membrane
TR153279_c1_g1	TR153279_c1_g1_i1	Gene.1497::TR153279_c1_g1_i1::g.1497::m.1497	1-1836[+]	PF00530.17^SRCR^Scavenger receptor cysteine-rich domain^3-74^E:2.9e-17`PF00530.17^SRCR^Scavenger receptor cysteine-rich domain^84-183^E:2.1e-31`PF00530.17^SRCR^Scavenger receptor cysteine-rich domain^196-296^E:1.6e-27`PF00530.17^SRCR^Scavenger receptor cysteine-rich domain^306-402^E:1.3e-29	.	GO:0005044^molecular_function^scavenger receptor activity`GO:0016020^cellular_component^membrane
TR153279_c1_g1	TR153279_c1_g1_i3	Gene.1499::TR153279_c1_g1_i3::g.1499::m.1499	1-1524[+]	PF00530.17^SRCR^Scavenger receptor cysteine-rich domain^3-74^E:2.2e-17`PF00530.17^SRCR^Scavenger receptor cysteine-rich domain^84-183^E:1.6e-31`PF15494.5^SRCR_2^Scavenger receptor cysteine-rich domain^96-128^E:4.6e-06`PF00530.17^SRCR^Scavenger receptor cysteine-rich domain^196-296^E:1.2e-27`PF00530.17^SRCR^Scavenger receptor cysteine-rich domain^306-402^E:9.8e-30	.	GO:0005044^molecular_function^scavenger receptor activity`GO:0016020^cellular_component^membrane
TR153759_c1_g2	TR153759_c1_g2_i3	Gene.1225::TR153759_c1_g2_i3::g.1225::m.1225	3-389[+]	PF00530.17^SRCR^Scavenger receptor cysteine-rich domain^45-122^E:2.9e-14	.	GO:0005044^molecular_function^scavenger receptor activity`GO:0016020^cellular_component^membrane
TR153969_c5_g2	TR153969_c5_g2_i1	Gene.2337::TR153969_c5_g2_i1::g.2337::m.2337	2-409[+]	PF00530.17^SRCR^Scavenger receptor cysteine-rich domain^40-127^E:2.7e-21	sigP:1^24^0.708^YES	GO:0005044^molecular_function^scavenger receptor activity`GO:0016020^cellular_component^membrane
TR153969_c5_g2	TR153969_c5_g2_i2	Gene.2338::TR153969_c5_g2_i2::g.2338::m.2338	115-522[+]	PF00530.17^SRCR^Scavenger receptor cysteine-rich domain^40-127^E:1.8e-21	sigP:1^24^0.709^YES	GO:0005044^molecular_function^scavenger receptor activity`GO:0016020^cellular_component^membrane
TR153969_c5_g2	TR153969_c5_g2_i3	Gene.2339::TR153969_c5_g2_i3::g.2339::m.2339	49-456[+]	PF00530.17^SRCR^Scavenger receptor cysteine-rich domain^40-127^E:1.8e-21	sigP:1^24^0.709^YES	GO:0005044^molecular_function^scavenger receptor activity`GO:0016020^cellular_component^membrane
TR154154_c3_g1	TR154154_c3_g1_i1	Gene.342::TR154154_c3_g1_i1::g.342::m.342	162-809[+]	PF00530.17^SRCR^Scavenger receptor cysteine-rich domain^30-124^E:2.9e-17	sigP:1^18^0.884^YES	GO:0005044^molecular_function^scavenger receptor activity`GO:0016020^cellular_component^membrane
TR154154_c3_g1	TR154154_c3_g1_i2	Gene.344::TR154154_c3_g1_i2::g.344::m.344	162-800[+]	PF00530.17^SRCR^Scavenger receptor cysteine-rich domain^30-124^E:6.3e-17	sigP:1^18^0.886^YES	GO:0005044^molecular_function^scavenger receptor activity`GO:0016020^cellular_component^membrane
TR154154_c3_g3	TR154154_c3_g3_i1	Gene.349::TR154154_c3_g3_i1::g.349::m.349	96-941[+]	PF00530.17^SRCR^Scavenger receptor cysteine-rich domain^31-126^E:8.9e-14`PF15494.5^SRCR_2^Scavenger receptor cysteine-rich domain^36-130^E:4e-06	sigP:1^18^0.784^YES	GO:0005044^molecular_function^scavenger receptor activity`GO:0016020^cellular_component^membrane
TR154154_c3_g3	TR154154_c3_g3_i4	Gene.353::TR154154_c3_g3_i4::g.353::m.353	70-816[+]	PF00530.17^SRCR^Scavenger receptor cysteine-rich domain^33-124^E:1.1e-16	sigP:1^21^0.821^YES	GO:0005044^molecular_function^scavenger receptor activity`GO:0016020^cellular_component^membrane
TR154179_c0_g2	TR154179_c0_g2_i1	Gene.471::TR154179_c0_g2_i1::g.471::m.471	2-298[+]	PF00530.17^SRCR^Scavenger receptor cysteine-rich domain^17-97^E:1.9e-21	.	GO:0005044^molecular_function^scavenger receptor activity`GO:0016020^cellular_component^membrane
TR154179_c0_g3	TR154179_c0_g3_i1	Gene.472::TR154179_c0_g3_i1::g.472::m.472	2-298[+]	PF00530.17^SRCR^Scavenger receptor cysteine-rich domain^17-97^E:1.6e-21	.	GO:0005044^molecular_function^scavenger receptor activity`GO:0016020^cellular_component^membrane
TR154179_c1_g1	TR154179_c1_g1_i1	Gene.473::TR154179_c1_g1_i1::g.473::m.473	2-1036[+]	PF00530.17^SRCR^Scavenger receptor cysteine-rich domain^1-87^E:2.3e-23`PF00530.17^SRCR^Scavenger receptor cysteine-rich domain^99-195^E:4.9e-14	.	GO:0005044^molecular_function^scavenger receptor activity`GO:0016020^cellular_component^membrane
TR155186_c0_g1	TR155186_c0_g1_i1	Gene.1977::TR155186_c0_g1_i1::g.1977::m.1977	101-637[+]	PF00530.17^SRCR^Scavenger receptor cysteine-rich domain^42-136^E:5.8e-27`PF00530.17^SRCR^Scavenger receptor cysteine-rich domain^147-178^E:2.6e-06	.	GO:0005044^molecular_function^scavenger receptor activity`GO:0016020^cellular_component^membrane
TR155186_c0_g3	TR155186_c0_g3_i1	Gene.1978::TR155186_c0_g3_i1::g.1978::m.1978	2-643[+]	PF00530.17^SRCR^Scavenger receptor cysteine-rich domain^2-69^E:7.4e-11`PF00530.17^SRCR^Scavenger receptor cysteine-rich domain^77-171^E:5.5e-24`PF00530.17^SRCR^Scavenger receptor cysteine-rich domain^182-213^E:2.5e-06	.	GO:0005044^molecular_function^scavenger receptor activity`GO:0016020^cellular_component^membrane
TR155186_c0_g4	TR155186_c0_g4_i3	Gene.1979::TR155186_c0_g4_i3::g.1979::m.1979	1-468[+]	PF00530.17^SRCR^Scavenger receptor cysteine-rich domain^18-111^E:1.5e-21`PF00530.17^SRCR^Scavenger receptor cysteine-rich domain^122-156^E:5.8e-11	.	GO:0005044^molecular_function^scavenger receptor activity`GO:0016020^cellular_component^membrane
TR155186_c0_g4	TR155186_c0_g4_i4	Gene.1980::TR155186_c0_g4_i4::g.1980::m.1980	1-975[+]	PF00530.17^SRCR^Scavenger receptor cysteine-rich domain^1-73^E:2.4e-17`PF00530.17^SRCR^Scavenger receptor cysteine-rich domain^84-178^E:5e-22`PF00530.17^SRCR^Scavenger receptor cysteine-rich domain^187-280^E:7e-23`PF00530.17^SRCR^Scavenger receptor cysteine-rich domain^291-325^E:1.8e-10	.	GO:0005044^molecular_function^scavenger receptor activity`GO:0016020^cellular_component^membrane
TR155186_c0_g4	TR155186_c0_g4_i5	Gene.1981::TR155186_c0_g4_i5::g.1981::m.1981	1-588[+]	PF00530.17^SRCR^Scavenger receptor cysteine-rich domain^1-73^E:9.1e-18`PF00530.17^SRCR^Scavenger receptor cysteine-rich domain^84-178^E:1.4e-22	.	GO:0005044^molecular_function^scavenger receptor activity`GO:0016020^cellular_component^membrane
TR155487_c2_g1	TR155487_c2_g1_i1	Gene.438::TR155487_c2_g1_i1::g.438::m.438	215-1927[+]	PF00530.17^SRCR^Scavenger receptor cysteine-rich domain^35-128^E:2.3e-14`PF00102.26^Y_phosphatase^Protein-tyrosine phosphatase^329-553^E:8.7e-67`PF00782.19^DSPc^Dual specificity phosphatase, catalytic domain^470-545^E:5e-05	sigP:1^22^0.799^YES	GO:0005044^molecular_function^scavenger receptor activity`GO:0016020^cellular_component^membrane`GO:0004725^molecular_function^protein tyrosine phosphatase activity`GO:0006470^biological_process^protein dephosphorylation`GO:0008138^molecular_function^protein tyrosine/serine/threonine phosphatase activity
TR155487_c2_g1	TR155487_c2_g1_i2	Gene.440::TR155487_c2_g1_i2::g.440::m.440	215-1927[+]	PF00530.17^SRCR^Scavenger receptor cysteine-rich domain^35-128^E:2.3e-14`PF00102.26^Y_phosphatase^Protein-tyrosine phosphatase^329-553^E:8.7e-67`PF00782.19^DSPc^Dual specificity phosphatase, catalytic domain^470-545^E:5e-05	sigP:1^22^0.799^YES	GO:0005044^molecular_function^scavenger receptor activity`GO:0016020^cellular_component^membrane`GO:0004725^molecular_function^protein tyrosine phosphatase activity`GO:0006470^biological_process^protein dephosphorylation`GO:0008138^molecular_function^protein tyrosine/serine/threonine phosphatase activity
TR155668_c0_g1	TR155668_c0_g1_i1	Gene.1212::TR155668_c0_g1_i1::g.1212::m.1212	102-473[+]	PF00530.17^SRCR^Scavenger receptor cysteine-rich domain^22-121^E:9.7e-18	.	GO:0005044^molecular_function^scavenger receptor activity`GO:0016020^cellular_component^membrane
TR155668_c0_g1	TR155668_c0_g1_i3	Gene.1214::TR155668_c0_g1_i3::g.1214::m.1214	102-698[+]	PF00530.17^SRCR^Scavenger receptor cysteine-rich domain^22-121^E:1.4e-17	.	GO:0005044^molecular_function^scavenger receptor activity`GO:0016020^cellular_component^membrane
TR155668_c0_g1	TR155668_c0_g1_i4	Gene.1215::TR155668_c0_g1_i4::g.1215::m.1215	151-453[+]	PF00530.17^SRCR^Scavenger receptor cysteine-rich domain^2-98^E:1.7e-17	.	GO:0005044^molecular_function^scavenger receptor activity`GO:0016020^cellular_component^membrane
TR155668_c0_g1	TR155668_c0_g1_i5	Gene.1216::TR155668_c0_g1_i5::g.1216::m.1216	151-678[+]	PF00530.17^SRCR^Scavenger receptor cysteine-rich domain^2-98^E:3.7e-17	.	GO:0005044^molecular_function^scavenger receptor activity`GO:0016020^cellular_component^membrane
TR156340_c3_g1	TR156340_c3_g1_i1	Gene.1743::TR156340_c3_g1_i1::g.1743::m.1743	3-476[+]	PF00530.17^SRCR^Scavenger receptor cysteine-rich domain^25-121^E:3.8e-24	.	GO:0005044^molecular_function^scavenger receptor activity`GO:0016020^cellular_component^membrane
TR156340_c3_g4	TR156340_c3_g4_i1	Gene.1744::TR156340_c3_g4_i1::g.1744::m.1744	2-310[+]	PF00530.17^SRCR^Scavenger receptor cysteine-rich domain^11-60^E:3.5e-09`PF00530.17^SRCR^Scavenger receptor cysteine-rich domain^70-103^E:1.6e-09	.	GO:0005044^molecular_function^scavenger receptor activity`GO:0016020^cellular_component^membrane
TR156340_c4_g1	TR156340_c4_g1_i1	Gene.1745::TR156340_c4_g1_i1::g.1745::m.1745	3-575[+]	PF00530.17^SRCR^Scavenger receptor cysteine-rich domain^3-71^E:1.6e-14`PF00530.17^SRCR^Scavenger receptor cysteine-rich domain^82-179^E:7.6e-28	.	GO:0005044^molecular_function^scavenger receptor activity`GO:0016020^cellular_component^membrane
TR156340_c5_g1	TR156340_c5_g1_i1	Gene.1746::TR156340_c5_g1_i1::g.1746::m.1746	3-449[+]	PF00530.17^SRCR^Scavenger receptor cysteine-rich domain^18-113^E:3.1e-25	.	GO:0005044^molecular_function^scavenger receptor activity`GO:0016020^cellular_component^membrane
TR156340_c5_g2	TR156340_c5_g2_i1	Gene.1748::TR156340_c5_g2_i1::g.1748::m.1748	2-688[+]	PF00530.17^SRCR^Scavenger receptor cysteine-rich domain^3-94^E:1.6e-21`PF00530.17^SRCR^Scavenger receptor cysteine-rich domain^105-201^E:4e-27	.	GO:0005044^molecular_function^scavenger receptor activity`GO:0016020^cellular_component^membrane
TR156340_c5_g2	TR156340_c5_g2_i3	Gene.1749::TR156340_c5_g2_i3::g.1749::m.1749	288-626[+]	PF00530.17^SRCR^Scavenger receptor cysteine-rich domain^2-85^E:6.5e-23	.	GO:0005044^molecular_function^scavenger receptor activity`GO:0016020^cellular_component^membrane
TR156340_c5_g2	TR156340_c5_g2_i5	Gene.1750::TR156340_c5_g2_i5::g.1750::m.1750	3-362[+]	PF00530.17^SRCR^Scavenger receptor cysteine-rich domain^2-92^E:4.3e-25	.	GO:0005044^molecular_function^scavenger receptor activity`GO:0016020^cellular_component^membrane
TR156340_c5_g2	TR156340_c5_g2_i6	Gene.1751::TR156340_c5_g2_i6::g.1751::m.1751	3-422[+]	PF00530.17^SRCR^Scavenger receptor cysteine-rich domain^19-114^E:5.8e-25	.	GO:0005044^molecular_function^scavenger receptor activity`GO:0016020^cellular_component^membrane
TR156340_c5_g2	TR156340_c5_g2_i7	Gene.1752::TR156340_c5_g2_i7::g.1752::m.1752	1-903[+]	PF00530.17^SRCR^Scavenger receptor cysteine-rich domain^12-60^E:1.5e-07`PF00530.17^SRCR^Scavenger receptor cysteine-rich domain^71-166^E:4e-24`PF00530.17^SRCR^Scavenger receptor cysteine-rich domain^177-273^E:7.3e-27	.	GO:0005044^molecular_function^scavenger receptor activity`GO:0016020^cellular_component^membrane
TR156340_c5_g2	TR156340_c5_g2_i8	Gene.1753::TR156340_c5_g2_i8::g.1753::m.1753	3-623[+]	PF00530.17^SRCR^Scavenger receptor cysteine-rich domain^2-72^E:2.9e-12`PF00530.17^SRCR^Scavenger receptor cysteine-rich domain^83-179^E:5.2e-26	.	GO:0005044^molecular_function^scavenger receptor activity`GO:0016020^cellular_component^membrane
TR156340_c5_g2	TR156340_c5_g2_i9	Gene.1754::TR156340_c5_g2_i9::g.1754::m.1754	3-362[+]	PF00530.17^SRCR^Scavenger receptor cysteine-rich domain^2-92^E:2.1e-25	.	GO:0005044^molecular_function^scavenger receptor activity`GO:0016020^cellular_component^membrane
TR156340_c5_g2	TR156340_c5_g2_i10	Gene.1755::TR156340_c5_g2_i10::g.1755::m.1755	3-515[+]	PF00530.17^SRCR^Scavenger receptor cysteine-rich domain^12-59^E:1.9e-08`PF00530.17^SRCR^Scavenger receptor cysteine-rich domain^70-165^E:4.1e-24	.	GO:0005044^molecular_function^scavenger receptor activity`GO:0016020^cellular_component^membrane
TR156340_c5_g2	TR156340_c5_g2_i11	Gene.1756::TR156340_c5_g2_i11::g.1756::m.1756	1-465[+]	PF00530.17^SRCR^Scavenger receptor cysteine-rich domain^31-127^E:2.4e-26	.	GO:0005044^molecular_function^scavenger receptor activity`GO:0016020^cellular_component^membrane
TR156564_c2_g1	TR156564_c2_g1_i1	Gene.432::TR156564_c2_g1_i1::g.432::m.432	57-503[+]	PF00530.17^SRCR^Scavenger receptor cysteine-rich domain^36-137^E:1.6e-18`PF15494.5^SRCR_2^Scavenger receptor cysteine-rich domain^44-82^E:3.7e-06	sigP:1^23^0.787^YES	GO:0005044^molecular_function^scavenger receptor activity`GO:0016020^cellular_component^membrane
TR156564_c2_g1	TR156564_c2_g1_i2	Gene.433::TR156564_c2_g1_i2::g.433::m.433	57-503[+]	PF00530.17^SRCR^Scavenger receptor cysteine-rich domain^36-137^E:6.9e-18	sigP:1^23^0.785^YES	GO:0005044^molecular_function^scavenger receptor activity`GO:0016020^cellular_component^membrane
TR156564_c4_g1	TR156564_c4_g1_i1	Gene.434::TR156564_c4_g1_i1::g.434::m.434	3-1427[+]	PF00530.17^SRCR^Scavenger receptor cysteine-rich domain^60-157^E:6.7e-20`PF15494.5^SRCR_2^Scavenger receptor cysteine-rich domain^65-123^E:1.5e-07`PF00530.17^SRCR^Scavenger receptor cysteine-rich domain^173-269^E:4.1e-08`PF00530.17^SRCR^Scavenger receptor cysteine-rich domain^313-410^E:1.5e-19`PF00530.17^SRCR^Scavenger receptor cysteine-rich domain^424-470^E:2.1e-06	.	GO:0005044^molecular_function^scavenger receptor activity`GO:0016020^cellular_component^membrane
TR156564_c4_g1	TR156564_c4_g1_i3	Gene.437::TR156564_c4_g1_i3::g.437::m.437	3-2105[+]	PF00530.17^SRCR^Scavenger receptor cysteine-rich domain^60-157^E:1.2e-19`PF15494.5^SRCR_2^Scavenger receptor cysteine-rich domain^65-123^E:2.7e-07`PF00530.17^SRCR^Scavenger receptor cysteine-rich domain^173-269^E:7.5e-08`PF00530.17^SRCR^Scavenger receptor cysteine-rich domain^313-410^E:2.8e-19`PF00530.17^SRCR^Scavenger receptor cysteine-rich domain^424-523^E:6.4e-09	.	GO:0005044^molecular_function^scavenger receptor activity`GO:0016020^cellular_component^membrane
TR156564_c4_g1	TR156564_c4_g1_i5	Gene.438::TR156564_c4_g1_i5::g.438::m.438	3-1304[+]	PF00530.17^SRCR^Scavenger receptor cysteine-rich domain^60-157^E:5.8e-20`PF15494.5^SRCR_2^Scavenger receptor cysteine-rich domain^65-123^E:1.3e-07`PF00530.17^SRCR^Scavenger receptor cysteine-rich domain^172-269^E:1.6e-10`PF00530.17^SRCR^Scavenger receptor cysteine-rich domain^313-412^E:1.3e-18`PF15494.5^SRCR_2^Scavenger receptor cysteine-rich domain^319-412^E:3e-07	.	GO:0005044^molecular_function^scavenger receptor activity`GO:0016020^cellular_component^membrane
TR156564_c4_g1	TR156564_c4_g1_i6	Gene.440::TR156564_c4_g1_i6::g.440::m.440	96-635[+]	PF00530.17^SRCR^Scavenger receptor cysteine-rich domain^45-132^E:2.7e-10	.	GO:0005044^molecular_function^scavenger receptor activity`GO:0016020^cellular_component^membrane
TR156564_c4_g1	TR156564_c4_g1_i7	Gene.441::TR156564_c4_g1_i7::g.441::m.441	3-1325[+]	PF00530.17^SRCR^Scavenger receptor cysteine-rich domain^60-157^E:5.9e-20`PF15494.5^SRCR_2^Scavenger receptor cysteine-rich domain^65-123^E:1.4e-07`PF00530.17^SRCR^Scavenger receptor cysteine-rich domain^172-269^E:2.8e-10`PF00530.17^SRCR^Scavenger receptor cysteine-rich domain^313-412^E:3.2e-18	.	GO:0005044^molecular_function^scavenger receptor activity`GO:0016020^cellular_component^membrane
TR156564_c4_g1	TR156564_c4_g1_i8	Gene.443::TR156564_c4_g1_i8::g.443::m.443	3-1346[+]	PF00530.17^SRCR^Scavenger receptor cysteine-rich domain^60-158^E:5.2e-21`PF15494.5^SRCR_2^Scavenger receptor cysteine-rich domain^65-105^E:2.5e-07`PF00530.17^SRCR^Scavenger receptor cysteine-rich domain^172-271^E:2e-10	.	GO:0005044^molecular_function^scavenger receptor activity`GO:0016020^cellular_component^membrane
TR156689_c0_g2	TR156689_c0_g2_i1	Gene.835::TR156689_c0_g2_i1::g.835::m.835	3-1079[+]	PF00530.17^SRCR^Scavenger receptor cysteine-rich domain^153-248^E:1e-11	sigP:1^21^0.751^YES	GO:0005044^molecular_function^scavenger receptor activity`GO:0016020^cellular_component^membrane
TR156689_c0_g2	TR156689_c0_g2_i4	Gene.838::TR156689_c0_g2_i4::g.838::m.838	3-1079[+]	PF00530.17^SRCR^Scavenger receptor cysteine-rich domain^153-248^E:3.8e-12	sigP:1^21^0.752^YES	GO:0005044^molecular_function^scavenger receptor activity`GO:0016020^cellular_component^membrane
TR156718_c2_g1	TR156718_c2_g1_i1	Gene.1015::TR156718_c2_g1_i1::g.1015::m.1015	226-912[+]	PF00530.17^SRCR^Scavenger receptor cysteine-rich domain^39-128^E:2.5e-16`PF15494.5^SRCR_2^Scavenger receptor cysteine-rich domain^42-76^E:1.1e-06	.	GO:0005044^molecular_function^scavenger receptor activity`GO:0016020^cellular_component^membrane
TR156718_c2_g1	TR156718_c2_g1_i2	Gene.1016::TR156718_c2_g1_i2::g.1016::m.1016	226-621[+]	PF00530.17^SRCR^Scavenger receptor cysteine-rich domain^39-128^E:4.8e-17`PF15494.5^SRCR_2^Scavenger receptor cysteine-rich domain^42-76^E:3.2e-07	.	GO:0005044^molecular_function^scavenger receptor activity`GO:0016020^cellular_component^membrane
TR156718_c2_g1	TR156718_c2_g1_i3	Gene.1017::TR156718_c2_g1_i3::g.1017::m.1017	226-582[+]	PF00530.17^SRCR^Scavenger receptor cysteine-rich domain^39-83^E:1.8e-10`PF15494.5^SRCR_2^Scavenger receptor cysteine-rich domain^42-79^E:1.6e-07	.	GO:0005044^molecular_function^scavenger receptor activity`GO:0016020^cellular_component^membrane
TR156718_c3_g2	TR156718_c3_g2_i2	Gene.1018::TR156718_c3_g2_i2::g.1018::m.1018	2-331[+]	PF00530.17^SRCR^Scavenger receptor cysteine-rich domain^1-65^E:2.3e-16`PF00530.17^SRCR^Scavenger receptor cysteine-rich domain^72-110^E:3.2e-13	.	GO:0005044^molecular_function^scavenger receptor activity`GO:0016020^cellular_component^membrane
TR156718_c3_g2	TR156718_c3_g2_i3	Gene.1019::TR156718_c3_g2_i3::g.1019::m.1019	3-332[+]	PF00530.17^SRCR^Scavenger receptor cysteine-rich domain^1-71^E:3.4e-19`PF00530.17^SRCR^Scavenger receptor cysteine-rich domain^78-110^E:5.9e-09	.	GO:0005044^molecular_function^scavenger receptor activity`GO:0016020^cellular_component^membrane
TR156718_c3_g4	TR156718_c3_g4_i1	Gene.1020::TR156718_c3_g4_i1::g.1020::m.1020	2-322[+]	PF00530.17^SRCR^Scavenger receptor cysteine-rich domain^1-60^E:5.9e-13`PF00530.17^SRCR^Scavenger receptor cysteine-rich domain^73-107^E:1.2e-10	.	GO:0005044^molecular_function^scavenger receptor activity`GO:0016020^cellular_component^membrane
TR156718_c3_g4	TR156718_c3_g4_i2	Gene.1021::TR156718_c3_g4_i2::g.1021::m.1021	2-379[+]	PF00530.17^SRCR^Scavenger receptor cysteine-rich domain^1-79^E:2.4e-23`PF00530.17^SRCR^Scavenger receptor cysteine-rich domain^92-126^E:1.4e-10	.	GO:0005044^molecular_function^scavenger receptor activity`GO:0016020^cellular_component^membrane
TR156718_c3_g7	TR156718_c3_g7_i1	Gene.1023::TR156718_c3_g7_i1::g.1023::m.1023	1-354[+]	PF00530.17^SRCR^Scavenger receptor cysteine-rich domain^1-71^E:1.3e-19`PF00530.17^SRCR^Scavenger receptor cysteine-rich domain^86-118^E:3.9e-07	.	GO:0005044^molecular_function^scavenger receptor activity`GO:0016020^cellular_component^membrane
TR156718_c3_g8	TR156718_c3_g8_i1	Gene.1024::TR156718_c3_g8_i1::g.1024::m.1024	1-327[+]	PF00530.17^SRCR^Scavenger receptor cysteine-rich domain^1-72^E:1e-19`PF00530.17^SRCR^Scavenger receptor cysteine-rich domain^77-109^E:5.5e-09	.	GO:0005044^molecular_function^scavenger receptor activity`GO:0016020^cellular_component^membrane
TR156718_c3_g9	TR156718_c3_g9_i1	Gene.1025::TR156718_c3_g9_i1::g.1025::m.1025	1-303[+]	PF00530.17^SRCR^Scavenger receptor cysteine-rich domain^1-64^E:2.9e-16`PF00530.17^SRCR^Scavenger receptor cysteine-rich domain^69-101^E:4.7e-09	.	GO:0005044^molecular_function^scavenger receptor activity`GO:0016020^cellular_component^membrane
TR156718_c3_g11	TR156718_c3_g11_i1	Gene.1026::TR156718_c3_g11_i1::g.1026::m.1026	1-393[+]	PF00530.17^SRCR^Scavenger receptor cysteine-rich domain^1-81^E:3.2e-24`PF00530.17^SRCR^Scavenger receptor cysteine-rich domain^98-131^E:2.6e-10	.	GO:0005044^molecular_function^scavenger receptor activity`GO:0016020^cellular_component^membrane
TR156718_c3_g15	TR156718_c3_g15_i1	Gene.1027::TR156718_c3_g15_i1::g.1027::m.1027	1-327[+]	PF00530.17^SRCR^Scavenger receptor cysteine-rich domain^1-71^E:3e-21`PF00530.17^SRCR^Scavenger receptor cysteine-rich domain^77-109^E:5.5e-09	.	GO:0005044^molecular_function^scavenger receptor activity`GO:0016020^cellular_component^membrane
TR156817_c3_g1	TR156817_c3_g1_i2	Gene.1438::TR156817_c3_g1_i2::g.1438::m.1438	2-598[+]	PF00530.17^SRCR^Scavenger receptor cysteine-rich domain^3-73^E:1.7e-20`PF00530.17^SRCR^Scavenger receptor cysteine-rich domain^80-175^E:6.5e-22	.	GO:0005044^molecular_function^scavenger receptor activity`GO:0016020^cellular_component^membrane
TR156817_c3_g2	TR156817_c3_g2_i1	Gene.1439::TR156817_c3_g2_i1::g.1439::m.1439	1-330[+]	PF00530.17^SRCR^Scavenger receptor cysteine-rich domain^6-86^E:2.3e-18	.	GO:0005044^molecular_function^scavenger receptor activity`GO:0016020^cellular_component^membrane
TR156817_c4_g1	TR156817_c4_g1_i1	Gene.1440::TR156817_c4_g1_i1::g.1440::m.1440	2-346[+]	PF00530.17^SRCR^Scavenger receptor cysteine-rich domain^22-91^E:1.4e-10	.	GO:0005044^molecular_function^scavenger receptor activity`GO:0016020^cellular_component^membrane
TR156817_c4_g2	TR156817_c4_g2_i1	Gene.1441::TR156817_c4_g2_i1::g.1441::m.1441	3-983[+]	PF00530.17^SRCR^Scavenger receptor cysteine-rich domain^2-98^E:3.2e-19`PF00530.17^SRCR^Scavenger receptor cysteine-rich domain^103-199^E:7.8e-25`PF00530.17^SRCR^Scavenger receptor cysteine-rich domain^212-303^E:1.5e-20	.	GO:0005044^molecular_function^scavenger receptor activity`GO:0016020^cellular_component^membrane
TR156817_c5_g2	TR156817_c5_g2_i1	Gene.1443::TR156817_c5_g2_i1::g.1443::m.1443	2-298[+]	PF00530.17^SRCR^Scavenger receptor cysteine-rich domain^3-74^E:3.7e-21	.	GO:0005044^molecular_function^scavenger receptor activity`GO:0016020^cellular_component^membrane
TR157072_c0_g1	TR157072_c0_g1_i2	Gene.293::TR157072_c0_g1_i2::g.293::m.293	3-845[+]	PF00530.17^SRCR^Scavenger receptor cysteine-rich domain^69-178^E:2.2e-15	.	GO:0005044^molecular_function^scavenger receptor activity`GO:0016020^cellular_component^membrane
TR157438_c0_g1	TR157438_c0_g1_i1	Gene.2062::TR157438_c0_g1_i1::g.2062::m.2062	500-1138[+]	PF00530.17^SRCR^Scavenger receptor cysteine-rich domain^3-105^E:6.1e-11`PF15494.5^SRCR_2^Scavenger receptor cysteine-rich domain^9-105^E:3.9e-10	.	GO:0005044^molecular_function^scavenger receptor activity`GO:0016020^cellular_component^membrane
TR157438_c0_g1	TR157438_c0_g1_i1	Gene.2063::TR157438_c0_g1_i1::g.2063::m.2063	3-389[+]	PF15494.5^SRCR_2^Scavenger receptor cysteine-rich domain^38-127^E:4.2e-06`PF00530.17^SRCR^Scavenger receptor cysteine-rich domain^42-126^E:3.4e-06	sigP:1^19^0.753^YES	GO:0016020^cellular_component^membrane`GO:0005044^molecular_function^scavenger receptor activity
TR157438_c0_g1	TR157438_c0_g1_i3	Gene.2064::TR157438_c0_g1_i3::g.2064::m.2064	3-1082[+]	PF00530.17^SRCR^Scavenger receptor cysteine-rich domain^149-252^E:1.6e-10`PF15494.5^SRCR_2^Scavenger receptor cysteine-rich domain^156-252^E:1.9e-09	sigP:1^19^0.753^YES	GO:0005044^molecular_function^scavenger receptor activity`GO:0016020^cellular_component^membrane
TR157727_c4_g2	TR157727_c4_g2_i1	Gene.827::TR157727_c4_g2_i1::g.827::m.827	3-779[+]	PF00530.17^SRCR^Scavenger receptor cysteine-rich domain^1-88^E:2.4e-22`PF00530.17^SRCR^Scavenger receptor cysteine-rich domain^104-199^E:5.4e-21`PF00530.17^SRCR^Scavenger receptor cysteine-rich domain^212-251^E:8.1e-08	.	GO:0005044^molecular_function^scavenger receptor activity`GO:0016020^cellular_component^membrane
TR157727_c4_g2	TR157727_c4_g2_i2	Gene.829::TR157727_c4_g2_i2::g.829::m.829	3-869[+]	PF00530.17^SRCR^Scavenger receptor cysteine-rich domain^1-88^E:3e-22`PF00530.17^SRCR^Scavenger receptor cysteine-rich domain^104-199^E:6.9e-21`PF00530.17^SRCR^Scavenger receptor cysteine-rich domain^212-289^E:1.9e-10	.	GO:0005044^molecular_function^scavenger receptor activity`GO:0016020^cellular_component^membrane
TR157921_c3_g3	TR157921_c3_g3_i3	Gene.1647::TR157921_c3_g3_i3::g.1647::m.1647	204-1550[+]	PF01392.21^Fz^Fz domain^186-275^E:1.6e-06`PF00530.17^SRCR^Scavenger receptor cysteine-rich domain^330-421^E:2.2e-18`PF15494.5^SRCR_2^Scavenger receptor cysteine-rich domain^339-387^E:2.1e-06	sigP:1^25^0.467^YES	GO:0005515^molecular_function^protein binding`GO:0005044^molecular_function^scavenger receptor activity`GO:0016020^cellular_component^membrane
TR158878_c3_g1	TR158878_c3_g1_i1	Gene.772::TR158878_c3_g1_i1::g.772::m.772	3-1775[+]	PF00530.17^SRCR^Scavenger receptor cysteine-rich domain^1-80^E:1.3e-20`PF00530.17^SRCR^Scavenger receptor cysteine-rich domain^121-215^E:9.1e-19`PF00530.17^SRCR^Scavenger receptor cysteine-rich domain^240-337^E:1.8e-24`PF00530.17^SRCR^Scavenger receptor cysteine-rich domain^372-461^E:2.2e-06`PF01186.16^Lysyl_oxidase^Lysyl oxidase^466-587^E:1.3e-39	.	GO:0005044^molecular_function^scavenger receptor activity`GO:0016020^cellular_component^membrane`GO:0005507^molecular_function^copper ion binding`GO:0016641^molecular_function^oxidoreductase activity, acting on the CH-NH2 group of donors, oxygen as acceptor`GO:0055114^biological_process^oxidation-reduction process
TR158931_c2_g1	TR158931_c2_g1_i1	Gene.1058::TR158931_c2_g1_i1::g.1058::m.1058	3-539[+]	PF00530.17^SRCR^Scavenger receptor cysteine-rich domain^10-103^E:5.7e-19	.	GO:0005044^molecular_function^scavenger receptor activity`GO:0016020^cellular_component^membrane
TR158931_c2_g2	TR158931_c2_g2_i1	Gene.1059::TR158931_c2_g2_i1::g.1059::m.1059	3-413[+]	PF00530.17^SRCR^Scavenger receptor cysteine-rich domain^109-136^E:3.7e-07	.	GO:0005044^molecular_function^scavenger receptor activity`GO:0016020^cellular_component^membrane
TR158931_c2_g2	TR158931_c2_g2_i2	Gene.1060::TR158931_c2_g2_i2::g.1060::m.1060	3-413[+]	PF00530.17^SRCR^Scavenger receptor cysteine-rich domain^2-65^E:4.8e-07`PF00530.17^SRCR^Scavenger receptor cysteine-rich domain^109-136^E:3.7e-07	.	GO:0005044^molecular_function^scavenger receptor activity`GO:0016020^cellular_component^membrane
TR158931_c2_g2	TR158931_c2_g2_i4	Gene.1062::TR158931_c2_g2_i4::g.1062::m.1062	3-425[+]	PF00530.17^SRCR^Scavenger receptor cysteine-rich domain^113-140^E:3.9e-07	.	GO:0005044^molecular_function^scavenger receptor activity`GO:0016020^cellular_component^membrane
TR158931_c2_g2	TR158931_c2_g2_i6	Gene.1064::TR158931_c2_g2_i6::g.1064::m.1064	3-413[+]	PF00530.17^SRCR^Scavenger receptor cysteine-rich domain^109-136^E:3.7e-07	.	GO:0005044^molecular_function^scavenger receptor activity`GO:0016020^cellular_component^membrane
TR158931_c2_g2	TR158931_c2_g2_i10	Gene.1067::TR158931_c2_g2_i10::g.1067::m.1067	1-408[+]	PF00530.17^SRCR^Scavenger receptor cysteine-rich domain^108-135^E:3.7e-07	.	GO:0005044^molecular_function^scavenger receptor activity`GO:0016020^cellular_component^membrane
TR158931_c2_g2	TR158931_c2_g2_i12	Gene.1068::TR158931_c2_g2_i12::g.1068::m.1068	3-401[+]	PF00530.17^SRCR^Scavenger receptor cysteine-rich domain^1-76^E:4.9e-12	.	GO:0005044^molecular_function^scavenger receptor activity`GO:0016020^cellular_component^membrane
TR159844_c0_g1	TR159844_c0_g1_i1	Gene.1533::TR159844_c0_g1_i1::g.1533::m.1533	1-420[+]	PF00530.17^SRCR^Scavenger receptor cysteine-rich domain^1-84^E:1.2e-19`PF15494.5^SRCR_2^Scavenger receptor cysteine-rich domain^6-86^E:2.8e-07	.	GO:0005044^molecular_function^scavenger receptor activity`GO:0016020^cellular_component^membrane
TR159844_c0_g2	TR159844_c0_g2_i1	Gene.1534::TR159844_c0_g2_i1::g.1534::m.1534	89-388[+]	PF00530.17^SRCR^Scavenger receptor cysteine-rich domain^26-100^E:2.9e-19`PF15494.5^SRCR_2^Scavenger receptor cysteine-rich domain^37-77^E:2e-06	sigP:1^18^0.834^YES	GO:0005044^molecular_function^scavenger receptor activity`GO:0016020^cellular_component^membrane
TR159844_c0_g3	TR159844_c0_g3_i1	Gene.1535::TR159844_c0_g3_i1::g.1535::m.1535	1-321[+]	PF00530.17^SRCR^Scavenger receptor cysteine-rich domain^1-84^E:5e-20`PF15494.5^SRCR_2^Scavenger receptor cysteine-rich domain^6-86^E:1.2e-07	.	GO:0005044^molecular_function^scavenger receptor activity`GO:0016020^cellular_component^membrane
TR159844_c0_g4	TR159844_c0_g4_i1	Gene.1536::TR159844_c0_g4_i1::g.1536::m.1536	89-388[+]	PF00530.17^SRCR^Scavenger receptor cysteine-rich domain^26-100^E:2.9e-19`PF15494.5^SRCR_2^Scavenger receptor cysteine-rich domain^37-77^E:2e-06	sigP:1^18^0.84^YES	GO:0005044^molecular_function^scavenger receptor activity`GO:0016020^cellular_component^membrane
TR159844_c0_g5	TR159844_c0_g5_i1	Gene.1537::TR159844_c0_g5_i1::g.1537::m.1537	1-315[+]	PF00530.17^SRCR^Scavenger receptor cysteine-rich domain^31-105^E:3.4e-19`PF15494.5^SRCR_2^Scavenger receptor cysteine-rich domain^42-82^E:2.3e-06	sigP:1^23^0.845^YES	GO:0005044^molecular_function^scavenger receptor activity`GO:0016020^cellular_component^membrane
TR159844_c0_g6	TR159844_c0_g6_i1	Gene.1538::TR159844_c0_g6_i1::g.1538::m.1538	1-321[+]	PF00530.17^SRCR^Scavenger receptor cysteine-rich domain^1-84^E:5e-20`PF15494.5^SRCR_2^Scavenger receptor cysteine-rich domain^6-86^E:1.2e-07	.	GO:0005044^molecular_function^scavenger receptor activity`GO:0016020^cellular_component^membrane
TR159847_c0_g1	TR159847_c0_g1_i1	Gene.1546::TR159847_c0_g1_i1::g.1546::m.1546	1117-626[-]	PF00530.17^SRCR^Scavenger receptor cysteine-rich domain^1-88^E:1.5e-23	.	GO:0005044^molecular_function^scavenger receptor activity`GO:0016020^cellular_component^membrane
TR159847_c0_g1	TR159847_c0_g1_i2	Gene.1547::TR159847_c0_g1_i2::g.1547::m.1547	1062-1[-]	PF00530.17^SRCR^Scavenger receptor cysteine-rich domain^1-88^E:7.7e-23`PF00530.17^SRCR^Scavenger receptor cysteine-rich domain^114-201^E:6.5e-08`PF01186.16^Lysyl_oxidase^Lysyl oxidase^226-354^E:2.4e-48	.	GO:0005044^molecular_function^scavenger receptor activity`GO:0016020^cellular_component^membrane`GO:0005507^molecular_function^copper ion binding`GO:0016641^molecular_function^oxidoreductase activity, acting on the CH-NH2 group of donors, oxygen as acceptor`GO:0055114^biological_process^oxidation-reduction process
TR159847_c0_g1	TR159847_c0_g1_i3	Gene.1548::TR159847_c0_g1_i3::g.1548::m.1548	723-1[-]	PF00530.17^SRCR^Scavenger receptor cysteine-rich domain^1-88^E:3.6e-23`PF00530.17^SRCR^Scavenger receptor cysteine-rich domain^114-201^E:3e-08	.	GO:0005044^molecular_function^scavenger receptor activity`GO:0016020^cellular_component^membrane
TR159847_c0_g1	TR159847_c0_g1_i4	Gene.1549::TR159847_c0_g1_i4::g.1549::m.1549	778-287[-]	PF00530.17^SRCR^Scavenger receptor cysteine-rich domain^1-88^E:1.5e-23	.	GO:0005044^molecular_function^scavenger receptor activity`GO:0016020^cellular_component^membrane
TR160128_c0_g1	TR160128_c0_g1_i4	Gene.50::TR160128_c0_g1_i4::g.50::m.50	2-844[+]	PF00530.17^SRCR^Scavenger receptor cysteine-rich domain^3-69^E:9.4e-18	.	GO:0005044^molecular_function^scavenger receptor activity`GO:0016020^cellular_component^membrane
TR160128_c0_g1	TR160128_c0_g1_i5	Gene.54::TR160128_c0_g1_i5::g.54::m.54	2-796[+]	PF00530.17^SRCR^Scavenger receptor cysteine-rich domain^3-69^E:8.4e-18	.	GO:0005044^molecular_function^scavenger receptor activity`GO:0016020^cellular_component^membrane
TR160128_c0_g1	TR160128_c0_g1_i6	Gene.57::TR160128_c0_g1_i6::g.57::m.57	2-814[+]	PF00530.17^SRCR^Scavenger receptor cysteine-rich domain^3-69^E:8.8e-18	.	GO:0005044^molecular_function^scavenger receptor activity`GO:0016020^cellular_component^membrane
TR160218_c0_g1	TR160218_c0_g1_i1	Gene.377::TR160218_c0_g1_i1::g.377::m.377	433-948[+]	PF00530.17^SRCR^Scavenger receptor cysteine-rich domain^42-137^E:3.1e-27`PF15494.5^SRCR_2^Scavenger receptor cysteine-rich domain^51-93^E:2.4e-06	.	GO:0005044^molecular_function^scavenger receptor activity`GO:0016020^cellular_component^membrane
TR160218_c0_g1	TR160218_c0_g1_i1	Gene.378::TR160218_c0_g1_i1::g.378::m.378	3-518[+]	PF00530.17^SRCR^Scavenger receptor cysteine-rich domain^7-52^E:5.9e-10`PF00530.17^SRCR^Scavenger receptor cysteine-rich domain^68-164^E:9.6e-25	.	GO:0005044^molecular_function^scavenger receptor activity`GO:0016020^cellular_component^membrane
TR160218_c0_g1	TR160218_c0_g1_i2	Gene.379::TR160218_c0_g1_i2::g.379::m.379	3-917[+]	PF00530.17^SRCR^Scavenger receptor cysteine-rich domain^7-52^E:1.5e-09`PF00530.17^SRCR^Scavenger receptor cysteine-rich domain^68-164^E:3.7e-24`PF00530.17^SRCR^Scavenger receptor cysteine-rich domain^175-270^E:1.2e-26	.	GO:0005044^molecular_function^scavenger receptor activity`GO:0016020^cellular_component^membrane
TR160469_c0_g1	TR160469_c0_g1_i1	Gene.1528::TR160469_c0_g1_i1::g.1528::m.1528	3-1052[+]	PF00530.17^SRCR^Scavenger receptor cysteine-rich domain^15-112^E:1.9e-21`PF00530.17^SRCR^Scavenger receptor cysteine-rich domain^230-305^E:6.2e-07	.	GO:0005044^molecular_function^scavenger receptor activity`GO:0016020^cellular_component^membrane
TR160469_c2_g1	TR160469_c2_g1_i1	Gene.1537::TR160469_c2_g1_i1::g.1537::m.1537	314-1462[+]	PF00530.17^SRCR^Scavenger receptor cysteine-rich domain^47-145^E:3.6e-14`PF00530.17^SRCR^Scavenger receptor cysteine-rich domain^153-247^E:1.4e-11`PF00530.17^SRCR^Scavenger receptor cysteine-rich domain^258-354^E:1.1e-15	.	GO:0005044^molecular_function^scavenger receptor activity`GO:0016020^cellular_component^membrane
TR160469_c2_g1	TR160469_c2_g1_i2	Gene.1538::TR160469_c2_g1_i2::g.1538::m.1538	1-4080[+]	PF00530.17^SRCR^Scavenger receptor cysteine-rich domain^112-202^E:2.8e-20`PF00530.17^SRCR^Scavenger receptor cysteine-rich domain^207-319^E:2.3e-17`PF00530.17^SRCR^Scavenger receptor cysteine-rich domain^328-415^E:2.4e-12`PF00530.17^SRCR^Scavenger receptor cysteine-rich domain^431-506^E:1.1e-09`PF00530.17^SRCR^Scavenger receptor cysteine-rich domain^552-648^E:1.2e-20`PF00084.19^Sushi^Sushi repeat…	.	GO:0005044^molecular_function^scavenger receptor activity`GO:0016020^cellular_component^membrane
TR161163_c0_g1	TR161163_c0_g1_i1	Gene.41::TR161163_c0_g1_i1::g.41::m.41	62-949[+]	PF00530.17^SRCR^Scavenger receptor cysteine-rich domain^37-132^E:5.3e-20`PF00530.17^SRCR^Scavenger receptor cysteine-rich domain^145-245^E:7.8e-15	sigP:1^25^0.846^YES	GO:0005044^molecular_function^scavenger receptor activity`GO:0016020^cellular_component^membrane
TR161163_c0_g1	TR161163_c0_g1_i2	Gene.42::TR161163_c0_g1_i2::g.42::m.42	62-658[+]	PF00530.17^SRCR^Scavenger receptor cysteine-rich domain^37-132^E:2.1e-20`PF15494.5^SRCR_2^Scavenger receptor cysteine-rich domain^44-132^E:3e-06`PF00530.17^SRCR^Scavenger receptor cysteine-rich domain^145-192^E:1.6e-09	sigP:1^25^0.846^YES	GO:0005044^molecular_function^scavenger receptor activity`GO:0016020^cellular_component^membrane
TR161711_c0_g1	TR161711_c0_g1_i1	Gene.2295::TR161711_c0_g1_i1::g.2295::m.2295	2-340[+]	PF00530.17^SRCR^Scavenger receptor cysteine-rich domain^1-81^E:8.8e-22	.	GO:0005044^molecular_function^scavenger receptor activity`GO:0016020^cellular_component^membrane
TR161711_c0_g1	TR161711_c0_g1_i2	Gene.2297::TR161711_c0_g1_i2::g.2297::m.2297	2-340[+]	PF00530.17^SRCR^Scavenger receptor cysteine-rich domain^1-81^E:1.4e-21	.	GO:0005044^molecular_function^scavenger receptor activity`GO:0016020^cellular_component^membrane
TR161711_c0_g1	TR161711_c0_g1_i3	Gene.2299::TR161711_c0_g1_i3::g.2299::m.2299	2-340[+]	PF00530.17^SRCR^Scavenger receptor cysteine-rich domain^1-81^E:1.7e-21	.	GO:0005044^molecular_function^scavenger receptor activity`GO:0016020^cellular_component^membrane
TR161711_c0_g1	TR161711_c0_g1_i4	Gene.2301::TR161711_c0_g1_i4::g.2301::m.2301	2-331[+]	PF00530.17^SRCR^Scavenger receptor cysteine-rich domain^1-78^E:2.7e-20	.	GO:0005044^molecular_function^scavenger receptor activity`GO:0016020^cellular_component^membrane
TR163062_c0_g1	TR163062_c0_g1_i1	Gene.1484::TR163062_c0_g1_i1::g.1484::m.1484	1205-2596[+]	PF00530.17^SRCR^Scavenger receptor cysteine-rich domain^31-128^E:2.3e-16`PF00530.17^SRCR^Scavenger receptor cysteine-rich domain^145-225^E:3.8e-06	sigP:1^19^0.914^YES	GO:0005044^molecular_function^scavenger receptor activity`GO:0016020^cellular_component^membrane
TR163062_c0_g1	TR163062_c0_g1_i1	Gene.1485::TR163062_c0_g1_i1::g.1485::m.1485	1-894[+]	PF12483.7^GIDE^E3 Ubiquitin ligase^109-267^E:3.7e-05	.	GO:0004842^molecular_function^ubiquitin-protein transferase activity`GO:0006996^biological_process^organelle organization`GO:0016567^biological_process^protein ubiquitination
TR163893_c0_g2	TR163893_c0_g2_i1	Gene.1768::TR163893_c0_g2_i1::g.1768::m.1768	1-435[+]	PF00530.17^SRCR^Scavenger receptor cysteine-rich domain^1-96^E:6e-30`PF00530.17^SRCR^Scavenger receptor cysteine-rich domain^108-145^E:2.7e-13	.	GO:0005044^molecular_function^scavenger receptor activity`GO:0016020^cellular_component^membrane
TR163893_c1_g1	TR163893_c1_g1_i1	Gene.1769::TR163893_c1_g1_i1::g.1769::m.1769	3-350[+]	PF00530.17^SRCR^Scavenger receptor cysteine-rich domain^1-83^E:1.1e-22	.	GO:0005044^molecular_function^scavenger receptor activity`GO:0016020^cellular_component^membrane
TR163893_c1_g1	TR163893_c1_g1_i2	Gene.1770::TR163893_c1_g1_i2::g.1770::m.1770	3-710[+]	PF00530.17^SRCR^Scavenger receptor cysteine-rich domain^1-83^E:6.8e-22`PF00530.17^SRCR^Scavenger receptor cysteine-rich domain^94-191^E:6.4e-32`PF00530.17^SRCR^Scavenger receptor cysteine-rich domain^202-236^E:5.1e-06	.	GO:0005044^molecular_function^scavenger receptor activity`GO:0016020^cellular_component^membrane
TR163893_c1_g1	TR163893_c1_g1_i3	Gene.1772::TR163893_c1_g1_i3::g.1772::m.1772	3-998[+]	PF00530.17^SRCR^Scavenger receptor cysteine-rich domain^1-83^E:1.3e-21`PF00530.17^SRCR^Scavenger receptor cysteine-rich domain^94-191^E:1.3e-31`PF00530.17^SRCR^Scavenger receptor cysteine-rich domain^202-301^E:7e-27	.	GO:0005044^molecular_function^scavenger receptor activity`GO:0016020^cellular_component^membrane
TR163893_c1_g2	TR163893_c1_g2_i1	Gene.1774::TR163893_c1_g2_i1::g.1774::m.1774	3-329[+]	PF00530.17^SRCR^Scavenger receptor cysteine-rich domain^1-72^E:2.4e-16	.	GO:0005044^molecular_function^scavenger receptor activity`GO:0016020^cellular_component^membrane
TR163893_c1_g3	TR163893_c1_g3_i1	Gene.1775::TR163893_c1_g3_i1::g.1775::m.1775	3-656[+]	PF00530.17^SRCR^Scavenger receptor cysteine-rich domain^2-71^E:4.3e-18`PF00530.17^SRCR^Scavenger receptor cysteine-rich domain^82-182^E:3.9e-29	.	GO:0005044^molecular_function^scavenger receptor activity`GO:0016020^cellular_component^membrane
TR163893_c1_g3	TR163893_c1_g3_i2	Gene.1777::TR163893_c1_g3_i2::g.1777::m.1777	2-595[+]	PF00530.17^SRCR^Scavenger receptor cysteine-rich domain^62-162^E:3.1e-29	.	GO:0005044^molecular_function^scavenger receptor activity`GO:0016020^cellular_component^membrane
TR163893_c1_g4	TR163893_c1_g4_i1	Gene.1778::TR163893_c1_g4_i1::g.1778::m.1778	2-346[+]	PF00530.17^SRCR^Scavenger receptor cysteine-rich domain^1-78^E:1.6e-19	.	GO:0005044^molecular_function^scavenger receptor activity`GO:0016020^cellular_component^membrane
TR164246_c0_g1	TR164246_c0_g1_i1	Gene.87::TR164246_c0_g1_i1::g.87::m.87	101-3754[+]	PF00530.17^SRCR^Scavenger receptor cysteine-rich domain^38-135^E:1.9e-27`PF00530.17^SRCR^Scavenger receptor cysteine-rich domain^146-242^E:5e-31`PF00090.18^TSP_1^Thrombospondin type 1 domain^251-302^E:9.8e-08`PF00090.18^TSP_1^Thrombospondin type 1 domain^308-358^E:0.0042`PF00090.18^TSP_1^Thrombospondin type 1 domain^366-415^E:0.0032`PF00090.18^TSP_1^Thrombospondin type 1 domain^421-471^E:3.9e-06`…	sigP:1^20^0.853^YES	GO:0005044^molecular_function^scavenger receptor activity`GO:0016020^cellular_component^membrane
TR164567_c3_g1	TR164567_c3_g1_i1	Gene.1716::TR164567_c3_g1_i1::g.1716::m.1716	2-334[+]	PF00530.17^SRCR^Scavenger receptor cysteine-rich domain^71-111^E:4.9e-10	.	GO:0005044^molecular_function^scavenger receptor activity`GO:0016020^cellular_component^membrane
TR164567_c3_g2	TR164567_c3_g2_i1	Gene.1717::TR164567_c3_g2_i1::g.1717::m.1717	569-3229[+]	PF00530.17^SRCR^Scavenger receptor cysteine-rich domain^254-359^E:5.9e-18`PF00530.17^SRCR^Scavenger receptor cysteine-rich domain^666-764^E:7.7e-25`PF15494.5^SRCR_2^Scavenger receptor cysteine-rich domain^675-710^E:3.6e-06	.	GO:0005044^molecular_function^scavenger receptor activity`GO:0016020^cellular_component^membrane
TR165327_c1_g1	TR165327_c1_g1_i2	Gene.81::TR165327_c1_g1_i2::g.81::m.81	856-485[-]	PF00530.17^SRCR^Scavenger receptor cysteine-rich domain^3-46^E:1.3e-06	.	GO:0005044^molecular_function^scavenger receptor activity`GO:0016020^cellular_component^membrane
TR165327_c3_g1	TR165327_c3_g1_i1	Gene.83::TR165327_c3_g1_i1::g.83::m.83	1-1251[+]	PF00530.17^SRCR^Scavenger receptor cysteine-rich domain^1-84^E:1.2e-17`PF00530.17^SRCR^Scavenger receptor cysteine-rich domain^112-199^E:8.6e-08`PF01186.16^Lysyl_oxidase^Lysyl oxidase^215-407^E:3.7e-68	.	GO:0005044^molecular_function^scavenger receptor activity`GO:0016020^cellular_component^membrane`GO:0005507^molecular_function^copper ion binding`GO:0016641^molecular_function^oxidoreductase activity, acting on the CH-NH2 group of donors, oxygen as acceptor`GO:0055114^biological_process^oxidation-reduction process
TR165327_c3_g1	TR165327_c3_g1_i2	Gene.84::TR165327_c3_g1_i2::g.84::m.84	1-1263[+]	PF00530.17^SRCR^Scavenger receptor cysteine-rich domain^1-85^E:9.4e-19`PF00530.17^SRCR^Scavenger receptor cysteine-rich domain^112-200^E:2.3e-06`PF01186.16^Lysyl_oxidase^Lysyl oxidase^229-411^E:3.4e-66	.	GO:0005044^molecular_function^scavenger receptor activity`GO:0016020^cellular_component^membrane`GO:0005507^molecular_function^copper ion binding`GO:0016641^molecular_function^oxidoreductase activity, acting on the CH-NH2 group of donors, oxygen as acceptor`GO:0055114^biological_process^oxidation-reduction process
TR165438_c0_g1	TR165438_c0_g1_i1	Gene.758::TR165438_c0_g1_i1::g.758::m.758	76-1203[+]	PF00530.17^SRCR^Scavenger receptor cysteine-rich domain^31-126^E:2.3e-27`PF00530.17^SRCR^Scavenger receptor cysteine-rich domain^141-233^E:2.7e-26	sigP:1^22^0.748^YES	GO:0005044^molecular_function^scavenger receptor activity`GO:0016020^cellular_component^membrane
TR165438_c0_g1	TR165438_c0_g1_i2	Gene.759::TR165438_c0_g1_i2::g.759::m.759	61-414[+]	PF00530.17^SRCR^Scavenger receptor cysteine-rich domain^31-118^E:2.1e-26	sigP:1^22^0.762^YES	GO:0005044^molecular_function^scavenger receptor activity`GO:0016020^cellular_component^membrane
TR165438_c0_g1	TR165438_c0_g1_i3	Gene.760::TR165438_c0_g1_i3::g.760::m.760	69-1202[+]	PF00530.17^SRCR^Scavenger receptor cysteine-rich domain^31-126^E:6e-29`PF00530.17^SRCR^Scavenger receptor cysteine-rich domain^139-235^E:5.2e-27	sigP:1^22^0.745^YES	GO:0005044^molecular_function^scavenger receptor activity`GO:0016020^cellular_component^membrane
TR165438_c0_g1	TR165438_c0_g1_i4	Gene.761::TR165438_c0_g1_i4::g.761::m.761	76-840[+]	PF00530.17^SRCR^Scavenger receptor cysteine-rich domain^31-126^E:1.1e-27`PF00530.17^SRCR^Scavenger receptor cysteine-rich domain^141-233^E:1.2e-26	sigP:1^22^0.748^YES	GO:0005044^molecular_function^scavenger receptor activity`GO:0016020^cellular_component^membrane
TR165438_c0_g1	TR165438_c0_g1_i5	Gene.762::TR165438_c0_g1_i5::g.762::m.762	76-705[+]	PF00530.17^SRCR^Scavenger receptor cysteine-rich domain^31-126^E:5.7e-30`PF00530.17^SRCR^Scavenger receptor cysteine-rich domain^139-210^E:1.3e-16	sigP:1^22^0.745^YES	GO:0005044^molecular_function^scavenger receptor activity`GO:0016020^cellular_component^membrane
TR165855_c0_g1	TR165855_c0_g1_i1	Gene.80::TR165855_c0_g1_i1::g.80::m.80	1-300[+]	PF00530.17^SRCR^Scavenger receptor cysteine-rich domain^1-67^E:2.1e-09	.	GO:0005044^molecular_function^scavenger receptor activity`GO:0016020^cellular_component^membrane
TR165926_c5_g4	TR165926_c5_g4_i2	Gene.218::TR165926_c5_g4_i2::g.218::m.218	83-739[+]	PF00530.17^SRCR^Scavenger receptor cysteine-rich domain^34-129^E:6.9e-17	sigP:1^22^0.702^YES	GO:0005044^molecular_function^scavenger receptor activity`GO:0016020^cellular_component^membrane
TR166339_c2_g1	TR166339_c2_g1_i1	Gene.1756::TR166339_c2_g1_i1::g.1756::m.1756	83-496[+]	PF00530.17^SRCR^Scavenger receptor cysteine-rich domain^32-132^E:2.9e-25	sigP:1^21^0.883^YES	GO:0005044^molecular_function^scavenger receptor activity`GO:0016020^cellular_component^membrane
TR166339_c2_g2	TR166339_c2_g2_i1	Gene.1757::TR166339_c2_g2_i1::g.1757::m.1757	83-598[+]	PF00530.17^SRCR^Scavenger receptor cysteine-rich domain^32-132^E:5.6e-25	sigP:1^21^0.883^YES	GO:0005044^molecular_function^scavenger receptor activity`GO:0016020^cellular_component^membrane
TR166891_c3_g5	TR166891_c3_g5_i1	Gene.2058::TR166891_c3_g5_i1::g.2058::m.2058	146-1114[+]	PF00530.17^SRCR^Scavenger receptor cysteine-rich domain^34-130^E:1.3e-16	sigP:1^22^0.839^YES	GO:0005044^molecular_function^scavenger receptor activity`GO:0016020^cellular_component^membrane
TR167486_c2_g4	TR167486_c2_g4_i2	Gene.1977::TR167486_c2_g4_i2::g.1977::m.1977	1-2061[+]	PF00530.17^SRCR^Scavenger receptor cysteine-rich domain^31-133^E:1.7e-13`PF00090.18^TSP_1^Thrombospondin type 1 domain^140-191^E:5.5e-09`PF07679.15^I-set^Immunoglobulin I-set domain^194-297^E:4.2e-13`PF13927.5^Ig_3^Immunoglobulin domain^194-284^E:9.5e-12`PF00047.24^ig^Immunoglobulin domain^200-294^E:5.6e-06`PF07679.15^I-set^Immunoglobulin I-set domain^301-408^E:1.4e-13`PF13927.5^Ig_3^Immunoglobul…	.	GO:0005044^molecular_function^scavenger receptor activity`GO:0016020^cellular_component^membrane
TR167486_c2_g4	TR167486_c2_g4_i3	Gene.1979::TR167486_c2_g4_i3::g.1979::m.1979	1-444[+]	PF00530.17^SRCR^Scavenger receptor cysteine-rich domain^33-133^E:3.1e-13	.	GO:0005044^molecular_function^scavenger receptor activity`GO:0016020^cellular_component^membrane
TR167486_c3_g4	TR167486_c3_g4_i1	Gene.1980::TR167486_c3_g4_i1::g.1980::m.1980	29-433[+]	PF00530.17^SRCR^Scavenger receptor cysteine-rich domain^32-125^E:1.3e-25`PF15494.5^SRCR_2^Scavenger receptor cysteine-rich domain^51-82^E:1.8e-06	sigP:1^23^0.717^YES	GO:0005044^molecular_function^scavenger receptor activity`GO:0016020^cellular_component^membrane
TR167486_c3_g4	TR167486_c3_g4_i2	Gene.1981::TR167486_c3_g4_i2::g.1981::m.1981	32-481[+]	PF00530.17^SRCR^Scavenger receptor cysteine-rich domain^32-130^E:9.7e-27`PF15494.5^SRCR_2^Scavenger receptor cysteine-rich domain^51-83^E:2.1e-06	sigP:1^23^0.717^YES	GO:0005044^molecular_function^scavenger receptor activity`GO:0016020^cellular_component^membrane
TR167486_c3_g4	TR167486_c3_g4_i3	Gene.1982::TR167486_c3_g4_i3::g.1982::m.1982	29-505[+]	PF00530.17^SRCR^Scavenger receptor cysteine-rich domain^32-125^E:2.1e-25`PF15494.5^SRCR_2^Scavenger receptor cysteine-rich domain^51-82^E:2.7e-06	sigP:1^23^0.717^YES	GO:0005044^molecular_function^scavenger receptor activity`GO:0016020^cellular_component^membrane
TR167585_c0_g1	TR167585_c0_g1_i1	Gene.85::TR167585_c0_g1_i1::g.85::m.85	66-575[+]	PF00530.17^SRCR^Scavenger receptor cysteine-rich domain^30-125^E:1.3e-25	sigP:1^19^0.759^YES	GO:0005044^molecular_function^scavenger receptor activity`GO:0016020^cellular_component^membrane
TR167618_c1_g1	TR167618_c1_g1_i2	Gene.231::TR167618_c1_g1_i2::g.231::m.231	484-1083[+]	PF00530.17^SRCR^Scavenger receptor cysteine-rich domain^33-125^E:9.5e-20	sigP:1^20^0.725^YES	GO:0005044^molecular_function^scavenger receptor activity`GO:0016020^cellular_component^membrane
TR168459_c4_g2	TR168459_c4_g2_i1	Gene.1670::TR168459_c4_g2_i1::g.1670::m.1670	40-2178[+]	PF00530.17^SRCR^Scavenger receptor cysteine-rich domain^28-119^E:4.5e-22`PF00530.17^SRCR^Scavenger receptor cysteine-rich domain^156-265^E:2.2e-15`PF00530.17^SRCR^Scavenger receptor cysteine-rich domain^288-384^E:2.4e-26`PF00530.17^SRCR^Scavenger receptor cysteine-rich domain^410-497^E:2e-07`PF01186.16^Lysyl_oxidase^Lysyl oxidase^523-703^E:3.6e-71	sigP:1^19^0.85^YES	GO:0005044^molecular_function^scavenger receptor activity`GO:0016020^cellular_component^membrane`GO:0005507^molecular_function^copper ion binding`GO:0016641^molecular_function^oxidoreductase activity, acting on the CH-NH2 group of donors, oxygen as acceptor`GO:0055114^biological_process^oxidation-reduction process
TR168459_c4_g2	TR168459_c4_g2_i2	Gene.1673::TR168459_c4_g2_i2::g.1673::m.1673	40-1710[+]	PF00530.17^SRCR^Scavenger receptor cysteine-rich domain^28-119^E:3.1e-22`PF00530.17^SRCR^Scavenger receptor cysteine-rich domain^156-265^E:1.5e-15`PF00530.17^SRCR^Scavenger receptor cysteine-rich domain^288-384^E:1.6e-26`PF00530.17^SRCR^Scavenger receptor cysteine-rich domain^410-497^E:1.4e-07	sigP:1^19^0.85^YES	GO:0005044^molecular_function^scavenger receptor activity`GO:0016020^cellular_component^membrane
TR168459_c4_g2	TR168459_c4_g2_i4	Gene.1679::TR168459_c4_g2_i4::g.1679::m.1679	40-1818[+]	PF00530.17^SRCR^Scavenger receptor cysteine-rich domain^28-119^E:3.4e-22`PF00530.17^SRCR^Scavenger receptor cysteine-rich domain^156-265^E:1.7e-15`PF00530.17^SRCR^Scavenger receptor cysteine-rich domain^288-384^E:7.6e-27`PF00530.17^SRCR^Scavenger receptor cysteine-rich domain^410-497^E:9.5e-08`PF01186.16^Lysyl_oxidase^Lysyl oxidase^502-593^E:5.4e-22	sigP:1^19^0.85^YES	GO:0005044^molecular_function^scavenger receptor activity`GO:0016020^cellular_component^membrane`GO:0005507^molecular_function^copper ion binding`GO:0016641^molecular_function^oxidoreductase activity, acting on the CH-NH2 group of donors, oxygen as acceptor`GO:0055114^biological_process^oxidation-reduction process
TR168585_c5_g2	TR168585_c5_g2_i1	Gene.1959::TR168585_c5_g2_i1::g.1959::m.1959	2-511[+]	PF00530.17^SRCR^Scavenger receptor cysteine-rich domain^26-121^E:1.2e-27`PF15494.5^SRCR_2^Scavenger receptor cysteine-rich domain^36-70^E:4.3e-06	.	GO:0005044^molecular_function^scavenger receptor activity`GO:0016020^cellular_component^membrane
TR168585_c5_g2	TR168585_c5_g2_i2	Gene.1961::TR168585_c5_g2_i2::g.1961::m.1961	2-1054[+]	PF00530.17^SRCR^Scavenger receptor cysteine-rich domain^26-121^E:6.4e-27`PF00530.17^SRCR^Scavenger receptor cysteine-rich domain^133-229^E:5.1e-25	.	GO:0005044^molecular_function^scavenger receptor activity`GO:0016020^cellular_component^membrane
TR168585_c5_g2	TR168585_c5_g2_i3	Gene.1962::TR168585_c5_g2_i3::g.1962::m.1962	2-1144[+]	PF00530.17^SRCR^Scavenger receptor cysteine-rich domain^26-121^E:7.5e-27`PF00530.17^SRCR^Scavenger receptor cysteine-rich domain^133-229^E:5.9e-25	.	GO:0005044^molecular_function^scavenger receptor activity`GO:0016020^cellular_component^membrane
TR168585_c5_g2	TR168585_c5_g2_i4	Gene.1963::TR168585_c5_g2_i4::g.1963::m.1963	2-823[+]	PF00530.17^SRCR^Scavenger receptor cysteine-rich domain^26-121^E:1.2e-28`PF15494.5^SRCR_2^Scavenger receptor cysteine-rich domain^36-70^E:2e-06	.	GO:0005044^molecular_function^scavenger receptor activity`GO:0016020^cellular_component^membrane
TR168585_c5_g2	TR168585_c5_g2_i5	Gene.1965::TR168585_c5_g2_i5::g.1965::m.1965	2-718[+]	PF00530.17^SRCR^Scavenger receptor cysteine-rich domain^26-121^E:2.9e-27`PF00530.17^SRCR^Scavenger receptor cysteine-rich domain^133-229^E:2.3e-25	.	GO:0005044^molecular_function^scavenger receptor activity`GO:0016020^cellular_component^membrane
TR168585_c5_g2	TR168585_c5_g2_i6	Gene.1966::TR168585_c5_g2_i6::g.1966::m.1966	2-733[+]	PF00530.17^SRCR^Scavenger receptor cysteine-rich domain^26-121^E:9.6e-29`PF15494.5^SRCR_2^Scavenger receptor cysteine-rich domain^36-70^E:1.4e-06	.	GO:0005044^molecular_function^scavenger receptor activity`GO:0016020^cellular_component^membrane
TR168960_c0_g1	TR168960_c0_g1_i1	Gene.1105::TR168960_c0_g1_i1::g.1105::m.1105	313-2[-]	PF00530.17^SRCR^Scavenger receptor cysteine-rich domain^38-103^E:1.1e-16	.	GO:0005044^molecular_function^scavenger receptor activity`GO:0016020^cellular_component^membrane
TR168960_c4_g1	TR168960_c4_g1_i1	Gene.1106::TR168960_c4_g1_i1::g.1106::m.1106	1-375[+]	PF00530.17^SRCR^Scavenger receptor cysteine-rich domain^1-78^E:1.4e-21`PF00530.17^SRCR^Scavenger receptor cysteine-rich domain^94-124^E:1.1e-06	.	GO:0005044^molecular_function^scavenger receptor activity`GO:0016020^cellular_component^membrane
TR168960_c4_g2	TR168960_c4_g2_i1	Gene.1107::TR168960_c4_g2_i1::g.1107::m.1107	1-366[+]	PF00530.17^SRCR^Scavenger receptor cysteine-rich domain^1-78^E:1.2e-20`PF00530.17^SRCR^Scavenger receptor cysteine-rich domain^91-121^E:1.1e-06	.	GO:0005044^molecular_function^scavenger receptor activity`GO:0016020^cellular_component^membrane
TR168960_c4_g3	TR168960_c4_g3_i1	Gene.1108::TR168960_c4_g3_i1::g.1108::m.1108	2-826[+]	PF00530.17^SRCR^Scavenger receptor cysteine-rich domain^1-83^E:1.2e-21`PF15494.5^SRCR_2^Scavenger receptor cysteine-rich domain^1-36^E:1.6e-06	.	GO:0005044^molecular_function^scavenger receptor activity`GO:0016020^cellular_component^membrane
TR168960_c5_g1	TR168960_c5_g1_i1	Gene.1109::TR168960_c5_g1_i1::g.1109::m.1109	2-337[+]	PF00530.17^SRCR^Scavenger receptor cysteine-rich domain^1-81^E:5e-23	.	GO:0005044^molecular_function^scavenger receptor activity`GO:0016020^cellular_component^membrane
TR168960_c5_g1	TR168960_c5_g1_i2	Gene.1110::TR168960_c5_g1_i2::g.1110::m.1110	2-337[+]	PF00530.17^SRCR^Scavenger receptor cysteine-rich domain^1-82^E:3.2e-23	.	GO:0005044^molecular_function^scavenger receptor activity`GO:0016020^cellular_component^membrane
TR168960_c5_g2	TR168960_c5_g2_i1	Gene.1111::TR168960_c5_g2_i1::g.1111::m.1111	3-1673[+]	PF00530.17^SRCR^Scavenger receptor cysteine-rich domain^3-79^E:2e-16`PF00530.17^SRCR^Scavenger receptor cysteine-rich domain^97-193^E:2.3e-28`PF00530.17^SRCR^Scavenger receptor cysteine-rich domain^209-303^E:1.3e-26`PF00530.17^SRCR^Scavenger receptor cysteine-rich domain^315-417^E:1.5e-13	.	GO:0005044^molecular_function^scavenger receptor activity`GO:0016020^cellular_component^membrane
TR168960_c5_g2	TR168960_c5_g2_i2	Gene.1113::TR168960_c5_g2_i2::g.1113::m.1113	2-949[+]	PF00530.17^SRCR^Scavenger receptor cysteine-rich domain^1-73^E:1.9e-17`PF00530.17^SRCR^Scavenger receptor cysteine-rich domain^85-188^E:4.1e-15	.	GO:0005044^molecular_function^scavenger receptor activity`GO:0016020^cellular_component^membrane
TR168960_c5_g2	TR168960_c5_g2_i3	Gene.1114::TR168960_c5_g2_i3::g.1114::m.1114	3-1679[+]	PF00530.17^SRCR^Scavenger receptor cysteine-rich domain^3-79^E:2e-16`PF00530.17^SRCR^Scavenger receptor cysteine-rich domain^97-193^E:2.4e-28`PF00530.17^SRCR^Scavenger receptor cysteine-rich domain^209-303^E:1.3e-26`PF00530.17^SRCR^Scavenger receptor cysteine-rich domain^315-418^E:6.1e-14	.	GO:0005044^molecular_function^scavenger receptor activity`GO:0016020^cellular_component^membrane
TR168960_c5_g3	TR168960_c5_g3_i1	Gene.1116::TR168960_c5_g3_i1::g.1116::m.1116	2-337[+]	PF00530.17^SRCR^Scavenger receptor cysteine-rich domain^1-82^E:4.8e-23	.	GO:0005044^molecular_function^scavenger receptor activity`GO:0016020^cellular_component^membrane
TR168960_c5_g5	TR168960_c5_g5_i1	Gene.1117::TR168960_c5_g5_i1::g.1117::m.1117	3-332[+]	PF00530.17^SRCR^Scavenger receptor cysteine-rich domain^2-79^E:5.9e-20	.	GO:0005044^molecular_function^scavenger receptor activity`GO:0016020^cellular_component^membrane
TR168960_c5_g6	TR168960_c5_g6_i1	Gene.1118::TR168960_c5_g6_i1::g.1118::m.1118	3-1262[+]	PF00530.17^SRCR^Scavenger receptor cysteine-rich domain^2-79^E:2.8e-19`PF00530.17^SRCR^Scavenger receptor cysteine-rich domain^87-184^E:4.5e-27`PF00530.17^SRCR^Scavenger receptor cysteine-rich domain^199-294^E:1e-21	.	GO:0005044^molecular_function^scavenger receptor activity`GO:0016020^cellular_component^membrane
TR168960_c5_g7	TR168960_c5_g7_i1	Gene.1119::TR168960_c5_g7_i1::g.1119::m.1119	3-329[+]	PF00530.17^SRCR^Scavenger receptor cysteine-rich domain^1-78^E:1.8e-20	.	GO:0005044^molecular_function^scavenger receptor activity`GO:0016020^cellular_component^membrane
TR168960_c5_g8	TR168960_c5_g8_i1	Gene.1120::TR168960_c5_g8_i1::g.1120::m.1120	3-329[+]	PF00530.17^SRCR^Scavenger receptor cysteine-rich domain^1-78^E:1.2e-19	.	GO:0005044^molecular_function^scavenger receptor activity`GO:0016020^cellular_component^membrane
TR168960_c5_g9	TR168960_c5_g9_i1	Gene.1121::TR168960_c5_g9_i1::g.1121::m.1121	2-337[+]	PF00530.17^SRCR^Scavenger receptor cysteine-rich domain^1-82^E:2.4e-23	.	GO:0005044^molecular_function^scavenger receptor activity`GO:0016020^cellular_component^membrane
TR169246_c0_g1	TR169246_c0_g1_i1	Gene.135::TR169246_c0_g1_i1::g.135::m.135	3-314[+]	PF00530.17^SRCR^Scavenger receptor cysteine-rich domain^1-68^E:4.1e-14	.	GO:0005044^molecular_function^scavenger receptor activity`GO:0016020^cellular_component^membrane
TR169922_c0_g1	TR169922_c0_g1_i1	Gene.1765::TR169922_c0_g1_i1::g.1765::m.1765	302-3[-]	PF00530.17^SRCR^Scavenger receptor cysteine-rich domain^11-98^E:1.4e-24	.	GO:0005044^molecular_function^scavenger receptor activity`GO:0016020^cellular_component^membrane
TR169922_c5_g1	TR169922_c5_g1_i1	Gene.1766::TR169922_c5_g1_i1::g.1766::m.1766	2-1651[+]	PF00530.17^SRCR^Scavenger receptor cysteine-rich domain^2-82^E:2.5e-20`PF00530.17^SRCR^Scavenger receptor cysteine-rich domain^104-189^E:5.1e-17`PF00530.17^SRCR^Scavenger receptor cysteine-rich domain^206-300^E:8.4e-28`PF00530.17^SRCR^Scavenger receptor cysteine-rich domain^317-412^E:6.1e-28`PF15494.5^SRCR_2^Scavenger receptor cysteine-rich domain^329-359^E:1.9e-06	.	GO:0005044^molecular_function^scavenger receptor activity`GO:0016020^cellular_component^membrane
TR169922_c5_g1	TR169922_c5_g1_i2	Gene.1767::TR169922_c5_g1_i2::g.1767::m.1767	2-1948[+]	PF00530.17^SRCR^Scavenger receptor cysteine-rich domain^2-82^E:3.2e-20`PF00530.17^SRCR^Scavenger receptor cysteine-rich domain^104-189^E:6.6e-17`PF00530.17^SRCR^Scavenger receptor cysteine-rich domain^207-299^E:2.2e-26`PF00530.17^SRCR^Scavenger receptor cysteine-rich domain^313-408^E:7.1e-26`PF00530.17^SRCR^Scavenger receptor cysteine-rich domain^420-515^E:6.4e-12	.	GO:0005044^molecular_function^scavenger receptor activity`GO:0016020^cellular_component^membrane
TR169922_c5_g1	TR169922_c5_g1_i3	Gene.1769::TR169922_c5_g1_i3::g.1769::m.1769	2-1957[+]	PF00530.17^SRCR^Scavenger receptor cysteine-rich domain^2-82^E:3.3e-20`PF00530.17^SRCR^Scavenger receptor cysteine-rich domain^104-189^E:6.6e-17`PF00530.17^SRCR^Scavenger receptor cysteine-rich domain^207-299^E:2.2e-26`PF00530.17^SRCR^Scavenger receptor cysteine-rich domain^313-408^E:7.2e-26`PF00530.17^SRCR^Scavenger receptor cysteine-rich domain^420-515^E:2.3e-12	.	GO:0005044^molecular_function^scavenger receptor activity`GO:0016020^cellular_component^membrane
TR169922_c5_g1	TR169922_c5_g1_i4	Gene.1771::TR169922_c5_g1_i4::g.1771::m.1771	3-1868[+]	PF00530.17^SRCR^Scavenger receptor cysteine-rich domain^2-41^E:2.4e-07`PF00530.17^SRCR^Scavenger receptor cysteine-rich domain^59-154^E:2.2e-25`PF00530.17^SRCR^Scavenger receptor cysteine-rich domain^168-261^E:1.3e-19`PF00530.17^SRCR^Scavenger receptor cysteine-rich domain^278-372^E:1e-27`PF00530.17^SRCR^Scavenger receptor cysteine-rich domain^389-484^E:7.3e-28`PF15494.5^SRCR_2^Scavenger receptor…	.	GO:0005044^molecular_function^scavenger receptor activity`GO:0016020^cellular_component^membrane
TR169922_c6_g1	TR169922_c6_g1_i1	Gene.1772::TR169922_c6_g1_i1::g.1772::m.1772	38-634[+]	PF00530.17^SRCR^Scavenger receptor cysteine-rich domain^30-124^E:1.7e-26`PF00530.17^SRCR^Scavenger receptor cysteine-rich domain^144-193^E:2.5e-07	sigP:1^19^0.711^YES	GO:0005044^molecular_function^scavenger receptor activity`GO:0016020^cellular_component^membrane
TR169922_c6_g1	TR169922_c6_g1_i2	Gene.1773::TR169922_c6_g1_i2::g.1773::m.1773	38-625[+]	PF00530.17^SRCR^Scavenger receptor cysteine-rich domain^30-125^E:2.5e-25`PF00530.17^SRCR^Scavenger receptor cysteine-rich domain^145-189^E:2.8e-07	sigP:1^19^0.71^YES	GO:0005044^molecular_function^scavenger receptor activity`GO:0016020^cellular_component^membrane
TR169922_c6_g1	TR169922_c6_g1_i3	Gene.1774::TR169922_c6_g1_i3::g.1774::m.1774	61-657[+]	PF00530.17^SRCR^Scavenger receptor cysteine-rich domain^30-124^E:1.4e-26`PF00530.17^SRCR^Scavenger receptor cysteine-rich domain^144-193^E:2.8e-07	sigP:1^16^0.742^YES	GO:0005044^molecular_function^scavenger receptor activity`GO:0016020^cellular_component^membrane
TR172343_c2_g2	TR172343_c2_g2_i1	Gene.762::TR172343_c2_g2_i1::g.762::m.762	2-334[+]	PF00530.17^SRCR^Scavenger receptor cysteine-rich domain^1-77^E:1.2e-20	.	GO:0005044^molecular_function^scavenger receptor activity`GO:0016020^cellular_component^membrane
TR172343_c2_g2	TR172343_c2_g2_i2	Gene.763::TR172343_c2_g2_i2::g.763::m.763	2-334[+]	PF00530.17^SRCR^Scavenger receptor cysteine-rich domain^1-77^E:5.1e-20	.	GO:0005044^molecular_function^scavenger receptor activity`GO:0016020^cellular_component^membrane
TR172343_c2_g2	TR172343_c2_g2_i3	Gene.764::TR172343_c2_g2_i3::g.764::m.764	2-334[+]	PF00530.17^SRCR^Scavenger receptor cysteine-rich domain^1-77^E:2.3e-20	.	GO:0005044^molecular_function^scavenger receptor activity`GO:0016020^cellular_component^membrane
TR172343_c2_g3	TR172343_c2_g3_i1	Gene.765::TR172343_c2_g3_i1::g.765::m.765	1-525[+]	PF00092.27^VWA^von Willebrand factor type A domain^1-126^E:5.6e-25`PF13519.5^VWA_2^von Willebrand factor type A domain^1-73^E:8.6e-07`PF00530.17^SRCR^Scavenger receptor cysteine-rich domain^152-175^E:9.4e-06	.	GO:0005044^molecular_function^scavenger receptor activity`GO:0016020^cellular_component^membrane
TR172343_c2_g3	TR172343_c2_g3_i2	Gene.766::TR172343_c2_g3_i2::g.766::m.766	3-356[+]	PF00530.17^SRCR^Scavenger receptor cysteine-rich domain^11-107^E:3e-29`PF15494.5^SRCR_2^Scavenger receptor cysteine-rich domain^25-54^E:1.4e-06	.	GO:0005044^molecular_function^scavenger receptor activity`GO:0016020^cellular_component^membrane
TR172343_c2_g3	TR172343_c2_g3_i3	Gene.767::TR172343_c2_g3_i3::g.767::m.767	3-983[+]	PF00530.17^SRCR^Scavenger receptor cysteine-rich domain^11-107^E:4.3e-28`PF00092.27^VWA^von Willebrand factor type A domain^118-284^E:1.5e-39`PF13768.5^VWA_3^von Willebrand factor type A domain^118-258^E:0.0029`PF13519.5^VWA_2^von Willebrand factor type A domain^119-231^E:3.2e-17	.	GO:0005044^molecular_function^scavenger receptor activity`GO:0016020^cellular_component^membrane
TR172343_c2_g3	TR172343_c2_g3_i4	Gene.768::TR172343_c2_g3_i4::g.768::m.768	3-1004[+]	PF00530.17^SRCR^Scavenger receptor cysteine-rich domain^11-107^E:4.5e-28`PF00092.27^VWA^von Willebrand factor type A domain^118-284^E:1.1e-39`PF13768.5^VWA_3^von Willebrand factor type A domain^118-258^E:0.0033`PF13519.5^VWA_2^von Willebrand factor type A domain^119-231^E:3.3e-17	.	GO:0005044^molecular_function^scavenger receptor activity`GO:0016020^cellular_component^membrane
TR172343_c2_g4	TR172343_c2_g4_i1	Gene.769::TR172343_c2_g4_i1::g.769::m.769	2-334[+]	PF00530.17^SRCR^Scavenger receptor cysteine-rich domain^1-77^E:3.6e-21	.	GO:0005044^molecular_function^scavenger receptor activity`GO:0016020^cellular_component^membrane
TR172343_c2_g5	TR172343_c2_g5_i1	Gene.770::TR172343_c2_g5_i1::g.770::m.770	78-821[+]	PF00530.17^SRCR^Scavenger receptor cysteine-rich domain^34-134^E:1.6e-25`PF00530.17^SRCR^Scavenger receptor cysteine-rich domain^146-242^E:1.3e-28`PF15494.5^SRCR_2^Scavenger receptor cysteine-rich domain^160-188^E:2.8e-06	sigP:1^24^0.732^YES	GO:0005044^molecular_function^scavenger receptor activity`GO:0016020^cellular_component^membrane
TR172343_c2_g5	TR172343_c2_g5_i2	Gene.771::TR172343_c2_g5_i2::g.771::m.771	64-888[+]	PF00530.17^SRCR^Scavenger receptor cysteine-rich domain^34-134^E:2e-26`PF00530.17^SRCR^Scavenger receptor cysteine-rich domain^146-242^E:1.9e-27	sigP:1^24^0.729^YES	GO:0005044^molecular_function^scavenger receptor activity`GO:0016020^cellular_component^membrane
TR172343_c2_g5	TR172343_c2_g5_i3	Gene.772::TR172343_c2_g5_i3::g.772::m.772	93-872[+]	PF00530.17^SRCR^Scavenger receptor cysteine-rich domain^34-134^E:1.9e-26`PF00530.17^SRCR^Scavenger receptor cysteine-rich domain^146-242^E:1.6e-28`PF15494.5^SRCR_2^Scavenger receptor cysteine-rich domain^160-188^E:2.5e-06	sigP:1^20^0.76^YES	GO:0005044^molecular_function^scavenger receptor activity`GO:0016020^cellular_component^membrane
TR172343_c2_g5	TR172343_c2_g5_i4	Gene.773::TR172343_c2_g5_i4::g.773::m.773	41-511[+]	PF00530.17^SRCR^Scavenger receptor cysteine-rich domain^34-134^E:1.9e-27	sigP:1^24^0.681^YES	GO:0005044^molecular_function^scavenger receptor activity`GO:0016020^cellular_component^membrane
TR172343_c2_g5	TR172343_c2_g5_i5	Gene.774::TR172343_c2_g5_i5::g.774::m.774	41-400[+]	PF00530.17^SRCR^Scavenger receptor cysteine-rich domain^34-118^E:6.8e-21	sigP:1^24^0.681^YES	GO:0005044^molecular_function^scavenger receptor activity`GO:0016020^cellular_component^membrane
TR172343_c2_g5	TR172343_c2_g5_i6	Gene.775::TR172343_c2_g5_i6::g.775::m.775	93-917[+]	PF00530.17^SRCR^Scavenger receptor cysteine-rich domain^34-134^E:2e-26`PF00530.17^SRCR^Scavenger receptor cysteine-rich domain^146-242^E:2.7e-28`PF15494.5^SRCR_2^Scavenger receptor cysteine-rich domain^160-189^E:1.2e-06	sigP:1^20^0.759^YES	GO:0005044^molecular_function^scavenger receptor activity`GO:0016020^cellular_component^membrane
TR172343_c2_g5	TR172343_c2_g5_i7	Gene.776::TR172343_c2_g5_i7::g.776::m.776	3-401[+]	PF00530.17^SRCR^Scavenger receptor cysteine-rich domain^4-100^E:3.1e-28`PF15494.5^SRCR_2^Scavenger receptor cysteine-rich domain^17-46^E:1.5e-06	.	GO:0005044^molecular_function^scavenger receptor activity`GO:0016020^cellular_component^membrane
TR172343_c2_g5	TR172343_c2_g5_i8	Gene.777::TR172343_c2_g5_i8::g.777::m.777	93-917[+]	PF00530.17^SRCR^Scavenger receptor cysteine-rich domain^34-134^E:2.1e-26`PF00530.17^SRCR^Scavenger receptor cysteine-rich domain^146-242^E:2.7e-28`PF15494.5^SRCR_2^Scavenger receptor cysteine-rich domain^160-189^E:1.2e-06	sigP:1^20^0.76^YES	GO:0005044^molecular_function^scavenger receptor activity`GO:0016020^cellular_component^membrane
TR172343_c2_g5	TR172343_c2_g5_i9	Gene.778::TR172343_c2_g5_i9::g.778::m.778	78-902[+]	PF00530.17^SRCR^Scavenger receptor cysteine-rich domain^34-134^E:2e-25`PF00530.17^SRCR^Scavenger receptor cysteine-rich domain^146-242^E:2.7e-28`PF15494.5^SRCR_2^Scavenger receptor cysteine-rich domain^160-189^E:1.2e-06	sigP:1^24^0.732^YES	GO:0005044^molecular_function^scavenger receptor activity`GO:0016020^cellular_component^membrane
TR172343_c2_g5	TR172343_c2_g5_i10	Gene.779::TR172343_c2_g5_i10::g.779::m.779	1-519[+]	PF00530.17^SRCR^Scavenger receptor cysteine-rich domain^44-140^E:9e-29`PF15494.5^SRCR_2^Scavenger receptor cysteine-rich domain^58-98^E:5.1e-07	.	GO:0005044^molecular_function^scavenger receptor activity`GO:0016020^cellular_component^membrane
TR172343_c2_g5	TR172343_c2_g5_i12	Gene.780::TR172343_c2_g5_i12::g.780::m.780	93-893[+]	PF00530.17^SRCR^Scavenger receptor cysteine-rich domain^34-134^E:2e-26`PF00530.17^SRCR^Scavenger receptor cysteine-rich domain^146-242^E:1.7e-28`PF15494.5^SRCR_2^Scavenger receptor cysteine-rich domain^160-188^E:2.6e-06	sigP:1^20^0.76^YES	GO:0005044^molecular_function^scavenger receptor activity`GO:0016020^cellular_component^membrane
TR172343_c2_g5	TR172343_c2_g5_i13	Gene.781::TR172343_c2_g5_i13::g.781::m.781	1-438[+]	PF00530.17^SRCR^Scavenger receptor cysteine-rich domain^44-140^E:3.3e-29`PF15494.5^SRCR_2^Scavenger receptor cysteine-rich domain^58-86^E:1e-06	.	GO:0005044^molecular_function^scavenger receptor activity`GO:0016020^cellular_component^membrane
TR172343_c2_g5	TR172343_c2_g5_i14	Gene.782::TR172343_c2_g5_i14::g.782::m.782	78-857[+]	PF00530.17^SRCR^Scavenger receptor cysteine-rich domain^34-134^E:1.8e-25`PF00530.17^SRCR^Scavenger receptor cysteine-rich domain^146-242^E:1.6e-28`PF15494.5^SRCR_2^Scavenger receptor cysteine-rich domain^160-188^E:2.5e-06	sigP:1^24^0.732^YES	GO:0005044^molecular_function^scavenger receptor activity`GO:0016020^cellular_component^membrane
TR172343_c2_g5	TR172343_c2_g5_i15	Gene.783::TR172343_c2_g5_i15::g.783::m.783	78-878[+]	PF00530.17^SRCR^Scavenger receptor cysteine-rich domain^34-134^E:1.9e-25`PF00530.17^SRCR^Scavenger receptor cysteine-rich domain^146-242^E:1.7e-28`PF15494.5^SRCR_2^Scavenger receptor cysteine-rich domain^160-188^E:2.6e-06	sigP:1^24^0.732^YES	GO:0005044^molecular_function^scavenger receptor activity`GO:0016020^cellular_component^membrane
TR172343_c2_g5	TR172343_c2_g5_i16	Gene.784::TR172343_c2_g5_i16::g.784::m.784	64-537[+]	PF00530.17^SRCR^Scavenger receptor cysteine-rich domain^34-134^E:2.8e-28	sigP:1^24^0.731^YES	GO:0005044^molecular_function^scavenger receptor activity`GO:0016020^cellular_component^membrane
TR172383_c2_g1	TR172383_c2_g1_i1	Gene.1007::TR172383_c2_g1_i1::g.1007::m.1007	2-358[+]	PF00530.17^SRCR^Scavenger receptor cysteine-rich domain^2-86^E:7.4e-24`PF15494.5^SRCR_2^Scavenger receptor cysteine-rich domain^5-38^E:8.6e-07	.	GO:0005044^molecular_function^scavenger receptor activity`GO:0016020^cellular_component^membrane
TR172383_c2_g2	TR172383_c2_g2_i1	Gene.1008::TR172383_c2_g2_i1::g.1008::m.1008	2-358[+]	PF00530.17^SRCR^Scavenger receptor cysteine-rich domain^2-87^E:5.2e-24`PF15494.5^SRCR_2^Scavenger receptor cysteine-rich domain^5-45^E:6.3e-07	.	GO:0005044^molecular_function^scavenger receptor activity`GO:0016020^cellular_component^membrane
TR172383_c2_g5	TR172383_c2_g5_i1	Gene.1009::TR172383_c2_g5_i1::g.1009::m.1009	2-358[+]	PF00530.17^SRCR^Scavenger receptor cysteine-rich domain^2-87^E:5.2e-24`PF15494.5^SRCR_2^Scavenger receptor cysteine-rich domain^5-46^E:5.9e-07	.	GO:0005044^molecular_function^scavenger receptor activity`GO:0016020^cellular_component^membrane
TR172383_c2_g6	TR172383_c2_g6_i1	Gene.1010::TR172383_c2_g6_i1::g.1010::m.1010	2-349[+]	PF00530.17^SRCR^Scavenger receptor cysteine-rich domain^3-88^E:3.7e-25`PF15494.5^SRCR_2^Scavenger receptor cysteine-rich domain^6-54^E:1.7e-07	.	GO:0005044^molecular_function^scavenger receptor activity`GO:0016020^cellular_component^membrane
TR172934_c1_g1	TR172934_c1_g1_i1	Gene.1307::TR172934_c1_g1_i1::g.1307::m.1307	3-2438[+]	PF00530.17^SRCR^Scavenger receptor cysteine-rich domain^1-80^E:1.3e-17`PF16489.4^GAIN^GPCR-Autoproteolysis INducing (GAIN) domain^398-606^E:4e-18`PF01825.20^GPS^GPCR proteolysis site, GPS, motif^641-691^E:7.1e-11`PF00002.23^7tm_2^7 transmembrane receptor (Secretin family)^704-808^E:2.7e-21	.	GO:0005044^molecular_function^scavenger receptor activity`GO:0016020^cellular_component^membrane`GO:0004930^molecular_function^G-protein coupled receptor activity`GO:0007186^biological_process^G-protein coupled receptor signaling pathway`GO:0016021^cellular_component^integral component of membrane
TR172934_c1_g1	TR172934_c1_g1_i4	Gene.1310::TR172934_c1_g1_i4::g.1310::m.1310	3-1262[+]	PF00530.17^SRCR^Scavenger receptor cysteine-rich domain^1-80^E:4.9e-18`PF00530.17^SRCR^Scavenger receptor cysteine-rich domain^290-385^E:6.9e-29	.	GO:0005044^molecular_function^scavenger receptor activity`GO:0016020^cellular_component^membrane
TR172934_c1_g4	TR172934_c1_g4_i1	Gene.1312::TR172934_c1_g4_i1::g.1312::m.1312	2-544[+]	PF00530.17^SRCR^Scavenger receptor cysteine-rich domain^2-70^E:5.4e-17	.	GO:0005044^molecular_function^scavenger receptor activity`GO:0016020^cellular_component^membrane
TR172934_c1_g4	TR172934_c1_g4_i2	Gene.1314::TR172934_c1_g4_i2::g.1314::m.1314	2-493[+]	PF00530.17^SRCR^Scavenger receptor cysteine-rich domain^2-70^E:4.3e-17	.	GO:0005044^molecular_function^scavenger receptor activity`GO:0016020^cellular_component^membrane
TR173539_c0_g1	TR173539_c0_g1_i1	Gene.2033::TR173539_c0_g1_i1::g.2033::m.2033	451-2[-]	PF00530.17^SRCR^Scavenger receptor cysteine-rich domain^1-66^E:1.5e-13`PF00530.17^SRCR^Scavenger receptor cysteine-rich domain^78-149^E:1.5e-17`PF15494.5^SRCR_2^Scavenger receptor cysteine-rich domain^87-126^E:2.1e-07	.	GO:0005044^molecular_function^scavenger receptor activity`GO:0016020^cellular_component^membrane
TR173539_c1_g4	TR173539_c1_g4_i1	Gene.2034::TR173539_c1_g4_i1::g.2034::m.2034	1455-157[-]	PF00530.17^SRCR^Scavenger receptor cysteine-rich domain^1-80^E:4.3e-17`PF00530.17^SRCR^Scavenger receptor cysteine-rich domain^96-194^E:1.4e-19	.	GO:0005044^molecular_function^scavenger receptor activity`GO:0016020^cellular_component^membrane
TR174175_c0_g1	TR174175_c0_g1_i1	Gene.1503::TR174175_c0_g1_i1::g.1503::m.1503	47-3217[+]	PF00530.17^SRCR^Scavenger receptor cysteine-rich domain^30-130^E:8.9e-11`PF00530.17^SRCR^Scavenger receptor cysteine-rich domain^145-241^E:1e-24`PF00530.17^SRCR^Scavenger receptor cysteine-rich domain^265-357^E:2e-27`PF00530.17^SRCR^Scavenger receptor cysteine-rich domain^376-472^E:8.9e-28`PF00530.17^SRCR^Scavenger receptor cysteine-rich domain^485-582^E:7.5e-27`PF00530.17^SRCR^Scavenger receptor…	sigP:1^17^0.809^YES	GO:0005044^molecular_function^scavenger receptor activity`GO:0016020^cellular_component^membrane
TR174175_c0_g1	TR174175_c0_g1_i2	Gene.1505::TR174175_c0_g1_i2::g.1505::m.1505	1-741[+]	PF00530.17^SRCR^Scavenger receptor cysteine-rich domain^67-164^E:4.2e-25`PF00530.17^SRCR^Scavenger receptor cysteine-rich domain^188-246^E:1.2e-14	.	GO:0005044^molecular_function^scavenger receptor activity`GO:0016020^cellular_component^membrane
TR174175_c0_g1	TR174175_c0_g1_i3	Gene.1506::TR174175_c0_g1_i3::g.1506::m.1506	47-400[+]	PF00530.17^SRCR^Scavenger receptor cysteine-rich domain^30-109^E:1.1e-10	sigP:1^17^0.809^YES	GO:0005044^molecular_function^scavenger receptor activity`GO:0016020^cellular_component^membrane
TR174175_c0_g2	TR174175_c0_g2_i1	Gene.1507::TR174175_c0_g2_i1::g.1507::m.1507	47-517[+]	PF00530.17^SRCR^Scavenger receptor cysteine-rich domain^30-130^E:1.1e-11	sigP:1^17^0.816^YES	GO:0005044^molecular_function^scavenger receptor activity`GO:0016020^cellular_component^membrane
TR174175_c0_g1	TR174175_c0_g1_i4	Gene.1508::TR174175_c0_g1_i4::g.1508::m.1508	47-1396[+]	PF00530.17^SRCR^Scavenger receptor cysteine-rich domain^30-130^E:2.9e-11`PF00530.17^SRCR^Scavenger receptor cysteine-rich domain^145-241^E:1.5e-24`PF00530.17^SRCR^Scavenger receptor cysteine-rich domain^265-357^E:1.7e-28`PF00530.17^SRCR^Scavenger receptor cysteine-rich domain^376-449^E:5.2e-19	sigP:1^17^0.809^YES	GO:0005044^molecular_function^scavenger receptor activity`GO:0016020^cellular_component^membrane
TR174472_c6_g1	TR174472_c6_g1_i1	Gene.174::TR174472_c6_g1_i1::g.174::m.174	1000-308[-]	PF00530.17^SRCR^Scavenger receptor cysteine-rich domain^40-132^E:3.9e-20`PF15494.5^SRCR_2^Scavenger receptor cysteine-rich domain^49-79^E:1.2e-06	.	GO:0005044^molecular_function^scavenger receptor activity`GO:0016020^cellular_component^membrane
TR174472_c6_g1	TR174472_c6_g1_i2	Gene.175::TR174472_c6_g1_i2::g.175::m.175	755-111[-]	PF00530.17^SRCR^Scavenger receptor cysteine-rich domain^40-132^E:3.3e-20`PF15494.5^SRCR_2^Scavenger receptor cysteine-rich domain^49-79^E:1.1e-06	.	GO:0005044^molecular_function^scavenger receptor activity`GO:0016020^cellular_component^membrane
TR174472_c6_g2	TR174472_c6_g2_i1	Gene.176::TR174472_c6_g2_i1::g.176::m.176	524-3[-]	PF00530.17^SRCR^Scavenger receptor cysteine-rich domain^40-132^E:3.8e-20`PF15494.5^SRCR_2^Scavenger receptor cysteine-rich domain^49-79^E:5.3e-07	.	GO:0005044^molecular_function^scavenger receptor activity`GO:0016020^cellular_component^membrane
TR174472_c8_g1	TR174472_c8_g1_i1	Gene.177::TR174472_c8_g1_i1::g.177::m.177	1-303[+]	PF00530.17^SRCR^Scavenger receptor cysteine-rich domain^1-64^E:1.1e-09	.	GO:0005044^molecular_function^scavenger receptor activity`GO:0016020^cellular_component^membrane
TR174472_c8_g2	TR174472_c8_g2_i1	Gene.178::TR174472_c8_g2_i1::g.178::m.178	1-660[+]	PF00530.17^SRCR^Scavenger receptor cysteine-rich domain^29-121^E:3.3e-18	sigP:1^16^0.73^YES	GO:0005044^molecular_function^scavenger receptor activity`GO:0016020^cellular_component^membrane
TR174472_c8_g2	TR174472_c8_g2_i3	Gene.180::TR174472_c8_g2_i3::g.180::m.180	1-504[+]	PF00530.17^SRCR^Scavenger receptor cysteine-rich domain^6-89^E:5.1e-18`PF15494.5^SRCR_2^Scavenger receptor cysteine-rich domain^6-36^E:2.5e-06	.	GO:0005044^molecular_function^scavenger receptor activity`GO:0016020^cellular_component^membrane
TR174472_c8_g2	TR174472_c8_g2_i5	Gene.181::TR174472_c8_g2_i5::g.181::m.181	1-408[+]	PF00530.17^SRCR^Scavenger receptor cysteine-rich domain^7-99^E:2.8e-20`PF15494.5^SRCR_2^Scavenger receptor cysteine-rich domain^16-45^E:5.6e-07	.	GO:0005044^molecular_function^scavenger receptor activity`GO:0016020^cellular_component^membrane
TR174472_c8_g5	TR174472_c8_g5_i1	Gene.185::TR174472_c8_g5_i1::g.185::m.185	1-303[+]	PF00530.17^SRCR^Scavenger receptor cysteine-rich domain^1-64^E:1.2e-09	.	GO:0005044^molecular_function^scavenger receptor activity`GO:0016020^cellular_component^membrane
TR174472_c8_g9	TR174472_c8_g9_i1	Gene.186::TR174472_c8_g9_i1::g.186::m.186	3-476[+]	PF00530.17^SRCR^Scavenger receptor cysteine-rich domain^3-70^E:3.2e-09	.	GO:0005044^molecular_function^scavenger receptor activity`GO:0016020^cellular_component^membrane
TR174793_c1_g2	TR174793_c1_g2_i1	Gene.1557::TR174793_c1_g2_i1::g.1557::m.1557	102-767[+]	PF00530.17^SRCR^Scavenger receptor cysteine-rich domain^45-144^E:6e-16	sigP:1^30^0.574^YES	GO:0005044^molecular_function^scavenger receptor activity`GO:0016020^cellular_component^membrane
TR174793_c1_g2	TR174793_c1_g2_i2	Gene.1558::TR174793_c1_g2_i2::g.1558::m.1558	247-930[+]	PF00530.17^SRCR^Scavenger receptor cysteine-rich domain^54-151^E:5.6e-15	.	GO:0005044^molecular_function^scavenger receptor activity`GO:0016020^cellular_component^membrane
TR175020_c8_g9	TR175020_c8_g9_i1	Gene.2125::TR175020_c8_g9_i1::g.2125::m.2125	2-388[+]	PF00530.17^SRCR^Scavenger receptor cysteine-rich domain^1-91^E:1.7e-18`PF15494.5^SRCR_2^Scavenger receptor cysteine-rich domain^8-90^E:3.4e-06	.	GO:0005044^molecular_function^scavenger receptor activity`GO:0016020^cellular_component^membrane
TR175578_c2_g3	TR175578_c2_g3_i1	Gene.1773::TR175578_c2_g3_i1::g.1773::m.1773	1-885[+]	PF00530.17^SRCR^Scavenger receptor cysteine-rich domain^19-117^E:8.8e-10	.	GO:0005044^molecular_function^scavenger receptor activity`GO:0016020^cellular_component^membrane
TR175578_c2_g3	TR175578_c2_g3_i2	Gene.1774::TR175578_c2_g3_i2::g.1774::m.1774	1-948[+]	PF00530.17^SRCR^Scavenger receptor cysteine-rich domain^36-134^E:3.7e-10	.	GO:0005044^molecular_function^scavenger receptor activity`GO:0016020^cellular_component^membrane
TR175578_c2_g3	TR175578_c2_g3_i3	Gene.1775::TR175578_c2_g3_i3::g.1775::m.1775	1-936[+]	PF00530.17^SRCR^Scavenger receptor cysteine-rich domain^36-134^E:4.6e-10	.	GO:0005044^molecular_function^scavenger receptor activity`GO:0016020^cellular_component^membrane
TR175846_c0_g3	TR175846_c0_g3_i1	Gene.556::TR175846_c0_g3_i1::g.556::m.556	1-627[+]	PF00530.17^SRCR^Scavenger receptor cysteine-rich domain^2-36^E:3.3e-06`PF00530.17^SRCR^Scavenger receptor cysteine-rich domain^52-139^E:4.9e-09`PF00530.17^SRCR^Scavenger receptor cysteine-rich domain^161-206^E:5.9e-12	.	GO:0005044^molecular_function^scavenger receptor activity`GO:0016020^cellular_component^membrane
TR175846_c0_g3	TR175846_c0_g3_i2	Gene.557::TR175846_c0_g3_i2::g.557::m.557	1-945[+]	PF00530.17^SRCR^Scavenger receptor cysteine-rich domain^2-36^E:6.1e-06`PF00530.17^SRCR^Scavenger receptor cysteine-rich domain^52-139^E:8.6e-09`PF00530.17^SRCR^Scavenger receptor cysteine-rich domain^161-258^E:9.4e-26`PF00530.17^SRCR^Scavenger receptor cysteine-rich domain^270-314^E:2.5e-14	.	GO:0005044^molecular_function^scavenger receptor activity`GO:0016020^cellular_component^membrane
TR175846_c0_g3	TR175846_c0_g3_i3	Gene.558::TR175846_c0_g3_i3::g.558::m.558	1-1278[+]	PF00530.17^SRCR^Scavenger receptor cysteine-rich domain^1-58^E:2.7e-09`PF00530.17^SRCR^Scavenger receptor cysteine-rich domain^74-161^E:1.2e-08`PF00530.17^SRCR^Scavenger receptor cysteine-rich domain^183-280^E:1.6e-25`PF00530.17^SRCR^Scavenger receptor cysteine-rich domain^292-389^E:2e-32	.	GO:0005044^molecular_function^scavenger receptor activity`GO:0016020^cellular_component^membrane
TR175846_c0_g3	TR175846_c0_g3_i4	Gene.559::TR175846_c0_g3_i4::g.559::m.559	2-1324[+]	PF00530.17^SRCR^Scavenger receptor cysteine-rich domain^1-73^E:2.3e-18`PF00530.17^SRCR^Scavenger receptor cysteine-rich domain^89-176^E:5.8e-07`PF00530.17^SRCR^Scavenger receptor cysteine-rich domain^198-295^E:2.4e-25`PF07648.14^Kazal_2^Kazal-type serine protease inhibitor domain^284-302^E:0.37`PF00530.17^SRCR^Scavenger receptor cysteine-rich domain^308-404^E:1.1e-31	.	GO:0005044^molecular_function^scavenger receptor activity`GO:0016020^cellular_component^membrane`GO:0005515^molecular_function^protein binding
TR175846_c0_g3	TR175846_c0_g3_i5	Gene.560::TR175846_c0_g3_i5::g.560::m.560	1-1284[+]	PF00530.17^SRCR^Scavenger receptor cysteine-rich domain^1-58^E:2.6e-10`PF00530.17^SRCR^Scavenger receptor cysteine-rich domain^74-161^E:1.3e-08`PF00530.17^SRCR^Scavenger receptor cysteine-rich domain^183-280^E:2.8e-25`PF00530.17^SRCR^Scavenger receptor cysteine-rich domain^292-389^E:2.8e-32	.	GO:0005044^molecular_function^scavenger receptor activity`GO:0016020^cellular_component^membrane
TR175846_c0_g3	TR175846_c0_g3_i6	Gene.561::TR175846_c0_g3_i6::g.561::m.561	1-810[+]	PF00530.17^SRCR^Scavenger receptor cysteine-rich domain^1-58^E:1.3e-09`PF00530.17^SRCR^Scavenger receptor cysteine-rich domain^74-161^E:7.3e-09`PF00530.17^SRCR^Scavenger receptor cysteine-rich domain^183-264^E:1.5e-20	.	GO:0005044^molecular_function^scavenger receptor activity`GO:0016020^cellular_component^membrane
TR176042_c0_g1	TR176042_c0_g1_i1	Gene.916::TR176042_c0_g1_i1::g.916::m.916	1-303[+]	PF00530.17^SRCR^Scavenger receptor cysteine-rich domain^1-73^E:4.6e-16	.	GO:0005044^molecular_function^scavenger receptor activity`GO:0016020^cellular_component^membrane
TR176042_c2_g1	TR176042_c2_g1_i1	Gene.917::TR176042_c2_g1_i1::g.917::m.917	1-354[+]	PF00530.17^SRCR^Scavenger receptor cysteine-rich domain^4-84^E:1.5e-22	.	GO:0005044^molecular_function^scavenger receptor activity`GO:0016020^cellular_component^membrane
TR176042_c2_g1	TR176042_c2_g1_i2	Gene.919::TR176042_c2_g1_i2::g.919::m.919	1-927[+]	PF00530.17^SRCR^Scavenger receptor cysteine-rich domain^1-34^E:2.4e-06`PF00530.17^SRCR^Scavenger receptor cysteine-rich domain^53-146^E:3.1e-26`PF00530.17^SRCR^Scavenger receptor cysteine-rich domain^160-256^E:6.6e-31`PF00530.17^SRCR^Scavenger receptor cysteine-rich domain^271-308^E:5.1e-13	.	GO:0005044^molecular_function^scavenger receptor activity`GO:0016020^cellular_component^membrane
TR176042_c2_g1	TR176042_c2_g1_i3	Gene.920::TR176042_c2_g1_i3::g.920::m.920	1-741[+]	PF00530.17^SRCR^Scavenger receptor cysteine-rich domain^4-84^E:7.3e-21`PF00530.17^SRCR^Scavenger receptor cysteine-rich domain^98-194^E:6.8e-32`PF00530.17^SRCR^Scavenger receptor cysteine-rich domain^209-246^E:3.7e-13	.	GO:0005044^molecular_function^scavenger receptor activity`GO:0016020^cellular_component^membrane
TR176042_c2_g1	TR176042_c2_g1_i4	Gene.921::TR176042_c2_g1_i4::g.921::m.921	1-516[+]	PF00530.17^SRCR^Scavenger receptor cysteine-rich domain^1-34^E:1e-06`PF00530.17^SRCR^Scavenger receptor cysteine-rich domain^53-146^E:3.5e-26	.	GO:0005044^molecular_function^scavenger receptor activity`GO:0016020^cellular_component^membrane
TR176042_c2_g1	TR176042_c2_g1_i5	Gene.923::TR176042_c2_g1_i5::g.923::m.923	1-540[+]	PF00530.17^SRCR^Scavenger receptor cysteine-rich domain^1-34^E:1.1e-06`PF00530.17^SRCR^Scavenger receptor cysteine-rich domain^53-146^E:1.7e-27	.	GO:0005044^molecular_function^scavenger receptor activity`GO:0016020^cellular_component^membrane
TR176042_c2_g1	TR176042_c2_g1_i6	Gene.925::TR176042_c2_g1_i6::g.925::m.925	1-927[+]	PF00530.17^SRCR^Scavenger receptor cysteine-rich domain^1-34^E:2.4e-06`PF00530.17^SRCR^Scavenger receptor cysteine-rich domain^53-146^E:1.4e-25`PF00530.17^SRCR^Scavenger receptor cysteine-rich domain^160-256^E:1.1e-31`PF00530.17^SRCR^Scavenger receptor cysteine-rich domain^271-308^E:4.5e-13	.	GO:0005044^molecular_function^scavenger receptor activity`GO:0016020^cellular_component^membrane
TR176042_c2_g1	TR176042_c2_g1_i7	Gene.926::TR176042_c2_g1_i7::g.926::m.926	1-927[+]	PF00530.17^SRCR^Scavenger receptor cysteine-rich domain^1-34^E:2.4e-06`PF00530.17^SRCR^Scavenger receptor cysteine-rich domain^53-146^E:3.1e-26`PF00530.17^SRCR^Scavenger receptor cysteine-rich domain^160-256^E:6.6e-31`PF00530.17^SRCR^Scavenger receptor cysteine-rich domain^271-308^E:5.1e-13	.	GO:0005044^molecular_function^scavenger receptor activity`GO:0016020^cellular_component^membrane
TR176042_c2_g2	TR176042_c2_g2_i1	Gene.927::TR176042_c2_g2_i1::g.927::m.927	1-438[+]	PF00530.17^SRCR^Scavenger receptor cysteine-rich domain^8-106^E:5.4e-30	.	GO:0005044^molecular_function^scavenger receptor activity`GO:0016020^cellular_component^membrane
TR176042_c2_g4	TR176042_c2_g4_i1	Gene.928::TR176042_c2_g4_i1::g.928::m.928	1-318[+]	PF00530.17^SRCR^Scavenger receptor cysteine-rich domain^8-106^E:6.4e-31	.	GO:0005044^molecular_function^scavenger receptor activity`GO:0016020^cellular_component^membrane
TR176042_c2_g5	TR176042_c2_g5_i1	Gene.929::TR176042_c2_g5_i1::g.929::m.929	2-517[+]	PF00530.17^SRCR^Scavenger receptor cysteine-rich domain^66-158^E:1.3e-17	.	GO:0005044^molecular_function^scavenger receptor activity`GO:0016020^cellular_component^membrane
TR176042_c2_g5	TR176042_c2_g5_i2	Gene.930::TR176042_c2_g5_i2::g.930::m.930	1-603[+]	PF00530.17^SRCR^Scavenger receptor cysteine-rich domain^2-73^E:1.5e-20`PF00530.17^SRCR^Scavenger receptor cysteine-rich domain^95-187^E:1.9e-17	.	GO:0005044^molecular_function^scavenger receptor activity`GO:0016020^cellular_component^membrane
TR176042_c2_g8	TR176042_c2_g8_i1	Gene.931::TR176042_c2_g8_i1::g.931::m.931	1-345[+]	PF00530.17^SRCR^Scavenger receptor cysteine-rich domain^1-75^E:2e-17	.	GO:0005044^molecular_function^scavenger receptor activity`GO:0016020^cellular_component^membrane
TR176042_c2_g9	TR176042_c2_g9_i1	Gene.932::TR176042_c2_g9_i1::g.932::m.932	3-452[+]	PF00530.17^SRCR^Scavenger receptor cysteine-rich domain^1-96^E:6.1e-32`PF00530.17^SRCR^Scavenger receptor cysteine-rich domain^108-149^E:2.5e-15	.	GO:0005044^molecular_function^scavenger receptor activity`GO:0016020^cellular_component^membrane
TR176042_c2_g9	TR176042_c2_g9_i2	Gene.933::TR176042_c2_g9_i2::g.933::m.933	3-740[+]	PF00530.17^SRCR^Scavenger receptor cysteine-rich domain^1-96^E:3e-31`PF00530.17^SRCR^Scavenger receptor cysteine-rich domain^108-206^E:1.3e-29	.	GO:0005044^molecular_function^scavenger receptor activity`GO:0016020^cellular_component^membrane
TR176085_c0_g1	TR176085_c0_g1_i1	Gene.1389::TR176085_c0_g1_i1::g.1389::m.1389	329-3[-]	PF00530.17^SRCR^Scavenger receptor cysteine-rich domain^1-78^E:1.5e-18	.	GO:0005044^molecular_function^scavenger receptor activity`GO:0016020^cellular_component^membrane
TR176085_c1_g1	TR176085_c1_g1_i1	Gene.1390::TR176085_c1_g1_i1::g.1390::m.1390	2-1021[+]	PF03160.13^Calx-beta^Calx-beta domain^165-255^E:0.0099`PF00530.17^SRCR^Scavenger receptor cysteine-rich domain^287-336^E:6.6e-16	.	GO:0007154^biological_process^cell communication`GO:0016021^cellular_component^integral component of membrane`GO:0005044^molecular_function^scavenger receptor activity`GO:0016020^cellular_component^membrane
TR176085_c2_g1	TR176085_c2_g1_i2	Gene.1392::TR176085_c2_g1_i2::g.1392::m.1392	448-1326[+]	PF00530.17^SRCR^Scavenger receptor cysteine-rich domain^57-149^E:3.8e-13`PF00530.17^SRCR^Scavenger receptor cysteine-rich domain^163-258^E:1.7e-20	.	GO:0005044^molecular_function^scavenger receptor activity`GO:0016020^cellular_component^membrane
TR176085_c3_g1	TR176085_c3_g1_i1	Gene.1393::TR176085_c3_g1_i1::g.1393::m.1393	2-2626[+]	PF00530.17^SRCR^Scavenger receptor cysteine-rich domain^2-70^E:3.9e-18`PF00530.17^SRCR^Scavenger receptor cysteine-rich domain^91-181^E:1.3e-20`PF00530.17^SRCR^Scavenger receptor cysteine-rich domain^192-291^E:1.7e-29`PF00530.17^SRCR^Scavenger receptor cysteine-rich domain^302-404^E:9.7e-20`PF00530.17^SRCR^Scavenger receptor cysteine-rich domain^419-516^E:1.9e-26`PF15494.5^SRCR_2^Scavenger recept…	.	GO:0005044^molecular_function^scavenger receptor activity`GO:0016020^cellular_component^membrane
TR176085_c3_g2	TR176085_c3_g2_i1	Gene.1394::TR176085_c3_g2_i1::g.1394::m.1394	2-382[+]	PF00530.17^SRCR^Scavenger receptor cysteine-rich domain^9-50^E:8e-10`PF00530.17^SRCR^Scavenger receptor cysteine-rich domain^61-120^E:8.1e-14	.	GO:0005044^molecular_function^scavenger receptor activity`GO:0016020^cellular_component^membrane
TR176854_c0_g1	TR176854_c0_g1_i1	Gene.1460::TR176854_c0_g1_i1::g.1460::m.1460	1-414[+]	PF00530.17^SRCR^Scavenger receptor cysteine-rich domain^77-138^E:3.3e-14	.	GO:0005044^molecular_function^scavenger receptor activity`GO:0016020^cellular_component^membrane
TR176854_c0_g3	TR176854_c0_g3_i1	Gene.1463::TR176854_c0_g3_i1::g.1463::m.1463	3-839[+]	PF00530.17^SRCR^Scavenger receptor cysteine-rich domain^24-117^E:4.2e-24`PF00530.17^SRCR^Scavenger receptor cysteine-rich domain^130-230^E:4.5e-24	.	GO:0005044^molecular_function^scavenger receptor activity`GO:0016020^cellular_component^membrane
TR176854_c0_g3	TR176854_c0_g3_i2	Gene.1464::TR176854_c0_g3_i2::g.1464::m.1464	3-398[+]	PF00530.17^SRCR^Scavenger receptor cysteine-rich domain^24-117^E:1.2e-23`PF15494.5^SRCR_2^Scavenger receptor cysteine-rich domain^28-63^E:1.8e-06	.	GO:0005044^molecular_function^scavenger receptor activity`GO:0016020^cellular_component^membrane
TR176854_c0_g3	TR176854_c0_g3_i3	Gene.1465::TR176854_c0_g3_i3::g.1465::m.1465	3-1136[+]	PF00530.17^SRCR^Scavenger receptor cysteine-rich domain^24-117^E:7.6e-24`PF00530.17^SRCR^Scavenger receptor cysteine-rich domain^130-230^E:1.8e-24`PF00530.17^SRCR^Scavenger receptor cysteine-rich domain^245-338^E:1.1e-24	.	GO:0005044^molecular_function^scavenger receptor activity`GO:0016020^cellular_component^membrane
TR176854_c0_g4	TR176854_c0_g4_i1	Gene.1466::TR176854_c0_g4_i1::g.1466::m.1466	297-845[+]	PF00530.17^SRCR^Scavenger receptor cysteine-rich domain^2-83^E:2.1e-16`PF00530.17^SRCR^Scavenger receptor cysteine-rich domain^98-182^E:3.3e-21	.	GO:0005044^molecular_function^scavenger receptor activity`GO:0016020^cellular_component^membrane
TR176854_c0_g3	TR176854_c0_g3_i4	Gene.1467::TR176854_c0_g3_i4::g.1467::m.1467	3-398[+]	PF00530.17^SRCR^Scavenger receptor cysteine-rich domain^24-117^E:2.1e-24	.	GO:0005044^molecular_function^scavenger receptor activity`GO:0016020^cellular_component^membrane
TR176854_c0_g3	TR176854_c0_g3_i5	Gene.1468::TR176854_c0_g3_i5::g.1468::m.1468	3-839[+]	PF00530.17^SRCR^Scavenger receptor cysteine-rich domain^24-117^E:1.7e-23`PF00530.17^SRCR^Scavenger receptor cysteine-rich domain^130-230^E:4.5e-24	.	GO:0005044^molecular_function^scavenger receptor activity`GO:0016020^cellular_component^membrane
TR176854_c0_g3	TR176854_c0_g3_i6	Gene.1469::TR176854_c0_g3_i6::g.1469::m.1469	3-377[+]	PF00530.17^SRCR^Scavenger receptor cysteine-rich domain^24-117^E:1.2e-23`PF15494.5^SRCR_2^Scavenger receptor cysteine-rich domain^28-64^E:1.8e-06	.	GO:0005044^molecular_function^scavenger receptor activity`GO:0016020^cellular_component^membrane
TR176854_c0_g3	TR176854_c0_g3_i7	Gene.1470::TR176854_c0_g3_i7::g.1470::m.1470	3-1136[+]	PF00530.17^SRCR^Scavenger receptor cysteine-rich domain^24-117^E:3.2e-23`PF00530.17^SRCR^Scavenger receptor cysteine-rich domain^130-230^E:1.8e-24`PF00530.17^SRCR^Scavenger receptor cysteine-rich domain^245-338^E:1.1e-24	.	GO:0005044^molecular_function^scavenger receptor activity`GO:0016020^cellular_component^membrane
TR176899_c3_g1	TR176899_c3_g1_i1	Gene.1939::TR176899_c3_g1_i1::g.1939::m.1939	2-328[+]	PF00530.17^SRCR^Scavenger receptor cysteine-rich domain^46-108^E:2.3e-14`PF15494.5^SRCR_2^Scavenger receptor cysteine-rich domain^56-93^E:5e-06	.	GO:0005044^molecular_function^scavenger receptor activity`GO:0016020^cellular_component^membrane
TR176899_c3_g3	TR176899_c3_g3_i1	Gene.1941::TR176899_c3_g3_i1::g.1941::m.1941	3-2003[+]	PF00530.17^SRCR^Scavenger receptor cysteine-rich domain^2-80^E:1.9e-14`PF00530.17^SRCR^Scavenger receptor cysteine-rich domain^94-190^E:2.3e-24`PF00530.17^SRCR^Scavenger receptor cysteine-rich domain^204-302^E:6e-19`PF00530.17^SRCR^Scavenger receptor cysteine-rich domain^316-410^E:3.1e-21`PF15494.5^SRCR_2^Scavenger receptor cysteine-rich domain^328-411^E:4.5e-06`PF00530.17^SRCR^Scavenger receptor…	.	GO:0005044^molecular_function^scavenger receptor activity`GO:0016020^cellular_component^membrane
TR176899_c3_g3	TR176899_c3_g3_i2	Gene.1942::TR176899_c3_g3_i2::g.1942::m.1942	62-2542[+]	PF00530.17^SRCR^Scavenger receptor cysteine-rich domain^30-126^E:6.7e-26`PF00530.17^SRCR^Scavenger receptor cysteine-rich domain^144-240^E:1.5e-20`PF00530.17^SRCR^Scavenger receptor cysteine-rich domain^254-350^E:3.2e-24`PF00530.17^SRCR^Scavenger receptor cysteine-rich domain^364-462^E:8.3e-19`PF00530.17^SRCR^Scavenger receptor cysteine-rich domain^476-570^E:4.2e-21`PF00530.17^SRCR^Scavenger rece…	sigP:1^20^0.869^YES	GO:0005044^molecular_function^scavenger receptor activity`GO:0016020^cellular_component^membrane
TR176899_c3_g3	TR176899_c3_g3_i3	Gene.1944::TR176899_c3_g3_i3::g.1944::m.1944	3-1052[+]	PF00530.17^SRCR^Scavenger receptor cysteine-rich domain^2-80^E:7e-15`PF00530.17^SRCR^Scavenger receptor cysteine-rich domain^94-190^E:2.6e-25`PF00530.17^SRCR^Scavenger receptor cysteine-rich domain^204-302^E:2.7e-19`PF00530.17^SRCR^Scavenger receptor cysteine-rich domain^316-350^E:3.2e-07	.	GO:0005044^molecular_function^scavenger receptor activity`GO:0016020^cellular_component^membrane
TR176899_c3_g3	TR176899_c3_g3_i5	Gene.1945::TR176899_c3_g3_i5::g.1945::m.1945	62-1303[+]	PF00530.17^SRCR^Scavenger receptor cysteine-rich domain^30-126^E:2.3e-26`PF00530.17^SRCR^Scavenger receptor cysteine-rich domain^144-240^E:5.2e-21`PF00530.17^SRCR^Scavenger receptor cysteine-rich domain^254-350^E:1.1e-24	sigP:1^20^0.869^YES	GO:0005044^molecular_function^scavenger receptor activity`GO:0016020^cellular_component^membrane
TR176899_c3_g3	TR176899_c3_g3_i6	Gene.1946::TR176899_c3_g3_i6::g.1946::m.1946	62-2539[+]	PF00530.17^SRCR^Scavenger receptor cysteine-rich domain^30-126^E:6.7e-26`PF00530.17^SRCR^Scavenger receptor cysteine-rich domain^144-240^E:1.5e-20`PF00530.17^SRCR^Scavenger receptor cysteine-rich domain^254-350^E:3.2e-24`PF00530.17^SRCR^Scavenger receptor cysteine-rich domain^364-462^E:8.2e-19`PF00530.17^SRCR^Scavenger receptor cysteine-rich domain^476-570^E:1.5e-20`PF00530.17^SRCR^Scavenger rece…	sigP:1^20^0.869^YES	GO:0005044^molecular_function^scavenger receptor activity`GO:0016020^cellular_component^membrane
TR176899_c3_g3	TR176899_c3_g3_i7	Gene.1947::TR176899_c3_g3_i7::g.1947::m.1947	3-437[+]	PF00530.17^SRCR^Scavenger receptor cysteine-rich domain^13-99^E:1.8e-22	.	GO:0005044^molecular_function^scavenger receptor activity`GO:0016020^cellular_component^membrane
TR176899_c3_g3	TR176899_c3_g3_i8	Gene.1948::TR176899_c3_g3_i8::g.1948::m.1948	1-705[+]	PF00530.17^SRCR^Scavenger receptor cysteine-rich domain^1-75^E:2.4e-16`PF00530.17^SRCR^Scavenger receptor cysteine-rich domain^89-187^E:8.5e-20`PF00530.17^SRCR^Scavenger receptor cysteine-rich domain^201-235^E:2.4e-07	.	GO:0005044^molecular_function^scavenger receptor activity`GO:0016020^cellular_component^membrane
TR176899_c3_g3	TR176899_c3_g3_i9	Gene.1949::TR176899_c3_g3_i9::g.1949::m.1949	3-2000[+]	PF00530.17^SRCR^Scavenger receptor cysteine-rich domain^2-80^E:1.9e-14`PF00530.17^SRCR^Scavenger receptor cysteine-rich domain^94-190^E:2.3e-24`PF00530.17^SRCR^Scavenger receptor cysteine-rich domain^204-302^E:6e-19`PF00530.17^SRCR^Scavenger receptor cysteine-rich domain^316-410^E:1.1e-20`PF15494.5^SRCR_2^Scavenger receptor cysteine-rich domain^328-411^E:4.9e-06`PF00530.17^SRCR^Scavenger receptor…	.	GO:0005044^molecular_function^scavenger receptor activity`GO:0016020^cellular_component^membrane
TR176899_c3_g2	TR176899_c3_g2_i4	Gene.1951::TR176899_c3_g2_i4::g.1951::m.1951	3-473[+]	PF00530.17^SRCR^Scavenger receptor cysteine-rich domain^12-106^E:1.9e-21`PF15494.5^SRCR_2^Scavenger receptor cysteine-rich domain^24-107^E:3.7e-07`PF00530.17^SRCR^Scavenger receptor cysteine-rich domain^116-155^E:5e-06	.	GO:0005044^molecular_function^scavenger receptor activity`GO:0016020^cellular_component^membrane
TR176899_c3_g3	TR176899_c3_g3_i10	Gene.1953::TR176899_c3_g3_i10::g.1953::m.1953	3-1922[+]	PF00530.17^SRCR^Scavenger receptor cysteine-rich domain^2-80^E:1.8e-14`PF00530.17^SRCR^Scavenger receptor cysteine-rich domain^94-190^E:2.2e-24`PF00530.17^SRCR^Scavenger receptor cysteine-rich domain^204-302^E:5.7e-19`PF00530.17^SRCR^Scavenger receptor cysteine-rich domain^316-410^E:2.9e-21`PF15494.5^SRCR_2^Scavenger receptor cysteine-rich domain^328-411^E:4.3e-06`PF00530.17^SRCR^Scavenger recept…	.	GO:0005044^molecular_function^scavenger receptor activity`GO:0016020^cellular_component^membrane
TR177392_c4_g3	TR177392_c4_g3_i1	Gene.1324::TR177392_c4_g3_i1::g.1324::m.1324	2-514[+]	PF00530.17^SRCR^Scavenger receptor cysteine-rich domain^1-79^E:4.3e-23`PF00530.17^SRCR^Scavenger receptor cysteine-rich domain^90-169^E:3.1e-24	.	GO:0005044^molecular_function^scavenger receptor activity`GO:0016020^cellular_component^membrane
TR178030_c0_g1	TR178030_c0_g1_i1	Gene.1370::TR178030_c0_g1_i1::g.1370::m.1370	161-472[+]	PF00530.17^SRCR^Scavenger receptor cysteine-rich domain^29-102^E:1.1e-19	sigP:1^19^0.873^YES	GO:0005044^molecular_function^scavenger receptor activity`GO:0016020^cellular_component^membrane
TR178143_c0_g1	TR178143_c0_g1_i1	Gene.1571::TR178143_c0_g1_i1::g.1571::m.1571	1-339[+]	PF00530.17^SRCR^Scavenger receptor cysteine-rich domain^1-75^E:2.7e-17	.	GO:0005044^molecular_function^scavenger receptor activity`GO:0016020^cellular_component^membrane
TR178143_c0_g1	TR178143_c0_g1_i2	Gene.1572::TR178143_c0_g1_i2::g.1572::m.1572	1-969[+]	PF00530.17^SRCR^Scavenger receptor cysteine-rich domain^1-84^E:9e-20`PF00530.17^SRCR^Scavenger receptor cysteine-rich domain^99-194^E:5.7e-32`PF00530.17^SRCR^Scavenger receptor cysteine-rich domain^211-310^E:1e-24`PF15494.5^SRCR_2^Scavenger receptor cysteine-rich domain^222-258^E:1.5e-07	.	GO:0005044^molecular_function^scavenger receptor activity`GO:0016020^cellular_component^membrane
TR178143_c0_g1	TR178143_c0_g1_i3	Gene.1575::TR178143_c0_g1_i3::g.1575::m.1575	1-336[+]	PF00530.17^SRCR^Scavenger receptor cysteine-rich domain^1-75^E:2.6e-17	.	GO:0005044^molecular_function^scavenger receptor activity`GO:0016020^cellular_component^membrane
TR178143_c0_g1	TR178143_c0_g1_i4	Gene.1576::TR178143_c0_g1_i4::g.1576::m.1576	2-643[+]	PF00530.17^SRCR^Scavenger receptor cysteine-rich domain^2-96^E:1.4e-32`PF00530.17^SRCR^Scavenger receptor cysteine-rich domain^113-212^E:1e-24`PF15494.5^SRCR_2^Scavenger receptor cysteine-rich domain^124-161^E:1.6e-07	.	GO:0005044^molecular_function^scavenger receptor activity`GO:0016020^cellular_component^membrane
TR178143_c0_g1	TR178143_c0_g1_i5	Gene.1577::TR178143_c0_g1_i5::g.1577::m.1577	1-339[+]	PF00530.17^SRCR^Scavenger receptor cysteine-rich domain^1-75^E:2.7e-17	.	GO:0005044^molecular_function^scavenger receptor activity`GO:0016020^cellular_component^membrane
TR178143_c0_g1	TR178143_c0_g1_i6	Gene.1578::TR178143_c0_g1_i6::g.1578::m.1578	1-333[+]	PF00530.17^SRCR^Scavenger receptor cysteine-rich domain^5-73^E:3.3e-16	.	GO:0005044^molecular_function^scavenger receptor activity`GO:0016020^cellular_component^membrane
TR178143_c0_g1	TR178143_c0_g1_i7	Gene.1579::TR178143_c0_g1_i7::g.1579::m.1579	1-333[+]	PF00530.17^SRCR^Scavenger receptor cysteine-rich domain^5-73^E:3.3e-16	.	GO:0005044^molecular_function^scavenger receptor activity`GO:0016020^cellular_component^membrane
TR178143_c0_g1	TR178143_c0_g1_i8	Gene.1580::TR178143_c0_g1_i8::g.1580::m.1580	1-750[+]	PF00530.17^SRCR^Scavenger receptor cysteine-rich domain^3-102^E:9.3e-25`PF15494.5^SRCR_2^Scavenger receptor cysteine-rich domain^14-50^E:1.7e-07`PF00530.17^SRCR^Scavenger receptor cysteine-rich domain^117-212^E:5e-27	.	GO:0005044^molecular_function^scavenger receptor activity`GO:0016020^cellular_component^membrane
TR178143_c0_g1	TR178143_c0_g1_i9	Gene.1581::TR178143_c0_g1_i9::g.1581::m.1581	2-607[+]	PF00530.17^SRCR^Scavenger receptor cysteine-rich domain^2-96^E:2.9e-31`PF00530.17^SRCR^Scavenger receptor cysteine-rich domain^113-195^E:5.5e-21`PF15494.5^SRCR_2^Scavenger receptor cysteine-rich domain^124-160^E:1.2e-07	.	GO:0005044^molecular_function^scavenger receptor activity`GO:0016020^cellular_component^membrane
TR178143_c0_g1	TR178143_c0_g1_i10	Gene.1582::TR178143_c0_g1_i10::g.1582::m.1582	1-372[+]	PF00530.17^SRCR^Scavenger receptor cysteine-rich domain^1-84^E:3.1e-21`PF00530.17^SRCR^Scavenger receptor cysteine-rich domain^99-124^E:7.2e-06	.	GO:0005044^molecular_function^scavenger receptor activity`GO:0016020^cellular_component^membrane
TR178143_c0_g1	TR178143_c0_g1_i11	Gene.1583::TR178143_c0_g1_i11::g.1583::m.1583	2-1081[+]	PF00530.17^SRCR^Scavenger receptor cysteine-rich domain^2-96^E:3.8e-31`PF00530.17^SRCR^Scavenger receptor cysteine-rich domain^113-212^E:3.3e-24`PF15494.5^SRCR_2^Scavenger receptor cysteine-rich domain^124-160^E:6e-07`PF00530.17^SRCR^Scavenger receptor cysteine-rich domain^227-322^E:3.8e-26	.	GO:0005044^molecular_function^scavenger receptor activity`GO:0016020^cellular_component^membrane
TR178143_c0_g1	TR178143_c0_g1_i12	Gene.1585::TR178143_c0_g1_i12::g.1585::m.1585	1-372[+]	PF00530.17^SRCR^Scavenger receptor cysteine-rich domain^1-84^E:5e-21`PF00530.17^SRCR^Scavenger receptor cysteine-rich domain^99-124^E:7.2e-06	.	GO:0005044^molecular_function^scavenger receptor activity`GO:0016020^cellular_component^membrane
TR178154_c0_g2	TR178154_c0_g2_i1	Gene.1644::TR178154_c0_g2_i1::g.1644::m.1644	2-769[+]	PF00530.17^SRCR^Scavenger receptor cysteine-rich domain^5-50^E:1.2e-10	.	GO:0005044^molecular_function^scavenger receptor activity`GO:0016020^cellular_component^membrane
TR178154_c0_g2	TR178154_c0_g2_i2	Gene.1646::TR178154_c0_g2_i2::g.1646::m.1646	2-574[+]	PF00530.17^SRCR^Scavenger receptor cysteine-rich domain^5-50^E:7.3e-11	.	GO:0005044^molecular_function^scavenger receptor activity`GO:0016020^cellular_component^membrane
TR178154_c0_g2	TR178154_c0_g2_i3	Gene.1647::TR178154_c0_g2_i3::g.1647::m.1647	2-757[+]	PF00530.17^SRCR^Scavenger receptor cysteine-rich domain^5-50^E:2.8e-10	.	GO:0005044^molecular_function^scavenger receptor activity`GO:0016020^cellular_component^membrane
TR178154_c0_g2	TR178154_c0_g2_i4	Gene.1649::TR178154_c0_g2_i4::g.1649::m.1649	2-955[+]	PF00530.17^SRCR^Scavenger receptor cysteine-rich domain^2-37^E:4.7e-08	.	GO:0005044^molecular_function^scavenger receptor activity`GO:0016020^cellular_component^membrane
TR178184_c1_g1	TR178184_c1_g1_i1	Gene.1872::TR178184_c1_g1_i1::g.1872::m.1872	1776-2321[+]	PF03160.13^Calx-beta^Calx-beta domain^2-41^E:1.8e-06`PF00530.17^SRCR^Scavenger receptor cysteine-rich domain^69-157^E:9.2e-12	.	GO:0007154^biological_process^cell communication`GO:0016021^cellular_component^integral component of membrane`GO:0005044^molecular_function^scavenger receptor activity`GO:0016020^cellular_component^membrane
TR178184_c1_g3	TR178184_c1_g3_i1	Gene.1875::TR178184_c1_g3_i1::g.1875::m.1875	1-720[+]	PF03160.13^Calx-beta^Calx-beta domain^32-98^E:2.4e-07`PF00530.17^SRCR^Scavenger receptor cysteine-rich domain^125-212^E:2e-10	.	GO:0007154^biological_process^cell communication`GO:0016021^cellular_component^integral component of membrane`GO:0005044^molecular_function^scavenger receptor activity`GO:0016020^cellular_component^membrane
TR178184_c1_g1	TR178184_c1_g1_i5	Gene.1876::TR178184_c1_g1_i5::g.1876::m.1876	1776-3143[+]	PF03160.13^Calx-beta^Calx-beta domain^2-41^E:7e-06`PF00530.17^SRCR^Scavenger receptor cysteine-rich domain^69-157^E:9.7e-11`PF03160.13^Calx-beta^Calx-beta domain^288-308^E:8100	.	GO:0007154^biological_process^cell communication`GO:0016021^cellular_component^integral component of membrane`GO:0005044^molecular_function^scavenger receptor activity`GO:0016020^cellular_component^membrane
TR178184_c1_g1	TR178184_c1_g1_i6	Gene.1878::TR178184_c1_g1_i6::g.1878::m.1878	1776-2603[+]	PF03160.13^Calx-beta^Calx-beta domain^2-41^E:3.5e-06`PF00530.17^SRCR^Scavenger receptor cysteine-rich domain^69-157^E:2.5e-11`PF03160.13^Calx-beta^Calx-beta domain^183-197^E:7600`PF03160.13^Calx-beta^Calx-beta domain^241-256^E:7200	.	GO:0007154^biological_process^cell communication`GO:0016021^cellular_component^integral component of membrane`GO:0005044^molecular_function^scavenger receptor activity`GO:0016020^cellular_component^membrane
TR178985_c0_g5	TR178985_c0_g5_i1	Gene.2137::TR178985_c0_g5_i1::g.2137::m.2137	2-787[+]	PF00530.17^SRCR^Scavenger receptor cysteine-rich domain^2-86^E:7.6e-21`PF00530.17^SRCR^Scavenger receptor cysteine-rich domain^102-194^E:4.7e-16`PF00530.17^SRCR^Scavenger receptor cysteine-rich domain^208-259^E:6.7e-14	.	GO:0005044^molecular_function^scavenger receptor activity`GO:0016020^cellular_component^membrane
TR178985_c0_g5	TR178985_c0_g5_i3	Gene.2138::TR178985_c0_g5_i3::g.2138::m.2138	1-357[+]	PF00530.17^SRCR^Scavenger receptor cysteine-rich domain^27-119^E:1.1e-16	.	GO:0005044^molecular_function^scavenger receptor activity`GO:0016020^cellular_component^membrane
TR178985_c0_g5	TR178985_c0_g5_i4	Gene.2139::TR178985_c0_g5_i4::g.2139::m.2139	2-472[+]	PF00530.17^SRCR^Scavenger receptor cysteine-rich domain^2-89^E:1e-15`PF00530.17^SRCR^Scavenger receptor cysteine-rich domain^103-154^E:2.6e-14	.	GO:0005044^molecular_function^scavenger receptor activity`GO:0016020^cellular_component^membrane
TR178985_c0_g7	TR178985_c0_g7_i1	Gene.2140::TR178985_c0_g7_i1::g.2140::m.2140	1-411[+]	PF00530.17^SRCR^Scavenger receptor cysteine-rich domain^47-130^E:4.3e-16	.	GO:0005044^molecular_function^scavenger receptor activity`GO:0016020^cellular_component^membrane
TR178985_c0_g9	TR178985_c0_g9_i1	Gene.2141::TR178985_c0_g9_i1::g.2141::m.2141	2-391[+]	PF00530.17^SRCR^Scavenger receptor cysteine-rich domain^71-130^E:9.4e-15	.	GO:0005044^molecular_function^scavenger receptor activity`GO:0016020^cellular_component^membrane
TR178985_c0_g11	TR178985_c0_g11_i1	Gene.2142::TR178985_c0_g11_i1::g.2142::m.2142	1-585[+]	PF00530.17^SRCR^Scavenger receptor cysteine-rich domain^1-77^E:1.8e-21`PF00530.17^SRCR^Scavenger receptor cysteine-rich domain^89-185^E:5.9e-27	.	GO:0005044^molecular_function^scavenger receptor activity`GO:0016020^cellular_component^membrane
TR178985_c0_g12	TR178985_c0_g12_i1	Gene.2143::TR178985_c0_g12_i1::g.2143::m.2143	2-490[+]	PF00530.17^SRCR^Scavenger receptor cysteine-rich domain^3-45^E:3.1e-08`PF00530.17^SRCR^Scavenger receptor cysteine-rich domain^57-153^E:1.2e-28	.	GO:0005044^molecular_function^scavenger receptor activity`GO:0016020^cellular_component^membrane
TR178985_c0_g11	TR178985_c0_g11_i2	Gene.2144::TR178985_c0_g11_i2::g.2144::m.2144	1-486[+]	PF00530.17^SRCR^Scavenger receptor cysteine-rich domain^1-77^E:1.1e-21`PF00530.17^SRCR^Scavenger receptor cysteine-rich domain^89-136^E:2e-15	.	GO:0005044^molecular_function^scavenger receptor activity`GO:0016020^cellular_component^membrane
TR178985_c0_g12	TR178985_c0_g12_i2	Gene.2145::TR178985_c0_g12_i2::g.2145::m.2145	1-585[+]	PF00530.17^SRCR^Scavenger receptor cysteine-rich domain^1-77^E:3.7e-21`PF00530.17^SRCR^Scavenger receptor cysteine-rich domain^89-185^E:2e-28	.	GO:0005044^molecular_function^scavenger receptor activity`GO:0016020^cellular_component^membrane
TR178985_c0_g12	TR178985_c0_g12_i3	Gene.2146::TR178985_c0_g12_i3::g.2146::m.2146	2-508[+]	PF00530.17^SRCR^Scavenger receptor cysteine-rich domain^5-49^E:5.9e-08`PF00530.17^SRCR^Scavenger receptor cysteine-rich domain^61-157^E:4.5e-28	.	GO:0005044^molecular_function^scavenger receptor activity`GO:0016020^cellular_component^membrane
TR181397_c2_g2	TR181397_c2_g2_i1	Gene.544::TR181397_c2_g2_i1::g.544::m.544	83-4990[+]	PF00530.17^SRCR^Scavenger receptor cysteine-rich domain^35-132^E:8.3e-19`PF00530.17^SRCR^Scavenger receptor cysteine-rich domain^147-252^E:5.8e-18`PF00530.17^SRCR^Scavenger receptor cysteine-rich domain^281-375^E:6e-15`PF15494.5^SRCR_2^Scavenger receptor cysteine-rich domain^296-377^E:1.4e-07`PF00530.17^SRCR^Scavenger receptor cysteine-rich domain^395-484^E:6.9e-19`PF00530.17^SRCR^Scavenger recep…	sigP:1^22^0.786^YES	GO:0005044^molecular_function^scavenger receptor activity`GO:0016020^cellular_component^membrane
TR181397_c2_g2	TR181397_c2_g2_i2	Gene.548::TR181397_c2_g2_i2::g.548::m.548	83-4990[+]	PF00530.17^SRCR^Scavenger receptor cysteine-rich domain^35-132^E:8.3e-19`PF00530.17^SRCR^Scavenger receptor cysteine-rich domain^147-252^E:5.8e-18`PF00530.17^SRCR^Scavenger receptor cysteine-rich domain^281-375^E:6e-15`PF15494.5^SRCR_2^Scavenger receptor cysteine-rich domain^296-377^E:1.4e-07`PF00530.17^SRCR^Scavenger receptor cysteine-rich domain^395-484^E:6.9e-19`PF00530.17^SRCR^Scavenger recep…	sigP:1^22^0.786^YES	GO:0005044^molecular_function^scavenger receptor activity`GO:0016020^cellular_component^membrane
TR181397_c2_g2	TR181397_c2_g2_i3	Gene.552::TR181397_c2_g2_i3::g.552::m.552	83-5176[+]	PF00530.17^SRCR^Scavenger receptor cysteine-rich domain^35-132^E:8.7e-19`PF00530.17^SRCR^Scavenger receptor cysteine-rich domain^147-252^E:1.2e-17`PF00530.17^SRCR^Scavenger receptor cysteine-rich domain^281-375^E:6.2e-15`PF15494.5^SRCR_2^Scavenger receptor cysteine-rich domain^296-377^E:1.5e-07`PF00530.17^SRCR^Scavenger receptor cysteine-rich domain^395-484^E:7.2e-19`PF00530.17^SRCR^Scavenger rec…	sigP:1^22^0.786^YES	GO:0005044^molecular_function^scavenger receptor activity`GO:0016020^cellular_component^membrane
TR181914_c2_g1	TR181914_c2_g1_i1	Gene.1879::TR181914_c2_g1_i1::g.1879::m.1879	1497-3914[+]	PF00530.17^SRCR^Scavenger receptor cysteine-rich domain^9-51^E:1.7e-08`PF00530.17^SRCR^Scavenger receptor cysteine-rich domain^63-164^E:2.5e-16`PF00530.17^SRCR^Scavenger receptor cysteine-rich domain^178-275^E:1.1e-25`PF00084.19^Sushi^Sushi repeat (SCR repeat)^295-329^E:0.0025`PF00084.19^Sushi^Sushi repeat (SCR repeat)^353-387^E:0.00011`PF00084.19^Sushi^Sushi repeat (SCR repeat)^391-444^E:2.1e-06…	.	GO:0005044^molecular_function^scavenger receptor activity`GO:0016020^cellular_component^membrane
TR181914_c2_g1	TR181914_c2_g1_i1	Gene.1880::TR181914_c2_g1_i1::g.1880::m.1880	404-1204[+]	PF00530.17^SRCR^Scavenger receptor cysteine-rich domain^41-139^E:4.4e-25`PF00530.17^SRCR^Scavenger receptor cysteine-rich domain^160-255^E:9.3e-18	.	GO:0005044^molecular_function^scavenger receptor activity`GO:0016020^cellular_component^membrane
TR181914_c2_g1	TR181914_c2_g1_i2	Gene.1882::TR181914_c2_g1_i2::g.1882::m.1882	1439-4054[+]	PF00530.17^SRCR^Scavenger receptor cysteine-rich domain^21-117^E:1.9e-26`PF00530.17^SRCR^Scavenger receptor cysteine-rich domain^129-230^E:2.8e-16`PF00530.17^SRCR^Scavenger receptor cysteine-rich domain^244-341^E:1.2e-25`PF00084.19^Sushi^Sushi repeat (SCR repeat)^361-395^E:0.0028`PF00084.19^Sushi^Sushi repeat (SCR repeat)^419-453^E:0.00013`PF00084.19^Sushi^Sushi repeat (SCR repeat)^457-510^E:2.3e…	.	GO:0005044^molecular_function^scavenger receptor activity`GO:0016020^cellular_component^membrane
TR181914_c2_g1	TR181914_c2_g1_i2	Gene.1883::TR181914_c2_g1_i2::g.1883::m.1883	404-1231[+]	PF00530.17^SRCR^Scavenger receptor cysteine-rich domain^41-139^E:2.7e-25`PF00530.17^SRCR^Scavenger receptor cysteine-rich domain^160-255^E:1e-17	.	GO:0005044^molecular_function^scavenger receptor activity`GO:0016020^cellular_component^membrane
TR181914_c2_g1	TR181914_c2_g1_i4	Gene.1885::TR181914_c2_g1_i4::g.1885::m.1885	404-703[+]	PF00530.17^SRCR^Scavenger receptor cysteine-rich domain^41-81^E:4.3e-11	.	GO:0005044^molecular_function^scavenger receptor activity`GO:0016020^cellular_component^membrane
TR181914_c2_g1	TR181914_c2_g1_i6	Gene.1886::TR181914_c2_g1_i6::g.1886::m.1886	404-724[+]	PF00530.17^SRCR^Scavenger receptor cysteine-rich domain^41-103^E:1.9e-14	.	GO:0005044^molecular_function^scavenger receptor activity`GO:0016020^cellular_component^membrane
TR181914_c2_g1	TR181914_c2_g1_i7	Gene.1887::TR181914_c2_g1_i7::g.1887::m.1887	189-1376[+]	PF00530.17^SRCR^Scavenger receptor cysteine-rich domain^32-124^E:6.1e-08`PF00530.17^SRCR^Scavenger receptor cysteine-rich domain^137-235^E:3.2e-22`PF00530.17^SRCR^Scavenger receptor cysteine-rich domain^258-356^E:7e-25	sigP:1^21^0.893^YES	GO:0005044^molecular_function^scavenger receptor activity`GO:0016020^cellular_component^membrane
TR183037_c5_g5	TR183037_c5_g5_i1	Gene.1756::TR183037_c5_g5_i1::g.1756::m.1756	1-759[+]	PF00530.17^SRCR^Scavenger receptor cysteine-rich domain^2-95^E:1.5e-26`PF00530.17^SRCR^Scavenger receptor cysteine-rich domain^106-201^E:2e-28`PF15494.5^SRCR_2^Scavenger receptor cysteine-rich domain^120-148^E:4.4e-06`PF00530.17^SRCR^Scavenger receptor cysteine-rich domain^211-252^E:1.8e-14	.	GO:0005044^molecular_function^scavenger receptor activity`GO:0016020^cellular_component^membrane
TR183037_c5_g5	TR183037_c5_g5_i2	Gene.1757::TR183037_c5_g5_i2::g.1757::m.1757	1-888[+]	PF00530.17^SRCR^Scavenger receptor cysteine-rich domain^2-95^E:2.1e-26`PF00530.17^SRCR^Scavenger receptor cysteine-rich domain^106-201^E:2.9e-28`PF00530.17^SRCR^Scavenger receptor cysteine-rich domain^211-291^E:1.1e-23	.	GO:0005044^molecular_function^scavenger receptor activity`GO:0016020^cellular_component^membrane
TR183037_c5_g5	TR183037_c5_g5_i3	Gene.1758::TR183037_c5_g5_i3::g.1758::m.1758	1-888[+]	PF00530.17^SRCR^Scavenger receptor cysteine-rich domain^2-95^E:4.5e-26`PF00530.17^SRCR^Scavenger receptor cysteine-rich domain^106-201^E:2.8e-28`PF00530.17^SRCR^Scavenger receptor cysteine-rich domain^211-291^E:1.1e-23	.	GO:0005044^molecular_function^scavenger receptor activity`GO:0016020^cellular_component^membrane
TR183037_c5_g5	TR183037_c5_g5_i4	Gene.1759::TR183037_c5_g5_i4::g.1759::m.1759	2-331[+]	PF00530.17^SRCR^Scavenger receptor cysteine-rich domain^10-58^E:5.1e-10`PF00530.17^SRCR^Scavenger receptor cysteine-rich domain^68-109^E:4e-15`PF15494.5^SRCR_2^Scavenger receptor cysteine-rich domain^79-108^E:2e-06	.	GO:0005044^molecular_function^scavenger receptor activity`GO:0016020^cellular_component^membrane
TR183037_c5_g6	TR183037_c5_g6_i1	Gene.1760::TR183037_c5_g6_i1::g.1760::m.1760	2-397[+]	PF00530.17^SRCR^Scavenger receptor cysteine-rich domain^37-129^E:5.9e-20	.	GO:0005044^molecular_function^scavenger receptor activity`GO:0016020^cellular_component^membrane
TR183037_c5_g6	TR183037_c5_g6_i3	Gene.1761::TR183037_c5_g6_i3::g.1761::m.1761	1-474[+]	PF00530.17^SRCR^Scavenger receptor cysteine-rich domain^1-88^E:1.6e-16`PF13927.5^Ig_3^Immunoglobulin domain^93-158^E:6.9e-08`PF00047.24^ig^Immunoglobulin domain^107-158^E:4.1e-05	.	GO:0005044^molecular_function^scavenger receptor activity`GO:0016020^cellular_component^membrane
TR183037_c5_g6	TR183037_c5_g6_i4	Gene.1764::TR183037_c5_g6_i4::g.1764::m.1764	1-414[+]	PF00530.17^SRCR^Scavenger receptor cysteine-rich domain^1-85^E:2.3e-16	.	GO:0005044^molecular_function^scavenger receptor activity`GO:0016020^cellular_component^membrane
TR183037_c5_g6	TR183037_c5_g6_i5	Gene.1765::TR183037_c5_g6_i5::g.1765::m.1765	3-563[+]	PF00530.17^SRCR^Scavenger receptor cysteine-rich domain^45-134^E:2.9e-19	.	GO:0005044^molecular_function^scavenger receptor activity`GO:0016020^cellular_component^membrane
TR183037_c5_g6	TR183037_c5_g6_i6	Gene.1766::TR183037_c5_g6_i6::g.1766::m.1766	3-317[+]	PF00530.17^SRCR^Scavenger receptor cysteine-rich domain^45-103^E:2e-10	.	GO:0005044^molecular_function^scavenger receptor activity`GO:0016020^cellular_component^membrane
TR183037_c5_g11	TR183037_c5_g11_i1	Gene.1767::TR183037_c5_g11_i1::g.1767::m.1767	1-474[+]	PF00530.17^SRCR^Scavenger receptor cysteine-rich domain^2-93^E:3.1e-27`PF15494.5^SRCR_2^Scavenger receptor cysteine-rich domain^6-38^E:1.2e-06`PF00530.17^SRCR^Scavenger receptor cysteine-rich domain^111-152^E:9.4e-09	.	GO:0005044^molecular_function^scavenger receptor activity`GO:0016020^cellular_component^membrane
TR183037_c5_g11	TR183037_c5_g11_i2	Gene.1768::TR183037_c5_g11_i2::g.1768::m.1768	3-320[+]	PF00530.17^SRCR^Scavenger receptor cysteine-rich domain^7-55^E:5.5e-09`PF00530.17^SRCR^Scavenger receptor cysteine-rich domain^73-105^E:1.7e-08	.	GO:0005044^molecular_function^scavenger receptor activity`GO:0016020^cellular_component^membrane
TR183037_c5_g14	TR183037_c5_g14_i1	Gene.1769::TR183037_c5_g14_i1::g.1769::m.1769	1-375[+]	PF00530.17^SRCR^Scavenger receptor cysteine-rich domain^1-72^E:7.1e-10	.	GO:0005044^molecular_function^scavenger receptor activity`GO:0016020^cellular_component^membrane
TR183705_c2_g1	TR183705_c2_g1_i1	Gene.1251::TR183705_c2_g1_i1::g.1251::m.1251	2-346[+]	PF00530.17^SRCR^Scavenger receptor cysteine-rich domain^45-114^E:2.9e-15	.	GO:0005044^molecular_function^scavenger receptor activity`GO:0016020^cellular_component^membrane
TR183705_c2_g1	TR183705_c2_g1_i2	Gene.1252::TR183705_c2_g1_i2::g.1252::m.1252	1-741[+]	PF00530.17^SRCR^Scavenger receptor cysteine-rich domain^1-76^E:4.1e-11`PF00530.17^SRCR^Scavenger receptor cysteine-rich domain^89-182^E:1.1e-24`PF00530.17^SRCR^Scavenger receptor cysteine-rich domain^198-243^E:2.6e-11	.	GO:0005044^molecular_function^scavenger receptor activity`GO:0016020^cellular_component^membrane
TR183705_c2_g1	TR183705_c2_g1_i3	Gene.1253::TR183705_c2_g1_i3::g.1253::m.1253	3-608[+]	PF00530.17^SRCR^Scavenger receptor cysteine-rich domain^1-75^E:7.5e-11`PF00530.17^SRCR^Scavenger receptor cysteine-rich domain^88-181^E:8.6e-26	.	GO:0005044^molecular_function^scavenger receptor activity`GO:0016020^cellular_component^membrane
TR183705_c2_g1	TR183705_c2_g1_i4	Gene.1254::TR183705_c2_g1_i4::g.1254::m.1254	1-765[+]	PF00530.17^SRCR^Scavenger receptor cysteine-rich domain^1-84^E:2.7e-15`PF00530.17^SRCR^Scavenger receptor cysteine-rich domain^97-190^E:9e-25`PF00530.17^SRCR^Scavenger receptor cysteine-rich domain^206-251^E:2.8e-11	.	GO:0005044^molecular_function^scavenger receptor activity`GO:0016020^cellular_component^membrane
TR183705_c2_g1	TR183705_c2_g1_i5	Gene.1255::TR183705_c2_g1_i5::g.1255::m.1255	1-519[+]	PF00530.17^SRCR^Scavenger receptor cysteine-rich domain^1-84^E:1.5e-15`PF00530.17^SRCR^Scavenger receptor cysteine-rich domain^97-172^E:4.2e-20	.	GO:0005044^molecular_function^scavenger receptor activity`GO:0016020^cellular_component^membrane
TR183705_c2_g9	TR183705_c2_g9_i1	Gene.1259::TR183705_c2_g9_i1::g.1259::m.1259	1-378[+]	PF00530.17^SRCR^Scavenger receptor cysteine-rich domain^1-96^E:2.6e-29`PF15494.5^SRCR_2^Scavenger receptor cysteine-rich domain^10-44^E:2.8e-06	.	GO:0005044^molecular_function^scavenger receptor activity`GO:0016020^cellular_component^membrane
TR183705_c2_g9	TR183705_c2_g9_i2	Gene.1260::TR183705_c2_g9_i2::g.1260::m.1260	1-522[+]	PF00530.17^SRCR^Scavenger receptor cysteine-rich domain^1-96^E:6.8e-29`PF00530.17^SRCR^Scavenger receptor cysteine-rich domain^108-158^E:9e-16`PF15494.5^SRCR_2^Scavenger receptor cysteine-rich domain^117-155^E:3.3e-07	.	GO:0005044^molecular_function^scavenger receptor activity`GO:0016020^cellular_component^membrane
TR183705_c2_g9	TR183705_c2_g9_i3	Gene.1261::TR183705_c2_g9_i3::g.1261::m.1261	1-522[+]	PF00530.17^SRCR^Scavenger receptor cysteine-rich domain^1-96^E:6.8e-29`PF00530.17^SRCR^Scavenger receptor cysteine-rich domain^108-158^E:9.4e-16`PF15494.5^SRCR_2^Scavenger receptor cysteine-rich domain^117-155^E:2.8e-07	.	GO:0005044^molecular_function^scavenger receptor activity`GO:0016020^cellular_component^membrane
TR183705_c2_g12	TR183705_c2_g12_i1	Gene.1263::TR183705_c2_g12_i1::g.1263::m.1263	1-297[+]	PF00530.17^SRCR^Scavenger receptor cysteine-rich domain^1-96^E:1.6e-29`PF15494.5^SRCR_2^Scavenger receptor cysteine-rich domain^10-43^E:2.1e-06	.	GO:0005044^molecular_function^scavenger receptor activity`GO:0016020^cellular_component^membrane
TR183705_c2_g13	TR183705_c2_g13_i1	Gene.1264::TR183705_c2_g13_i1::g.1264::m.1264	1-330[+]	PF00530.17^SRCR^Scavenger receptor cysteine-rich domain^1-96^E:1.6e-29`PF15494.5^SRCR_2^Scavenger receptor cysteine-rich domain^10-44^E:1.9e-06	.	GO:0005044^molecular_function^scavenger receptor activity`GO:0016020^cellular_component^membrane
TR183705_c2_g14	TR183705_c2_g14_i1	Gene.1265::TR183705_c2_g14_i1::g.1265::m.1265	1-375[+]	PF00530.17^SRCR^Scavenger receptor cysteine-rich domain^69-117^E:2.6e-17	.	GO:0005044^molecular_function^scavenger receptor activity`GO:0016020^cellular_component^membrane
TR183705_c2_g14	TR183705_c2_g14_i2	Gene.1266::TR183705_c2_g14_i2::g.1266::m.1266	1-375[+]	PF00530.17^SRCR^Scavenger receptor cysteine-rich domain^68-117^E:1.9e-17	.	GO:0005044^molecular_function^scavenger receptor activity`GO:0016020^cellular_component^membrane
TR183705_c2_g15	TR183705_c2_g15_i1	Gene.1267::TR183705_c2_g15_i1::g.1267::m.1267	3-857[+]	PF00530.17^SRCR^Scavenger receptor cysteine-rich domain^2-84^E:1.4e-24`PF00530.17^SRCR^Scavenger receptor cysteine-rich domain^102-196^E:6.7e-23`PF00530.17^SRCR^Scavenger receptor cysteine-rich domain^218-285^E:2.8e-11	.	GO:0005044^molecular_function^scavenger receptor activity`GO:0016020^cellular_component^membrane
TR183705_c2_g15	TR183705_c2_g15_i2	Gene.1268::TR183705_c2_g15_i2::g.1268::m.1268	3-881[+]	PF00530.17^SRCR^Scavenger receptor cysteine-rich domain^2-84^E:8.1e-25`PF00530.17^SRCR^Scavenger receptor cysteine-rich domain^102-196^E:1e-22`PF00530.17^SRCR^Scavenger receptor cysteine-rich domain^218-292^E:1.2e-13	.	GO:0005044^molecular_function^scavenger receptor activity`GO:0016020^cellular_component^membrane
TR183705_c2_g15	TR183705_c2_g15_i3	Gene.1269::TR183705_c2_g15_i3::g.1269::m.1269	3-1142[+]	PF00530.17^SRCR^Scavenger receptor cysteine-rich domain^2-84^E:2.3e-24`PF00530.17^SRCR^Scavenger receptor cysteine-rich domain^102-196^E:4.9e-22`PF00530.17^SRCR^Scavenger receptor cysteine-rich domain^219-309^E:1.3e-16`PF00530.17^SRCR^Scavenger receptor cysteine-rich domain^323-372^E:1.5e-16	.	GO:0005044^molecular_function^scavenger receptor activity`GO:0016020^cellular_component^membrane
TR183705_c2_g15	TR183705_c2_g15_i4	Gene.1271::TR183705_c2_g15_i4::g.1271::m.1271	3-857[+]	PF00530.17^SRCR^Scavenger receptor cysteine-rich domain^2-84^E:7.7e-25`PF00530.17^SRCR^Scavenger receptor cysteine-rich domain^102-196^E:9.5e-23`PF00530.17^SRCR^Scavenger receptor cysteine-rich domain^219-285^E:3.1e-11	.	GO:0005044^molecular_function^scavenger receptor activity`GO:0016020^cellular_component^membrane
TR183705_c2_g15	TR183705_c2_g15_i5	Gene.1272::TR183705_c2_g15_i5::g.1272::m.1272	3-857[+]	PF00530.17^SRCR^Scavenger receptor cysteine-rich domain^2-84^E:7.7e-25`PF00530.17^SRCR^Scavenger receptor cysteine-rich domain^102-196^E:9.5e-23`PF00530.17^SRCR^Scavenger receptor cysteine-rich domain^219-285^E:6.8e-11	.	GO:0005044^molecular_function^scavenger receptor activity`GO:0016020^cellular_component^membrane
TR184023_c0_g1	TR184023_c0_g1_i1	Gene.2076::TR184023_c0_g1_i1::g.2076::m.2076	454-2[-]	PF00530.17^SRCR^Scavenger receptor cysteine-rich domain^1-93^E:1.8e-24`PF00530.17^SRCR^Scavenger receptor cysteine-rich domain^105-150^E:4.4e-10	.	GO:0005044^molecular_function^scavenger receptor activity`GO:0016020^cellular_component^membrane
TR184023_c0_g2	TR184023_c0_g2_i1	Gene.2077::TR184023_c0_g2_i1::g.2077::m.2077	454-2[-]	PF00530.17^SRCR^Scavenger receptor cysteine-rich domain^1-93^E:2.5e-24`PF00530.17^SRCR^Scavenger receptor cysteine-rich domain^105-150^E:4.4e-10	.	GO:0005044^molecular_function^scavenger receptor activity`GO:0016020^cellular_component^membrane
TR184023_c3_g1	TR184023_c3_g1_i1	Gene.2078::TR184023_c3_g1_i1::g.2078::m.2078	3-467[+]	PF00530.17^SRCR^Scavenger receptor cysteine-rich domain^33-124^E:1.7e-28	.	GO:0005044^molecular_function^scavenger receptor activity`GO:0016020^cellular_component^membrane
TR184023_c3_g1	TR184023_c3_g1_i2	Gene.2079::TR184023_c3_g1_i2::g.2079::m.2079	3-467[+]	PF00530.17^SRCR^Scavenger receptor cysteine-rich domain^33-124^E:1.9e-28	.	GO:0005044^molecular_function^scavenger receptor activity`GO:0016020^cellular_component^membrane
TR184023_c3_g1	TR184023_c3_g1_i3	Gene.2080::TR184023_c3_g1_i3::g.2080::m.2080	3-467[+]	PF00530.17^SRCR^Scavenger receptor cysteine-rich domain^33-124^E:1.3e-28	.	GO:0005044^molecular_function^scavenger receptor activity`GO:0016020^cellular_component^membrane
TR184023_c4_g2	TR184023_c4_g2_i2	Gene.2081::TR184023_c4_g2_i2::g.2081::m.2081	3-428[+]	PF00530.17^SRCR^Scavenger receptor cysteine-rich domain^48-142^E:2.5e-28	.	GO:0005044^molecular_function^scavenger receptor activity`GO:0016020^cellular_component^membrane
TR184023_c5_g2	TR184023_c5_g2_i1	Gene.2082::TR184023_c5_g2_i1::g.2082::m.2082	3-329[+]	PF00530.17^SRCR^Scavenger receptor cysteine-rich domain^1-97^E:4.9e-32	.	GO:0005044^molecular_function^scavenger receptor activity`GO:0016020^cellular_component^membrane
TR184023_c5_g3	TR184023_c5_g3_i1	Gene.2083::TR184023_c5_g3_i1::g.2083::m.2083	3-305[+]	PF00530.17^SRCR^Scavenger receptor cysteine-rich domain^39-101^E:3.6e-18	.	GO:0005044^molecular_function^scavenger receptor activity`GO:0016020^cellular_component^membrane
TR184023_c5_g6	TR184023_c5_g6_i1	Gene.2084::TR184023_c5_g6_i1::g.2084::m.2084	3-476[+]	PF00530.17^SRCR^Scavenger receptor cysteine-rich domain^4-47^E:5.7e-09`PF00530.17^SRCR^Scavenger receptor cysteine-rich domain^59-155^E:2.1e-31	.	GO:0005044^molecular_function^scavenger receptor activity`GO:0016020^cellular_component^membrane
TR184023_c5_g9	TR184023_c5_g9_i1	Gene.2086::TR184023_c5_g9_i1::g.2086::m.2086	3-302[+]	PF00530.17^SRCR^Scavenger receptor cysteine-rich domain^1-71^E:1.9e-13	.	GO:0005044^molecular_function^scavenger receptor activity`GO:0016020^cellular_component^membrane
TR184023_c5_g9	TR184023_c5_g9_i2	Gene.2087::TR184023_c5_g9_i2::g.2087::m.2087	1-1236[+]	PF00530.17^SRCR^Scavenger receptor cysteine-rich domain^1-34^E:8.7e-06`PF00530.17^SRCR^Scavenger receptor cysteine-rich domain^49-149^E:5.9e-26`PF00530.17^SRCR^Scavenger receptor cysteine-rich domain^161-258^E:1.5e-22`PF00530.17^SRCR^Scavenger receptor cysteine-rich domain^270-366^E:1.7e-29`PF00530.17^SRCR^Scavenger receptor cysteine-rich domain^378-411^E:3.7e-07	.	GO:0005044^molecular_function^scavenger receptor activity`GO:0016020^cellular_component^membrane
TR184023_c5_g9	TR184023_c5_g9_i3	Gene.2088::TR184023_c5_g9_i3::g.2088::m.2088	2-778[+]	PF00530.17^SRCR^Scavenger receptor cysteine-rich domain^34-134^E:4.3e-26`PF00530.17^SRCR^Scavenger receptor cysteine-rich domain^146-242^E:8.3e-22	.	GO:0005044^molecular_function^scavenger receptor activity`GO:0016020^cellular_component^membrane
TR184023_c5_g9	TR184023_c5_g9_i4	Gene.2090::TR184023_c5_g9_i4::g.2090::m.2090	3-314[+]	PF00530.17^SRCR^Scavenger receptor cysteine-rich domain^22-104^E:5.9e-25	.	GO:0005044^molecular_function^scavenger receptor activity`GO:0016020^cellular_component^membrane
TR184023_c5_g9	TR184023_c5_g9_i5	Gene.2091::TR184023_c5_g9_i5::g.2091::m.2091	3-884[+]	PF00530.17^SRCR^Scavenger receptor cysteine-rich domain^1-75^E:2.5e-20`PF00530.17^SRCR^Scavenger receptor cysteine-rich domain^92-190^E:9.4e-26`PF00530.17^SRCR^Scavenger receptor cysteine-rich domain^202-293^E:5.2e-19	.	GO:0005044^molecular_function^scavenger receptor activity`GO:0016020^cellular_component^membrane
TR184023_c5_g9	TR184023_c5_g9_i6	Gene.2092::TR184023_c5_g9_i6::g.2092::m.2092	1-798[+]	PF00530.17^SRCR^Scavenger receptor cysteine-rich domain^41-141^E:6.2e-26`PF00530.17^SRCR^Scavenger receptor cysteine-rich domain^153-249^E:6.1e-22	.	GO:0005044^molecular_function^scavenger receptor activity`GO:0016020^cellular_component^membrane
TR184023_c5_g9	TR184023_c5_g9_i7	Gene.2094::TR184023_c5_g9_i7::g.2094::m.2094	3-311[+]	PF00530.17^SRCR^Scavenger receptor cysteine-rich domain^1-71^E:1.3e-13	.	GO:0005044^molecular_function^scavenger receptor activity`GO:0016020^cellular_component^membrane
TR184023_c5_g9	TR184023_c5_g9_i8	Gene.2095::TR184023_c5_g9_i8::g.2095::m.2095	2-847[+]	PF00530.17^SRCR^Scavenger receptor cysteine-rich domain^34-134^E:5.4e-26`PF00530.17^SRCR^Scavenger receptor cysteine-rich domain^146-243^E:5.1e-23	.	GO:0005044^molecular_function^scavenger receptor activity`GO:0016020^cellular_component^membrane
TR184023_c5_g10	TR184023_c5_g10_i1	Gene.2097::TR184023_c5_g10_i1::g.2097::m.2097	3-329[+]	PF00530.17^SRCR^Scavenger receptor cysteine-rich domain^1-97^E:2.4e-32	.	GO:0005044^molecular_function^scavenger receptor activity`GO:0016020^cellular_component^membrane
TR187782_c0_g1	TR187782_c0_g1_i1	Gene.2143::TR187782_c0_g1_i1::g.2143::m.2143	2-331[+]	PF00530.17^SRCR^Scavenger receptor cysteine-rich domain^4-90^E:2.6e-18	.	GO:0005044^molecular_function^scavenger receptor activity`GO:0016020^cellular_component^membrane
TR193163_c0_g1	TR193163_c0_g1_i1	Gene.3814::TR193163_c0_g1_i1::g.3814::m.3814	1-402[+]	PF00530.17^SRCR^Scavenger receptor cysteine-rich domain^49-131^E:1.8e-07	.	GO:0005044^molecular_function^scavenger receptor activity`GO:0016020^cellular_component^membrane
TR208383_c0_g1	TR208383_c0_g1_i1	Gene.2713::TR208383_c0_g1_i1::g.2713::m.2713	3-374[+]	PF00530.17^SRCR^Scavenger receptor cysteine-rich domain^2-75^E:1.9e-12`PF00530.17^SRCR^Scavenger receptor cysteine-rich domain^86-122^E:6.1e-08	.	GO:0005044^molecular_function^scavenger receptor activity`GO:0016020^cellular_component^membrane
TR214071_c0_g1	TR214071_c0_g1_i1	Gene.273::TR214071_c0_g1_i1::g.273::m.273	2-358[+]	PF00530.17^SRCR^Scavenger receptor cysteine-rich domain^3-96^E:3.2e-20	.	GO:0005044^molecular_function^scavenger receptor activity`GO:0016020^cellular_component^membrane
TR214071_c0_g2	TR214071_c0_g2_i1	Gene.274::TR214071_c0_g2_i1::g.274::m.274	2-610[+]	PF00530.17^SRCR^Scavenger receptor cysteine-rich domain^3-96^E:1.5e-19`PF00530.17^SRCR^Scavenger receptor cysteine-rich domain^101-194^E:1.5e-19	.	GO:0005044^molecular_function^scavenger receptor activity`GO:0016020^cellular_component^membrane
TR214578_c0_g1	TR214578_c0_g1_i1	Gene.553::TR214578_c0_g1_i1::g.553::m.553	3-347[+]	PF00530.17^SRCR^Scavenger receptor cysteine-rich domain^59-103^E:1.3e-11`PF15494.5^SRCR_2^Scavenger receptor cysteine-rich domain^72-99^E:1.3e-06	.	GO:0005044^molecular_function^scavenger receptor activity`GO:0016020^cellular_component^membrane
TR215391_c0_g1	TR215391_c0_g1_i1	Gene.993::TR215391_c0_g1_i1::g.993::m.993	3-359[+]	PF00530.17^SRCR^Scavenger receptor cysteine-rich domain^19-59^E:5.1e-08	.	GO:0005044^molecular_function^scavenger receptor activity`GO:0016020^cellular_component^membrane
TR215421_c0_g1	TR215421_c0_g1_i1	Gene.1016::TR215421_c0_g1_i1::g.1016::m.1016	3-302[+]	PF00530.17^SRCR^Scavenger receptor cysteine-rich domain^25-98^E:2.4e-22	.	GO:0005044^molecular_function^scavenger receptor activity`GO:0016020^cellular_component^membrane
TR227805_c0_g1	TR227805_c0_g1_i1	Gene.3144::TR227805_c0_g1_i1::g.3144::m.3144	3-545[+]	PF00530.17^SRCR^Scavenger receptor cysteine-rich domain^1-85^E:1.6e-21`PF00530.17^SRCR^Scavenger receptor cysteine-rich domain^115-181^E:2.1e-09	.	GO:0005044^molecular_function^scavenger receptor activity`GO:0016020^cellular_component^membrane
TR236188_c0_g1	TR236188_c0_g1_i1	Gene.884::TR236188_c0_g1_i1::g.884::m.884	1-333[+]	PF00530.17^SRCR^Scavenger receptor cysteine-rich domain^6-98^E:1.2e-15	.	GO:0005044^molecular_function^scavenger receptor activity`GO:0016020^cellular_component^membrane
TR237194_c0_g1	TR237194_c0_g1_i1	Gene.1470::TR237194_c0_g1_i1::g.1470::m.1470	2-409[+]	PF00530.17^SRCR^Scavenger receptor cysteine-rich domain^2-89^E:2.1e-16	.	GO:0005044^molecular_function^scavenger receptor activity`GO:0016020^cellular_component^membrane
TR238056_c0_g1	TR238056_c0_g1_i1	Gene.1974::TR238056_c0_g1_i1::g.1974::m.1974	2-403[+]	PF00530.17^SRCR^Scavenger receptor cysteine-rich domain^71-134^E:2.3e-13	.	GO:0005044^molecular_function^scavenger receptor activity`GO:0016020^cellular_component^membrane
TR238692_c0_g1	TR238692_c0_g1_i1	Gene.139::TR238692_c0_g1_i1::g.139::m.139	1-405[+]	PF00530.17^SRCR^Scavenger receptor cysteine-rich domain^13-61^E:1.5e-06	.	GO:0005044^molecular_function^scavenger receptor activity`GO:0016020^cellular_component^membrane
TR239146_c0_g1	TR239146_c0_g1_i1	Gene.376::TR239146_c0_g1_i1::g.376::m.376	2-304[+]	PF00530.17^SRCR^Scavenger receptor cysteine-rich domain^3-82^E:3e-18	.	GO:0005044^molecular_function^scavenger receptor activity`GO:0016020^cellular_component^membrane
TR239532_c0_g1	TR239532_c0_g1_i1	Gene.592::TR239532_c0_g1_i1::g.592::m.592	1-594[+]	PF00530.17^SRCR^Scavenger receptor cysteine-rich domain^16-112^E:2.7e-14`PF15494.5^SRCR_2^Scavenger receptor cysteine-rich domain^20-76^E:1.3e-06	.	GO:0005044^molecular_function^scavenger receptor activity`GO:0016020^cellular_component^membrane
TR245590_c0_g1	TR245590_c0_g1_i1	Gene.880::TR245590_c0_g1_i1::g.880::m.880	3-464[+]	PF00530.17^SRCR^Scavenger receptor cysteine-rich domain^35-129^E:1.2e-19	.	GO:0005044^molecular_function^scavenger receptor activity`GO:0016020^cellular_component^membrane
TR252214_c0_g1	TR252214_c0_g1_i1	Gene.1696::TR252214_c0_g1_i1::g.1696::m.1696	333-1[-]	PF00530.17^SRCR^Scavenger receptor cysteine-rich domain^31-109^E:9.8e-17	sigP:1^19^0.914^YES	GO:0005044^molecular_function^scavenger receptor activity`GO:0016020^cellular_component^membrane
TR261328_c0_g1	TR261328_c0_g1_i1	Gene.1141::TR261328_c0_g1_i1::g.1141::m.1141	565-2[-]	PF00090.18^TSP_1^Thrombospondin type 1 domain^3-48^E:6.7e-07`PF00530.17^SRCR^Scavenger receptor cysteine-rich domain^60-154^E:9.6e-09	.	GO:0005044^molecular_function^scavenger receptor activity`GO:0016020^cellular_component^membrane
TR263346_c0_g1	TR263346_c0_g1_i1	Gene.155::TR263346_c0_g1_i1::g.155::m.155	3-959[+]	PF00530.17^SRCR^Scavenger receptor cysteine-rich domain^1-73^E:2.3e-16`PF00530.17^SRCR^Scavenger receptor cysteine-rich domain^87-181^E:1.7e-22	.	GO:0005044^molecular_function^scavenger receptor activity`GO:0016020^cellular_component^membrane
TR266202_c0_g1	TR266202_c0_g1_i1	Gene.1908::TR266202_c0_g1_i1::g.1908::m.1908	1-1887[+]	PF03815.18^LCCL^LCCL domain^94-159^E:4.2e-08`PF00530.17^SRCR^Scavenger receptor cysteine-rich domain^210-312^E:9.2e-11`PF00530.17^SRCR^Scavenger receptor cysteine-rich domain^339-446^E:2.9e-12`PF03815.18^LCCL^LCCL domain^475-566^E:3.5e-19	.	GO:0005044^molecular_function^scavenger receptor activity`GO:0016020^cellular_component^membrane
TR273812_c0_g1	TR273812_c0_g1_i1	Gene.744::TR273812_c0_g1_i1::g.744::m.744	3-689[+]	PF00530.17^SRCR^Scavenger receptor cysteine-rich domain^14-88^E:1.6e-08	.	GO:0005044^molecular_function^scavenger receptor activity`GO:0016020^cellular_component^membrane
TR278191_c0_g1	TR278191_c0_g1_i1	Gene.97::TR278191_c0_g1_i1::g.97::m.97	2-355[+]	PF00530.17^SRCR^Scavenger receptor cysteine-rich domain^4-45^E:2.7e-06	.	GO:0005044^molecular_function^scavenger receptor activity`GO:0016020^cellular_component^membrane
TR281039_c0_g1	TR281039_c0_g1_i1	Gene.1469::TR281039_c0_g1_i1::g.1469::m.1469	3-482[+]	PF00530.17^SRCR^Scavenger receptor cysteine-rich domain^79-117^E:2.4e-07	.	GO:0005044^molecular_function^scavenger receptor activity`GO:0016020^cellular_component^membrane
TR285738_c0_g1	TR285738_c0_g1_i1	Gene.2024::TR285738_c0_g1_i1::g.2024::m.2024	1-306[+]	PF00530.17^SRCR^Scavenger receptor cysteine-rich domain^15-99^E:2e-24	.	GO:0005044^molecular_function^scavenger receptor activity`GO:0016020^cellular_component^membrane
TR292505_c0_g1	TR292505_c0_g1_i1	Gene.3166::TR292505_c0_g1_i1::g.3166::m.3166	3-587[+]	PF00530.17^SRCR^Scavenger receptor cysteine-rich domain^6-45^E:7.8e-10`PF00530.17^SRCR^Scavenger receptor cysteine-rich domain^68-167^E:3.5e-13	.	GO:0005044^molecular_function^scavenger receptor activity`GO:0016020^cellular_component^membrane
TR295089_c0_g1	TR295089_c0_g1_i1	Gene.1827::TR295089_c0_g1_i1::g.1827::m.1827	3-470[+]	PF00530.17^SRCR^Scavenger receptor cysteine-rich domain^62-155^E:1.3e-14	.	GO:0005044^molecular_function^scavenger receptor activity`GO:0016020^cellular_component^membrane
TR300826_c0_g1	TR300826_c0_g1_i1	Gene.2114::TR300826_c0_g1_i1::g.2114::m.2114	1-582[+]	PF00530.17^SRCR^Scavenger receptor cysteine-rich domain^32-130^E:7.1e-28`PF00530.17^SRCR^Scavenger receptor cysteine-rich domain^142-188^E:1.3e-11	.	GO:0005044^molecular_function^scavenger receptor activity`GO:0016020^cellular_component^membrane
TR313768_c0_g1	TR313768_c0_g1_i1	Gene.643::TR313768_c0_g1_i1::g.643::m.643	3-866[+]	PF00530.17^SRCR^Scavenger receptor cysteine-rich domain^45-140^E:1.5e-27`PF00530.17^SRCR^Scavenger receptor cysteine-rich domain^155-251^E:1.8e-28	.	GO:0005044^molecular_function^scavenger receptor activity`GO:0016020^cellular_component^membrane
TR315438_c0_g1	TR315438_c0_g1_i1	Gene.1176::TR315438_c0_g1_i1::g.1176::m.1176	2-322[+]	PF00530.17^SRCR^Scavenger receptor cysteine-rich domain^18-105^E:4.9e-19	.	GO:0005044^molecular_function^scavenger receptor activity`GO:0016020^cellular_component^membrane
TR315561_c0_g1	TR315561_c0_g1_i1	Gene.1223::TR315561_c0_g1_i1::g.1223::m.1223	2-349[+]	PF00530.17^SRCR^Scavenger receptor cysteine-rich domain^9-52^E:1.9e-11`PF00530.17^SRCR^Scavenger receptor cysteine-rich domain^64-109^E:5.1e-16	.	GO:0005044^molecular_function^scavenger receptor activity`GO:0016020^cellular_component^membrane
TR328091_c0_g1	TR328091_c0_g1_i1	Gene.196::TR328091_c0_g1_i1::g.196::m.196	1-345[+]	PF00530.17^SRCR^Scavenger receptor cysteine-rich domain^4-85^E:6e-23	.	GO:0005044^molecular_function^scavenger receptor activity`GO:0016020^cellular_component^membrane
