# Supplementary material for: Differential expression of immune receptors in two marine sponges upon exposure to microbial-associated molecular patterns
Source: Sci Rep. 2018 Oct 31;8:16081. doi: 10.1038/s41598-018-34330-w (PMC6208332; doi:10.1038/s41598-018-34330-w)
Supplement: Supplementary file 4 — Table S3 [file 41598_2018_34330_MOESM4_ESM.xlsx]

## Sheet: 1h
#Differential expression of immune receptors in two marine sponges upon exposure to microbial-associated molecular patterns
#Lucía Pita, Marc P. Hoeppner, Marta Ribes and Ute Hentschel
Aaerophoba_P<0.05_edgeR
1h
id	logFC	logCPM	PValue	FDR	control2-E08981	MAMP6-E08984	control1-E08989	MAMP7-E08992	MAMP8-E08994	control3-E08997
TR170260_c3_g2	-10.4028	7.94394	8.5743e-17	9.49749e-12	171.472	0.142	113.921	0	0.175	44.444
TR167199_c6_g16	-7.76144	4.01649	1.77383e-13	5.61377e-09	70.247	0.416	58.466	0	0.482	94.472
TR19844_c0_g1	-10.0183	3.05261	6.74765e-13	1.66093e-08	17.685	0	25.349	0	0	19.762
TR175904_c9_g62	-10.0728	3.10507	2.20058e-12	4.43184e-08	45.316	0	30.384	0	0	20.088
TR175821_c3_g1	-7.6982	5.07682	4.34501e-12	6.87548e-08	315.94	4.246	271.5	0.748	0	345.116
TR175904_c9_g25	-9.86093	2.89953	8.20842e-12	1.2123e-07	54.977	0	30.288	0	0	24.029
TR149061_c1_g1	-7.11655	3.3144	1.10042e-11	1.52363e-07	24.864	0	20.803	0	0.362	23.969
TR174460_c0_g16	-10.032	3.06734	2.03978e-11	2.37832e-07	258.416	0	632.388	0	0	247.862
TR170657_c2_g2	-7.88437	2.92812	9.63244e-11	9.27788e-07	46.533	0.427	32.389	0	0	27.148
TR170111_c2_g17	-9.56206	2.61072	1.34529e-10	1.24178e-06	97.821	0	64.384	0	0	197.755
TR163046_c1_g1	-9.06617	2.14075	2.04666e-10	1.67928e-06	7.027	0	7.04	0	0	5.039
TR19844_c0_g2	-8.86392	1.95062	3.41755e-10	2.70394e-06	7.454	0	7.625	0	0	5.792
TR169937_c8_g9	-5.14817	6.22314	3.62954e-10	2.75257e-06	122.029	6.135	121.345	4.096	4.833	217.279
TR169871_c0_g4	-8.85709	1.94518	9.99924e-10	6.71264e-06	1.255	0	2.532	0	0	2.178
TR174135_c6_g14	-8.66183	1.76141	1.15874e-09	7.55001e-06	74.868	0	52.04	0	0	83.106
TR171892_c11_g3	-8.78091	1.87476	2.10361e-09	1.25952e-05	2.938	0	6.1	0	0	3.604
TR150769_c0_g2	-7.37647	2.44377	2.29349e-09	1.33707e-05	40.448	0.508	26.835	0	0	20.326
TR131965_c0_g2	-6.808	2.65993	2.87457e-09	1.63286e-05	102.347	0	143.941	2.948	0	62.503
TR174901_c0_g8	-8.54376	1.65355	4.8077e-09	2.47691e-05	53.503	0	44.847	0	0	25.365
TR66545_c0_g1	-6.21263	2.61821	6.47455e-09	3.11812e-05	27.194	0.315	21.407	0.542	0	14.158
TR173143_c3_g6	-6.75113	1.76942	7.86655e-09	3.70789e-05	54.444	0	38.498	0	0.942	57.414
TR154264_c1_g5	-8.19281	1.33328	9.61581e-09	4.3474e-05	32.994	0	33.137	0	0	34.207
TR173627_c6_g34	-4.83905	3.10726	1.19424e-08	5.0878e-05	122.704	2.499	105.145	3.37	6.29	101.353
TR166027_c9_g6	-5.57188	2.31648	1.7932e-08	7.09383e-05	20.338	0.66	14.962	0	0.395	16.574
TR174901_c0_g9	-5.98284	1.85427	1.99348e-08	7.61418e-05	43.776	1.452	59.109	0	0.921	51.919
TR136518_c0_g1	-8.14016	1.28672	2.12055e-08	7.96227e-05	1.788	0	2.724	0	0	2.455
TR170875_c1_g3	-8.45816	1.5762	2.88058e-08	0.000103428	5.077	0	14.655	0	0	15.207
TR173192_c3_g1	-5.66328	2.03079	2.94128e-08	0.000103428	4.973	0	5.534	0.217	0.077	6.525
TR155785_c5_g1	-8.0062	1.16564	3.50192e-08	0.000117545	52.932	0	34.566	0	0	36.316
TR162250_c0_g1	-8.21029	1.34644	4.75434e-08	0.000149205	36.198	0	18.079	0	0	51.315
TR168897_c1_g3	-14.3505	7.34236	4.76702e-08	0.000149205	151.124	0	166.719	0	0	0.05
TR173721_c2_g2	-7.96351	1.12718	5.10768e-08	0.000155003	4.859	0	2.839	0	0	4.386
TR175114_c7_g6	-8.101	1.25289	7.11031e-08	0.00020726	14.529	0	34.642	0	0	27.365
TR136365_c0_g2	-7.8709	1.04579	1.16631e-07	0.000317812	6.513	0	3.836	0	0	3.356
TR175904_c9_g57	-7.90962	1.07942	1.59096e-07	0.000405118	17.619	0	8.824	0	0	7.564
TR173370_c7_g11	-7.70328	0.899063	1.61524e-07	0.000406626	16.269	0	10.272	0	0	15.356
TR172962_c4_g1	-7.78231	0.967984	1.91146e-07	0.000455386	21.565	0	23.287	0	0	41.513
TR173045_c5_g3	-7.89962	1.07482	1.91171e-07	0.000455386	5.99	0	14.645	0	0	8.93
TR175118_c6_g2	-7.61261	0.821208	2.18399e-07	0.000499896	51.563	0	38.316	0	0	48.365
TR119484_c0_g1	-8.59917	1.70261	2.35314e-07	0.000526567	3.604	0	10.464	0	0	33.464
TR171519_c2_g3	-7.57606	0.789765	3.01058e-07	0.000653867	30.997	0	20.774	0	0	23.356
TR167756_c1_g4	-6.52019	1.64941	3.16064e-07	0.000679795	4.707	0.102	3.76	0	0	1.921
TR174128_c1_g7	-5.13975	1.83226	3.46911e-07	0.000724997	18.75	0	26.97	0.531	1.107	19.623
TR173370_c7_g19	-7.72247	0.914973	3.49605e-07	0.000724997	23.019	0	20.122	0	0	45.583
TR173370_c7_g3	-7.52332	0.744655	3.51712e-07	0.000724997	12.675	0	9.802	0	0	13.801
TR104057_c0_g1	-6.08771	1.22985	3.53443e-07	0.000724997	107.462	0	88.908	3.717	0	51.236
TR160148_c5_g2	-7.5761	0.791167	3.7058e-07	0.000753175	11.838	0	18.357	0	0	16.544
TR173395_c0_g1	-7.69496	0.895404	3.76607e-07	0.000758466	3.936	0	6.349	0	0	2.921
TR161683_c0_g7	-7.56747	0.784156	3.88709e-07	0.000775787	5.553	0	10.675	0	0	6.485
TR172256_c3_g1	-6.03643	1.12529	4.10629e-07	0.000797967	1.474	0	2.235	0	0.055	2.346
TR164117_c2_g2	-7.51973	0.742252	4.26634e-07	0.000821859	15.517	0	12.689	0	0	9.713
TR172196_c2_g5	-9.99705	3.03546	4.45257e-07	0.00085034	3.813	0	5.361	0	0	0.099
TR163888_c0_g4	-7.64898	0.852589	5.0785e-07	0.00094543	18.484	0	26.519	0	0	44.236
TR72158_c0_g1	-4.03982	3.9126	5.24705e-07	0.000968667	20.842	2.336	34.307	2.525	1.863	56.572
TR166267_c2_g18	-6.05296	1.1975	8.21753e-07	0.00143343	22.877	0	9.859	0.282	0	12.98
TR162250_c0_g2	-7.55443	0.773855	8.71569e-07	0.00150846	1.559	0	3.693	0	0	3.287
TR122066_c0_g1	-4.83866	2.38451	9.83143e-07	0.00165	20.405	0.477	29.31	0	1.962	26.524
TR165704_c2_g1	-7.32909	0.580748	1.00643e-06	0.00167638	4.516	0	3.625	0	0	5.366
TR82075_c1_g1	-10.658	9.56654	1.02651e-06	0.00169706	2095.51	0.305	1867.46	2.027	0.088	0.832
TR167255_c0_g4	-12.6499	5.64728	1.03697e-06	0.00170166	87.97	0	101.165	0	0	0
TR292258_c0_g1	-7.43771	0.672393	1.06271e-06	0.00173108	13.559	0	9.121	0	0	6.148
TR103575_c0_g1	-12.5894	5.58686	1.07751e-06	0.00174238	30.084	0	22.98	0	0	0
TR173045_c6_g1	-7.65482	0.863729	1.21488e-06	0.00192241	1.816	0	4.565	0	0	1.683
TR124985_c0_g1	-7.99202	1.14871	1.28299e-06	0.00198759	6.066	0	5.927	0	0	24.029
TR164748_c7_g11	-8.27858	1.41593	1.30648e-06	0.00200994	17.98	0	20.304	0	0	2.238
TR172782_c3_g3	-7.39588	0.637112	1.54677e-06	0.00228441	18.237	0	11.854	0	0	7.465
TR174135_c6_g7	-4.61971	2.02783	1.55962e-06	0.00228813	11.467	0.305	13.101	0	1.063	13.93
TR164117_c2_g4	-7.17799	0.455985	1.74481e-06	0.00249378	20.015	0	15.806	0	0	16.9
TR144437_c0_g2	-7.64391	0.855302	1.80881e-06	0.00255231	4.821	0	10.703	0	0	2.891
TR156401_c0_g2	-7.21949	0.489628	1.88749e-06	0.00263566	8.928	0	7.251	0	0	11.95
TR165962_c2_g1	-5.77495	4.25185	1.99008e-06	0.00275544	44.404	0	43.121	1.105	0.153	35.811
TR172423_c5_g31	-7.36154	0.60813	2.18714e-06	0.00297255	12.446	0	20.007	0	0	33.246
TR156855_c0_g8	-4.18879	1.88697	2.29284e-06	0.00307843	10.335	0.609	12.929	0.26	0.888	10.613
TR40183_c0_g1	-7.51481	0.739863	2.38752e-06	0.0031614	20.747	0	17.638	0	0	5.693
TR166047_c3_g6	-4.17272	2.11122	2.44343e-06	0.00320297	16.63	0.904	14.147	0.759	0.526	8.584
TR173045_c5_g5	-7.37535	0.623959	2.45871e-06	0.00320404	2.177	0	4.124	0	0	1.683
TR175393_c1_g11	-7.1797	0.457622	2.62201e-06	0.00339687	11.001	0	14.981	0	0	20.277
TR174460_c0_g11	-7.09737	0.390425	2.88359e-06	0.00365036	24.455	0	24.428	0	0	24.989
TR72158_c0_g4	-3.93155	3.80892	2.90632e-06	0.00365823	19.311	2.194	31.909	3.446	1.392	56.483
TR173627_c6_g21	-5.63067	0.775458	2.95275e-06	0.00369567	22.829	0	35.602	0	1.238	28.029
TR118011_c0_g1	-7.21442	0.488031	3.10391e-06	0.00384146	23.105	0	28.667	0	0	13.277
TR170575_c0_g1	-6.3256	7.15792	3.13607e-06	0.00385969	57.829	0.173	61.967	0.813	0.471	1.059
TR172754_c2_g12	-9.55955	2.61465	3.41089e-06	0.00412911	46.153	0	60.816	0	0	0.485
TR162081_c1_g1	-9.49708	2.55245	3.53952e-06	0.00426155	16.687	0	13.034	0	0	0.208
TR171519_c2_g9	-5.31198	1.16721	3.63917e-06	0.00435784	32.67	0	14.636	0	1.195	15.584
TR172374_c3_g1	-4.7305	1.14967	4.04127e-06	0.004712	40.638	0	32.686	1.496	2.093	26.93
TR171289_c11_g5	-7.49393	0.720103	4.50292e-06	0.00519557	86.069	0	47.178	0	0	16.029
TR157037_c1_g3	-3.30806	3.60364	4.60632e-06	0.00528734	19.321	1.879	21.129	1.55	2.29	17.663
TR175917_c9_g6	-8.53161	3.61891	4.7396e-06	0.00538453	21.241	0.132	30.94	0	0	0.139
TR174322_c3_g2	-5.54282	0.699869	5.23791e-06	0.00592028	4.554	0	3.28	0	0.121	2.376
TR141867_c2_g3	-4.91869	0.888328	5.46833e-06	0.00605711	17.162	0	23.738	1.051	0.734	17.673
TR213330_c0_g1	-7.17356	0.456603	5.66094e-06	0.00620837	5.192	0	9.255	0	0	3.436
TR67848_c0_g1	-10.7568	3.77681	6.16814e-06	0.0066983	155.298	0	320.462	0	0	0
TR154462_c0_g3	-10.5326	3.55464	6.25697e-06	0.00672879	19.473	0	14.396	0	0	0
TR176144_c8_g14	-4.62392	1.05807	7.4604e-06	0.00766819	2.672	0	2.474	0.098	0.132	1.752
TR169109_c8_g25	-4.58342	0.973351	7.49895e-06	0.00766819	29.97	0	36.283	0	3.386	25.851
TR164001_c1_g1	-7.04025	0.345864	7.54604e-06	0.00766837	0.951	0	1.084	0	0	0.545
TR175114_c7_g26	-5.40795	0.5893	8.34709e-06	0.0082185	13.911	0	15.998	0	0.625	10.198
TR166182_c0_g15	-10.1563	3.18976	9.28022e-06	0.00905676	59.436	0	73.927	0	0	0
TR131371_c0_g2	-3.18222	4.13011	9.78943e-06	0.0094291	59.797	5.82	43.14	3.977	5.611	37.236
TR174820_c3_g8	-4.89601	1.6032	1.22344e-05	0.0112462	48.777	0	62.034	1.322	2.773	14.485
TR172782_c3_g6	-5.45146	0.684085	1.24237e-05	0.0113262	35.028	0	22.884	1.496	0	12.118
TR171692_c0_g6	-7.11011	0.407137	1.31095e-05	0.0118057	13.312	0	29.224	0	0	8.97
TR167423_c5_g1	-6.89833	0.231612	1.34242e-05	0.0120401	6.846	0	6.157	0	0	4.119
TR169311_c0_g6	-9.69923	2.747	1.44786e-05	0.0128815	22.497	0	20.467	0	0	0
TR169872_c2_g3	-6.57209	1.73395	1.52943e-05	0.0133921	3.375	0.102	6.109	0	0	0.267
TR170145_c4_g2	-9.70269	2.75269	1.54025e-05	0.0134338	5.467	0	7.922	0	0	0
TR174494_c1_g7	-3.10528	4.59272	1.57883e-05	0.0137163	126.878	14.535	94.567	19.182	22.827	198.518
TR171154_c1_g2	-9.62682	2.6766	1.5855e-05	0.0137204	56.641	0	43.591	0	0	0
TR168601_c6_g1	-7.45675	0.682074	1.68602e-05	0.0144941	3.128	0	4.239	0	0	18.544
TR167361_c6_g6	-5.28911	2.03301	1.71667e-05	0.0146269	6.361	0.102	5.611	0.076	0.11	0.446
TR155722_c1_g1	-8.77664	3.79626	1.75157e-05	0.0148104	22.896	0	30.365	0.087	0	0
TR165460_c4_g7	-6.80849	0.160422	1.75916e-05	0.014818	16.782	0	17.925	0	0	19.217
TR45621_c0_g1	-9.58733	2.63692	1.79188e-05	0.0149797	15.432	0	8.315	0	0	0
TR147720_c0_g1	-3.11535	3.48847	1.83313e-05	0.0152669	7.483	1.056	8.632	0.629	0.975	7.812
TR170801_c1_g3	-8.65114	6.53962	1.86924e-05	0.0155093	2.891	0.528	4.671	0.965	0.099	396.768
TR167929_c4_g6	-9.36149	2.42365	2.0898e-05	0.0169583	221.428	0	182.573	0	0	0
TR176144_c8_g28	-4.63707	0.653673	2.29222e-05	0.0180073	35.114	0	28.485	1.907	1.337	20.059
TR160736_c2_g2	-9.58954	2.64739	2.36585e-05	0.018386	14.519	0	40.829	0	0	0
TR170603_c3_g1	-8.08002	1.24017	2.37413e-05	0.018386	82.189	0	91.373	0	0	2.148
TR173045_c4_g1	-6.76149	0.123602	2.38579e-05	0.018386	11.933	0	12.996	0	0	16.722
TR143318_c0_g2	-5.41725	0.682699	2.39852e-05	0.018386	10.231	0.884	15.614	0	0	12.792
TR129380_c0_g5	-5.19945	0.419142	2.45754e-05	0.0187089	55.091	0	60.222	0	3.112	36.484
TR159718_c1_g2	-8.50884	3.53133	2.47953e-05	0.0188117	126.774	0	61.324	0.423	0	0
TR133697_c0_g4	-8.4001	3.50172	2.52335e-05	0.0190026	14.909	0.091	18.252	0	0	0
TR169493_c2_g1	-3.07595	3.3146	2.60552e-05	0.0194692	43.824	6.643	60.691	5.321	5.556	36.622
TR175095_c3_g3	-7.86605	1.06223	2.61014e-05	0.0194692	2.472	0	16.583	0	0	1.238
TR176144_c8_g24	-6.79799	0.151162	2.63776e-05	0.0195653	11.515	0	12.746	0	0	22.098
TR169311_c0_g5	-9.1288	2.20373	2.69727e-05	0.0199179	65.151	0	59.8	0	0	0
TR168669_c3_g3	-6.74819	0.114102	2.74284e-05	0.0199362	1.426	0	1.995	0	0	1.703
TR170248_c13_g25	-6.71869	0.090702	2.81238e-05	0.0202285	34.401	0	36.34	0	0	42.127
TR173333_c4_g1	-9.04641	2.12746	3.01931e-05	0.0215125	31.739	0	35.141	0	0	0
TR246625_c0_g1	-9.28019	2.34134	3.02003e-05	0.0215125	62.431	0	22.865	0	0	0
TR172856_c2_g2	-7.94197	1.11189	3.08747e-05	0.0218757	25.672	0	16.717	0	0	0.594
TR167456_c6_g11	-4.79755	0.72998	3.09076e-05	0.0218757	22.411	0	26.787	0	2.86	46.107
TR119484_c0_g2	-9.03453	2.11785	3.16243e-05	0.0221704	23.086	0	31.746	0	0	0
TR117866_c0_g1	-9.00526	2.0852	3.24763e-05	0.0226936	111.209	0	74.032	0	0	0
TR167384_c0_g1	-8.97548	2.06002	3.25754e-05	0.0226936	12.865	0	12.593	0	0	0
TR295497_c0_g1	-9.07731	2.15978	3.27809e-05	0.0227652	88.722	0	154.702	0	0	0
TR175760_c3_g1	-4.01479	2.51064	3.37634e-05	0.023229	16.117	0.924	14.971	0	1.512	11.247
TR175904_c9_g43	-6.8813	0.223718	3.40636e-05	0.023363	21.127	0	42.785	0	0	16.97
TR173408_c13_g1	-8.39829	4.00756	3.4906e-05	0.0237935	19.33	0	21.388	0	0.121	0
TR169712_c6_g8	-3.5132	2.78813	3.5722e-05	0.0242007	126.973	9.944	84.036	2.568	14.433	71.958
TR96552_c0_g2	-8.87979	1.96881	3.6397e-05	0.0245081	54.302	0	42.737	0	0	0
TR175814_c14_g2	-8.87591	1.96625	3.65459e-05	0.0245338	117.379	0	103.774	0	0	0
TR167199_c6_g11	-2.79462	5.0157	3.67922e-05	0.0246245	71.493	11.945	68.009	11.487	8.811	85.413
TR171545_c7_g6	-6.90442	0.243896	3.98721e-05	0.0261332	0.609	0	1.995	0	0	0.802
TR164432_c1_g3	-8.10003	4.93021	4.00476e-05	0.0261708	386.568	1.361	289.196	1.181	0	0
TR71734_c0_g2	-6.49846	3.56841	4.08949e-05	0.0266459	293.71	1.056	105.328	0	3.288	1.782
TR175916_c14_g6	-6.703	0.0767663	4.13126e-05	0.0268391	1.569	0	1.113	0	0	2.198
TR162755_c5_g1	-8.78003	1.87629	4.15027e-05	0.0268721	117.503	0	95.852	0	0	0
TR174603_c3_g5	-8.76147	1.86213	4.32389e-05	0.0276384	75.857	0	90.155	0	0	0
TR170657_c2_g1	-3.61932	7.84483	4.32785e-05	0.0276384	296.895	3.281	222.193	95.139	2.926	121.59
TR171004_c1_g1	-7.23333	0.50891	4.34889e-05	0.0276384	2.187	0	2.321	0	0	0.218
TR174937_c7_g12	-6.80591	2.7306	4.42512e-05	0.028009	24.702	0.203	23.575	0.173	0	0.188
TR71734_c0_g1	-5.35433	1.93222	4.62483e-05	0.0287797	84.101	0	29.531	0	2.575	6.119
TR170888_c2_g11	-8.64469	1.75285	4.8987e-05	0.0298961	75.857	0	77.715	0	0	0
TR172423_c5_g34	-6.63982	0.0321613	5.00697e-05	0.0304729	24.94	0	40.407	0	0	32.831
TR164818_c3_g11	-5.62715	3.11653	5.13755e-05	0.030844	32.756	4.743	48.799	0.098	0	6.742
TR172133_c2_g6	-6.05633	1.21723	5.23489e-05	0.0312589	9.394	0	6.186	0.477	0	0.614
TR158358_c2_g1	-6.6245	0.0185154	5.26626e-05	0.0313617	4.136	0	3.117	0	0	2.752
TR169237_c4_g1	-4.32523	1.48574	5.29627e-05	0.0314559	3.737	0.203	3.827	0.087	0.11	0.931
TR49330_c0_g1	-8.71256	1.80816	5.4527e-05	0.0322984	6.104	0	2.57	0	0	0
TR32699_c0_g3	-8.56619	1.67641	5.53266e-05	0.0325977	16.611	0	10.943	0	0	0
TR164698_c1_g9	-7.5567	0.77968	5.6065e-05	0.0329451	26.452	0	22.356	0	0	0.891
TR103155_c1_g2	-8.51971	1.63836	5.75534e-05	0.0335527	31.567	0	34.345	0	0	0
TR165095_c0_g3	-5.12254	0.356319	6.03219e-05	0.0348755	16.658	0	22.174	0	0.953	8.653
TR155722_c0_g1	-8.56924	1.68792	6.04521e-05	0.0348755	11.591	0	20.112	0	0	0
TR160028_c1_g7	-4.52272	2.72228	6.40705e-05	0.0361165	13.388	0	14.012	3.641	0.099	16.871
TR109625_c0_g1	-8.40934	1.53612	6.47101e-05	0.0362924	80.801	0	74.407	0	0	0
TR162225_c2_g1	-8.41608	1.54198	6.49501e-05	0.0362955	15.546	0	14.214	0	0	0
TR162728_c1_g3	-8.38723	1.5153	6.69841e-05	0.0370981	9.014	0	7.884	0	0	0
TR172233_c0_g2	-6.59039	-0.00815352	7.01041e-05	0.0382523	0.437	0	0.403	0	0	0.703
TR170145_c4_g1	-8.53309	1.65723	7.17613e-05	0.0388231	2.662	0	6.119	0	0	0
TR174889_c2_g12	-8.3455	1.47923	7.20077e-05	0.0388231	11.895	0	12.439	0	0	0
TR117293_c0_g2	-6.8862	0.231836	7.20264e-05	0.0388231	5.448	0	12.353	0	0	2.396
TR168897_c1_g1	-7.26647	3.79107	7.38037e-05	0.0394327	18.769	0.305	26.653	0	0	0.089
TR71902_c0_g2	-6.9184	0.23637	7.38693e-05	0.0394327	10.906	0	1.726	0	0	9.574
TR163193_c0_g1	-6.3061	1.49501	7.45951e-05	0.0397244	14.3	0.315	11.634	0	0	0.277
TR162418_c2_g16	-8.30798	1.44516	7.57466e-05	0.0398603	38.756	0	40.234	0	0	0
TR12438_c0_g1	-8.28279	1.42028	7.84838e-05	0.0410067	46.039	0	38.949	0	0	0
TR162181_c0_g1	-8.63611	1.75429	7.9092e-05	0.0411304	2.149	0	3.884	0	0	0
TR175114_c6_g1	-6.74307	0.114552	8.07965e-05	0.0418205	4.374	0	5.371	0	0	1.455
TR170988_c9_g1	-8.21145	1.35574	8.51528e-05	0.0435049	13.169	0	11.049	0	0	0
TR126692_c0_g2	-5.53948	0.685792	8.52112e-05	0.0435049	18.684	0	12.967	0	0.471	1.97
TR175100_c2_g14	-4.11305	1.37091	8.54067e-05	0.0435049	26.823	0	28.629	0.78	2.718	8.277
TR175733_c3_g15	-6.2025	1.40297	8.61972e-05	0.0437973	2.368	0.061	2.302	0	0	0.05
TR164299_c0_g2	-4.88877	0.231152	8.79282e-05	0.044531	36.635	0	27.842	3.468	0	36.85
TR170465_c5_g2	-8.18237	1.33307	8.92657e-05	0.0448422	3.936	0	4.335	0	0	0
TR160099_c0_g3	-8.15311	1.30289	9.20483e-05	0.045721	18.76	0	15.135	0	0	0
TR129192_c0_g2	-8.14892	1.30316	9.25992e-05	0.045721	5.914	0	6.8	0	0	0
TR174603_c3_g9	-4.8055	5.72787	9.27122e-05	0.045721	459.943	8.166	433.635	2.33	23.989	22.217
TR165287_c1_g1	-7.26651	0.53904	9.2954e-05	0.045721	14.576	0	16.899	0	0	0.713
TR164991_c0_g2	-3.85988	0.986695	9.40281e-05	0.0459774	13.35	0.772	12.334	0	1.874	15.782
TR13198_c0_g1	-7.28094	2.35418	9.41822e-05	0.0459774	30.35	0	52.031	0.444	0	0
TR159883_c0_g7	-7.93037	1.08678	9.48902e-05	0.0461112	0.599	0	1.554	0	0	19.93
TR161430_c1_g2	-4.83023	1.3176	9.54645e-05	0.0462771	2.092	0.366	2.638	0.314	0.142	0.762
TR173432_c0_g7	-6.86121	0.211483	9.66046e-05	0.0465491	7.759	0	13.351	0	0	2.079
TR176091_c4_g16	-6.51729	-0.0593257	9.72883e-05	0.046752	2.111	0	4.028	0	0	3.168
TR174124_c4_g1	-6.93738	0.27143	0.000104865	0.0494279	10.64	0	14.377	0	0	1.495
TR99660_c0_g3	-6.4853	-0.0870553	0.000105337	0.0495452	20.329	0	15.585	0	0	29.118
TR165144_c0_g4	12.0866	5.08565	4.31697e-17	9.49749e-12	0	31.517	0	13.969	16.46	0
TR163420_c1_g4	11.1577	4.16541	1.13028e-15	8.34649e-11	0	47.941	0	33.238	29.073	0
TR152954_c2_g1	11.1038	4.112	1.09941e-14	6.08889e-10	0	67.219	0	52.625	28.273	0
TR170129_c1_g3	10.5066	3.52507	3.73288e-14	1.65392e-09	0	8.796	0	5.82	8.592	0
TR174665_c3_g2	10.4663	3.48532	6.76672e-14	2.49843e-09	0	283.31	0	187.287	235.656	0
TR174492_c12_g1	11.4958	4.5	3.77884e-13	1.04643e-08	0	6.135	0	31.731	10.542	0
TR124620_c0_g2	8.44036	3.22062	8.37541e-13	1.85544e-08	0	152.152	1.583	169.861	172.698	0
TR155727_c2_g3	9.82623	2.8613	3.5594e-12	6.57107e-08	0	125.703	0	149.943	74.563	0
TR165470_c1_g1	9.7304	2.76949	4.02156e-12	6.85316e-08	0	3.372	0	2.677	7.572	0
TR171190_c4_g1	9.65737	5.23519	1.55259e-11	2.02325e-07	0	109.483	0.058	19.529	20.033	0.109
TR162895_c0_g3	7.38485	3.00316	1.78838e-11	2.20104e-07	0	17.409	0.106	22.53	23.89	0.218
TR173534_c5_g8	6.39748	4.45871	3.79587e-11	4.20457e-07	0.133	10.787	0.125	18.813	24.23	0.406
TR171519_c2_g10	7.23064	2.85389	4.95954e-11	5.23194e-07	0	107.756	0.47	98.315	82.629	0.97
TR86258_c0_g1	9.69558	2.73568	5.95635e-11	5.99788e-07	0	2.651	0	7.283	3.342	0
TR176105_c51_g7	9.2639	2.32237	1.65595e-10	1.43071e-06	0	26.855	0	23.657	51.561	0
TR118603_c0_g1	9.05334	2.12133	1.67913e-10	1.43071e-06	0	13.082	0	22.411	17.654	0
TR166267_c2_g1	8.855	1.93454	3.72751e-10	2.75257e-06	0	16.018	0	19.864	24.679	0
TR162674_c6_g5	8.83612	1.91592	5.92975e-10	4.23755e-06	0	45.636	0	26.822	28.756	0
TR173124_c1_g2	8.79785	1.88109	7.51415e-10	5.202e-06	0	3.697	0	3.208	5.72	0
TR224075_c0_g1	9.89007	5.62799	1.44556e-09	9.14974e-06	0.162	4.428	0	106.128	197.158	0.168
TR163730_c0_g3	9.14928	2.21483	1.80714e-09	1.11207e-05	0	18.537	0	38.656	68.591	0
TR163730_c0_g8	9.23023	2.2925	3.16236e-09	1.75143e-05	0	21.36	0	24.6	80.667	0
TR145863_c0_g1	6.8026	2.44424	3.30538e-09	1.78599e-05	0	6.196	0.067	13.449	6.126	0.129
TR168472_c0_g14	8.58173	1.68036	4.2311e-09	2.23174e-05	0	8.796	0	9.764	15.824	0
TR129825_c0_g4	8.32504	1.44235	5.28639e-09	2.66163e-05	0	93.465	0	96.266	113.642	0
TR151836_c0_g1	9.28629	2.33867	6.28311e-09	3.09316e-05	0	11.477	0	4.205	2.192	0
TR174901_c0_g2	6.15724	1.74812	8.14782e-09	3.76046e-05	0	35.915	0.834	40.932	36.909	0
TR173724_c3_g1	8.58139	1.67626	1.00615e-08	4.45791e-05	0	9.609	0	8.876	3.605	0
TR153121_c1_g2	6.70893	2.46503	1.14696e-08	4.98217e-05	2.368	44.021	0	162.059	69.445	1.178
TR76771_c0_g1	8.37722	1.48814	1.5139e-08	6.21388e-05	0	26.307	0	21.046	11.879	0
TR173704_c2_g20	6.10324	2.30638	1.53961e-08	6.21388e-05	0	6.054	0.038	3.5	3.584	0.149
TR159871_c2_g15	6.8489	2.48933	1.54271e-08	6.21388e-05	0	83.085	0.518	32.175	131.285	1.069
TR144323_c0_g1	6.92531	3.40885	1.96799e-08	7.61418e-05	0	3.088	0.067	17.209	5.074	0.139
TR174280_c6_g4	8.59319	1.69122	2.73445e-08	0.000100962	0	3.403	0	13.763	9.611	0
TR275273_c0_g1	8.04515	1.18826	2.90389e-08	0.000103428	0	16.779	0	22.606	15.759	0
TR119847_c0_g1	8.0789	1.2188	3.04911e-08	0.000105209	0	5.475	0	3.143	4.427	0
TR112111_c0_g1	8.13884	1.27442	3.08693e-08	0.000105209	0	54.33	0	59.398	110.815	0
TR175902_c14_g14	8.32329	1.43861	3.75968e-08	0.000124313	0	29.598	0	11.379	15.835	0
TR165470_c0_g1	8.15604	1.28882	4.33666e-08	0.000141282	0	10.472	0	4.996	10.948	0
TR168661_c2_g1	5.94807	1.64658	4.78191e-08	0.000149205	0	14.413	0.182	15.205	13.611	0.386
TR166027_c9_g4	4.77967	2.72014	4.90657e-08	0.000150968	0.846	31.883	0.71	20.135	17.128	0.881
TR175111_c5_g9	4.64933	3.10179	5.47409e-08	0.000163878	0.314	9.06	0.604	8.984	6.882	0.208
TR166169_c3_g3	6.82081	1.67169	6.72937e-08	0.000198771	0	7.526	0.106	4.974	13.381	0
TR35809_c0_g2	8.00873	1.15747	7.68162e-08	0.000221005	0	36.951	0	30.68	68.262	0
TR173724_c3_g3	8.19736	1.32305	8.59616e-08	0.000244146	0	7.191	0	7.228	2.477	0
TR173370_c5_g2	5.12719	2.38881	8.88634e-08	0.000249193	0	12.107	0.422	14.077	15.737	0.673
TR166816_c0_g1	7.86293	1.02564	9.86468e-08	0.00027317	0	55.762	0	98.206	58.64	0
TR159203_c2_g1	8.17017	1.29755	1.17637e-07	0.000317812	0	18.323	0	12.398	5.545	0
TR165144_c0_g1	7.74053	0.917779	1.2957e-07	0.000345832	0	5.444	0	4.129	4.394	0
TR164432_c1_g2	12.5191	10.5676	1.34272e-07	0.000354116	0.666	3285.02	0.106	2963.73	0.208	0.327
TR129825_c0_g5	7.71213	0.89281	1.39195e-07	0.000360019	0	96.187	0	99.821	89.478	0
TR160533_c0_g3	7.91303	1.07221	1.3976e-07	0.000360019	0	15.205	0	11.184	26.345	0
TR160270_c0_g10	5.76968	1.38937	1.72622e-07	0.000429681	0	7.1	0.604	14.749	13.501	0
TR172646_c4_g9	6.6322	1.49887	1.77786e-07	0.000437619	0	12.412	0.269	14.121	32.624	0
TR171925_c0_g1	10.0714	5.45722	1.8505e-07	0.000450493	0	75.01	0.077	0.217	51.692	0
TR173078_c1_g5	5.71909	3.33939	2.07384e-07	0.000488751	0	4.652	0.393	5.906	16.92	0.238
TR104040_c1_g2	7.61673	0.810525	2.1582e-07	0.000499896	0	30.735	0	41.907	42.849	0
TR173479_c1_g6	6.26328	1.16971	2.18882e-07	0.000499896	0	26.246	0.508	35.903	28.306	0
TR176058_c52_g8	6.20411	1.21914	2.31197e-07	0.000522633	0	91.677	0	143.43	98.113	3.287
TR172239_c1_g11	6.5871	1.57588	2.41702e-07	0.000535453	0	13.702	0	11.281	34.367	0.535
TR125299_c0_g5	7.77759	0.952044	2.56712e-07	0.000563074	0	48.937	0	34.126	80.59	0
TR170888_c2_g5	6.37524	1.37638	3.53139e-07	0.000724997	0	43.381	0	64.914	23.769	1.277
TR171108_c0_g21	4.20123	3.79047	3.93138e-07	0.00077762	2.434	33.346	2.081	22.368	64.81	1.95
TR174833_c1_g1	9.69263	7.38045	4.07929e-07	0.000797967	0.475	0.274	0.278	314.743	416.278	0.119
TR154264_c1_g2	7.66707	0.851684	4.80186e-07	0.00090921	0	36.992	0	21.035	19.09	0
TR99505_c0_g1	11.149	4.15845	4.98586e-07	0.000936048	0	4.368	0	1926.3	1226.04	0
TR169461_c3_g6	5.61066	4.54563	6.57461e-07	0.00120372	3.87	20.659	2.973	14.652	13.172	1.465
TR159070_c1_g1	10.0496	3.07273	6.86978e-07	0.00124494	0	24.6	0	0.856	2.104	0
TR172351_c0_g4	7.55745	0.756923	6.91214e-07	0.00124494	0	23.097	0	22.52	11.66	0
TR134684_c1_g3	7.47641	0.688507	7.38538e-07	0.00131945	0	16.81	0	9.786	12.197	0
TR174358_c3_g5	7.8242	0.994303	7.97705e-07	0.00141083	0	34.737	0	13.622	57.391	0
TR176105_c52_g28	4.59676	2.59544	8.02423e-07	0.00141083	0.247	33.518	3.817	19.117	51.199	4.673
TR171678_c4_g2	7.48107	0.691429	9.3685e-07	0.00160887	0	6.247	0	6.351	3.047	0
TR174833_c0_g3	12.51	5.5078	9.54717e-07	0.00162694	0	0	0	193.606	332.674	0
TR174870_c6_g14	7.44005	0.66011	9.62748e-07	0.0016281	0	9.131	0	9.287	17.315	0
TR163366_c7_g2	8.09604	1.23973	1.09811e-06	0.00176282	0	13.58	0	103.289	107.187	0
TR165144_c0_g5	7.43368	0.651287	1.14512e-06	0.00182506	0	5.292	0	2.796	2.882	0
TR171723_c1_g28	7.28025	0.523798	1.22455e-06	0.00192396	0	0.396	0	0.423	0.482	0
TR171217_c3_g17	7.27025	0.515179	1.242e-06	0.00193764	0	9.609	0	8.334	10.772	0
TR170471_c1_g8	4.43853	2.30327	1.34462e-06	0.00205434	0.076	5.2	0.547	8.832	8.953	0.158
TR165621_c8_g1	12.0117	6.95762	1.35856e-06	0.00206142	0.114	156.479	0	0	205.465	0
TR174269_c7_g9	4.21986	1.84099	1.40446e-06	0.00211658	0.105	3.951	0.307	5.093	3.803	0.218
TR156245_c1_g3	7.88526	7.33483	1.42255e-06	0.00212935	0.437	402.127	0.307	2.438	31.923	1.178
TR117888_c0_g1	7.35657	0.589245	1.46544e-06	0.00217882	0	19.319	0	36.044	46.465	0
TR284336_c0_g1	7.2828	0.524576	1.64365e-06	0.00239556	0	5.292	0	3.446	3.386	0
TR148712_c0_g2	4.88886	2.25031	1.66397e-06	0.00240932	0.352	6.023	0.499	6.589	16.175	0
TR175869_c15_g1	5.18772	3.21272	1.72592e-06	0.00248279	0	11.599	0.288	9.385	19.397	2.515
TR173221_c0_g3	10.1767	3.20321	1.75937e-06	0.00249846	0	3.941	0	0.022	3.54	0
TR165761_c4_g1	11.9336	4.93442	1.89167e-06	0.00263566	0	0	0	24.026	8.745	0
TR162574_c0_g1	9.77278	2.80433	2.04266e-06	0.00281068	0	10.391	0	0.098	2.805	0
TR175944_c7_g16	4.29351	2.89891	2.16882e-06	0.00296585	0.78	6.277	2.417	9.938	24.076	0.614
TR175298_c19_g7	3.73949	4.26093	2.26006e-06	0.00305293	11.429	102.342	12.842	118.699	210.868	5.346
TR149337_c1_g2	5.80413	0.7687	2.37202e-06	0.0031614	0	1.97	0.067	2.612	2.805	0
TR167517_c1_g11	3.92393	4.35607	2.39745e-06	0.0031614	3.775	63.268	3.999	70.138	117.993	13.277
TR170471_c1_g5	7.1774	0.438356	2.71751e-06	0.00350012	0	1.95	0	3.425	2.838	0
TR170941_c1_g2	11.5047	4.50913	2.79082e-06	0.0035614	0	19.644	0	0	21.622	0
TR145455_c0_g2	11.7462	4.7493	2.79724e-06	0.0035614	0	7.435	0	0	19.802	0
TR174600_c1_g4	7.50578	0.709996	3.01278e-06	0.00374963	0	4.53	0	5.072	1.293	0
TR175469_c4_g8	6.04008	0.965341	3.17213e-06	0.00388251	0	19.329	0.643	57.383	24.789	0
TR172824_c3_g1	7.17146	0.433713	3.40999e-06	0.00412911	0	5.139	0	14.392	9.348	0
TR172407_c3_g4	4.55072	1.57909	3.72969e-06	0.0044367	0.067	0.833	0.019	1.593	2.049	0.228
TR155785_c5_g2	5.75826	0.728843	3.74508e-06	0.0044367	0	21.228	0.767	35.719	43.933	0
TR173251_c8_g1	7.52175	0.731629	3.87275e-06	0.00456354	0	0.569	0	2.774	2.016	0
TR170028_c2_g3	7.69558	0.884641	3.95235e-06	0.0046327	0	3.149	0	1.095	6.203	0
TR131371_c0_g3	3.51959	4.137	4.20315e-06	0.00487508	4.707	32.533	3.798	75.47	36.701	4.01
TR169694_c3_g5	11.0961	4.10251	4.7278e-06	0.00538453	0	17.826	0	18.759	0	0
TR25672_c0_g2	11.5017	4.50367	5.34007e-06	0.00597726	0	72.338	0	0	15.693	0
TR166456_c3_g9	4.91749	1.2279	5.34228e-06	0.00597726	0.713	17.226	0.336	30.853	11.518	0.703
TR174968_c5_g19	7.42891	0.652114	5.43378e-06	0.00604908	0	32.177	0	11.162	54.695	0
TR174241_c4_g11	4.18257	2.06765	5.54198e-06	0.00610815	0.399	28.683	1.909	33.682	25.106	0.396
TR174101_c5_g3	4.78715	1.11306	6.02127e-06	0.00657102	0	27.647	0.585	36.955	34.257	2.416
TR171519_c2_g1	5.1443	0.830164	6.21493e-06	0.00671618	0	40.242	1.161	19.539	18.279	0
TR170866_c5_g11	3.84342	3.2939	6.29667e-06	0.00673877	5.524	36.819	5.927	112.338	73.895	6.228
TR164576_c2_g7	10.275	3.30172	6.42409e-06	0.00684209	0	0	0	45.592	41.117	0
TR164660_c0_g3	12.3702	5.36752	6.48448e-06	0.00687337	0	0	0	70.105	3.353	0
TR58530_c0_g1	7.69305	0.88391	6.52734e-06	0.00688584	0	15.977	0	4.411	38.334	0
TR114257_c0_g4	10.7598	3.77599	6.58849e-06	0.00691742	0	12.605	0	0	27.484	0
TR172084_c3_g2	5.50493	1.86405	6.87475e-06	0.00717396	0	114.947	0	43.804	142.683	5.93
TR164188_c2_g2	7.46458	0.68722	6.8976e-06	0.00717396	0	2.092	0	1.528	6.992	0
TR165446_c0_g2	6.99599	0.28887	7.09526e-06	0.00734505	0	4.205	0	3.154	4.57	0
TR174463_c3_g2	7.11883	2.09445	7.51125e-06	0.00766819	0	91.911	0	3.251	76.656	1.01
TR60996_c0_g1	7.20482	0.457123	7.71607e-06	0.00780535	0	1.026	0	0.303	0.46	0
TR129380_c0_g4	7.07755	0.357333	7.82086e-06	0.0078754	0	26.165	0	16.299	41.534	0
TR118838_c1_g1	10.56	3.57456	8.01167e-06	0.00800187	0	6.988	0	10.393	0	0
TR164229_c0_g6	5.85168	1.97817	8.01871e-06	0.00800187	0.333	3.819	0.317	5.809	38.377	0
TR152744_c3_g3	10.3164	3.33909	8.22122e-06	0.00816717	0	802.599	0	0	944.948	0
TR99505_c0_g2	8.63337	4.63849	8.27384e-06	0.00818275	1.864	0	1.726	1226.29	859.262	0
TR114257_c0_g1	10.475	3.49712	8.81375e-06	0.00863958	0	12.93	0	0	30.082	0
TR150608_c0_g9	4.65804	2.86834	9.35017e-06	0.00908501	1.826	42.101	0	43.219	83.122	4.822
TR170961_c3_g5	10.5558	3.57102	9.69899e-06	0.00938278	0	18.923	0	28.74	0	0
TR106560_c0_g1	4.63863	1.27716	1.0039e-05	0.0096276	0	3.098	0.163	6.242	4.493	0.347
TR150046_c0_g2	7.26672	0.51839	1.04575e-05	0.00998577	0	4.063	0	18.9	28.295	0
TR135670_c0_g2	6.93404	0.238827	1.06877e-05	0.0101617	0	12.808	0	13.275	9.951	0
TR147685_c2_g4	8.40525	1.5085	1.09907e-05	0.0103757	0	198.286	0	5.95	85.862	0
TR172251_c3_g2	5.45926	0.581661	1.10064e-05	0.0103757	0.086	1.158	0	0.379	0.482	0
TR175997_c37_g24	10.1835	3.20496	1.10689e-05	0.0103904	0	178.256	0	203.457	0	0
TR167574_c5_g7	5.90522	2.86135	1.12435e-05	0.0105097	0.884	22.579	1.669	222.833	13.359	0.861
TR168813_c2_g1	3.81078	2.36825	1.14702e-05	0.0106766	1.883	12.432	0.451	16.993	12.131	0.703
TR171917_c7_g12	3.97431	1.41515	1.19824e-05	0.0111068	1.227	16.261	0.873	12.885	27.78	1.218
TR172275_c0_g4	4.56234	1.36897	1.2117e-05	0.0111847	1.55	8.837	0	13.091	25.095	1.01
TR203608_c0_g5	9.85287	2.89011	1.2303e-05	0.0112625	0	0	0	58.954	26.509	0
TR172674_c2_g5	9.63465	2.68196	1.25143e-05	0.0113621	0	0	0	17.773	18.17	0
TR175216_c1_g4	3.88884	2.00663	1.29696e-05	0.0117273	0.875	12.585	0.422	9.19	18.422	1.465
TR175653_c2_g4	7.47245	0.689907	1.42256e-05	0.0127075	0	5.708	0	59.778	33.358	0
TR123471_c0_g4	4.73523	0.49938	1.46457e-05	0.0129781	0	34.016	1.736	23.885	31.035	0
TR176058_c52_g44	7.29232	3.09453	1.48978e-05	0.0131489	1.997	136.724	0	2.07	203.668	0
TR174941_c1_g16	9.75005	2.7902	1.50031e-05	0.0131893	0	5.83	0	0	7.529	0
TR170412_c0_g1	9.74879	2.79078	1.69202e-05	0.0144941	0	4.032	0	0	5.107	0
TR169918_c3_g1	9.37625	2.435	1.69454e-05	0.0144941	0	0	0	25.24	29.928	0
TR136640_c0_g4	9.59457	2.63937	1.72694e-05	0.0146581	0	190.82	0	0	243.645	0
TR175639_c12_g1	3.46254	3.56009	1.77362e-05	0.0148832	1.94	12.585	1.583	20.829	37.216	3
TR66065_c0_g1	4.9977	0.807179	1.91746e-05	0.0158501	0	8.979	0.249	15.963	6.093	0.515
TR72158_c0_g3	3.4529	3.51503	1.94931e-05	0.0160535	1.731	30.552	2.877	13.72	40.449	3.03
TR101943_c0_g1	6.9149	0.222163	1.97966e-05	0.0162106	0	73.283	0	36.304	51.133	0
TR168808_c1_g1	9.47141	2.52043	1.98302e-05	0.0162106	0	16.81	0	0	10.104	0
TR173574_c6_g4	9.61254	2.65192	2.06237e-05	0.0167972	0	62.537	0	0	29.479	0
TR170661_c2_g8	6.79404	0.128396	2.13134e-05	0.0172323	0	1.026	0	1.008	0.91	0
TR25672_c0_g1	10.0963	3.11887	2.14787e-05	0.0173028	0	35.56	0	0	7.014	0
TR170961_c3_g2	9.92135	2.9512	2.17089e-05	0.0174249	0	14.768	0	48.572	0	0
TR171269_c0_g1	4.04773	2.79792	2.19056e-05	0.0175193	0.352	7.344	0.259	1.528	4.471	0.099
TR159962_c0_g3	9.15265	2.22093	2.1998e-05	0.0175299	0	0	0	17.209	13.655	0
TR173534_c5_g13	4.99018	0.696788	2.22307e-05	0.0176518	0	4.042	0.153	1.062	3.32	0
TR155819_c1_g9	8.15057	3.94529	2.26273e-05	0.0178808	0.694	194.588	0	4.671	3.003	0
TR173186_c0_g1	7.66591	0.853202	2.26805e-05	0.0178808	0	2.163	0	0.119	3.079	0
TR157261_c0_g1	6.88823	0.1998	2.34854e-05	0.0183845	0	1.392	0	1.138	0.548	0
TR142631_c0_g18	5.90816	1.61298	2.39563e-05	0.018386	0	27.251	0.307	2.633	44.131	0.644
TR161075_c0_g3	9.44461	2.4881	2.39807e-05	0.018386	0	23.798	0	30.485	0	0
TR169174_c2_g3	7.05607	0.345737	2.44161e-05	0.0186517	0	4.347	0	7.64	19.737	0
TR175474_c3_g14	9.66886	2.70439	2.52557e-05	0.0190026	0	23.585	0	0	6.477	0
TR201625_c0_g1	9.25054	2.30866	2.53043e-05	0.0190026	0	5.261	0	0	4.723	0
TR173962_c1_g3	5.67888	3.3865	2.64068e-05	0.0195653	0	14.494	0.288	0.477	13.019	0.228
TR167149_c6_g3	6.75693	0.0993748	2.7231e-05	0.0199362	0	43.299	0	62.194	50.553	0
TR173574_c6_g8	9.98489	3.0228	2.72874e-05	0.0199362	0	16.851	0	0	104.875	0
TR154740_c0_g1	10.3709	3.3985	2.73725e-05	0.0199362	0	6.358	0	0	61.61	0
TR160021_c0_g5	7.13615	1.92801	2.74474e-05	0.0199362	0	0.274	0.115	22.552	14.17	0
TR153170_c2_g5	9.1685	2.23083	2.76879e-05	0.0200451	0	165.255	0	0	183.022	0
TR166482_c8_g4	9.17573	2.23647	2.79558e-05	0.0201731	0	55.254	0	0	47.112	0
TR170869_c5_g1	4.34879	1.58869	2.88e-05	0.0206478	0	7.11	0.24	8.821	14.29	1.129
TR131951_c0_g1	6.90036	0.21714	3.1447e-05	0.0221704	0	28.572	0	24.286	73.259	0
TR169641_c6_g1	9.19091	2.2571	3.16011e-05	0.0221704	0	26.642	0	0	55.824	0
TR152954_c3_g1	4.13795	6.74112	3.32403e-05	0.0229579	5.895	237.634	2.379	33.292	66.169	11.901
TR169046_c0_g11	4.71235	0.572113	3.32657e-05	0.0229579	0.96	22.518	0.93	24.958	14.433	0
TR170111_c2_g9	8.70897	1.78192	3.41873e-05	0.0233755	0	74.888	0	4.877	2.192	0
TR174473_c0_g1	4.90308	1.21997	3.51841e-05	0.0239094	0	1.859	0.019	3.988	0.767	0.208
TR156897_c3_g11	9.1748	2.22685	3.62783e-05	0.0245027	0	65.574	0	36.673	0	0
TR144540_c0_g13	8.70549	1.80146	3.7767e-05	0.0252008	0	0	0	60.179	53.336	0
TR173132_c3_g4	6.81131	4.11668	3.79558e-05	0.0252507	0.361	4.926	0	6.806	1.118	0.97
TR117003_c0_g3	7.06805	0.338631	3.85349e-05	0.0255593	0	11.579	0	2.883	2.849	0
TR121798_c0_g1	8.86222	1.94087	3.92933e-05	0.0259845	0	4.54	0	0	4.318	0
TR156897_c3_g16	9.22005	2.26934	3.9494e-05	0.0260394	0	445.985	0	210.696	0	0
TR173273_c0_g1	4.58235	0.556963	3.98566e-05	0.0261332	0.095	2.732	0	1.322	1.293	0.287
TR165144_c0_g2	6.78407	0.117767	4.16059e-05	0.0268721	0	3.87	0	1.723	1.918	0
TR171417_c2_g3	7.0977	3.14402	4.26202e-05	0.0274472	0.228	0.609	0.173	1.55	33.621	0
TR97658_c0_g1	8.83558	1.91327	4.34965e-05	0.0276384	0	44.488	0	0	29.095	0
TR175253_c9_g8	5.72563	3.59466	4.3541e-05	0.0276384	2.7	3.139	5.035	306.203	382.657	2.594
TR166644_c3_g14	6.6522	0.0199502	4.53808e-05	0.0286421	0	5.139	0	6.383	8.449	0
TR162370_c0_g1	7.84635	0.995216	4.56424e-05	0.0287254	0	2.499	0	0.954	0.066	0
TR99660_c0_g5	5.25188	0.307841	4.58247e-05	0.028752	0	31.385	0.595	28.003	26.915	0
TR138979_c0_g1	3.66814	1.76595	4.60063e-05	0.028752	0.2	4.388	0.192	2.297	4.394	0.515
TR175253_c9_g6	3.07286	2.94726	4.60741e-05	0.028752	4.878	61.044	4.632	51.14	52.591	9.039
TR175944_c6_g2	4.35446	0.954525	4.64607e-05	0.0288309	2.368	33.193	3.261	36.868	101.905	0
TR19713_c0_g1	8.72089	1.80912	4.66536e-05	0.0288697	0	63.542	0	0	68.032	0
TR175831_c4_g2	8.7205	1.8113	4.76827e-05	0.0294243	0	19.623	0	0	25.194	0
TR165621_c9_g18	8.65247	1.74925	4.80931e-05	0.0295952	0	0	0	308.826	149.926	0
TR164126_c0_g1	6.7643	0.105561	4.82533e-05	0.0296115	0	3.413	0	2.417	3.956	0
TR142631_c0_g9	4.77395	2.05679	4.89433e-05	0.0298961	1.074	84.994	0.508	10.1	73.128	4.178
TR169824_c0_g1	4.30597	2.02624	5.02996e-05	0.0305289	0.475	9.294	0.259	1.626	6.444	0.099
TR154264_c3_g2	3.04324	2.78666	5.07275e-05	0.0307045	5.534	28.592	4.201	50.469	54.191	5.475
TR72158_c0_g5	3.42534	3.53291	5.13638e-05	0.030844	0.827	30.502	3.155	15.866	35.846	3.535
TR174526_c0_g5	5.66272	0.641184	5.13745e-05	0.030844	0	3.606	0.364	13.471	24.92	0
TR156372_c0_g4	6.79155	0.131852	5.15412e-05	0.0308598	0	3.006	0	3.425	8.318	0
TR137117_c0_g5	8.68786	1.77316	5.48841e-05	0.0324232	0	344.852	0	0	231.788	0
TR175102_c7_g6	4.90527	1.71192	5.71084e-05	0.0334694	1.673	10.066	0	16.321	65.117	1.277
TR165144_c0_g6	6.68358	0.0405206	5.73535e-05	0.0335244	0	3.697	0	1.907	2.126	0
TR124825_c0_g5	8.52879	1.63062	5.95748e-05	0.03464	0	12.757	0	0	12.526	0
TR13528_c0_g1	8.62679	1.71051	5.99301e-05	0.0347554	0	21.411	0	21.978	0	0
TR176019_c6_g18	7.9994	1.1419	6.07647e-05	0.0349648	0	10.99	0	54.63	1.315	0
TR12022_c0_g1	8.32632	1.45363	6.10279e-05	0.0350252	0	0	0	18.662	20.307	0
TR173123_c2_g1	8.55012	1.64671	6.15001e-05	0.0352051	0	7.374	0	0	4.537	0
TR174427_c4_g4	8.69086	1.76836	6.18433e-05	0.0353103	0	41.563	0	24.893	0	0
TR118862_c0_g2	8.50082	1.60728	6.20581e-05	0.0353419	0	2.621	0	0	3.2	0
TR170248_c13_g24	9.78196	2.81051	6.26723e-05	0.0356001	0	153.838	0	0	17.315	0
TR167199_c6_g18	2.69902	4.83561	6.28446e-05	0.0356067	11.077	53.619	9.121	73.389	68.919	10.049
TR175954_c11_g19	3.73984	1.83011	6.38183e-05	0.0360661	1.474	48.439	2.666	45.852	88.47	8.326
TR165761_c1_g1	8.37283	1.4924	6.46937e-05	0.0362924	0	0	0	1.105	0.625	0
TR174553_c0_g8	5.87978	2.53245	6.50433e-05	0.0362955	0.399	0.223	0.096	19.355	21.611	0.198
TR168748_c1_g1	5.36465	0.511937	6.56467e-05	0.0365401	0	0.975	0	0.412	2.181	0.168
TR167149_c6_g4	6.6142	-0.0129296	6.66107e-05	0.0369838	0	14.718	0	13.275	8.46	0
TR173345_c2_g1	8.00221	3.81127	6.80459e-05	0.0375922	0.076	13.103	0	0	9.424	0
TR203608_c0_g8	8.38394	1.5016	6.87004e-05	0.0378594	0	0	0	22.52	10.794	0
TR174135_c6_g9	8.512	1.60334	6.90625e-05	0.0379645	0	15.977	0	15.605	0	0
TR166727_c0_g3	7.38284	0.59897	6.95617e-05	0.0381105	0	13.113	0	0.694	4.318	0
TR172824_c3_g13	4.16048	0.78799	6.96722e-05	0.0381105	0	85.624	4.009	56.375	39.682	2.723
TR151802_c0_g2	9.89147	2.91615	7.09596e-05	0.038624	0	27.901	0	1.918	0	0
TR175990_c2_g3	4.27162	0.59461	7.16805e-05	0.0388231	0.314	8.095	0.297	3.262	3.474	0
TR166783_c0_g4	6.77109	0.105255	7.29081e-05	0.039203	0	19.288	0	6.069	8.504	0
TR171925_c0_g2	6.07969	3.58704	7.38298e-05	0.0394327	0.162	19.166	0.297	0.141	14.476	0
TR101826_c0_g3	8.79947	1.87932	7.51396e-05	0.0398233	0	4.388	0	104.069	1.074	0
TR166618_c3_g1	6.69482	0.0538836	7.51403e-05	0.0398233	0	2.824	0	9.818	7.266	0
TR171985_c2_g4	7.88581	2.87102	7.53985e-05	0.0398603	0.951	0	0	1.734	10.871	0
TR93793_c0_g2	8.47557	1.56837	7.58385e-05	0.0398603	0	219.94	0	191.915	0	0
TR133803_c0_g2	8.17541	1.3166	7.59299e-05	0.0398603	0	0	0	19.995	20.964	0
TR174786_c1_g2	3.85442	1.72663	7.6687e-05	0.0401626	0.095	3.179	1.813	4.4	4.614	0.188
TR158286_c0_g1	4.50191	0.307595	7.87852e-05	0.0410673	0	0.782	0.173	1.463	1.973	0
TR161327_c8_g10	3.3369	2.53668	8.0357e-05	0.0416904	0.685	30.755	2.609	18.434	18.871	3.079
TR155815_c0_g3	3.15799	2.15988	8.19034e-05	0.0422946	1.978	23.869	2.638	12.257	23.331	1.574
TR174872_c6_g6	2.70956	3.7324	8.37664e-05	0.0431561	4.108	20.741	3.645	24.687	26.991	3.94
TR174937_c6_g15	8.10271	1.25022	8.43169e-05	0.0433389	0	0	0	45.05	41.139	0
TR175869_c15_g10	4.63883	0.513916	8.54255e-05	0.0435049	0	16.749	0.374	21.978	38.728	0.772
TR176106_c16_g6	6.66329	0.0293118	8.82329e-05	0.044531	0	2.915	0	10.133	7.057	0
TR172239_c1_g20	6.55217	-0.0554126	8.82442e-05	0.044531	0	2.285	0	2.894	4.219	0
TR172808_c1_g2	5.35598	0.389955	8.90966e-05	0.0448422	0	11.376	0.134	5.169	28.131	0
TR175525_c10_g27	4.46475	3.46062	8.99996e-05	0.0450565	4.982	7.679	3.923	239.891	113.784	5.693
TR173624_c12_g5	8.06118	1.21446	9.00993e-05	0.0450565	0	0	0	16.559	18.652	0
TR170064_c4_g7	8.05653	1.20835	9.03133e-05	0.0450619	0	0	0	1.756	1.37	0
TR172355_c1_g1	7.35664	0.584545	9.23768e-05	0.045721	0	40.801	0	1.496	31.43	0
TR167945_c4_g2	7.78007	0.935542	9.27229e-05	0.045721	0	56.118	0	26.649	0.888	0
TR172798_c2_g9	8.3046	1.41774	9.3079e-05	0.045721	0	94.735	0	0	54.41	0
TR164905_c0_g1	7.51186	0.710032	9.42236e-05	0.0459774	0	77.793	0	2.146	34.706	0
TR171867_c2_g1	8.06861	1.21714	9.49141e-05	0.0461112	0	0	0	7.857	4.767	0
TR161512_c0_g5	6.70015	0.0625846	9.62627e-05	0.0465491	0	7.75	0	9.504	21.216	0
TR133784_c0_g4	8.36544	1.4712	9.6656e-05	0.0465491	0	171.979	0	0	80.185	0
TR172239_c1_g21	6.54756	-0.058708	9.77388e-05	0.0468668	0	13.509	0	12.506	25.106	0
TR66614_c0_g1	5.15336	0.226122	9.81424e-05	0.0469587	0	48.449	1.448	50.859	30.695	0
TR161366_c1_g10	5.60389	0.720632	9.89041e-05	0.0472212	0.086	2.438	0	0.217	1.556	0
TR174521_c9_g2	10.7502	3.77042	9.95479e-05	0.0474263	0	0	0	0.65	88.141	0
TR105446_c0_g3	7.15134	0.424374	0.000101624	0.048268	0	1.31	0	29.434	22.29	0
TR128553_c3_g1	12.887	5.88187	0.00010175	0.048268	0	0.061	0	125.321	0	0
TR91826_c0_g1	6.75171	0.104253	0.000102986	0.0487499	0	1.849	0	3.143	8.175	0
TR170666_c0_g1	12.0562	5.0532	0.000103515	0.0488955	0	14.514	0	0	0.022	0
TR85652_c0_g3	3.81334	0.876973	0.000105883	0.0496963	0.77	16.079	0.729	10.989	20.296	1.515
TR165404_c0_g5	8.10056	1.24234	0.000106319	0.0497956	0	3.352	0	0	4.077	0

## Sheet: 3h
Aaerophoba_P<0.05_edgeR
3h
id	logFC	logCPM	PValue	FDR	control2-E08982	MAMP6-E08985	MAMP9-E08987	control1-E08990	MAMP8-E08995	control4-E08996
TR139055_c2_g1	-12.7379	6.05607	1.17118e-19	1.20718e-14	71.771	0	0	110.636	0	68.313
TR177584_c0_g1	-10.5196	5.61812	1.12334e-16	5.78934e-12	46.868	0	0	47.371	0.051	20.759
TR174333_c4_g3	-12.3121	5.63263	1.04849e-15	4.32288e-11	36.767	0	0	55.263	0	10.913
TR174521_c9_g7	-11.1648	4.49428	1.49273e-15	5.1287e-11	118.584	0	0	132.823	0	221.377
TR170260_c3_g2	-8.63241	7.80471	4.38026e-15	1.28997e-10	99.678	0.102	0.418	152.035	0.345	44.68
TR173438_c1_g1	-9.80136	4.90546	5.9278e-15	1.5275e-10	17.833	0	0	22.278	0.03	9.476
TR171034_c1_g1	-11.2298	4.55822	1.84887e-14	3.81139e-10	7.797	0	0	12.355	0	22.493
TR174135_c6_g3	-9.35437	5.27537	7.13847e-14	1.26228e-09	106.636	0.909	0.693	204.684	0	315.91
TR172049_c8_g24	-11.1539	4.48306	7.34786e-14	1.26228e-09	97.02	0	0	181.692	0	353.126
TR167199_c6_g16	-8.76526	3.93387	1.17121e-13	1.85725e-09	59.628	0.368	0	71.207	0	68.665
TR164774_c0_g9	-10.1988	3.54544	1.41417e-13	2.08233e-09	302.681	0	0	378.856	0	299.694
TR163992_c2_g3	-10.104	3.45311	4.28541e-13	5.19661e-09	6.156	0	0	4.051	0	3.764
TR160731_c1_g1	-10.5655	3.9032	7.80791e-13	8.47146e-09	6.258	0	0	5.931	0	16.095
TR164774_c0_g5	-9.85272	3.20849	8.87068e-13	9.14332e-09	244.163	0	0	272.111	0	255.839
TR159861_c4_g2	-6.50771	4.61884	4.59445e-12	4.11796e-08	114.564	0.327	1.04	102.221	1.552	67.506
TR175961_c0_g1	-12.7526	6.06956	8.94518e-12	7.68342e-08	1.026	0	0	0.865	0	9.911
TR169331_c1_g8	-9.54202	2.9086	1.17648e-11	8.98251e-08	13.739	0	0	16.749	0	9.095
TR19844_c0_g1	-9.59093	2.95412	2.90526e-11	2.13897e-07	12.153	0	0	17.131	0	27.935
TR166447_c3_g1	-9.23569	2.6146	3.82342e-11	2.71789e-07	15.884	0	0	14.537	0	12.563
TR173618_c0_g1	-9.38366	2.75677	5.3288e-11	3.5436e-07	2.509	0	0	1.81	0	1.205
TR149061_c1_g1	-6.83035	3.24091	6.56972e-11	4.10402e-07	17.395	0	0.306	26.923	0.152	18.933
TR175904_c9_g62	-9.63634	3.00001	8.22031e-11	4.9841e-07	18.449	0	0	45.551	0	19.786
TR165698_c0_g1	-9.21052	2.59119	1.19868e-10	7.06014e-07	4.953	0	0	3.72	0	3.468
TR168435_c4_g1	-9.0068	2.39715	2.75691e-10	1.4956e-06	30.257	0	0	49.351	0	32.256
TR158358_c0_g1	-8.82743	2.2271	3.5994e-10	1.80977e-06	3.32	0	0	3.217	0	3.931
TR174333_c5_g1	-7.78151	6.28826	4.07818e-10	1.97993e-06	42.764	0	0.459	48.235	0.02	27.314
TR175904_c9_g25	-9.20986	2.59017	4.51231e-10	2.11409e-06	15.669	0	0	41.46	0	24.69
TR116362_c0_g4	-8.82293	2.22279	6.07581e-10	2.78336e-06	187.734	0	0	130.682	0	201.972
TR144755_c0_g4	-7.14383	3.14939	7.50253e-10	3.29069e-06	9.411	0.235	0	21.102	0	15.372
TR164001_c3_g3	-9.05111	2.44048	9.89734e-10	4.08061e-06	6.958	0	0	9.581	0	3.866
TR164730_c6_g4	-9.19979	2.58188	1.14196e-09	4.61592e-06	5.046	0	0	2.282	0	1.66
TR174135_c6_g14	-8.57926	1.9955	1.41456e-09	5.60785e-06	76.976	0	0	74.123	0	71.447
TR19844_c0_g2	-8.59386	2.00887	1.53173e-09	5.95777e-06	6.081	0	0	7.761	0	7.306
TR169871_c0_g4	-8.54576	1.96424	1.59729e-09	6.09773e-06	2.304	0	0	2.383	0	1.919
TR143937_c1_g1	-8.71071	2.11766	1.68952e-09	6.33252e-06	1.539	0	0	2.634	0	2.457
TR170657_c2_g2	-6.67524	2.65867	1.95695e-09	7.14672e-06	37.252	0.378	0.306	19.835	0	25.376
TR164485_c5_g9	-8.66037	2.07209	2.91543e-09	1.01866e-05	9.84	0	0	15.572	0	8.113
TR175548_c1_g1	-8.63803	2.05096	3.01119e-09	1.03458e-05	12.06	0	0	6.595	0	6.129
TR170865_c10_g15	-8.76596	2.17159	3.26362e-09	1.10293e-05	19.997	0	0	15.1	0	7.686
TR173038_c2_g3	-8.61812	2.03166	3.65224e-09	1.19792e-05	14.186	0	0	6.253	0	9.411
TR170657_c2_g1	-4.40681	7.6318	4.10996e-09	1.28372e-05	190.756	4.117	8.279	163.013	3.5	98.084
TR174901_c0_g9	-6.96834	2.15896	4.76413e-09	1.46584e-05	62.79	0	0	62.893	1.004	52.802
TR165621_c9_g9	-9.5072	2.878	4.91761e-09	1.49081e-05	123.191	0	0	271.045	0	39.413
TR175679_c2_g8	-8.66678	2.0758	6.59703e-09	1.91543e-05	20.342	0	0	7.389	0	19.276
TR174901_c0_g8	-8.44993	1.87638	8.50385e-09	2.37492e-05	62.305	0	0	34.814	0	34.945
TR171892_c11_g3	-8.58232	2	1.13512e-08	3.07895e-05	7.816	0	0	3.398	0	2.707
TR53124_c0_g1	-8.52642	1.94443	1.16908e-08	3.1299e-05	3.246	0	0	6.243	0	8.65
TR169970_c2_g1	-6.0463	3.43721	1.27385e-08	3.36668e-05	77.06	1.87	0	39.75	1.502	116.896
TR144755_c0_g2	-8.27264	1.71348	1.34542e-08	3.46693e-05	8.282	0	0	12.144	0	7.464
TR170875_c1_g3	-8.85047	2.24497	1.58393e-08	3.98198e-05	7.089	0	0	15.774	0	33.137
TR137244_c0_g1	-8.49337	1.9179	1.69576e-08	4.21176e-05	4.57	0	0	2.403	0	1.344
TR172991_c2_g1	-8.17044	1.61995	1.79097e-08	4.32951e-05	26.787	0	0	40.595	0	29.382
TR175997_c37_g6	-5.71475	2.59013	1.82832e-08	4.33222e-05	229.156	6.957	0	197.466	5.945	242.368
TR125500_c0_g7	-5.24126	3.04142	1.96586e-08	4.60518e-05	431.524	11.452	8.198	356.809	6.554	204.744
TR164774_c0_g7	-8.09271	1.54961	2.22431e-08	5.15208e-05	45.656	0	0	46.064	0	37.448
TR172423_c5_g33	-8.46788	1.89473	2.26781e-08	5.18941e-05	27.701	0	0	45.742	0	15.02
TR169867_c3_g3	-8.38136	1.81477	2.29078e-08	5.18941e-05	11.146	0	0	10.817	0	4.441
TR175321_c4_g18	-6.65668	1.87051	2.34368e-08	5.25156e-05	46.84	0	0	51.121	1.025	47.888
TR154264_c1_g5	-8.06689	1.52548	2.42577e-08	5.37704e-05	37.028	0	0	29.195	0	39.562
TR144540_c0_g12	-5.83545	4.06555	3.14974e-08	6.55869e-05	31.544	0	1.927	61.285	0.629	64.641
TR169220_c5_g12	-4.48894	5.21691	3.21436e-08	6.62631e-05	193.638	9.583	4.16	134.924	6.026	117.434
TR167702_c11_g1	-13.9024	7.21771	3.41341e-08	6.96697e-05	141.976	0	0	186.618	0	0.093
TR165877_c1_g12	-8.12747	1.58204	3.49245e-08	6.98988e-05	4.822	0	0	4.082	0	5.378
TR166267_c2_g18	-8.08031	1.53877	3.84313e-08	7.54524e-05	14.923	0	0	30.069	0	13.546
TR171908_c6_g3	-7.99798	1.46296	4.04794e-08	7.72658e-05	8.758	0	0	7.59	0	11.821
TR144755_c0_g3	-8.19271	1.64154	4.39049e-08	8.22806e-05	8.264	0	0	14.748	0	6.666
TR164899_c5_g3	-5.69781	2.20372	4.43112e-08	8.22938e-05	33.727	0.919	0.704	57.987	0.751	46.664
TR175653_c2_g7	-8.15067	1.60088	4.8133e-08	8.85935e-05	35.816	0	0	85.995	0	79.874
TR170073_c2_g3	-8.16216	1.6135	5.09596e-08	9.16164e-05	4.365	0	0	8.244	0	4.07
TR166176_c1_g2	-8.09907	1.5526	5.11086e-08	9.16164e-05	19.531	0	0	16.507	0	36.187
TR72158_c0_g1	-4.71389	4.21704	5.28737e-08	9.38132e-05	36.347	2.125	1.356	25.696	1.481	75.962
TR162320_c0_g3	-6.53298	1.76593	6.12394e-08	0.00010556	35.387	0	0.938	55.293	0	44.207
TR156897_c3_g4	-8.67886	2.08202	6.14475e-08	0.00010556	40.908	0	0	76.666	0	222.054
TR82075_c1_g1	-12.1057	9.74766	7.82203e-08	0.000132171	1829.24	0.143	0.459	2556.36	0.325	0.213
TR175914_c5_g3	-8.06159	1.52263	9.12636e-08	0.000149885	2.397	0	0	4.805	0	2.16
TR174494_c1_g7	-4.50626	4.5891	9.16119e-08	0.000149885	118.882	7.57	1.998	148.547	10.795	152.1
TR174990_c0_g27	-8.65938	2.07495	9.46194e-08	0.000153587	6.799	0	0	4.031	0	1.057
TR169937_c8_g9	-4.54868	5.9426	9.60743e-08	0.000154145	54.974	6.906	6.199	142.474	4.271	168.483
TR175997_c37_g26	-4.88293	3.9037	1.03692e-07	0.000164429	83.048	3.147	0.969	142.776	6.554	91.362
TR72158_c0_g4	-4.89132	4.12245	1.12405e-07	0.000175545	39.174	2.207	0.704	22.499	1.37	73.31
TR172423_c5_g28	-7.90137	1.37647	1.21551e-07	0.000188402	52.455	0	0	110.354	0	116.136
TR104057_c0_g1	-7.89439	1.37294	1.24811e-07	0.000190372	74.588	0	0	114.557	0	54.396
TR117103_c0_g2	-7.83595	1.31985	1.37616e-07	0.000205574	4.346	0	0	7.53	0	5.211
TR156897_c3_g6	-8.80237	2.19533	1.40019e-07	0.000207658	74.075	0	0	61.104	0	372.058
TR173574_c6_g1	-7.77118	1.26126	1.50694e-07	0.00022032	33.652	0	0	50.96	0	60.488
TR156897_c3_g15	-8.00848	1.47575	1.6101e-07	0.000233745	13.123	0	0	27.124	0	10.412
TR170569_c1_g10	-7.80964	1.2968	1.78065e-07	0.000256696	13.058	0	0	25.988	0	16.17
TR170262_c4_g21	-8.06603	1.52046	1.89718e-07	0.000267876	22.357	0	0	14.728	0	51.828
TR86932_c0_g1	-6.58964	1.8093	2.37597e-07	0.000324371	4.477	0	0	3.267	0.061	1.437
TR168167_c1_g1	-4.13118	4.31631	2.47499e-07	0.000335666	7.312	0.337	0.224	5.771	0.284	3.18
TR155785_c5_g1	-7.59345	1.10687	2.57891e-07	0.000347473	35.928	0	0	35.146	0	33.266
TR165629_c4_g11	-6.18146	1.48995	2.70613e-07	0.000359911	29.819	1.011	0	24.52	0	34.407
TR136518_c0_g1	-7.60316	1.11556	2.81588e-07	0.000372106	2.565	0	0	1.729	0	1.752
TR139485_c1_g3	-8.18727	1.63918	2.90008e-07	0.000378382	30.07	0	0	85.111	0	20.546
TR63449_c1_g1	-7.65534	1.16079	3.16733e-07	0.00040555	24.297	0	0	46.677	0	34.212
TR172423_c5_g36	-5.76349	1.85247	3.22297e-07	0.00040761	18.99	1.246	0	26.671	0	27.119
TR173803_c1_g1	-8.02465	1.49137	3.87369e-07	0.000475327	5.167	0	0	14.467	0	4.534
TR165265_c1_g1	-7.65912	1.16556	3.91459e-07	0.000477503	10.138	0	0	12.727	0	6.36
TR168625_c4_g2	-6.17507	1.43587	4.16185e-07	0.00049881	12.573	0	0	15.211	0.355	10.013
TR173045_c5_g3	-7.66555	1.17136	5.1638e-07	0.000615319	15.324	0	0	8.304	0	6.499
TR169444_c2_g2	-7.74808	1.24496	5.50578e-07	0.000652299	1.726	0	0	0.935	0	0.454
TR173721_c2_g2	-7.56054	1.07819	5.56917e-07	0.000653341	2.462	0	0	4.685	0	3.764
TR148620_c0_g1	-7.44181	7.85545	5.57797e-07	0.000653341	91.377	0.061	2.875	164.662	0.051	276.673
TR171519_c2_g9	-7.45135	0.984618	6.00711e-07	0.000699631	19.232	0	0	15.361	0	14.899
TR151061_c4_g2	-6.25014	1.50048	6.55796e-07	0.000751058	76.929	0	0	32.874	1.644	60.488
TR169828_c5_g11	-7.41199	0.950027	6.69481e-07	0.000762494	26.974	0	0	28.792	0	38.56
TR160731_c1_g2	-7.57627	1.08886	7.70186e-07	0.000853611	0.849	0	0	1.015	0	1.938
TR162468_c1_g3	-9.49046	2.86479	8.40246e-07	0.000913012	43.259	0	0	65.266	0	1.344
TR103575_c0_g1	-12.2311	5.55313	8.45927e-07	0.000913012	20.566	0	0	30.552	0	0
TR167300_c3_g4	-7.3832	0.92698	8.65087e-07	0.000924016	4.925	0	0	4.514	0	3.634
TR159574_c2_g2	-7.75594	1.25362	1.01648e-06	0.00106911	5.829	0	0	6.695	0	1.743
TR292258_c0_g1	-7.35672	0.904626	1.23308e-06	0.00124606	9.411	0	0	13.773	0	8.502
TR174911_c9_g3	-7.51867	1.04509	1.48363e-06	0.00147751	2.574	0	0	4.584	0	1.706
TR101103_c0_g1	-11.5053	4.83357	1.49868e-06	0.00147822	263.106	0	0	201.256	0	0
TR169970_c5_g5	-7.65785	1.15626	1.90381e-06	0.00180566	37.429	0	0	18.377	0	81.942
TR213330_c0_g1	-7.26571	0.825203	2.13094e-06	0.0019611	6.967	0	0	5.479	0	11.163
TR246625_c0_g1	-9.48495	2.85977	2.14661e-06	0.00196674	66.287	0	0	47.19	0	0.705
TR162616_c0_g2	-7.19431	0.767882	2.25575e-06	0.00203955	10.316	0	0	8.505	0	8.029
TR168960_c2_g1	-8.00536	1.47812	2.29702e-06	0.0020588	4.626	0	0	2.192	0	0.482
TR119380_c0_g1	-7.47798	1.01052	2.32871e-06	0.00207817	36.263	0	0	18.83	0	13.333
TR175974_c14_g10	-5.27341	1.37676	2.49858e-06	0.00221062	18.831	1.062	0.805	32.975	0	33.137
TR169562_c0_g5	-7.20621	0.778188	2.58829e-06	0.00226465	4.085	0	0	3.921	0	2.513
TR82313_c0_g1	-7.66561	1.1736	2.60359e-06	0.00226465	102.914	0	0	31.396	0	29.242
TR175078_c1_g2	-4.28461	2.39271	2.71704e-06	0.0023534	8.152	1.338	0.5	10.908	0.233	3.755
TR173045_c6_g1	-7.51207	1.03964	2.9382e-06	0.00251328	5.745	0	0	1.789	0	1.734
TR173627_c6_g21	-7.46682	0.991741	3.25993e-06	0.0027542	13.132	0	0	27.998	0	56.251
TR141867_c2_g3	-5.01006	1.10715	3.39436e-06	0.00283295	25.36	0	0.755	24.279	0.812	13.351
TR164665_c2_g6	-7.26117	0.826194	3.44914e-06	0.00286706	4.608	0	0	3.84	0	1.743
TR163778_c0_g1	-10.8231	4.16113	3.85584e-06	0.00316681	14.037	0	0	33.94	0	0
TR161455_c1_g3	-5.78075	1.10012	3.90441e-06	0.00319398	44.76	0	1.152	23.334	0	29.65
TR71830_c0_g2	-5.94849	1.22999	3.95581e-06	0.00321054	22.627	0	0	28.39	1.339	66.533
TR204736_c0_g1	-10.486	3.83047	3.97507e-06	0.00321352	21.816	0	0	22.6	0	0
TR159718_c1_g2	-10.5947	3.93699	4.01922e-06	0.00322393	83.244	0	0	149.441	0	0
TR157826_c1_g4	-7.67883	1.18852	4.09603e-06	0.00326968	14.653	0	0	24.58	0	3.736
TR147436_c0_g1	-7.19427	0.768972	4.10797e-06	0.00326968	1.007	0	0	0.734	0	0.38
TR155722_c1_g1	-10.4413	3.78673	4.14414e-06	0.00328578	27.076	0	0	25.214	0	0
TR170248_c13_g20	-4.50742	2.70569	4.46733e-06	0.00345549	48.351	4.434	0	50.156	2.384	58.494
TR169212_c4_g10	-4.9799	1.08166	4.66334e-06	0.0035605	6.715	0	0.398	5.64	0.274	5.266
TR172233_c0_g1	-7.08558	0.678783	5.04632e-06	0.00378285	0.839	0	0	0.744	0	0.547
TR172205_c2_g12	-7.09365	0.682976	5.21554e-06	0.00385645	15.1	0	0	14.115	0	23.299
TR167214_c1_g2	-5.67192	1.00657	5.21933e-06	0.00385645	0.97	0	0.031	0.533	0	0.834
TR175904_c9_g57	-7.3225	0.879072	5.28428e-06	0.00389049	6.771	0	0	14.849	0	4.33
TR174971_c2_g1	-7.36607	0.916573	5.35724e-06	0.00391863	3.376	0	0	1.649	0	0.751
TR167668_c3_g1	-8.70927	2.1261	5.74339e-06	0.00414708	7.48	0	0	7.379	0	0.158
TR164117_c2_g2	-7.10813	0.697689	5.75349e-06	0.00414708	9.122	0	0	15.341	0	8.419
TR124825_c0_g4	-3.6921	4.92852	6.2022e-06	0.00440884	38.204	2.043	5.373	64.21	2.364	27.249
TR170262_c4_g9	-4.85085	3.2121	6.39902e-06	0.00450218	38.297	0	2.834	32.251	3.429	122.709
TR125690_c0_g1	-6.44261	1.67561	6.88407e-06	0.00477822	13.328	0	0	9.229	0.233	1.446
TR171545_c7_g6	-7.10092	0.692271	6.91049e-06	0.00478046	2.528	0	0	1.367	0	1.094
TR173395_c0_g1	-7.2621	0.817283	6.9677e-06	0.00479257	2.453	0	0	2.373	0	8.187
TR246742_c0_g1	-9.92916	3.28836	7.1817e-06	0.00488684	9.793	0	0	7.64	0	0
TR166003_c2_g15	-5.20192	1.31695	7.1828e-06	0.00488684	80.875	4.005	1.54	31.426	0	49.158
TR67848_c0_g1	-9.36664	4.58093	7.36909e-06	0.00498071	278.132	0.95	0	499.153	0	0
TR173045_c5_g5	-7.48885	1.02181	7.62454e-06	0.0051317	7.462	0	0	1.85	0	1.558
TR174686_c6_g5	-4.39073	1.33666	8.0551e-06	0.0053739	22.18	0	1.468	22.74	1.573	28.807
TR167182_c2_g8	-9.80796	3.17118	8.15289e-06	0.00542125	15.39	0	0	13.803	0	0
TR138579_c0_g3	-5.69487	1.01888	8.20481e-06	0.00542125	7.172	0	0	12.798	0.335	5.758
TR144540_c0_g1	-4.50895	2.11398	8.20497e-06	0.00542125	49.881	0	5.74	55.755	2.557	107.189
TR154462_c0_g3	-9.87105	3.23233	8.89095e-06	0.00585551	9.355	0	0	16.729	0	0
TR113595_c0_g1	-5.45393	0.865069	8.92593e-06	0.00585551	20.818	1.246	0	20.871	0	23.948
TR167821_c4_g26	-7.06576	0.663571	8.94743e-06	0.00585551	26.423	0	0	47.2	0	22.233
TR167063_c2_g1	-4.71296	0.859226	1.05263e-05	0.00676	41.365	0	1.376	23.515	1.562	30.244
TR86197_c0_g1	-5.09842	2.12572	1.07075e-05	0.00684074	43.79	3.3	0	50.507	0	19.693
TR171154_c1_g2	-9.57766	2.9495	1.07713e-05	0.00684074	50.683	0	0	63.154	0	0
TR144437_c0_g2	-7.12284	0.712269	1.07837e-05	0.00684074	7.928	0	0	5.177	0	2.457
TR166182_c0_g15	-9.68258	3.05049	1.08336e-05	0.00684074	39.733	0	0	73.992	0	0
TR33132_c0_g1	-3.55996	3.00456	1.08511e-05	0.00684074	20.221	2.115	3.059	44.164	2.222	25.506
TR160126_c1_g4	-8.82725	5.64714	1.09075e-05	0.00685535	114.107	0.306	0	162.34	0.243	0
TR137916_c0_g5	-9.66442	3.03303	1.13094e-05	0.00702228	261.054	0	0	570.169	0	0
TR154254_c0_g8	-7.22495	3.13976	1.15905e-05	0.00715883	44.658	0	0.755	96.893	0	1.446
TR173627_c6_g34	-4.32718	3.49139	1.16335e-05	0.00715883	125.542	8.5	0	122.087	11.272	143.57
TR172133_c2_g6	-7.65837	1.17359	1.27454e-05	0.00768527	5.111	0	0	7.721	0	1.715
TR172798_c2_g3	-6.93327	0.553325	1.29296e-05	0.00774828	18.523	0	0	12.376	0	20.027
TR172763_c1_g5	-4.84024	1.8054	1.35302e-05	0.00798405	24.166	1.103	0.428	29.134	0.436	6.629
TR172145_c7_g2	-6.92744	0.550839	1.35555e-05	0.00798405	1.539	0	0	1.086	0	0.862
TR170341_c1_g1	-4.87164	2.68791	1.45545e-05	0.00849962	8.917	0.327	0	12.647	0.426	2.012
TR144755_c0_g1	-5.58328	0.922332	1.46122e-05	0.00850921	2.677	0	0	6.937	0.213	5.674
TR169311_c0_g5	-9.25829	2.64424	1.54206e-05	0.00892955	77.442	0	0	80.014	0	0
TR170143_c0_g5	-9.29432	2.67868	1.58339e-05	0.00909222	65.438	0	0	104.443	0	0
TR172754_c2_g12	-9.227	2.61455	1.61732e-05	0.00921007	46.952	0	0	53.745	0	0
TR175538_c13_g40	-6.12511	1.39227	1.65907e-05	0.00932464	7.312	0	0	21.202	0.304	2.939
TR156855_c0_g8	-4.18064	1.82643	1.67351e-05	0.00932464	10.297	0	1.101	9.933	0.436	10.866
TR164748_c7_g11	-8.13879	1.60286	1.67997e-05	0.00932464	14.438	0	0	28.069	0	0.686
TR167361_c6_g6	-6.30542	2.31964	1.68899e-05	0.0093339	7.62	0.092	0	7.299	0.071	0.278
TR170341_c1_g2	-5.81485	1.1846	1.69339e-05	0.0093339	5.288	0.235	0	8.867	0	1.752
TR148914_c0_g1	-9.19622	2.58518	1.75933e-05	0.00963734	84.204	0	0	55.976	0	0
TR167668_c2_g11	-5.44254	1.91333	1.76662e-05	0.00963734	6.678	0	0	4.474	2.993	9.003
TR143435_c0_g6	-4.45265	1.0696	1.77182e-05	0.00963734	13.188	0	1.57	23.555	0.852	27.815
TR175550_c6_g6	-7.04885	0.652878	1.81367e-05	0.00978751	11.099	0	0	12.205	0	3.634
TR124985_c0_g1	-7.91729	1.37142	1.83832e-05	0.00986884	3.619	0	0	3.74	0	32.432
TR45621_c0_g1	-9.29049	2.67519	1.87822e-05	0.00998372	7.49	0	0	15.733	0	0
TR165218_c1_g5	-6.86524	0.501018	1.87909e-05	0.00998372	8.404	0	0	6.313	0	5.285
TR168536_c0_g11	-5.01694	2.34606	1.88865e-05	0.00998693	8.991	0.684	0	7.409	0	4.293
TR168660_c1_g2	-5.10816	2.14042	1.90932e-05	0.0100665	39.948	4.199	0	82.879	0	23.42
TR175737_c1_g1	-5.72581	3.68171	1.92974e-05	0.0101224	7.518	0.215	0	6.786	0	10.486
TR171122_c0_g2	-5.78126	1.88229	2.13576e-05	0.0110346	1.735	0.092	0	1.126	0	4.283
TR176146_c146_g12	-4.16629	1.65964	2.19905e-05	0.0113049	28.447	0.644	1.988	21.544	0.517	11.543
TR168595_c6_g7	-7.01573	0.62501	2.33507e-05	0.0119446	2.518	0	0	0.985	0	0.788
TR171892_c11_g5	-6.80197	0.449539	2.35356e-05	0.0120094	9.588	0	0	7.55	0	9.327
TR173333_c4_g1	-8.91527	2.31999	2.42473e-05	0.0123116	40.442	0	0	31.929	0	0
TR169712_c6_g8	-3.29916	2.97079	2.45489e-05	0.0124036	79.532	8.398	8.116	133.949	12.804	74.729
TR173982_c2_g6	-6.8127	0.460091	2.49483e-05	0.0125746	0.681	0	0	0.664	0	0.408
TR173068_c3_g12	-6.7993	0.448659	2.52609e-05	0.0126652	23.896	0	0	21.484	0	17.607
TR295497_c0_g1	-9.11851	2.51208	2.53526e-05	0.0126652	75.456	0	0	211.339	0	0
TR167929_c4_g6	-8.86451	2.27255	2.58986e-05	0.0128959	134.309	0	0	181.25	0	0
TR168046_c0_g1	-4.60036	1.56383	2.61399e-05	0.0129847	1.66	0.317	0.561	0.684	0	0.853
TR252254_c0_g1	-8.8216	2.23224	2.71013e-05	0.0133977	5.755	0	0	4.433	0	0
TR173282_c2_g2	-6.00499	1.29957	2.72934e-05	0.0134604	43.483	0	1.152	62.24	0	6.842
TR173704_c2_g22	-6.79558	0.445872	2.73673e-05	0.0134646	34.389	0	0	52.769	0	33.823
TR155722_c0_g1	-8.81688	2.22799	2.75186e-05	0.0134984	20.249	0	0	25.314	0	0
TR71734_c0_g2	-8.51185	3.61844	2.75668e-05	0.0134984	79.326	0	0	296.57	0.73	0
TR111735_c0_g1	-6.85796	0.497263	2.80385e-05	0.0136644	16.518	0	0	14.034	0	4.812
TR172782_c3_g6	-5.29653	0.687867	2.83667e-05	0.0137593	17.134	0	0	23.022	1.126	22.317
TR173408_c13_g1	-6.78145	3.9246	2.93278e-05	0.0141396	17.619	0.163	0.214	19.956	0	0.121
TR168624_c0_g1	-8.80667	2.21856	2.93566e-05	0.0141396	6.352	0	0	9.118	0	0
TR167006_c0_g4	-5.4083	0.779495	2.9633e-05	0.0142064	1.007	0	0	1.89	0.061	0.936
TR162616_c0_g1	-6.84093	0.477355	3e-05	0.0142827	5.177	0	0	3.478	0	8.15
TR164117_c2_g4	-6.91705	0.543628	3.0119e-05	0.0143063	9.262	0	0	27.837	0	12.748
TR136365_c0_g2	-7.05486	0.658373	3.19359e-05	0.0149965	1.856	0	0	5.71	0	1.53
TR169570_c1_g1	-3.98235	1.02793	3.22056e-05	0.0150888	1.576	0.051	0.112	1.669	0.152	1.391
TR175146_c2_g8	-6.76688	0.423141	3.24069e-05	0.0151487	1.921	0	0	1.226	0	1.196
TR172423_c5_g31	-5.26875	0.665935	3.34434e-05	0.0155276	21.452	0	0	20.458	1.116	18.033
TR167384_c0_g1	-8.73969	2.15612	3.35293e-05	0.0155325	9.868	0	0	16.266	0	0
TR171519_c2_g3	-5.35679	0.746356	3.36926e-05	0.0155731	29.763	0	0.989	16.628	0	15.641
TR176056_c12_g3	-6.7631	0.418943	3.46757e-05	0.0158851	9.849	0	0	17.714	0	15.65
TR271129_c0_g1	-7.65954	1.17732	3.58522e-05	0.0162793	10.465	0	0	17.593	0	0.63
TR150850_c0_g2	-5.54942	0.895946	3.7351e-05	0.0168485	7.835	0	0	27.224	0.67	9.93
TR168691_c1_g8	-4.24141	0.891605	3.81293e-05	0.0171621	33.736	0	1.264	31.507	2.841	22.632
TR171004_c1_g1	-7.55675	1.08757	3.83726e-05	0.017234	4.206	0	0	2.976	0	0.167
TR167910_c1_g3	-8.61623	2.04148	4.0176e-05	0.0179656	18.71	0	0	33.115	0	0
TR166857_c0_g39	-6.75912	0.417476	4.25856e-05	0.0188054	3.246	0	0	6.354	0	3.82
TR167199_c6_g11	-2.86301	5.2193	4.28569e-05	0.0188376	73.087	8.306	15.335	86.377	9.922	92.308
TR170654_c2_g9	-6.9401	0.565159	4.35323e-05	0.0190802	1.921	0	0	0.653	0	0.63
TR169970_c5_g4	-6.81894	0.465603	4.41424e-05	0.0192793	4.757	0	0	1.8	0	1.956
TR172829_c5_g10	-3.20012	2.56997	4.42628e-05	0.019291	4.253	0.46	1.815	3.539	1.857	2.142
TR158025_c0_g1	-4.40995	1.592	4.53982e-05	0.0196199	2.099	0	0	2.966	0.294	1.854
TR174834_c6_g6	-6.63421	2.71748	4.67394e-05	0.0200191	105.274	2.513	0	161.545	0	1.864
TR109625_c0_g1	-8.39331	1.83591	4.73667e-05	0.020151	79.298	0	0	92.057	0	0
TR149895_c0_g8	-6.67758	0.351253	4.74738e-05	0.020151	9.542	0	0	13.321	0	16.828
TR105004_c0_g2	-7.5086	1.04682	4.76044e-05	0.020151	17.115	0	0	29.124	0	0.899
TR174937_c7_g12	-7.60977	2.75258	4.78469e-05	0.0201729	25.621	0	0	21.785	0.142	0
TR162081_c1_g1	-7.61483	2.75739	4.79799e-05	0.0201729	17.423	0	0	15.975	0.162	0
TR175118_c6_g2	-4.53612	1.25956	4.79841e-05	0.0201729	65.103	7.1	0	49.532	0	48.472
TR165460_c4_g7	-6.72586	0.392897	4.81455e-05	0.0201729	20.23	0	0	24.681	0	12.053
TR147720_c0_g1	-3.10903	3.53303	4.97591e-05	0.02069	6.501	0.919	1.224	10.033	0.548	7.686
TR169311_c0_g6	-7.53366	2.7919	5.16036e-05	0.0212399	18.925	0.184	0	23.665	0	0
TR175062_c7_g18	-4.46508	1.12431	5.18528e-05	0.0212934	8.833	0.46	0.755	13.16	0	6.963
TR170890_c3_g8	-6.67672	0.350509	5.21841e-05	0.0213869	1.334	0	0	1.991	0	2.42
TR125293_c0_g2	-4.93125	1.03854	5.32844e-05	0.0217689	22.87	0	0.5	6.464	0.517	9.624
TR175100_c2_g14	-3.83678	1.36854	5.33274e-05	0.0217689	21.657	0.766	1.173	24.319	1.846	11.404
TR166182_c0_g13	-5.91347	1.28164	5.43448e-05	0.0220967	23.262	0.746	0	28.953	0	2.244
TR172337_c0_g3	-7.24374	3.23217	5.48425e-05	0.0222114	51.597	0.511	0.398	108.394	0	0
TR166208_c4_g4	-8.31324	1.76295	5.56483e-05	0.0224936	8.217	0	0	9.963	0	0
TR175255_c10_g17	-5.23227	0.689947	5.5822e-05	0.0225197	4.813	0.501	0	11.229	0	6.722
TR106742_c1_g1	-8.35629	1.80186	5.60862e-05	0.0225821	47.568	0	0	28.24	0	0
TR162755_c5_g1	-8.50729	1.94121	5.76586e-05	0.0230352	49.909	0	0	148.094	0	0
TR81764_c0_g1	-6.76641	0.425184	6.15082e-05	0.024106	4.449	0	0	1.93	0	1.595
TR173209_c9_g25	-5.07598	3.76001	6.35294e-05	0.0248038	51.121	0.776	0.612	65.286	2.009	1.558
TR162418_c2_g16	-8.26474	1.719	6.39946e-05	0.0249382	31.413	0	0	56.66	0	0
TR169769_c3_g8	-5.32048	0.708917	6.48139e-05	0.0252098	19.605	0	0	15.462	0.751	6.861
TR71734_c0_g1	-4.66019	1.86996	6.55712e-05	0.0253792	25.724	0.889	1.356	68.473	1.441	5.285
TR174693_c2_g5	-3.36941	2.57705	6.57419e-05	0.0253792	7.611	0.48	1.366	7.651	0.375	7.723
TR175922_c8_g10	-6.58577	0.28111	6.71303e-05	0.0257225	10.987	0	0	8.374	0	13.351
TR134897_c0_g1	-6.68293	0.356703	6.73111e-05	0.0257439	8.497	0	0	3.408	0	6.119
TR174663_c0_g2	-4.46714	1.66745	6.88792e-05	0.0259916	9.206	0	1.856	13.089	0	25.664
TR49330_c0_g1	-8.18167	1.64366	6.89673e-05	0.0259916	3.003	0	0	4.242	0	0
TR164818_c3_g11	-5.67785	3.20938	6.93124e-05	0.0260492	27.132	7.304	0.092	43.35	0	1.845
TR61713_c0_g1	-8.22763	1.68547	7.2224e-05	0.0269691	40.927	0	0	87.614	0	0
TR170862_c3_g1	-5.19981	0.618016	7.31275e-05	0.0272112	2.938	0	0.255	5.992	0	5.415
TR12438_c0_g1	-8.21569	1.67465	7.34466e-05	0.0272807	30.07	0	0	62.451	0	0
TR165478_c6_g15	-6.60382	0.297385	7.37067e-05	0.0273281	2.192	0	0	1.267	0	1.252
TR165864_c0_g1	-7.52146	3.38955	7.77513e-05	0.0285199	43.249	0	0	85.231	0.568	0
TR121722_c1_g1	-6.95266	0.579769	7.84566e-05	0.0286766	30.434	0	0	51.704	0	6.462
TR159718_c2_g2	-8.05384	1.5285	7.86892e-05	0.0287107	20.137	0	0	25.555	0	0
TR168625_c4_g1	-3.50251	2.61284	7.94342e-05	0.0288294	25.118	0.337	4.201	31.215	0.517	37.272
TR144540_c0_g6	-4.08141	1.94055	8.04975e-05	0.029101	11.817	0.429	2.355	22.992	0	16.809
TR159507_c1_g1	-2.91332	3.2407	8.08893e-05	0.029101	64.403	6.242	5.271	52.227	9.963	46.766
TR160702_c1_g5	-4.72334	2.12763	8.10003e-05	0.029101	7.415	0.143	0	11.209	0.548	1.289
TR175255_c10_g12	-4.53394	1.61757	8.10585e-05	0.029101	6.305	0.715	0	2.986	0	8.419
TR160622_c2_g5	-8.03994	1.51607	8.11707e-05	0.029101	11.398	0	0	14.316	0	0
TR154724_c1_g2	-5.8152	2.71731	8.13146e-05	0.029102	21.919	0.674	0.265	50.96	0.264	0.51
TR167116_c2_g6	-3.84176	1.43257	8.20937e-05	0.0292286	17.619	1.788	0.459	18.92	0.954	10.69
TR174423_c1_g2	-6.72062	0.379494	8.3367e-05	0.029529	4.524	0	0	7.55	0	15.706
TR171289_c11_g5	-6.56693	0.267447	8.57419e-05	0.0302584	33.167	0	0	20.73	0	32.135
TR173045_c4_g1	-6.56504	0.264353	8.58667e-05	0.0302584	10.959	0	0	10.405	0	17.533
TR117866_c0_g1	-7.10899	2.38886	8.67335e-05	0.0305117	103.819	1.216	0	99.859	0	0
TR169683_c1_g2	-3.98303	0.99076	8.69102e-05	0.0305218	10.409	0	0.265	7.681	2.1	5.136
TR204140_c0_g1	-7.95943	1.44398	8.8338e-05	0.0308654	23.485	0	0	20.649	0	0
TR166750_c11_g2	-6.80201	0.454018	8.89337e-05	0.031021	79.653	0	0	24.892	0	27.027
TR85439_c0_g1	-7.13147	0.728427	9.01069e-05	0.0312715	36.543	0	0	38.665	0	2.513
TR172269_c3_g5	-6.52216	0.235192	9.11156e-05	0.0315684	14.168	0	0	14.235	0	11.589
TR172995_c2_g1	-7.92824	1.41635	9.24021e-05	0.0318535	34.799	0	0	37.217	0	0
TR255241_c0_g1	-6.52522	0.235847	9.30602e-05	0.0319735	5.624	0	0	4.112	0	5.906
TR174135_c6_g7	-4.36466	2.26189	9.43982e-05	0.0323792	11.09	0	0	15.522	1.948	16.782
TR113680_c0_g1	-7.94006	1.42704	9.64732e-05	0.0329048	10.185	0	0	13.351	0	0
TR168601_c7_g2	-6.62211	0.306707	9.82195e-05	0.0333021	3.535	0	0	6.786	0	9.54
TR172423_c5_g34	-6.54414	0.252973	0.000100952	0.0341164	45.936	0	0	31.235	0	24.69
TR117185_c0_g1	-6.57706	0.276368	0.000102451	0.0345662	4.524	0	0	9.842	0	6.833
TR176146_c125_g2	-6.68935	0.354446	0.000102941	0.0346181	18.178	0	0	11.883	0	41.639
TR170849_c0_g9	-7.07244	2.24766	0.000104147	0.0349667	23.579	0	0	35.84	0.304	0
TR150331_c0_g1	-4.07937	1.0754	0.00010747	0.0358488	3.367	0	0.173	3.438	0.193	1.15
TR162225_c2_g1	-7.89298	1.38548	0.000110582	0.0367087	9.327	0	0	15.211	0	0
TR163193_c0_g1	-7.84829	1.34586	0.00011086	0.0367418	9.131	0	0	12.838	0	0
TR176058_c52_g19	-6.95225	2.15397	0.000112758	0.0371914	43.977	0	0.459	40.263	0	0
TR165496_c0_g4	-7.11059	0.711327	0.000113118	0.0372508	18.663	0	0	10.385	0	0.974
TR173570_c5_g3	-4.9142	1.03458	0.000114183	0.0374222	49.163	0	2.1	20.076	0	12.48
TR147569_c3_g1	-3.58897	1.72861	0.000114857	0.0375173	13.45	2.196	1.703	21.594	0.436	19.758
TR162728_c1_g3	-7.80317	1.30592	0.00011502	0.0375173	6.566	0	0	7.077	0	0
TR33927_c0_g1	-4.04489	1.1496	0.000115219	0.0375229	12.079	1.655	0	10.636	0.436	13.258
TR157694_c1_g1	-3.83998	0.91394	0.000115483	0.0375495	11.649	0.419	0.326	8.093	0.923	5.804
TR150579_c0_g6	-7.78862	1.29303	0.000117271	0.0379636	45.264	0	0	46.456	0	0
TR160287_c0_g4	-6.03068	1.30994	0.00011739	0.0379636	8.152	0	0	12.024	0.213	0.408
TR86627_c0_g1	-6.47818	0.202231	0.000117677	0.0379636	5.82	0	0	8.445	0	6.036
TR174166_c1_g3	-6.93398	2.11946	0.000118498	0.0381688	28.028	0	0	31.306	0.335	0
TR164247_c0_g1	-2.67964	4.85501	0.000120534	0.0385834	8.6	3.3	3.528	14.075	6.25	13.852
TR111923_c0_g2	-6.54582	0.254531	0.000126345	0.0398861	28.27	0	0	13.682	0	13.333
TR114686_c0_g2	-6.59148	0.279776	0.000129142	0.0405197	12.48	0	0	11.29	0	32.228
TR174879_c4_g9	-3.59234	1.71534	0.000130681	0.0407988	20.072	2.728	0	24.59	2.739	22.465
TR153399_c7_g1	-6.48471	0.207055	0.000134984	0.0417817	7.63	0	0	2.734	0	3.486
TR175406_c6_g10	-7.79622	1.29956	0.00013853	0.0424964	56.279	0	0	26.641	0	0
TR170020_c1_g4	-3.45572	5.97955	0.000140832	0.0428834	12.368	3.586	0.489	9.108	4.89	7.992
TR172423_c5_g30	-3.60272	2.40492	0.000141635	0.0429378	18.066	1.216	0.642	36.322	3.531	12.229
TR173215_c4_g17	-5.35548	2.80149	0.000141961	0.0429722	33.316	0.674	0	19.011	0.528	0.686
TR170486_c2_g1	-7.63347	1.15766	0.000148389	0.0445917	10.269	0	0	8.254	0	0
TR71902_c0_g2	-6.60866	0.303707	0.000154987	0.0459715	3.703	0	0	11.692	0	4.543
TR175193_c0_g1	-4.35447	1.79615	0.000156431	0.0463329	0.634	0.051	0.071	0.664	0.497	4.042
TR165098_c1_g1	-6.5221	0.230915	0.000156861	0.0463836	6.939	0	0	16.326	0	20.546
TR171652_c3_g2	-12.2289	5.54642	0.000157052	0.0463836	0	0	0	0.08	0	160.231
TR168382_c5_g3	-3.11094	1.81442	0.00015804	0.0466087	2.201	0.235	0.224	4.222	0.609	3.727
TR167423_c5_g1	-6.55175	0.261192	0.000160057	0.0470688	4.141	0	0	8.535	0	2.995
TR143845_c0_g1	-7.5931	1.12299	0.00016252	0.0476572	4.067	0	0	4.896	0	0
TR72158_c0_g6	-3.26779	3.25246	0.000164714	0.0480274	35.182	2.758	1.529	21.273	2.141	8.048
TR161289_c1_g1	-6.72266	1.92521	0.000166533	0.0484124	86.322	0	0	62.29	1.035	0
TR176105_c52_g13	-6.37219	0.124338	0.000167041	0.0484124	16.639	0	0	16.94	0	12.396
TR172646_c4_g2	-7.55921	1.0935	0.00016992	0.048991	18.943	0	0	17.201	0	0
TR3928_c0_g2	-7.59071	1.12117	0.000172113	0.0494157	13.45	0	0	22.047	0	0
TR167361_c6_g1	-7.34924	0.868349	0.00017363	0.049782	2.229	0	0	4.383	0	44.142
TR165621_c8_g1	14.0867	7.40167	2.24083e-24	4.6194e-19	0	135.526	286.181	0	155.814	0
TR171925_c0_g1	10.4836	5.82395	1.94116e-17	1.33388e-12	0	65.873	52.326	0	40.572	0.121
TR171108_c0_g5	8.23865	5.57104	1.80314e-14	3.81139e-10	0.504	82.607	73.697	0	145.658	0.547
TR171190_c4_g1	9.89826	5.93823	2.67707e-13	3.67913e-09	0	103.448	103.632	0.201	20.961	0
TR173962_c1_g3	8.52256	3.82007	3.60704e-13	4.64738e-09	0.075	11.697	10.196	0	15.675	0
TR174665_c3_g2	10.3076	3.65731	7.72841e-13	8.47146e-09	0	305.603	130.386	0	202.483	0
TR171176_c2_g2	8.25484	3.5598	1.2158e-12	1.19349e-08	0.037	5.118	6.984	0	5.265	0
TR175474_c3_g14	10.0081	3.36626	3.32108e-12	3.11195e-08	0	22.036	12.918	0	10.957	0
TR174492_c12_g1	9.30542	4.57701	9.55124e-12	7.87584e-08	0	6.13	34.615	0.05	10.105	0
TR165470_c1_g1	9.63965	3.01146	1.07141e-11	8.49492e-08	0	4.015	2.875	0	9.669	0
TR171925_c0_g2	7.2974	3.88726	4.39776e-11	3.02195e-07	0.233	15.641	15.518	0	9.547	0
TR154740_c0_g1	10.6645	4.00734	6.30312e-11	4.06053e-07	0	6.926	38.898	0	55.171	0
TR149061_c1_g5	7.118	3.29234	1.85059e-10	1.0597e-06	0.177	26.705	15.559	0	20.971	0.287
TR175111_c5_g9	6.92075	4.15737	2.05593e-10	1.14547e-06	0.317	8.919	29.538	0.191	13.727	0
TR169461_c3_g6	7.98974	4.63269	3.13962e-10	1.65955e-06	1.278	18.798	2.824	0	15.056	1.113
TR166645_c4_g19	7.2068	3.85913	3.49465e-10	1.80103e-06	0.131	30.76	8.208	0.101	25.445	0.195
TR138068_c0_g1	7.15559	3.73749	4.12992e-10	1.97993e-06	0.336	84.517	58.28	0.623	24.451	0
TR142631_c0_g21	6.1493	4.20435	6.23717e-10	2.79516e-06	1.865	178.515	339.568	1.86	167.806	6.583
TR124825_c0_g5	9.29685	2.68443	8.67489e-10	3.72563e-06	0	11.565	29.752	0	9.364	0
TR86258_c0_g1	8.8091	2.22515	9.06399e-10	3.8133e-06	0	2.656	4.038	0	2.151	0
TR47535_c0_g1	8.9812	2.38712	1.97608e-09	7.14672e-06	0	2.554	4.884	0	8.451	0
TR162674_c6_g5	8.51571	1.95412	2.22788e-09	7.91848e-06	0	27.41	23.155	0	30.467	0
TR171108_c0_g21	5.05456	4.06315	3.68066e-09	1.19792e-05	1.809	40.088	31.74	1.237	67.833	1.122
TR153121_c1_g2	8.44804	1.89182	3.71905e-09	1.19792e-05	0	50.396	35.176	0	58.093	0
TR173534_c5_g8	6.6115	3.69711	4.01653e-09	1.27384e-05	0	9	4.762	0.111	16.973	0.213
TR176105_c51_g7	8.67455	2.10006	5.37075e-09	1.60458e-05	0	27.287	12.47	0	35.377	0
TR168472_c0_g14	8.88289	2.29485	5.89694e-09	1.73662e-05	0	12.995	9.635	0	29.767	0
TR174463_c2_g3	8.51426	1.95253	7.522e-09	2.15366e-05	0	6.886	11.022	0	6.838	0
TR35809_c0_g2	8.43611	1.8818	8.52518e-09	2.37492e-05	0	37.084	56.292	0	92.182	0
TR142631_c0_g18	6.68502	2.88326	9.41109e-09	2.58676e-05	0.569	32.201	85.116	0	43.24	0.983
TR172325_c1_g1	8.25294	1.71513	1.30062e-08	3.3939e-05	0	14.241	16.283	0	27.17	0
TR173124_c1_g2	8.24855	1.71077	1.46135e-08	3.71917e-05	0	3.565	2.722	0	4.535	0
TR224075_c0_g1	11.0512	4.38749	1.76682e-08	4.32951e-05	0	3.555	13.591	0	108.881	0
TR175831_c4_g2	8.35458	1.80635	1.80618e-08	4.32951e-05	0	16.223	7.372	0	17.298	0
TR76771_c0_g1	8.15966	1.63053	2.63135e-08	5.77069e-05	0	18.961	23.155	0	13.311	0
TR160533_c0_g3	8.05062	1.53364	2.85463e-08	6.19446e-05	0	15.937	20.8	0	26.196	0
TR171083_c2_g19	4.35164	4.22381	2.91446e-08	6.25841e-05	1.548	16.683	15.07	0.714	18.586	0.556
TR173704_c2_g20	5.99198	2.70042	2.95092e-08	6.27137e-05	0.149	6.957	6.23	0	3.46	0.121
TR169641_c6_g1	8.76964	2.18914	3.11926e-08	6.55869e-05	0	18.9	7.922	0	43.138	0
TR173078_c1_g5	5.73897	3.50158	3.46061e-08	6.98988e-05	0.83	4.689	6.169	0.392	19.155	0.121
TR172239_c1_g11	8.8029	2.2211	3.55313e-08	7.04296e-05	0	14.18	13.122	0	58.255	0
TR172072_c4_g1	7.99864	1.4873	3.91846e-08	7.61484e-05	0	2.646	3.915	0	2.79	0
TR153071_c0_g1	7.9788	1.46977	3.95246e-08	7.61484e-05	0	1.604	2.162	0	1.786	0
TR152954_c2_g1	9.57454	2.94666	4.35513e-08	8.22806e-05	0	37.432	2.763	0	18.86	0
TR171108_c0_g16	8.14548	1.61893	5.09953e-08	9.16164e-05	0	61.184	144.192	0	119.037	0
TR174280_c6_g4	7.94918	1.4434	5.32443e-08	9.38132e-05	0	6.416	5.118	0	8.502	0
TR176058_c52_g8	8.4967	1.9375	5.68211e-08	9.92669e-05	0	74.781	234.62	0	92.912	0
TR165470_c0_g1	7.87751	1.38046	7.70629e-08	0.000131292	0	7.202	6.943	0	11.048	0
TR133784_c0_g4	8.32529	1.77778	7.97543e-08	0.000133668	0	140.174	46.331	0	57.048	0
TR145863_c0_g1	6.90612	2.35477	8.88899e-08	0.000147777	0	4.485	12.816	0	5.529	0.204
TR174870_c6_g14	8.13393	1.60861	9.6459e-08	0.000154145	0	16.775	12.786	0	39.709	0
TR173479_c1_g6	7.771	1.28712	1.0554e-07	0.000166082	0	24.427	28.885	0	25.151	0
TR171478_c5_g3	5.41233	2.43768	1.23355e-07	0.000189771	0.867	38.065	62.287	2.594	82.249	0
TR174043_c4_g3	6.15702	1.58947	1.25593e-07	0.000190372	0	2.329	2.6	0.04	2.912	0
TR153708_c0_g1	3.86524	5.53682	1.29473e-07	0.000194821	5.885	48.761	76.327	3.378	62.415	4.107
TR144323_c0_g1	6.3504	2.56651	1.43718e-07	0.000211621	0	1.706	7.402	0.06	4.383	0.102
TR166816_c0_g1	7.70081	1.22604	1.86401e-07	0.000266847	0	61.133	64.877	0	51.64	0
TR173961_c1_g1	7.95966	1.45305	1.88122e-07	0.000267453	0	1.961	1.305	0	3.439	0
TR72158_c0_g3	3.91465	4.06119	1.95702e-07	0.000274444	3.031	40.558	37.878	2.946	40.744	2.003
TR166169_c3_g3	5.97029	2.21586	2.17296e-07	0.000302669	0.215	7.529	9.013	0	19.033	0.352
TR164432_c1_g2	11.7145	10.1596	2.30603e-07	0.000319047	0.215	3483.57	900.786	0.191	0.436	1.029
TR104914_c1_g5	5.18789	2.67109	2.34935e-07	0.000322874	0.494	44.522	30.975	0.483	42.398	2.568
TR172407_c3_g4	5.64063	1.84435	2.6724e-07	0.000357732	0.037	0.899	2.376	0.07	1.999	0
TR173221_c0_g3	10.4761	3.82328	2.84448e-07	0.000373491	0	2.207	0.173	0	8.837	0
TR173345_c2_g2	7.85126	1.3578	3.0635e-07	0.00039719	0	2.503	2.62	0	4.454	0
TR163730_c0_g3	8.38471	1.83586	3.11921e-07	0.000401885	0	17.224	13.734	0	55.496	0
TR164131_c5_g4	5.30946	2.39935	3.21168e-07	0.00040761	0	32.344	46.647	3.83	32.547	1.558
TR72158_c0_g5	3.87263	4.07702	3.36773e-07	0.000423099	3.507	36.87	40.172	1.769	38.634	2.893
TR172239_c1_g21	7.59613	1.13665	3.38648e-07	0.000423099	0	24.171	34.677	0	48.14	0
TR52197_c0_g1	8.47267	1.90991	3.58444e-07	0.000445133	0	8.377	1.988	0	1.725	0
TR170869_c5_g1	5.77521	2.03198	3.63441e-07	0.000448637	0	7.396	14.927	0.211	18.069	0.389
TR166027_c9_g4	5.53625	2.54885	4.05295e-07	0.000491473	0.56	32.395	11.093	0.513	11.982	0
TR119839_c0_g2	7.71621	1.23898	4.12957e-07	0.000497835	0	46.422	52.764	0	25.293	0
TR58530_c0_g1	7.91038	1.41157	6.23116e-07	0.000719761	0	9.409	18.852	0	46.456	0
TR175298_c19_g7	3.65403	4.55448	6.24978e-07	0.000719761	12.069	121.765	179.521	14.135	154.81	9.939
TR170412_c0_g1	10.0542	3.41345	7.08291e-07	0.000802264	0	1.9	0.214	0	10.886	0
TR137117_c0_g5	8.58528	2.01311	7.15861e-07	0.000806407	0	356.734	31.485	0	134.346	0
TR148712_c0_g2	5.43915	2.46089	7.25453e-07	0.000812771	0.326	6.222	5.853	0.292	20.058	0
TR173003_c5_g19	7.38906	0.960716	7.54179e-07	0.000840388	0	24.886	22.91	0	36.311	0
TR171658_c8_g1	7.4635	1.02293	8.02808e-07	0.000881624	0	13.117	15.437	0	8.502	0
TR165674_c0_g1	4.36596	3.92541	8.04015e-07	0.000881624	0.485	5.649	16.783	0.292	18.008	1.066
TR173724_c3_g1	8.02834	1.50946	8.4453e-07	0.000913012	0	10.757	4.466	0	2.161	0
TR165621_c9_g1	13.4721	6.78856	8.5991e-07	0.00092327	0	472.155	678.962	0	0	0
TR119847_c0_g1	7.77824	1.29039	9.0855e-07	0.000965437	0	7.029	2.427	0	2.638	0
TR172325_c2_g1	9.45081	2.83418	9.21191e-07	0.00097385	0	1.257	1.417	0	8.664	0
TR154264_c1_g2	7.48569	1.04203	1.09078e-06	0.00114143	0	20.871	33.168	0	15.198	0
TR138769_c0_g5	7.75036	1.26636	1.10725e-06	0.00115281	0	90.616	49.216	0	25.425	0
TR168180_c0_g1	7.31684	0.899969	1.14601e-06	0.00118717	0	1.522	1.06	0	1.167	0
TR152744_c3_g3	10.1029	3.45718	1.17437e-06	0.00121047	0	774.999	5.465	0	704.135	0
TR136391_c0_g5	7.68823	1.21766	1.18175e-06	0.00121201	0	16.57	40.753	0	75.259	0
TR173732_c1_g2	5.36445	2.18435	1.19931e-06	0.00122211	0	25.213	16.12	0.302	10.927	1.103
TR164188_c2_g2	7.32834	0.910246	1.20345e-06	0.00122211	0	2.963	3.385	0	5.235	0
TR125299_c0_g5	7.59014	1.13108	1.33165e-06	0.0013391	0	46.851	18.74	0	78.607	0
TR174449_c8_g4	7.24679	0.842233	1.44536e-06	0.00144639	0	62.583	72.687	0	63.805	0
TR173534_c5_g13	5.73517	1.22615	1.49299e-06	0.00147822	0.159	4.71	3.253	0	3.764	0
TR167895_c2_g7	5.30486	1.55026	1.54225e-06	0.00151396	0.485	7.529	10.053	0	6.503	0
TR167149_c6_g3	7.27806	0.868311	1.61191e-06	0.00157305	0	54.758	83.872	0	63.805	0
TR149337_c1_g2	7.36893	0.944725	1.61772e-06	0.00157305	0	1.532	2.58	0	3.754	0
TR163347_c3_g4	8.2652	6.03289	1.65162e-06	0.00159848	0.075	0.225	60.758	0.05	26.49	0.102
TR137884_c0_g2	7.57874	4.68251	1.71313e-06	0.00165026	1.138	10.318	451.356	0	64.941	1.966
TR167095_c0_g2	4.2866	3.34209	1.80244e-06	0.00172822	0.289	10.901	8.687	0.392	9.222	1.187
TR168392_c2_g10	7.56682	1.11205	1.87749e-06	0.00179185	0	24.304	66.172	0	26.53	0
TR172239_c1_g15	7.28419	0.872871	1.90948e-06	0.00180566	0	21.239	11.236	0	24.278	0
TR162584_c0_g7	7.39484	0.96662	1.95628e-06	0.00184147	0	14.262	39.255	0	24.085	0
TR155815_c0_g3	4.06508	2.76983	1.97955e-06	0.0018549	2.49	31.997	32.668	1.337	21.153	1.205
TR175944_c7_g16	4.24782	3.21333	2.0035e-06	0.00186885	1.996	7.509	17.445	1.066	23.193	1.187
TR143435_c0_g3	7.22452	0.823517	2.03293e-06	0.00188776	0	19.543	18.689	0	13.433	0
TR169699_c6_g4	8.7751	2.19768	2.05177e-06	0.00189671	0	7.366	20.025	0	21.032	0
TR172723_c2_g1	5.08294	6.10268	2.17501e-06	0.00198394	0.783	10.451	134.975	1.498	19.702	1.901
TR85826_c1_g3	7.47445	1.03047	2.22125e-06	0.0020172	0	59.825	17.048	0	40.318	0
TR112111_c0_g1	7.70072	1.22609	2.27589e-06	0.00204877	0	56.066	14.764	0	94.251	0
TR173345_c2_g1	8.30833	4.3489	2.47596e-06	0.00220005	0.037	14.19	0.122	0.03	19.094	0
TR170941_c1_g2	11.6274	4.95469	2.57406e-06	0.00226465	0	24.845	0	0	32.323	0
TR145455_c0_g2	11.7556	5.08192	2.59808e-06	0.00226465	0	8.163	0	0	21.61	0
TR173251_c8_g1	7.87598	1.38297	2.87016e-06	0.00247563	0	0.521	3.558	0	4.413	0
TR171723_c1_g28	6.28361	1.70537	2.91722e-06	0.00250573	0.028	0.245	1.213	0	1.725	0
TR174358_c3_g5	7.20672	0.80992	3.00632e-06	0.00256092	0	16.673	17.639	0	36.686	0
TR175216_c1_g4	4.27406	2.35893	3.10521e-06	0.00263428	1.343	14.292	19.831	0.251	13.747	0.899
TR167657_c5_g1	7.42122	0.990071	3.31177e-06	0.00278658	0	6.579	19.984	0	29.026	0
TR171647_c5_g11	11.8814	7.11494	3.34009e-06	0.00279898	0.112	61.306	384.766	0	0	0
TR154264_c3_g2	3.9339	3.1324	3.69144e-06	0.00305614	1.455	46.146	61.258	3.257	47.024	5.841
TR169300_c0_g17	3.70824	3.66476	3.83415e-06	0.0031616	10.95	87.776	190.023	9.953	205.273	15.836
TR99505_c0_g1	8.6745	3.95127	3.9539e-06	0.00321054	2.826	3.555	1090.13	0	785.299	0
TR161620_c1_g3	5.98438	6.69359	4.01662e-06	0.00322393	1.819	20.79	168.244	1.347	15.228	0.083
TR142631_c0_g2	4.72414	2.59226	4.18176e-06	0.00330115	0	23.916	46.137	3.84	20.707	1.409
TR173433_c4_g18	7.05763	0.688102	4.19556e-06	0.00330115	0	35.082	37.226	0	50.271	0
TR175988_c22_g25	4.97354	1.26158	4.27613e-06	0.00335175	0.765	19.707	25.908	0.754	17.44	0
TR142631_c0_g9	5.24719	2.81374	4.30647e-06	0.00336275	0.895	64.77	126.787	0	46.831	6.314
TR171512_c1_g2	7.84835	1.35557	4.39305e-06	0.00341741	0	21.382	64.174	0	9.303	0
TR165144_c0_g4	11.1797	4.51145	4.47552e-06	0.00345549	0	26.02	0	0	13.443	0
TR168937_c0_g3	7.87221	1.37738	4.50402e-06	0.00346452	0	1.91	9.421	0	1.248	0
TR168937_c0_g1	7.36118	0.938592	4.55805e-06	0.00349304	0	1.236	5.363	0	1.715	0
TR159900_c0_g1	8.24724	1.71471	4.76044e-06	0.00362122	0	0.245	2.865	0	4.718	0
TR173868_c3_g2	5.79032	2.78003	4.90545e-06	0.00371781	0.233	3.749	0.602	0.07	5.955	0
TR167149_c6_g4	7.07199	0.699525	5.00489e-06	0.00377928	0	15.876	20.504	0	14.853	0
TR169300_c0_g6	4.92194	4.40516	5.03355e-06	0.00378285	11.155	86.939	710.478	7.862	120.112	11.877
TR174043_c3_g1	4.4441	5.06392	5.13175e-06	0.00383295	1.035	119.466	44.74	2.624	84.248	8.511
TR163052_c2_g2	10.8696	4.20619	5.15456e-06	0.00383609	0	25.887	20.351	0	0	0
TR171083_c1_g2	7.06364	0.693334	5.36052e-06	0.00391863	0	10.645	13.214	0	20.484	0
TR118838_c1_g1	13.9746	7.29	5.51174e-06	0.00401494	0	4.219	230.419	0	0	0
TR163366_c7_g2	7.37581	0.950909	5.61258e-06	0.004074	0	31.394	16.405	0	84.826	0
TR168355_c5_g4	7.73277	1.25821	5.83833e-06	0.00419357	0	0.787	6.199	0	6.026	0
TR166621_c0_g2	7.11284	0.732183	6.08855e-06	0.00435811	0	3.024	1.499	0	3.003	0
TR171698_c0_g1	8.20434	1.67506	6.15659e-06	0.00439156	0	0.276	5.19	0	1.816	0
TR129380_c0_g4	7.08941	0.713711	6.27737e-06	0.00444233	0	27.195	16.059	0	42.317	0
TR169300_c0_g9	4.21231	2.61458	6.2924e-06	0.00444233	10.148	92.271	316.555	7.982	195.188	13.889
TR175253_c9_g8	6.75996	4.79189	6.58751e-06	0.00461903	3.311	6.6	942.355	5.539	286.092	1.956
TR156245_c1_g3	7.48943	6.68833	6.77295e-06	0.00473296	0.354	227.961	0.612	0.312	31.065	0.918
TR174040_c2_g22	8.94615	2.35757	6.82314e-06	0.00475193	0	0.102	8.075	0	7.569	0
TR167464_c0_g10	4.48417	1.66953	6.97449e-06	0.00479257	1.203	25.101	21.575	3.187	34.738	5.535
TR172084_c3_g2	5.44082	2.34617	7.16744e-06	0.00488684	0	105.338	55.069	0	179.778	8.919
TR175869_c15_g10	7.01372	0.653161	7.32257e-06	0.00496554	0	15.477	14.998	0	27.788	0
TR169300_c0_g14	4.90172	2.63881	7.64228e-06	0.0051317	1.912	32.875	140.103	0.955	50.119	5.044
TR172251_c3_g2	7.70526	1.22907	7.78608e-06	0.00521129	0	1.583	0.265	0	1.623	0
TR151802_c0_g2	10.0441	3.39718	9.32278e-06	0.00608185	0	32.824	5.037	0	0.101	0
TR173704_c2_g9	6.9427	0.596314	9.51646e-06	0.00618861	0	9.664	14.06	0	12.834	0
TR170083_c0_g2	5.09753	1.43798	9.57606e-06	0.00620779	0.811	3.065	8.31	0	7.508	0.362
TR165621_c9_g10	10.9563	4.29335	1.00235e-05	0.00647749	0	185.717	886.807	0	0	0
TR25672_c0_g2	10.992	4.32552	1.0272e-05	0.0066173	0	60.714	0	0	11.383	0
TR167574_c5_g7	7.23178	0.826102	1.07971e-05	0.00684074	0	25.489	12.052	0	6.412	0
TR163730_c0_g8	8.4145	1.86409	1.09918e-05	0.00688729	0	16.55	1.529	0	62.182	0
TR114257_c0_g1	10.1255	3.48048	1.10348e-05	0.00689328	0	15.201	0	0	25.769	0
TR131951_c0_g1	7.00096	0.643434	1.12792e-05	0.00702228	0	29.249	29.619	0	72.023	0
TR175869_c15_g1	4.27763	3.37266	1.16327e-05	0.00715883	0.41	10.002	18.598	0.965	21.63	2.8
TR173003_c5_g15	7.19311	0.798379	1.16819e-05	0.00716723	0	18.746	55.466	0	9.08	0
TR171108_c0_g20	4.19211	2.17098	1.17651e-05	0.00719688	10.194	125.381	224.689	3.599	253.342	18.747
TR168441_c0_g1	3.48314	2.87905	1.22376e-05	0.00746372	0.41	4.618	9.452	1.478	6.27	0.325
TR175102_c7_g6	7.86208	1.37138	1.24764e-05	0.00758696	0	7.958	4.68	0	50.666	0
TR174241_c4_g11	4.41947	2.42791	1.25696e-05	0.00762115	0.364	29.616	67.059	2.041	15.766	0.612
TR172425_c1_g3	3.93788	4.13183	1.27499e-05	0.00768527	1.054	9.736	33.31	2.051	45.097	2.485
TR172000_c5_g2	5.03171	1.3038	1.28562e-05	0.00772675	0	1.563	2.916	0.201	4.434	0
TR167517_c1_g11	3.77173	4.30729	1.29987e-05	0.0077671	1.007	65.802	62.481	6.173	97.376	13.119
TR173724_c3_g3	7.61113	1.14344	1.31724e-05	0.00784811	0	7.744	4.456	0	0.771	0
TR172735_c15_g5	7.0229	0.661323	1.34488e-05	0.00798405	0	2.544	2.427	0	6.331	0
TR169409_c5_g6	6.43005	1.82706	1.34928e-05	0.00798405	1.175	81.606	70.424	0	6.584	0
TR176105_c52_g28	4.1953	3.036	1.41844e-05	0.00833067	7.825	28.993	31.016	2.523	62.466	2.216
TR172646_c4_g9	5.06934	1.41505	1.43658e-05	0.00841327	0.494	7.417	17.7	0	20.971	0.853
TR156897_c3_g16	9.82768	3.19134	1.48005e-05	0.0085946	0	380.456	555.111	0	0	0
TR144248_c0_g2	8.49738	3.76416	1.56369e-05	0.00902944	0	0.266	111.075	0.221	14.173	0
TR170471_c1_g8	4.08757	1.9348	1.57696e-05	0.00908061	0.308	4.107	4.914	0.261	6.584	0
TR113646_c0_g2	6.88777	2.24458	1.59762e-05	0.00914847	1.371	99.494	138.88	0	4.129	0
TR173433_c4_g11	4.37264	1.77173	1.60608e-05	0.0091714	2.08	32.324	27.06	3.127	73.534	0
TR159435_c2_g16	5.40615	0.948895	1.63123e-05	0.00926374	0.895	15.927	29.691	0	12.144	0
TR170390_c1_g10	8.89282	2.29444	1.65086e-05	0.00932464	0	62.563	3.151	0	2.658	0
TR159585_c0_g8	6.44192	2.7888	1.65636e-05	0.00932464	0	12.453	1.438	0	37.893	0.556
TR172651_c3_g8	7.13378	0.752852	1.67402e-05	0.00932464	0	0.235	0.826	0	1.157	0
TR175474_c3_g8	5.2724	0.835629	1.67596e-05	0.00932464	0	15.784	15.508	1.015	30.893	0
TR158133_c1_g2	4.69264	1.02672	1.68262e-05	0.00932464	0.783	21.198	12.612	0.774	20.21	0
TR162895_c0_g3	6.49596	1.99815	1.68267e-05	0.00932464	0	13.403	1.234	0	13.311	0.334
TR171805_c3_g1	7.3158	0.904007	1.74249e-05	0.00957891	0	8.827	13.428	0	34.951	0
TR175997_c37_g22	7.37033	3.44185	1.76864e-05	0.00963734	2.015	244.807	175.901	0	1.968	0
TR138713_c0_g2	6.85217	0.524398	1.79063e-05	0.00970344	0	33.754	37.756	0	28.529	0
TR170129_c1_g3	9.60866	2.97967	1.79339e-05	0.00970344	0	8.163	0	0	6.889	0
TR172630_c1_g17	4.79295	1.10884	1.82043e-05	0.00979832	0.653	2.656	2.957	0.633	6.402	0
TR168808_c1_g1	9.5715	2.94525	1.85371e-05	0.0099201	0	13.587	0	0	12.448	0
TR166482_c8_g4	9.60668	2.9796	1.85749e-05	0.0099201	0	58.037	0	0	98.228	0
TR171217_c3_g17	6.85107	0.524152	1.88938e-05	0.00998693	0	6.589	6.026	0	11.008	0
TR172723_c2_g2	5.94602	3.64238	1.92676e-05	0.0101224	0.233	10.257	53.988	0.111	1.197	0.575
TR91826_c0_g1	7.17201	0.784722	1.97358e-05	0.0103261	0	2.053	5.475	0	12.966	0
TR151836_c0_g1	8.28857	1.73753	1.99764e-05	0.0104255	0	8.714	0.326	0	1.4	0
TR166566_c1_g1	7.66698	1.19598	2.03238e-05	0.0105713	0	2.299	0.245	0	3.013	0
TR164576_c2_g7	9.39521	2.78137	2.03584e-05	0.0105713	0	0	33.443	0	22.432	0
TR175944_c6_g2	5.80031	1.28157	2.06342e-05	0.0106876	1.847	13.7	45.056	0	115.192	0
TR172791_c5_g14	7.42157	0.992047	2.14566e-05	0.011058	0	3.76	36.4	0	13.747	0
TR174941_c1_g16	9.39509	2.77498	2.29935e-05	0.0117912	0	7.121	0	0	5.509	0
TR141261_c0_g3	9.49246	2.86997	2.38277e-05	0.0121284	0	139.919	285.253	0	0	0
TR171417_c2_g3	7.97166	3.43119	2.44159e-05	0.0123667	0	1.124	2.243	0	40.785	0.213
TR96136_c1_g1	5.67426	2.05814	2.50408e-05	0.0125905	0	21.678	100.155	0	209.159	7.046
TR119839_c0_g3	7.0171	0.652187	2.53738e-05	0.0126652	0	24.948	6.291	0	14.427	0
TR162574_c0_g1	9.77971	3.1416	2.67256e-05	0.0132437	0	11.891	0	0	4.271	0
TR169918_c3_g1	9.17891	2.57642	2.7876e-05	0.0136174	0	0	35.747	0	20.534	0
TR19713_c0_g1	9.19799	2.58802	2.82089e-05	0.0137151	0	100.659	0	0	96.098	0
TR136640_c0_g4	9.17517	2.5669	2.86304e-05	0.0138546	0	159.186	0	0	177.718	0
TR171519_c2_g10	9.20449	2.59324	2.96142e-05	0.0142064	0	115.533	0	0	84.451	0
TR124620_c0_g2	9.1785	2.56898	2.98026e-05	0.0142546	0	141.084	0	0	116.896	0
TR172239_c1_g20	6.95316	0.606507	2.99593e-05	0.0142827	0	2.728	2.957	0	8.827	0
TR170866_c5_g11	3.29759	2.91148	3.04692e-05	0.0144394	5.624	30.515	52.336	6.826	60.974	6.434
TR175954_c11_g19	4.22261	1.86588	3.16946e-05	0.0149613	5.848	34.06	47.411	1.216	72.165	0
TR164470_c0_g1	9.13566	2.53634	3.17657e-05	0.0149613	0	0	11.583	0	24.187	0
TR114257_c0_g4	8.29481	3.57596	3.17882e-05	0.0149613	0.075	13.128	0	0	20.504	0
TR140891_c0_g4	9.05887	2.45616	3.29463e-05	0.015366	0	79.256	81.272	0	0	0
TR170724_c0_g4	6.86728	0.538568	3.30694e-05	0.0153886	0	10.39	14.366	0	35.59	0
TR172674_c2_g5	8.91617	2.33009	3.38535e-05	0.0156125	0	0	13.489	0	13.169	0
TR144297_c0_g3	3.89936	1.42652	3.42147e-05	0.0157439	0.485	5.077	10.196	0.442	5.631	0.408
TR167129_c2_g2	7.01183	0.65473	3.45508e-05	0.0158631	0	0.725	3.365	0	3.044	0
TR165478_c1_g1	9.04342	2.44043	3.48424e-05	0.0159261	0	24.508	18.557	0	0	0
TR172335_c3_g1	4.77227	1.52291	3.57903e-05	0.0162793	0.961	2.952	6.525	1.92	14.518	0
TR169174_c2_g14	6.69448	0.402801	3.58454e-05	0.0162793	0	22.629	15.212	0	22.766	0
TR154254_c0_g5	6.85955	0.531885	3.60968e-05	0.0163544	0	7.764	22.584	0	12.702	0
TR25672_c0_g1	9.53192	2.90279	3.7326e-05	0.0168485	0	27.134	0	0	6.321	0
TR169422_c1_g2	5.77545	5.33578	3.87153e-05	0.0173501	0.858	3.29	11.134	1.005	65.377	0.297
TR159585_c0_g3	5.93707	2.19809	4.02832e-05	0.0179746	0	10.502	1.091	0.181	26.743	1.4
TR175253_c9_g9	6.28267	4.39962	4.06442e-05	0.0180965	3.572	9.542	186.352	4.916	33.551	0
TR174909_c3_g9	6.85335	0.524974	4.11136e-05	0.0182661	0	5.363	1.968	0	6.747	0
TR176045_c19_g11	9.08329	2.48616	4.21931e-05	0.0187053	0	0	79.203	0	26.439	0
TR140204_c0_g7	8.7987	2.2205	4.26012e-05	0.0188054	0	0	85.738	0	59.422	0
TR175474_c3_g4	3.5865	2.52145	4.27256e-05	0.01882	5.895	35.113	43.272	2.252	16.578	4.395
TR174463_c3_g2	5.20154	2.14027	4.3594e-05	0.0190802	0	78.194	18.689	0	46.162	4.589
TR99505_c0_g2	8.55391	4.01452	4.44092e-05	0.019314	0	0	484.544	0	544.091	2.67
TR172851_c4_g7	3.66413	2.43807	4.45951e-05	0.019354	1.427	68.253	33.045	5.58	35.702	3.727
TR153181_c0_g2	4.39288	5.04323	4.5145e-05	0.0195515	4.925	10.277	234.161	7.359	165.32	7.195
TR174553_c0_g8	8.68599	2.11634	4.55089e-05	0.0196266	0	0	15.559	0	13.483	0
TR140855_c0_g4	7.31609	0.904455	4.58034e-05	0.0197124	0	2.636	32.811	0	11.403	0
TR13528_c0_g1	8.7768	2.19173	4.60128e-05	0.0197613	0	26.061	27.468	0	0	0
TR168775_c0_g4	6.86341	0.535082	4.68075e-05	0.0200191	0	7.591	24.572	0	9.75	0
TR159871_c2_g15	4.71716	1.5483	4.69781e-05	0.0200505	0.914	23.865	11.47	0.915	63.845	1.613
TR170442_c1_g1	8.84695	2.25494	4.75934e-05	0.020151	0	2.329	1.376	0	0	0
TR168813_c2_g1	3.52388	2.24847	4.81053e-05	0.0201729	0.877	11.503	14.142	1.598	8.766	0.362
TR201625_c0_g1	8.82366	2.23398	4.95385e-05	0.0206749	0	5.68	0	0	3.247	0
TR129380_c0_g3	5.13146	0.721836	4.95443e-05	0.0206749	0	27.818	64.938	2.905	65.387	0
TR119824_c0_g3	6.69124	0.398552	4.97812e-05	0.02069	0	2.503	1.346	0	1.633	0
TR174870_c6_g28	3.58404	2.35385	5.05235e-05	0.0209563	2.332	33.488	17.772	0.895	31.339	3.987
TR164660_c0_g3	8.90878	2.3227	5.09987e-05	0.0211109	0	0	6.393	0	2.009	0
TR291641_c0_g1	8.97083	2.36977	5.12349e-05	0.0211662	0	35.358	12.98	0	0	0
TR176058_c52_g44	7.81069	3.10902	5.16195e-05	0.0212399	0.839	126.393	0	0	168.891	0
TR203608_c0_g5	8.5447	1.9864	5.39346e-05	0.0219732	0	0	21.004	0	19.084	0
TR163366_c9_g1	8.54612	1.98766	5.44811e-05	0.0221085	0	0	59.249	0	54.288	0
TR173904_c2_g5	9.01883	2.427	5.65699e-05	0.0227324	0	0	78.835	0	432.166	0
TR138979_c0_g1	3.23881	2.37696	5.68813e-05	0.022813	0.69	5.006	6.842	0.694	4.393	0.315
TR160205_c0_g3	6.576	0.312498	5.72448e-05	0.0229143	0	5.537	5.098	0	5.6	0
TR175954_c11_g14	6.57766	0.313722	5.78466e-05	0.0230656	0	21.924	20.514	0	21.681	0
TR159645_c0_g9	6.59663	0.328342	5.92662e-05	0.0235807	0	16.826	14.958	0	23.771	0
TR153170_c2_g5	8.59091	2.01975	5.93755e-05	0.0235807	0	123.205	0	0	117.525	0
TR167629_c5_g4	8.58157	2.01034	5.94815e-05	0.0235807	0	2.595	2.906	0	0	0
TR170248_c13_g24	9.60486	2.97177	5.99749e-05	0.0237064	0	144.863	0	0	24.136	0
TR100285_c0_g1	6.39256	1.79493	6.00286e-05	0.0237064	0.112	2.064	10.991	0	0.375	0
TR163997_c3_g7	7.02337	0.654711	6.02515e-05	0.0237489	0	76.038	35.971	0	12.418	0
TR174437_c7_g12	5.26311	2.92569	6.08985e-05	0.0239581	1.287	9.276	103.173	0.412	7.761	1.465
TR156782_c4_g1	4.65068	7.26995	6.11468e-05	0.02401	4.02	271.358	33.739	1.619	21.062	8.706
TR124900_c0_g1	8.60058	2.03036	6.31769e-05	0.024713	0	16.162	28.967	0	0	0
TR118862_c0_g2	8.531	1.96708	6.53529e-05	0.0253716	0	2.748	0	0	4.21	0
TR169300_c0_g13	3.56141	5.82693	6.57045e-05	0.0253792	19.512	178.709	569.946	12.798	227.989	52.968
TR173574_c6_g8	8.83935	2.25599	6.59419e-05	0.0254088	0	13.403	0	0	50.068	0
TR146841_c0_g1	6.6203	0.346679	6.6777e-05	0.0256361	0	1.032	2.09	0	1.197	0
TR159435_c2_g18	4.74099	1.06793	6.67805e-05	0.0256361	2.341	14.078	45.178	0	24.4	0
TR161891_c4_g1	4.5825	1.9627	6.74803e-05	0.0257609	0	3.719	4.476	0	3.561	0.547
TR112411_c0_g2	6.94506	0.602686	6.77235e-05	0.0257926	0	0.613	3.762	0	5.022	0
TR115143_c0_g2	6.24397	2.94996	6.78137e-05	0.0257926	0.093	0.102	17.965	0.08	8.177	0.148
TR180697_c0_g1	8.45362	1.90292	6.82403e-05	0.0258779	0	0	44.76	0	27.971	0
TR165603_c1_g7	3.23142	2.61779	6.8289e-05	0.0258779	2.388	45.257	23.288	3.649	31.735	4.905
TR142139_c1_g1	6.63034	0.354947	6.843e-05	0.0258838	0	1.308	1.958	0	3.044	0
TR168661_c2_g1	7.68227	1.20622	6.9373e-05	0.0260492	0	13.986	0.306	0	12.864	0
TR169298_c6_g2	5.89131	1.34262	6.95036e-05	0.0260508	0	22.148	1.387	0.503	22.979	0
TR140204_c0_g1	8.44661	1.89646	7.15148e-05	0.026756	0	0	111.921	0	65.956	0
TR171051_c2_g27	5.75846	1.23651	7.23459e-05	0.0269691	0	0.827	12.653	0.231	6.006	0
TR97658_c0_g1	8.49217	1.92701	7.38691e-05	0.0273391	0	40.639	0	0	23.893	0
TR160270_c0_g10	4.19984	1.04724	7.5395e-05	0.0278539	0.317	4.229	8.269	1.86	9.598	0
TR168748_c1_g1	7.67264	1.20231	7.60968e-05	0.0280628	0	1.604	0.031	0	2.029	0
TR147685_c2_g4	8.38121	1.8279	7.67497e-05	0.0282531	0	145.201	0	0	154.931	0
TR174101_c5_g3	5.60343	1.09987	7.76883e-05	0.0285199	0	34.397	3.691	1.035	41.363	0
TR155727_c2_g3	8.66262	2.08209	7.81141e-05	0.0286021	0	96.879	0	0	31.958	0
TR165420_c2_g2	8.3145	1.77671	7.90321e-05	0.0287848	0	0	15.09	0	10.085	0
TR173574_c6_g4	8.79543	2.20475	7.92529e-05	0.0288144	0	45.727	0	0	12.438	0
TR154926_c1_g5	3.25642	3.26267	8.09351e-05	0.029101	2.155	17.214	23.226	1.649	14.65	2.568
TR121798_c0_g1	8.40631	1.85405	8.10834e-05	0.029101	0	3.044	0	0	5.093	0
TR167464_c0_g1	3.53386	4.12365	8.18964e-05	0.0292286	6.576	63.564	111.024	2.976	24.623	8.799
TR130523_c1_g3	6.98924	2.3383	8.20198e-05	0.0292286	0.83	11.728	140.858	0	2.384	0
TR160332_c0_g2	3.54731	2.51549	8.22847e-05	0.0292461	1.315	20.32	27.417	1.649	5.55	1.085
TR173311_c7_g1	3.92786	2.71444	8.31787e-05	0.029513	0.41	2.37	8.779	0.895	20.91	1.122
TR153998_c0_g12	6.55018	0.293835	8.5772e-05	0.0302584	0	5.22	15.559	0	22.31	0
TR156425_c0_g1	7.5842	1.12036	8.75861e-05	0.0307068	0	3.218	3.385	0	0.152	0
TR169387_c2_g4	6.76868	4.36701	8.79307e-05	0.0307753	0.168	0.705	124.891	0.442	6.168	0.538
TR13528_c0_g2	8.25124	1.70935	8.96387e-05	0.0311691	0	5.476	6.495	0	0	0
TR176105_c51_g6	5.19163	0.849899	8.96605e-05	0.0311691	0	35	25.49	0	69.638	3.653
TR174901_c0_g5	6.06182	2.215	9.18887e-05	0.0317829	1.502	1.757	93.079	0	35.641	0
TR163254_c2_g3	4.6898	2.25305	9.21128e-05	0.031807	0.065	20.473	7.453	0.281	29.665	0
TR169174_c2_g3	6.65321	0.371757	9.27186e-05	0.0319093	0	7.509	4.027	0	14.528	0
TR137117_c0_g7	6.60803	0.334027	9.59106e-05	0.0328433	0	40.956	19.332	0	18.272	0
TR175869_c15_g15	6.8086	0.494968	9.63306e-05	0.0329048	0	8.52	20.3	0	55.384	0
TR173370_c5_g2	5.2244	1.46513	9.65691e-05	0.0329048	0.215	4.812	0.918	0.191	13.707	0
TR173123_c2_g1	8.28454	1.73744	9.70348e-05	0.0330089	0	7.539	0	0	4.271	0
TR141246_c0_g11	8.29614	1.7525	9.79356e-05	0.0332605	0	64.433	120.894	0	0	0
TR171894_c1_g1	6.5402	0.286756	9.94314e-05	0.0336576	0	0.541	1.234	0	0.72	0
TR173186_c0_g1	8.16929	1.63708	0.000102845	0.0346181	0	3.034	0	0	7.508	0
TR171067_c6_g1	3.15322	2.01018	0.000105874	0.0354583	0.448	1.992	1.815	0.271	2.82	0.315
TR13497_c0_g1	13.3924	6.7084	0.000105955	0.0354583	0	255.667	0.061	0	0	0
TR171083_c1_g1	6.51546	0.267901	0.000107105	0.035785	0	7.447	12.725	0	8.319	0
TR164691_c1_g7	8.32958	1.77547	0.000109127	0.0363429	0	27.032	10.655	0	0	0
TR144215_c1_g1	8.13838	1.60887	0.000110507	0.0367087	0	2.544	3.864	0	0	0
TR155819_c1_g4	11.0647	4.40135	0.00011244	0.037176	0	1.41	0	0	269.697	0
TR140818_c0_g5	6.89223	0.550283	0.00011253	0.037176	0	41.068	22.421	0	5.955	0
TR101379_c0_g1	4.33312	0.737381	0.000113304	0.0372523	0.886	9.94	19.464	0.885	15.279	0
TR170682_c1_g1	8.06275	1.55192	0.00011382	0.0373626	0	0	2.202	0	3.815	0
TR164336_c5_g6	7.78201	1.28358	0.00011447	0.0374565	0	19.349	2.631	0	0.467	0
TR172798_c2_g9	8.12832	1.59707	0.000116816	0.0379233	0	80.901	0	0	58.489	0
TR118603_c0_g1	8.07799	1.55314	0.000117527	0.0379636	0	16.734	0	0	13.93	0
TR174921_c0_g4	4.1028	1.99794	0.000119249	0.0383507	5.382	7.499	13.143	1.086	14.508	1.91
TR135890_c0_g3	8.11143	1.58042	0.000119884	0.0384388	0	157.256	91.57	0	0	0
TR176115_c3_g3	6.63785	0.362263	0.000119896	0.0384388	0	2.871	5.343	0	11.475	0
TR168725_c4_g1	7.66385	1.20243	0.000121817	0.0389337	0	0.225	0.184	0	3.602	0
TR309663_c0_g1	7.98055	1.47833	0.000123226	0.0392754	0	0	46.117	0	36.27	0
TR170471_c1_g5	6.54343	0.289232	0.000123267	0.0392754	0	1.389	3.334	0	1.532	0
TR161075_c0_g3	7.78923	3.26661	0.000123472	0.0392798	0	31.833	53.376	0	0	0.399
TR175304_c1_g7	3.86635	1.7657	0.000124108	0.0393431	0.728	2.482	2.885	0.995	3.581	5.841
TR117003_c0_g1	7.15203	0.771738	0.000124234	0.0393431	0	0.429	10.145	0	10.592	0
TR156897_c3_g11	8.37984	1.82011	0.000124243	0.0393431	0	49.17	13.897	0	0	0
TR23421_c0_g1	8.02668	1.50763	0.000125283	0.0396115	0	96.991	100.155	0	0	0
TR148859_c0_g2	5.38711	0.930503	0.000126862	0.039988	0.14	1.655	6.566	0	0.923	0
TR175474_c3_g19	5.36957	0.919657	0.000127607	0.0401616	0.429	1.471	9.574	0	15.999	0
TR168018_c0_g1	4.46633	0.982362	0.000128058	0.0402419	0	0.552	0.704	0	0.649	0.102
TR235671_c0_g1	8.00849	1.49004	0.000129335	0.0405197	0	58.569	47.738	0	0	0
TR117185_c0_g2	8.00355	1.48694	0.000129926	0.0406431	0	45.492	0	0	40.176	0
TR155784_c0_g9	7.10688	2.43916	0.000130892	0.0407988	0.634	81.248	0	0	50.595	0
TR168108_c1_g1	5.81401	2.65606	0.000131017	0.0407988	0.168	1.022	41.916	0	18.089	0.547
TR175105_c5_g1	6.70525	0.411174	0.000131611	0.0408635	0	20.544	45.056	0	11.515	0
TR175815_c16_g2	7.77898	1.28196	0.000131622	0.0408635	0	65.75	14.519	0	0.923	0
TR175954_c11_g22	3.93188	1.20161	0.000131842	0.0408706	1.185	25.663	20.208	2.393	49.459	2.105
TR141660_c0_g4	3.25348	2.43153	0.000135874	0.0419941	5.82	29.575	26.917	3.941	53.984	1.001
TR150608_c0_g9	3.8235	1.74986	0.000137526	0.0424411	1.595	29.953	5.669	1.538	25.932	0.918
TR173514_c5_g1	3.14265	4.17482	0.000137972	0.0424891	4.412	46.432	31.383	3.468	23.456	7.232
TR170028_c2_g3	6.89272	0.55669	0.000138201	0.0424891	0	2.472	0.479	0	4.17	0
TR138649_c0_g3	6.45196	0.221712	0.0001383	0.0424891	0	7.642	15.274	0	14.66	0
TR107175_c1_g1	7.03763	0.671862	0.000139344	0.0426827	0	0.991	0.102	0	1.644	0
TR148321_c0_g1	8.14835	1.62071	0.000139755	0.0427449	0	4.618	13.785	0	0	0
TR127420_c1_g4	4.48806	2.60553	0.000140106	0.0427887	4.048	128.334	206.938	2.745	11.221	8.66
TR152842_c0_g2	7.65214	1.19004	0.000140368	0.0428055	0	0.879	26.591	0	2.445	0
TR173169_c2_g8	4.01596	1.64183	0.0001411	0.0429018	1.119	9.715	17.812	0	20.555	2.605
TR160931_c0_g1	4.54997	3.79085	0.000141438	0.0429378	0.336	0.879	22.666	0.292	17.653	1.196
TR169409_c5_g20	7.98083	1.46559	0.000142166	0.0429722	0	129.815	0	0	98.766	0
TR175131_c1_g1	7.91994	1.41332	0.000142955	0.0431476	0	4.056	0	0	3.52	0
TR169174_c2_g8	4.44917	0.96878	0.000143979	0.0433929	0	11.34	10.502	0	14.376	1.687
TR164833_c2_g7	2.94239	2.94798	0.000144311	0.0434296	2.49	13.506	21.371	4.092	28.783	3.171
TR137963_c0_g2	6.40529	0.185373	0.000148783	0.0446451	0	18.042	12.317	0	12.448	0
TR164506_c0_g1	4.5405	1.04683	0.00014967	0.0448452	0	5.936	4.731	0	3.145	0.723
TR162382_c2_g2	7.23447	0.827958	0.000150038	0.0448452	0	7.539	0.235	0	7.031	0
TR35547_c0_g2	7.89652	1.39103	0.000150102	0.0448452	0	9.532	8.514	0	0	0
TR163098_c0_g3	6.41822	0.196677	0.000150339	0.0448507	0	0.552	0.704	0	1.025	0
TR146535_c2_g1	4.04971	1.2404	0.000151567	0.0451519	0.951	10.369	5.088	0.111	4.535	0
TR165639_c1_g6	8.24399	1.70809	0.000154056	0.0458271	0	4.689	19.464	0	0	0
TR22514_c0_g1	9.63955	3.01393	0.000154825	0.0459715	0	1.246	47.931	0	0	0
TR173404_c9_g5	8.14524	1.60747	0.000159869	0.0470688	0	199.376	56.975	0	0	0
TR175380_c8_g1	8.44623	1.89279	0.000160897	0.0472486	0	18.981	115.082	0	0	0
TR162281_c3_g13	2.96383	3.30026	0.000163417	0.0478521	4.608	54.074	45.882	4.393	55.049	11.061
TR164131_c5_g3	4.81858	1.11129	0.000164048	0.0479688	0	34.571	17.935	2.946	4.068	0
TR175121_c2_g1	7.82507	1.32852	0.00016465	0.0480274	0	7.386	6.984	0	0	0
TR148937_c0_g1	7.46693	2.76127	0.000165712	0.0482501	0	15.232	2.743	0.07	0	0
TR171064_c7_g10	5.94242	1.39208	0.000167204	0.0484124	0	1.195	56.832	1.005	37.416	0
TR154453_c0_g6	7.83443	1.33618	0.000167209	0.0484124	0	26.551	21.972	0	0	0
TR170941_c5_g7	7.8606	1.35902	0.000169272	0.0489409	0	2.207	0	0	1.431	0
TR169881_c0_g1	3.3258	3.91141	0.000169878	0.048991	3.106	23.436	25.694	1.508	11.576	6.583
TR142139_c0_g1	6.44072	0.213975	0.00017052	0.0490952	0	1.87	2.457	0	4.87	0
TR173086_c0_g18	6.55723	0.300754	0.000171007	0.0491669	0	3.402	10.369	0	4.85	0

## Sheet: 5h
Aaerophoba_P<0.05_edgeR
5h
id	logFC	logCPM	PValue	FDR	control2-E08983	MAMP6-E08986	MAMP9-E08988	control4-E08991	MAMP7-E08993	control3-E08998
TR199796_c0_g1	-9.44024	7.08459	3.61328e-18	4.10126e-13	85.67	0.236	0.061	138.4	0.094	93.894
TR170260_c3_g2	-8.84056	7.06846	5.0189e-16	3.7978e-11	109.155	0.172	0.172	54.939	0.115	30.634
TR174131_c4_g1	-9.05317	4.3616	1.05627e-14	5.99458e-10	13.622	0	0	9.334	0.031	17.613
TR167199_c6_g16	-8.17554	4.03807	1.51813e-13	5.74385e-09	68.158	0.279	0	85.681	0.251	59.081
TR174135_c6_g21	-7.63426	6.24615	2.101e-13	6.81355e-09	157.338	0.214	1.447	144.134	0.377	104.375
TR19844_c0_g1	-9.88107	3.00754	1.05569e-11	2.39652e-07	17.132	0	0	21.256	0	21.527
TR170657_c2_g2	-8.76519	3.5347	2.55097e-11	5.2219e-07	77.9	0.289	0	37.683	0	38.383
TR149061_c1_g1	-8.70801	3.50252	3.01345e-11	5.26218e-07	20.642	0	0.192	38.103	0	18.997
TR174454_c0_g1	-9.78393	2.91336	4.14686e-11	6.72414e-07	13.446	0	0	17.451	0	9.477
TR175904_c9_g25	-9.59722	2.73158	7.34368e-11	1.04193e-06	25.374	0	0	40.701	0	25.098
TR175904_c9_g62	-7.89297	2.70322	4.93677e-10	5.8984e-06	19.531	0	0.293	27.216	0	21.854
TR86763_c0_g1	-6.50719	3.92434	6.59699e-10	7.48792e-06	28.236	0.311	0	54.444	0.618	29.999
TR174896_c7_g6	-7.373	2.84812	7.95239e-10	8.32423e-06	5.705	0	0.081	3.568	0.021	9.115
TR174131_c4_g5	-7.05211	4.31374	8.06718e-10	8.32423e-06	15.465	0	0	8.17	0.178	15.744
TR174135_c6_g7	-8.99611	2.15265	1.41553e-09	1.36692e-05	15.391	0	0	16.395	0	10.649
TR174135_c6_g14	-7.38102	2.0617	1.44514e-09	1.36692e-05	68.575	0	0	78.89	0.712	72.878
TR143533_c0_g3	-6.0221	4.64493	1.79871e-09	1.6333e-05	5.843	0.139	0.111	3.277	0.01	7.714
TR173471_c2_g3	-5.40602	4.32051	2.39064e-09	2.05526e-05	42.321	2.101	1.154	64.694	1.047	30.528
TR19844_c0_g2	-8.90052	2.06042	2.53205e-09	2.05526e-05	6.779	0	0	6.262	0	9.82
TR169871_c0_g4	-9.19811	2.34621	3.44286e-09	2.52117e-05	1.797	0	0	4.937	0	2.31
TR138971_c2_g2	-8.77546	1.94219	3.68476e-09	2.61399e-05	72.511	0	0	64.446	0	61.329
TR173627_c6_g34	-5.88955	3.38922	5.14431e-09	3.53882e-05	138.622	2.455	0	124.172	3.267	93.55
TR174901_c0_g9	-8.62798	1.80271	7.28226e-09	4.72327e-05	44.544	0	0	43.46	0	43.945
TR301111_c0_g1	-8.90897	2.06813	8.18754e-09	5.16293e-05	11.641	0	0	4.689	0	11.927
TR174901_c0_g8	-8.75513	1.92252	1.00329e-08	6.15559e-05	54.406	0	0	29.706	0	46.237
TR171892_c11_g3	-8.56319	1.74123	1.38107e-08	8.03892e-05	3.964	0	0	2.878	0	5.131
TR154264_c1_g5	-8.65636	1.82806	2.08807e-08	0.000110235	28.597	0	0	37.144	0	61.065
TR173627_c6_g28	-7.04245	4.48339	2.23797e-08	0.000115133	141.771	0	0	63.218	1.34	38.039
TR170866_c5_g9	-6.04321	2.19728	2.41289e-08	0.000119076	50.869	1.64	0.971	52.719	0	48.15
TR170875_c1_g3	-6.78923	2.43706	3.42664e-08	0.000158751	13.974	0	0.668	25.19	0	23.846
TR72158_c0_g4	-4.59131	4.48858	7.09509e-08	0.000287617	35.459	1.49	2.833	55.769	2.408	80.15
TR173022_c1_g2	-8.87346	2.03694	7.40793e-08	0.000295031	10.918	0	0	7.319	0	6.047
TR173627_c6_g8	-8.62792	1.80124	8.02547e-08	0.000308926	68.038	0	0	24.673	0	69.343
TR175342_c2_g11	-8.2391	1.43961	9.32072e-08	0.000346868	16.002	0	0	34.826	0	28.086
TR104057_c0_g1	-6.60105	1.33239	1.13769e-07	0.000409946	63.269	0	0	114.794	1.382	51.236
TR175828_c4_g10	-8.20527	1.40726	1.20973e-07	0.000426402	20.42	0	0	18.195	0	32.212
TR169937_c8_g9	-5.22312	6.43048	1.39216e-07	0.000478839	58.379	7.687	3.4	260.857	3.905	136.138
TR159949_c5_g7	-8.30812	4.83579	1.81484e-07	0.000597081	2.593	0.279	0	40.442	0	34.469
TR47283_c0_g1	-8.17885	1.38228	1.98693e-07	0.000638723	5.066	0	0	4.603	0	10.191
TR72158_c0_g1	-4.26549	4.5038	2.18004e-07	0.000678937	34.7	2.219	3.349	52.191	2.596	78.238
TR136518_c0_g1	-8.01589	1.23407	2.21318e-07	0.000678937	2.093	0	0	1.811	0	3.165
TR173721_c2_g2	-8.17124	1.37908	2.60738e-07	0.000789203	3.797	0	0	7.567	0	3.05
TR173627_c6_g21	-7.91056	1.13871	3.09972e-07	0.000911331	30.236	0	0	31.722	0	39.626
TR139584_c0_g2	-7.89591	1.12634	4.25564e-07	0.00115009	5.112	0	0	10.024	0	7.476
TR166170_c4_g8	-7.26842	1.92718	4.67297e-07	0.00124801	1.778	0	0	10.326	0.073	15.877
TR173045_c5_g3	-8.0477	1.2617	4.91871e-07	0.00128344	10.483	0	0	6.09	0	16.511
TR167502_c4_g9	-4.61597	3.73753	5.02253e-07	0.00129564	28.689	0.976	2.125	51.393	0.607	65.349
TR174862_c9_g16	-6.8007	1.65491	6.63452e-07	0.00165506	48.016	0.804	0	29.189	0	15.022
TR165095_c0_g3	-7.73532	0.982354	7.04039e-07	0.00173722	29.504	0	0	23.649	0	19.244
TR85826_c1_g2	-8.73807	4.59269	7.84651e-07	0.00187499	5.39	0	1.7	971.956	1.602	581.505
TR148512_c0_g1	-5.18318	1.79949	8.37092e-07	0.00197946	3.788	0.118	0	3.438	0.073	2.601
TR222598_c0_g1	-13.1416	6.23723	8.54244e-07	0.00199581	0	0	0	151.636	0	102.26
TR172099_c0_g5	-7.77975	1.02076	8.61588e-07	0.00199581	3.352	0	0	5.616	0	6.77
TR213330_c0_g1	-7.69215	0.944325	9.21068e-07	0.00206921	11.066	0	0	9	0	6.171
TR150854_c0_g3	-9.31267	2.45826	1.0361e-06	0.00226159	2.982	0	0	79.397	0	22.259
TR168249_c4_g22	-7.6389	0.895489	1.16479e-06	0.00240514	17.975	0	0	24.856	0	28.492
TR164117_c2_g2	-7.69735	0.94882	1.16543e-06	0.00240514	9.557	0	0	20.825	0	11.398
TR137161_c0_g3	-7.60304	0.863974	1.19302e-06	0.00243989	23.726	0	0	40.744	0	36.144
TR172756_c2_g3	-3.81924	3.54575	1.24144e-06	0.00251624	23.152	1.404	1.073	19.165	0.995	17.657
TR164991_c0_g2	-5.23123	1.22883	1.27287e-06	0.00255712	16.827	0.504	0	12.406	0.482	18.089
TR173729_c7_g2	-7.25861	3.8678	1.40262e-06	0.00276877	0.722	0	0.101	25.47	0.157	24.437
TR121362_c0_g1	-12.1497	7.05267	1.45665e-06	0.00280233	0	0	0.273	840.584	0	551.268
TR173045_c6_g1	-7.53952	0.808159	1.54081e-06	0.00291484	2.611	0	0	2.274	0	3.323
TR141867_c2_g3	-6.61515	1.32274	1.71655e-06	0.00319406	14.021	0	0	12.094	0.377	48.106
TR174249_c3_g1	-5.53954	2.39808	1.9499e-06	0.00354118	19.29	0	1.589	16.61	0.147	35.923
TR155785_c5_g1	-7.58713	0.850317	2.08017e-06	0.0036969	35.209	0	0	19.671	0	26.085
TR166496_c3_g5	-5.27097	0.766433	2.0845e-06	0.0036969	13.132	0	0	17.774	0.764	18.371
TR124985_c0_g1	-8.52884	1.70705	2.34388e-06	0.00397077	2.232	0	0	24.047	0	23.467
TR156513_c1_g1	-11.9025	5.00331	2.64705e-06	0.0043647	0	0	0	51.124	0	24.727
TR246283_c0_g1	-11.5886	4.69074	2.88028e-06	0.0045724	0	0	0	330.305	0	258.77
TR170248_c3_g2	-11.5228	4.62547	3.08927e-06	0.0048034	0	0	0	34.029	0	29.84
TR173045_c5_g5	-7.56425	0.828701	3.17126e-06	0.00489734	3.908	0	0	1.638	0	4.461
TR164117_c3_g2	-6.15467	1.05892	3.2738e-06	0.0049906	1.852	0.461	0	0.841	0	2.028
TR121398_c1_g1	-3.90211	2.66606	3.29761e-06	0.0049906	53.582	3.045	5.434	75.074	4.889	61.841
TR167199_c6_g3	-7.38353	0.673822	3.33178e-06	0.00499151	10.446	0	0	10.66	0	6.33
TR174081_c4_g14	-8.31813	1.51026	3.37228e-06	0.00500354	4.158	0	0	45.864	0	43.187
TR170248_c3_g3	-11.4224	4.52593	3.40622e-06	0.00502107	0	0	0	31.064	0	26.217
TR223672_c1_g1	-11.3625	4.46632	3.51893e-06	0.00509438	0	0	0	90.089	0	84.92
TR101198_c1_g1	-11.2911	4.39563	3.80226e-06	0.00530271	0	0	0	46.683	0	40.604
TR175904_c9_g57	-7.37376	0.663792	3.82019e-06	0.00530271	5.76	0	0	7.825	0	9.415
TR173632_c3_g4	-6.46501	1.37305	3.90242e-06	0.00533668	1.074	0	0.091	2.436	0	4.082
TR164748_c7_g10	-11.2173	4.3223	4.02165e-06	0.0054668	0	0	0	101.741	0	92.668
TR170248_c3_g1	-11.1145	4.22078	4.51613e-06	0.0059605	0	0	0	27.238	0	22.488
TR170248_c14_g1	-10.9851	4.09321	5.44795e-06	0.00702693	0	0	0	133.193	0	73.821
TR175886_c15_g25	-10.2296	3.35131	6.12678e-06	0.00772689	68.149	0	0	2.414	0	0.864
TR171519_c2_g9	-5.97449	0.924285	6.46536e-06	0.0080643	17.91	0	0.769	16.459	0	12.148
TR174494_c1_g7	-4.49823	4.76955	6.51717e-06	0.00807235	110.748	6.422	0.971	222.205	13.192	133.775
TR168669_c3_g3	-5.72864	0.562203	6.59401e-06	0.00809138	2.093	0	0	2.544	0.084	2.786
TR166267_c2_g18	-6.00688	1.53788	6.70044e-06	0.00814478	11.233	0.225	0	32.552	0.105	4.267
TR175866_c3_g5	-5.74131	0.571946	7.38411e-06	0.0088557	7.788	0	0	15.64	0.272	9.054
TR171118_c2_g1	-6.13177	1.04523	7.41193e-06	0.0088557	3.797	0.172	0	8.494	0	4.311
TR174834_c6_g2	-10.4826	3.59671	8.24131e-06	0.00964361	0	0	0	311.647	0	200.447
TR163366_c9_g3	-6.02842	1.80576	8.46165e-06	0.00970141	9.659	0	0	144.479	2.638	76.395
TR98155_c0_g3	-7.21647	0.53062	8.76522e-06	0.00989947	21.123	0	0	16.901	0	12.968
TR292258_c0_g1	-7.22717	0.538068	8.93186e-06	0.0100377	6.075	0	0	8.041	0	10.155
TR172423_c5_g31	-7.20847	0.524012	9.32251e-06	0.0103363	15.752	0	0	25.492	0	13.717
TR152816_c1_g11	-7.46249	2.0876	9.33414e-06	0.0103363	0.676	0	0	54.11	0.23	35.87
TR144437_c0_g2	-7.17732	0.497478	1.05662e-05	0.0111565	5.566	0	0	4.57	0	3.799
TR136365_c0_g2	-7.64976	0.911714	1.1865e-05	0.0123553	4.788	0	0	6.446	0	0.917
TR164299_c0_g2	-4.66367	0.757336	1.2465e-05	0.0126999	36.413	0	2.499	62.032	2.565	34.548
TR173501_c4_g1	-7.33568	0.630612	1.35061e-05	0.0135067	24.022	0	0	7.685	0	17.878
TR62755_c0_g1	-5.67238	1.38874	1.37887e-05	0.0136689	1.472	0.075	0.132	6.403	0	3.209
TR171647_c8_g1	-9.93459	3.05774	1.45749e-05	0.0142971	0	0	0	30.224	0	35.385
TR153213_c2_g1	-7.63743	0.896985	1.48966e-05	0.0144657	8.742	0	0	2.49	0	5.977
TR163639_c2_g2	-9.29535	4.13098	1.71567e-05	0.016094	0	0.054	0	22.776	0	14.061
TR173980_c3_g22	-4.65491	1.75144	1.73133e-05	0.0161351	1.593	0.161	0	1.681	0.01	1.878
TR175118_c6_g2	-4.79439	0.967179	1.7456e-05	0.0161742	49.517	1.887	2.054	47.448	1.005	28.456
TR168601_c6_g1	-6.46539	1.35954	1.82948e-05	0.0166791	2.852	0.386	0	23.627	0	13.514
TR156141_c1_g3	-7.02008	1.67509	2.03285e-05	0.0182402	0.083	0	0	4.743	0.021	2.662
TR173045_c4_g1	-7.12804	0.453046	2.05154e-05	0.0183354	10.233	0	0	13.064	0	24.437
TR174408_c6_g1	-9.61216	2.74439	2.08324e-05	0.0185458	0	0	0	34.083	0	29.523
TR170175_c2_g11	-4.28999	1.75209	2.20994e-05	0.0194449	3.991	0.182	0.172	5.734	0	2.257
TR169927_c3_g11	-5.14585	0.895179	2.24935e-05	0.0196394	0.695	0.086	0	1.66	0	1.261
TR146059_c0_g1	-7.05466	0.393235	2.26629e-05	0.0197115	4.704	0	0	4.516	0	6.506
TR176037_c34_g4	-4.13058	1.99441	2.3266e-05	0.0200822	29.486	1.833	2.277	16.459	0.429	27.249
TR154992_c0_g2	-9.55914	2.69426	2.33607e-05	0.0200875	0	0	0	4.71	0	2.803
TR138516_c2_g1	-9.57464	2.71012	2.4744e-05	0.0208815	0	0	0	64.295	0	30.458
TR156855_c0_g8	-4.08127	1.79719	2.49543e-05	0.0209473	12.789	0.622	1.083	7.728	0.188	10.208
TR173395_c0_g1	-7.10129	0.431783	2.51529e-05	0.0209925	4.695	0	0	1.401	0	3.359
TR150667_c0_g4	-9.5235	2.66047	2.60741e-05	0.0213715	0	0	0	38.405	0	20.17
TR143533_c0_g4	-4.78244	0.937511	2.61719e-05	0.0213715	0.945	0.054	0	0.69	0.01	0.82
TR174521_c9_g4	-9.39985	2.53747	2.6587e-05	0.0214807	0	0	0	278.912	0	236.317
TR171545_c7_g6	-7.26204	0.562832	2.73246e-05	0.0217647	1.148	0	0	0.765	0	3.085
TR101065_c0_g2	-7.06288	0.403277	2.74758e-05	0.0218087	3.334	0	0	3.18	0	1.596
TR169604_c0_g4	-9.23636	2.37965	3.23749e-05	0.0250833	0	0	0	2.856	0	3.491
TR160281_c2_g21	-5.69851	0.667534	3.3156e-05	0.0255697	8.14	0.6	0	19.068	0	9.477
TR232543_c0_g1	-5.26842	3.00136	3.34623e-05	0.0256631	8.853	3.013	0	92.622	3.34	146.822
TR77914_c0_g2	-9.2103	2.35435	3.37027e-05	0.0257605	0	0	0	13.129	0	15.568
TR169672_c9_g11	-7.17547	0.49849	3.53112e-05	0.0268993	7.075	0	0	19.596	0	5.995
TR169756_c5_g1	-5.79734	7.1658	3.57219e-05	0.0270783	1.871	3.131	0.779	184.544	1.256	109.982
TR233636_c0_g1	-9.19015	2.33356	3.57848e-05	0.0270783	0	0	0	65.934	0	84.743
TR167159_c1_g1	-9.1282	2.27622	3.69466e-05	0.0274308	0	0	0	50.908	0	44.571
TR167900_c0_g1	-8.5826	3.42279	3.7191e-05	0.0275008	0	0.021	0	4.958	0	10.649
TR175978_c6_g23	-4.46551	0.978876	3.75027e-05	0.0276412	14.928	0	0	10.682	1.099	10.032
TR165710_c3_g13	-3.89639	3.08518	3.77793e-05	0.027755	19.188	0.247	1.245	4.538	0.188	8.851
TR153531_c0_g1	-9.10068	2.25057	3.82659e-05	0.0278573	0	0	0	36.411	0	25.151
TR165496_c0_g3	-7.57114	0.834366	3.95944e-05	0.0285344	1.371	0	0	19.262	0	15.074
TR167970_c3_g2	-8.36169	1.54266	3.979e-05	0.0285846	2.602	0	0	0.765	0	2.812
TR170370_c23_g3	-9.01455	2.16679	4.24588e-05	0.0299334	0	0	0	168.807	0	139.188
TR175495_c1_g4	-5.615	0.59417	4.31074e-05	0.0302966	1.815	0.021	0	0.442	0	1.781
TR165513_c1_g3	-4.63556	1.56584	4.38921e-05	0.0306583	18.049	0	2.965	21.859	0.293	30.784
TR166429_c1_g1	-9.0019	2.15699	4.46564e-05	0.0310313	0	0	0	41.347	0	26.834
TR84958_c0_g1	-8.97214	2.12656	4.48519e-05	0.0310421	0	0	0	32.962	0	30.722
TR172757_c4_g1	-7.1755	2.08914	4.52455e-05	0.0311248	0.102	0	0.081	6.704	0	5.192
TR175647_c1_g1	-5.98486	1.54597	4.54796e-05	0.0311681	1.037	0	0.364	24.479	0.126	14.501
TR114808_c0_g2	-7.76109	3.39077	4.62075e-05	0.0313391	0	0	0	113.414	1.026	196.33
TR171289_c11_g5	-6.99835	0.344441	4.63984e-05	0.0313479	24.642	0	0	21.504	0	42.491
TR167554_c2_g1	-7.3841	3.03736	4.6887e-05	0.031584	0.056	0.064	0	8.16	0	4.064
TR51318_c0_g1	-8.99635	2.15254	4.71433e-05	0.0316627	0	0	0	33.705	0	19.253
TR175764_c3_g1	-8.91776	2.07491	4.76999e-05	0.0317254	0	0	0	9.625	0	9.441
TR82075_c1_g1	-10.5431	8.441	5.15462e-05	0.0337219	1906.98	0	0.283	1.056	0.733	1.543
TR161424_c2_g1	-6.96511	0.320986	5.50311e-05	0.0357954	1.324	0	0	3.341	0	2.257
TR167199_c6_g11	-2.84782	4.99964	5.5931e-05	0.0361735	76.391	9.392	10.503	74.19	8.721	66.539
TR172590_c12_g6	-8.77628	1.94017	5.70461e-05	0.0367899	0	0	0	32.714	0	29.206
TR86508_c0_g1	-8.80074	1.96135	5.73754e-05	0.0368974	0	0	0	1.498	0	2.248
TR113854_c0_g2	-7.41677	0.69625	5.79843e-05	0.0371837	3.306	0	0	37.111	0	41.283
TR168768_c3_g2	-4.21419	1.25729	6.09219e-05	0.038443	1.204	0	0	1.531	4.638	1.199
TR174834_c6_g18	-4.44781	4.58407	6.16378e-05	0.0387601	1.213	0.322	0.729	20.038	0.649	18.812
TR174135_c6_g19	-8.7081	1.87462	6.25986e-05	0.0391474	0	0	0	81.423	0	74.579
TR173781_c8_g7	-3.86082	1.17936	6.30664e-05	0.0393316	9.826	2.755	0	15.802	2.314	14.105
TR159883_c0_g7	-5.46915	2.17762	6.57065e-05	0.0407542	4.427	0	3.703	21.148	0	21.254
TR168839_c3_g2	-8.9665	2.11465	6.87525e-05	0.0422968	0	0	0	25.492	0	75.249
TR164748_c7_g14	-8.67907	1.84456	7.02928e-05	0.0428956	0	0	0	24.479	0	38.471
TR165776_c4_g8	-4.43636	1.04671	7.07372e-05	0.0429306	43.442	1.48	3.299	25.977	1.12	30.537
TR164117_c2_g4	-6.92922	0.293865	7.09413e-05	0.0429306	19.262	0	0	14.939	0	6.277
TR166943_c5_g1	-5.54182	1.78196	7.17524e-05	0.0430913	0.75	0.161	0.121	2.889	0	6.18
TR7698_c1_g1	-8.60297	1.77524	7.23341e-05	0.043114	0	0	0	26.279	0	27.275
TR114070_c0_g3	-5.05178	3.931	7.27533e-05	0.0432349	1.25	1.04	1.204	60.814	0.45	29.267
TR155000_c0_g2	-8.58752	1.7616	7.44693e-05	0.0439036	0	0	0	4.894	0	5.192
TR175566_c1_g12	-7.00585	0.355256	7.46521e-05	0.0439036	41.71	0	0	15.252	0	16.529
TR169649_c3_g2	-7.00924	1.64593	7.85698e-05	0.0455449	0	0	0	12.676	0.084	14.792
TR129621_c0_g2	-3.87099	1.41471	7.87284e-05	0.0455449	37.2	1.501	5.019	40.119	3.937	60.58
TR158358_c2_g1	-6.98857	0.338887	7.88474e-05	0.0455449	1.574	0	0	6.413	0	5.051
TR246502_c0_g1	-8.53444	1.71	7.96737e-05	0.0457314	0	0	0	50.574	0	53.307
TR86508_c0_g2	-8.5748	1.74655	7.97746e-05	0.0457314	0	0	0	1.186	0	2.028
TR71417_c1_g1	-8.54226	1.72084	8.08899e-05	0.0461024	0	0	0	3.74	0	3.103
TR173840_c3_g3	-7.18459	1.80128	8.198e-05	0.0464448	0	0	0	3.837	0.042	10.464
TR164748_c7_g11	-7.59664	0.865024	8.20421e-05	0.0464448	20.901	0	0	2.458	0	1.913
TR165460_c4_g7	-6.81946	0.202891	8.30466e-05	0.0468965	21.707	0	0	14.508	0	12.201
TR172038_c4_g4	-8.5006	1.67821	8.37114e-05	0.047038	0	0	0	15.123	0	18.222
TR164899_c5_g8	-8.50319	1.68463	8.54663e-05	0.0477875	0	0	0	59.844	0	36.32
TR170983_c3_g1	-8.95375	2.11663	8.69409e-05	0.0482585	0	0	0	47.631	0	13.497
TR93363_c0_g1	-8.46517	1.6483	8.82539e-05	0.0488647	0	0	0	21.019	0	15.833
TR167361_c6_g1	-5.04056	1.73793	8.93188e-05	0.0493339	6.214	0.665	2.418	52.676	0	32.212
TR65598_c0_g1	-7.34876	0.6507	9.00366e-05	0.0496097	4.399	0	0	42.846	0	5.721
TR165661_c4_g3	-6.7426	0.140118	9.07657e-05	0.0497699	5.047	0	0	5.077	0	5.765
TR147720_c0_g1	-3.04465	3.56927	9.13487e-05	0.0498487	8.853	1.072	0.597	9.507	1.057	7.352
TR164432_c1_g2	13.1382	10.3317	3.91619e-23	8.89013e-18	0.278	2463.46	642.837	0.119	1744.91	0.176
TR171190_c4_g1	10.4316	5.85477	1.33149e-13	5.74385e-09	0.13	99.9	99.92	0	20.782	0
TR174492_c12_g1	12.0075	5.11355	4.7422e-13	1.34566e-08	0	7.29	32.096	0	31.828	0
TR118838_c1_g1	12.7151	5.81543	7.72921e-13	1.94956e-08	0	6.497	59.618	0	18.259	0
TR165470_c1_g1	10.1318	3.27356	2.76036e-11	5.2219e-07	0	5.275	3.966	0	4.607	0
TR175111_c5_g9	6.20011	4.35859	5.13783e-11	7.77559e-07	0.417	17.036	27.198	0.474	15.024	0.185
TR174665_c3_g2	9.78723	2.94157	1.09268e-10	1.45912e-06	0	132.203	132.684	0	130.264	0
TR161075_c0_g3	9.95339	3.10079	1.16933e-10	1.47473e-06	0	23.233	36.872	0	17.317	0
TR13528_c0_g1	9.25482	2.43604	2.53502e-09	2.05526e-05	0	22.89	18.092	0	23.557	0
TR86258_c0_g1	9.72288	2.8818	3.17481e-09	2.44561e-05	0	2.702	3.612	0	7.067	0
TR156897_c3_g16	9.50381	2.67	3.23194e-09	2.44561e-05	0	260.954	298.586	0	152.041	0
TR173724_c3_g1	9.16337	2.34976	7.15307e-09	4.72327e-05	0	14.731	8.661	0	9.234	0
TR168472_c0_g14	8.99744	2.19516	1.04832e-08	6.26261e-05	0	21.196	14.237	0	17.296	0
TR224075_c0_g1	11.2879	4.40509	1.58134e-08	8.97452e-05	0	3.034	21.158	0	90.573	0
TR175997_c37_g22	5.83122	4.1209	1.66504e-08	9.21902e-05	2.361	187.9	170.78	1.326	373.526	7.687
TR152954_c2_g1	10.357	3.4936	1.84256e-08	9.95904e-05	0	40.43	2.955	0	40.308	0
TR148712_c0_g2	8.7911	2.00329	2.28228e-08	0.000115133	0	6.508	9.521	0	6.795	0
TR13528_c0_g2	8.78611	1.99903	2.71153e-08	0.000130967	0	5.639	4.31	0	4.628	0
TR169274_c2_g8	8.817	2.02736	2.82693e-08	0.000133696	0	11.364	5.596	0	8.868	0
TR174241_c4_g11	6.18126	2.52213	3.66267e-08	0.000166293	0	26.739	34.271	0.884	43.659	0
TR163440_c6_g4	9.23579	2.41969	3.82119e-08	0.000168202	0	27.307	38.096	0	33.786	0
TR157594_c1_g10	6.03918	2.39894	3.85292e-08	0.000168202	0.083	2.98	4.037	0.075	4.429	0
TR156897_c3_g11	8.93178	2.1326	4.62105e-08	0.000197929	0	41.212	25.165	0	16.375	0
TR173534_c5_g8	5.78365	3.60565	5.66335e-08	0.000238081	0.093	7.591	4.432	0.216	14.469	0.22
TR164691_c1_g7	9.09465	2.28452	6.35874e-08	0.000262454	0	32.582	12.729	0	10.836	0
TR176058_c52_g8	8.519	1.75426	8.02899e-08	0.000308926	0	115.982	123.921	0	149.203	0
TR173724_c3_g3	8.61581	1.84205	8.86492e-08	0.000335404	0	9.939	7.265	0	5.287	0
TR176105_c51_g7	8.54243	1.77569	1.11368e-07	0.000407768	0	24.68	15.238	0	18.06	0
TR153121_c1_g2	8.92776	2.13276	1.22092e-07	0.000426402	0	38.092	33.725	0	106.257	0
TR151836_c0_g1	8.82049	2.03073	1.45329e-07	0.000492406	0	8.084	1.528	0	3.204	0
TR145863_c0_g1	6.85167	2.42166	1.6597e-07	0.000554071	0	3.045	11.252	0	9.203	0.212
TR173704_c2_g11	8.34933	1.60101	1.99768e-07	0.000638723	0	10.914	15.532	0	12.93	0
TR171925_c0_g2	10.2239	3.35953	2.20311e-07	0.000678937	0	17.25	11.049	0	0.387	0
TR172921_c2_g2	6.21755	1.83227	2.93911e-07	0.000877904	0	2.134	2.59	0	2.094	0.273
TR171467_c1_g1	6.49773	2.03282	3.13131e-07	0.000911331	0	5.06	2.267	0.722	3.612	0
TR174870_c6_g14	8.34967	1.60228	3.21267e-07	0.000923174	0	34.79	8.833	0	21.735	0
TR171925_c0_g1	9.77733	5.1776	3.32154e-07	0.000942528	0	60.757	42.73	0.086	0.23	0
TR173124_c1_g2	6.27607	1.83201	3.85795e-07	0.00108123	0	3.892	2.752	0.172	4.198	0
TR93793_c0_g2	8.70774	1.92567	4.17983e-07	0.00115009	0	258.96	73.379	0	100.949	0
TR144323_c0_g1	5.63964	3.83617	4.22128e-07	0.00115009	0.083	2.798	10.908	0.356	17.474	0.22
TR160533_c0_g3	8.28625	1.54325	4.79562e-07	0.00126588	0	24.273	25.964	0	13.673	0
TR167199_c6_g19	4.40412	2.97889	5.21465e-07	0.00133009	2.158	31.971	41.749	1.25	24.782	1.102
TR157594_c1_g16	5.5954	2.0382	5.90371e-07	0.00148911	0.083	2.412	3.552	0	2.858	0.115
TR163730_c0_g8	8.10579	1.38888	7.78127e-07	0.00187499	0	12.587	8.702	0	31.514	0
TR165621_c8_g1	13.717	6.81288	7.81138e-07	0.00187499	0	137.821	271.104	0	0	0
TR128553_c3_g1	13.5857	6.68275	8.77392e-07	0.00201189	0	0	97.916	0	108.602	0
TR174280_c6_g4	8.16405	1.43695	9.20072e-07	0.00206921	0	6.754	4.432	0	7.967	0
TR171647_c5_g11	13.7333	6.82899	9.29737e-07	0.00206921	0	62.387	335.792	0	0.021	0
TR168150_c2_g1	13.2984	6.39631	1.02677e-06	0.00226159	0	0	35.445	0	30.393	0
TR173078_c1_g5	4.46077	2.76833	1.05069e-06	0.00227158	0.963	3.849	7.194	0.162	5.905	0.353
TR165621_c9_g1	13.6496	6.74559	1.07121e-06	0.00229411	0	476.117	691.152	0	0	0
TR167324_c0_g2	8.42155	1.66557	1.09293e-06	0.00231875	0	4.503	1.528	0	1.686	0
TR172145_c5_g2	8.14162	1.41551	1.12304e-06	0.00236057	0	1.78	1.174	0	0.995	0
TR99505_c0_g2	11.1488	4.26655	1.28834e-06	0.00256549	0	1.426	557.042	0	711.424	0
TR150148_c0_g1	8.02613	1.313	1.44188e-06	0.00279773	0	1.083	0.901	0	0.503	0
TR162674_c6_g5	7.99205	1.28364	1.44194e-06	0.00279773	0	13.702	19.397	0	19.191	0
TR76771_c0_g1	8.02138	1.31001	1.51147e-06	0.00288336	0	9.145	17.94	0	16.657	0
TR166169_c3_g3	5.44352	1.89304	1.61019e-06	0.00302091	0	10.378	10.877	0.248	6.167	0.353
TR168150_c2_g2	12.4666	5.56928	1.93038e-06	0.00353608	0	0	28.372	0	28.425	0
TR160928_c0_g1	8.00177	1.29898	1.93152e-06	0.00353608	0	1.951	2.439	0	6.994	0
TR168937_c0_g1	8.00493	1.28952	2.0593e-06	0.0036969	0	2.584	8.206	0	1.173	0
TR163730_c0_g3	6.14395	1.77402	2.11917e-06	0.00372924	0	24.455	15.107	0	39.617	1.675
TR99505_c0_g1	8.83148	4.24597	2.1907e-06	0.00382546	0	5.789	1211.95	3.977	1258.21	0
TR175997_c37_g24	10.495	3.62957	2.24398e-06	0.00388859	0	150.633	0.931	0	292.177	0
TR171269_c0_g1	4.93179	3.62156	2.28287e-06	0.00392602	0.398	9.595	12.618	0.108	1.686	0.247
TR48943_c0_g2	7.57951	0.927049	2.32561e-06	0.00396944	0	14.141	28.443	0	12.49	0
TR52197_c0_g1	9.42148	2.59122	2.43225e-06	0.00408996	0	17.057	0.718	0	1.958	0
TR106434_c0_g2	9.03912	2.23236	2.6183e-06	0.0043647	0	9.231	255.421	0	193.218	0
TR175053_c3_g16	7.88799	1.1937	2.65332e-06	0.0043647	0	48.138	9.582	0	25.085	0
TR168813_c2_g1	4.35966	2.28424	2.69154e-06	0.00439573	0.565	12.19	9.653	0.517	13.705	0.714
TR141261_c0_g3	6.60407	2.97372	2.79922e-06	0.00453894	0	197.559	267.937	2.177	17.474	2.266
TR171723_c1_g28	8.88452	2.10044	2.82574e-06	0.00454944	0	0.44	0.314	0	3.005	0
TR151802_c0_g2	7.27513	3.54412	2.86331e-06	0.0045724	0	34.962	4.108	0.216	2.513	0
TR173479_c1_g6	7.76749	1.08901	2.9153e-06	0.00459585	0	26.224	21.34	0	21.212	0
TR124825_c0_g5	9.06079	2.246	3.04644e-06	0.00476947	0	10.946	26.915	0	0.701	0
TR172646_c4_g9	7.56241	0.915768	3.27845e-06	0.0049906	0	4.76	13.498	0	13.276	0
TR73139_c0_g3	7.92075	1.22058	3.34218e-06	0.00499151	0	5.2	13.134	0	6.533	0
TR170869_c5_g1	5.21743	1.69941	3.49007e-06	0.00509438	0.296	8.448	11.191	0	9.527	0.379
TR144117_c0_g2	11.7225	4.83203	3.52327e-06	0.00509438	0	0	35.657	0	33.398	0
TR165470_c0_g1	7.98339	1.27705	3.55191e-06	0.00510328	0	11.043	4.27	0	7.214	0
TR173251_c8_g1	8.92939	2.14247	3.61284e-06	0.00515818	0	1.169	1.154	0	11.035	0
TR168740_c1_g2	5.12019	1.56616	3.7653e-06	0.00530271	0.083	0.761	2.024	0.032	0.984	0
TR168937_c0_g3	7.90097	1.19799	3.77298e-06	0.00530271	0	2.788	7.822	0	1.057	0
TR175406_c6_g2	7.75969	1.08323	3.8376e-06	0.00530271	0	17.25	13.883	0	22.74	0
TR162895_c0_g3	6.13778	2.48471	3.85422e-06	0.00530271	0.259	18.076	2.165	0.237	17.652	0
TR176019_c6_g13	7.86914	1.17905	4.07537e-06	0.00547647	0	24.359	25.215	0	55.908	0
TR154453_c0_g6	7.71551	1.04413	4.07702e-06	0.00547647	0	14.27	15.218	0	10.564	0
TR166027_c9_g4	4.70379	2.57175	4.35365e-06	0.0058073	1.371	29.708	12.436	0.302	13.37	0.414
TR156897_c3_g22	7.38703	0.767795	4.37447e-06	0.0058073	0	12.865	6.567	0	6.418	0
TR176105_c52_g28	4.0916	2.40146	4.78435e-06	0.00627801	2.88	24.434	28.706	2.468	26.813	2.257
TR165144_c0_g4	11.2705	4.38666	5.03469e-06	0.0065588	0	20.703	0	0	13.673	0
TR35809_c0_g2	7.79116	1.11133	5.05612e-06	0.0065588	0	22.986	27.573	0	53.573	0
TR124620_c0_g2	9.59597	2.7621	5.59842e-06	0.00718021	0	160.668	2.823	0	132.431	0
TR112111_c0_g1	7.65064	0.989655	6.00307e-06	0.00765594	0	55.354	31.246	0	52.265	0
TR176019_c6_g18	7.95332	1.25986	6.11463e-06	0.00772689	0	8.009	9.653	0	42.046	0
TR173868_c3_g2	8.80092	2.00851	6.39016e-06	0.00801453	0	4.889	0.779	0	0.408	0
TR165218_c1_g9	7.37731	0.760944	6.54294e-06	0.00807235	0	3.667	10.655	0	9.224	0
TR165618_c5_g2	5.15987	1.64208	6.70928e-06	0.00814478	0	4.406	3.511	0.151	5.046	0.22
TR169694_c3_g5	10.9217	4.04535	6.92422e-06	0.008361	0	14.709	0	0	20.123	0
TR58530_c0_g1	7.30199	0.695953	7.78244e-06	0.0092497	0	13.755	18.992	0	7.36	0
TR166871_c4_g1	3.97197	3.62566	7.91284e-06	0.0093557	2.556	8.995	12.314	0.41	29.87	0.741
TR159070_c1_g1	10.4677	3.59745	8.17468e-06	0.0096152	0	35.187	0.293	0	1.309	0
TR163052_c2_g2	10.7736	3.89479	8.30301e-06	0.00966598	0	20.778	18.153	0	0	0
TR149990_c0_g3	7.46639	0.829348	8.35237e-06	0.00967383	0	46.734	70.688	0	21.787	0
TR175869_c15_g1	3.91029	2.99388	8.45231e-06	0.00970141	0.602	10.625	13.933	3.201	9.287	2.089
TR166645_c4_g19	10.4326	3.56185	8.51142e-06	0.00970943	0	34.222	19.63	0	0.042	0
TR166267_c2_g1	7.58866	0.935949	8.73765e-06	0.00989947	0	9.381	9.481	0	5.381	0
TR119847_c0_g1	7.48728	0.855271	9.2921e-06	0.0103363	0	3.763	1.002	0	3.539	0
TR170108_c0_g4	7.94652	1.25174	9.51711e-06	0.0104878	0	5.093	2.256	0	5.549	0
TR116709_c0_g1	10.6926	3.8209	9.57157e-06	0.0104968	0	0	12.557	0	18.311	0
TR166816_c0_g1	7.53109	0.888125	9.62162e-06	0.010501	0	40.805	52.798	0	50.506	0
TR106596_c0_g1	10.5887	3.71891	9.9178e-06	0.0107062	0	0	17.95	0	19.631	0
TR175664_c4_g2	5.58971	1.28249	9.94164e-06	0.0107062	0	15.481	14.743	0	25.064	0.987
TR119987_c0_g1	7.65688	0.996049	9.95118e-06	0.0107062	0	1.705	11.292	0	9.224	0
TR127420_c1_g4	4.62146	3.00904	1.01101e-05	0.0108259	1.547	100.425	168.341	1.811	220.02	13.858
TR172239_c1_g11	5.24629	1.773	1.03382e-05	0.0110164	0	20.22	14.996	0	22.133	1.507
TR171108_c0_g5	8.04503	4.39387	1.03851e-05	0.0110164	0.213	72.636	61.369	0	0.178	0.273
TR169409_c5_g6	8.26004	1.51341	1.13182e-05	0.0118951	0	83.196	42.68	0	5.172	0
TR291661_c0_g1	10.4359	3.57031	1.15208e-05	0.0120523	0	0	20.571	0	22.039	0
TR164576_c2_g7	10.3655	3.50112	1.20343e-05	0.0124745	0	0	48.69	0	42.748	0
TR170961_c3_g5	10.6625	3.79363	1.21336e-05	0.0125203	0	16.039	0	0	28.75	0
TR174603_c1_g1	3.72026	6.58254	1.23267e-05	0.0126619	12.104	101.948	53.79	10.154	203.007	8.657
TR175633_c0_g1	8.34515	1.58823	1.24755e-05	0.0126999	0	2.434	2.661	0	0.094	0
TR165621_c9_g10	10.7895	3.90947	1.25356e-05	0.012704	0	207.326	655.242	0	0	0
TR170471_c1_g5	7.1059	0.538436	1.26235e-05	0.0127362	0	2.369	3.916	0	1.759	0
TR167368_c0_g1	7.29975	0.692487	1.31596e-05	0.0132184	0	1.19	1.518	0	0.366	0
TR163098_c0_g3	7.16984	0.58954	1.36303e-05	0.0135711	0	1.651	1.032	0	0.607	0
TR174600_c1_g4	7.45513	0.825339	1.39319e-05	0.0137508	0	3.849	2.853	0	3.528	0
TR22514_c0_g1	8.38474	1.6216	1.46114e-05	0.0142971	0	1.865	15.906	0	0.869	0
TR163366_c7_g2	7.34413	0.737833	1.49111e-05	0.0144657	0	14.281	29.293	0	70.314	0
TR167149_c6_g4	7.11534	0.54526	1.51472e-05	0.0146322	0	17.54	19.589	0	9.653	0
TR127548_c0_g1	8.83388	2.04735	1.52476e-05	0.0146667	0	8.019	0.111	0	5.601	0
TR172735_c15_g5	7.01891	0.470428	1.53605e-05	0.014713	0	3.42	3.238	0	2.795	0
TR173724_c3_g2	3.40934	4.09793	1.56116e-05	0.0148907	1.537	10.378	6.405	0.808	8.376	1.067
TR172674_c2_g5	10.0708	3.21516	1.64055e-05	0.0155825	0	0	29.263	0	20.5	0
TR173534_c5_g13	7.2882	0.684756	1.6551e-05	0.0156552	0	4.524	1.842	0	1.204	0
TR72158_c0_g3	3.64749	3.66832	1.66344e-05	0.0156688	3.121	26.363	49.52	1.886	14.72	2.318
TR170129_c1_g3	9.99648	3.14737	1.73427e-05	0.0161351	0	6.84	0	0	8.721	0
TR171217_c3_g17	7.10788	0.540269	1.76691e-05	0.0163051	0	12.254	6.213	0	5.591	0
TR154264_c1_g2	7.4231	0.797207	1.80261e-05	0.0165672	0	20.649	24.224	0	14.406	0
TR136199_c0_g1	7.10714	0.54187	1.82671e-05	0.0166791	0	4.942	11.454	0	12.689	0
TR171108_c0_g21	3.54033	3.42571	1.97781e-05	0.0179593	2.889	36.645	30.355	2.921	16.322	1.472
TR169690_c2_g1	8.03964	1.31416	2.00156e-05	0.0180699	0	1.951	13.528	0	0.995	0
TR167149_c6_g3	7.38615	0.766612	2.00591e-05	0.0180699	0	73.58	72.307	0	55.301	0
TR169721_c1_g6	4.6952	1.20081	2.13667e-05	0.0189471	0.176	1.79	1.336	0.151	1.068	0
TR174358_c3_g5	7.04587	0.489603	2.19913e-05	0.0194251	0	19.491	23.708	0	11.6	0
TR125299_c0_g5	7.33251	0.722969	2.24471e-05	0.0196394	0	35.519	37.216	0	31.367	0
TR169387_c2_g4	7.16076	4.37597	2.29493e-05	0.0198845	0.213	0.129	77.406	0.377	49.982	0.273
TR188294_c0_g1	7.38459	0.758944	2.371e-05	0.0201942	0	5.661	8.874	0	1.277	0
TR174600_c1_g1	7.3246	0.716759	2.37143e-05	0.0201942	0	24.83	36.174	0	34.267	0
TR175474_c3_g14	9.76317	2.9134	2.37516e-05	0.0201942	0	19.395	15.684	0	0	0
TR175821_c3_g17	5.99488	4.01968	2.43446e-05	0.0206211	2.306	2.82	135.082	1.617	273.855	1.983
TR148859_c0_g2	7.04573	0.489359	2.50065e-05	0.0209473	0	1.662	3.602	0	1.309	0
TR165420_c2_g1	6.00383	5.63858	2.56823e-05	0.0213514	2.074	1.244	45.432	2.587	54.652	1.322
TR172239_c1_g21	7.33728	0.727546	2.5771e-05	0.0213514	0	34.126	17.201	0	27.431	0
TR173221_c0_g3	9.64527	2.79957	2.60536e-05	0.0213715	0	2.487	4.584	0	0	0
TR171805_c3_g1	6.98283	0.44034	2.60897e-05	0.0213715	0	14.538	22.655	0	8.899	0
TR170734_c2_g1	8.94519	2.13624	2.64935e-05	0.0214807	0	6.904	16.857	0	0.105	0
TR175944_c7_g16	4.0666	2.50394	2.65894e-05	0.0214807	1.093	3.967	16.594	1.024	8.418	0.238
TR174968_c5_g19	7.35651	0.742775	2.68076e-05	0.0215378	0	38.017	20.682	0	23.787	0
TR169649_c3_g6	8.58602	1.8162	2.68774e-05	0.0215378	0	0.193	17.424	0	11.904	0
TR173433_c4_g18	6.95523	0.420742	2.69448e-05	0.0215378	0	23.844	34.838	0	44.548	0
TR126779_c0_g4	6.93973	0.408296	2.84309e-05	0.0224882	0	6.819	10.422	0	9.601	0
TR175469_c4_g8	4.85517	1.33609	2.92094e-05	0.0230237	1.315	15.824	36.548	1.498	53.123	0
TR158277_c7_g3	3.58382	4.75398	2.96198e-05	0.0232664	14.65	151.48	81.201	6.823	67.781	4.055
TR170961_c3_g2	9.71581	2.88093	3.02224e-05	0.0236439	0	14.216	0	0	36.633	0
TR229745_c0_g1	9.75437	2.9073	3.03087e-05	0.0236439	0	0	93.535	0	32.288	0
TR33294_c0_g1	9.47549	2.64571	3.1007e-05	0.0241058	0	0	22.625	0	17.264	0
TR172407_c3_g4	4.58294	1.57077	3.32279e-05	0.0255697	0.528	0.697	1.781	0.043	2.22	0
TR166777_c13_g2	4.09989	3.68899	3.60524e-05	0.0271903	1.454	7.087	11.94	0.119	7.685	0.238
TR139048_c0_g1	7.49091	0.866678	3.62927e-05	0.0272808	0	9.692	3.349	0	24.698	0
TR165478_c1_g1	9.32622	2.49564	3.6554e-05	0.0273865	0	22	25.266	0	0	0
TR203608_c0_g5	9.64759	2.81514	3.67004e-05	0.0274058	0	0	18.911	0	50.705	0
TR154740_c0_g1	9.63891	2.79222	3.69756e-05	0.0274308	0	10.325	34.291	0	0	0
TR175216_c1_g4	4.4385	1.89819	3.794e-05	0.0277831	0	12.501	12.193	0.323	9.15	1.314
TR170442_c1_g1	9.29031	2.46189	3.82867e-05	0.0278573	0	2.273	2.297	0	0	0
TR174775_c4_g11	6.21826	1.7794	3.85623e-05	0.0279682	0	12.362	2.489	0.463	29.776	0
TR169918_c3_g1	9.27421	2.45494	3.92586e-05	0.0283825	0	0	29.505	0	21.327	0
TR23421_c0_g1	9.33956	2.5074	3.99511e-05	0.0286097	0	166.168	275.091	0	0	0
TR172251_c3_g2	5.40437	1.06653	4.02867e-05	0.0287594	0	1.362	0.607	0.086	0.649	0
TR160978_c0_g1	4.70905	2.03468	4.09468e-05	0.029139	0.556	1.576	3.349	0	2.544	0
TR171170_c1_g11	5.27874	0.960591	4.15404e-05	0.029469	0	7.087	4.796	0.259	3.13	0
TR128553_c4_g1	9.20785	2.39366	4.19202e-05	0.0296458	0	0	94.011	0	99.022	0
TR174135_c6_g9	8.1049	1.39319	4.36275e-05	0.0305676	0	9.445	0.283	0	12.459	0
TR135890_c0_g3	9.24507	2.41978	4.46995e-05	0.0310313	0	334.469	168.705	0	0	0
TR106343_c0_g1	3.15127	4.55137	4.50979e-05	0.0311176	3.51	41.405	35.465	3.169	17.704	4.663
TR170412_c0_g1	9.23113	2.40469	4.5583e-05	0.0311681	0	2.755	4.27	0	0	0
TR171519_c2_g10	9.10647	2.30125	4.57251e-05	0.0311714	0	86.649	0	0	75.549	0
TR175189_c3_g4	9.13516	2.32679	4.62473e-05	0.0313391	0	0	6.496	0	6.533	0
TR140891_c0_g4	9.37748	2.54269	4.7635e-05	0.0317254	0	46.005	134.98	0	0	0
TR150769_c0_g1	8.2106	1.48405	4.77759e-05	0.0317254	0	0.343	15.896	0	22.248	0
TR148937_c0_g1	9.60743	2.76516	4.77956e-05	0.0317254	0	14.795	3.794	0	0	0
TR167574_c5_g7	6.31127	3.19449	4.80218e-05	0.0317826	0	20.22	6.496	1.929	248.435	1.164
TR156852_c0_g5	8.4295	1.6639	4.88616e-05	0.0322444	0	30.051	18.314	0	0.335	0
TR138979_c0_g1	3.85893	2.56317	4.93624e-05	0.0324805	0.519	8.159	6.273	0.108	4.429	0.82
TR174786_c1_g2	5.7002	2.0844	5.06192e-05	0.0332112	0.176	2.434	2.955	0.097	9.402	0
TR72158_c0_g5	3.28898	3.6747	5.2901e-05	0.0345088	2.51	23.597	47.031	3.169	15.024	3.2
TR167945_c4_g2	5.33162	1.01445	5.5195e-05	0.0357995	1.167	36.763	11.839	0	22.635	0
TR174135_c6_g1	8.65818	1.87066	5.89363e-05	0.0376877	0	46.476	60.579	0	0.335	0
TR155727_c2_g3	8.90842	2.11627	5.91997e-05	0.0377073	0	77.643	0	0	95.86	0
TR168661_c2_g1	7.89282	1.2063	5.92992e-05	0.0377073	0	12.265	0.374	0	13.129	0
TR129380_c0_g4	6.8803	0.358523	6.04706e-05	0.0383448	0	20.016	30.416	0	13.433	0
TR112411_c0_g2	6.82945	0.322258	6.09641e-05	0.038443	0	3.141	1.953	0	1.832	0
TR174427_c4_g4	8.89866	2.10665	6.24399e-05	0.0391474	0	44.343	0	0	27.745	0
TR171067_c6_g1	3.3962	2.33031	6.41763e-05	0.0399141	0.407	4.01	2.762	0.431	1.958	0.388
TR163318_c2_g1	6.79258	0.295302	6.70225e-05	0.0414571	0	2.348	1.69	0	2.303	0
TR175639_c12_g1	3.34398	2.84211	6.86884e-05	0.0422968	1.509	6.851	19.62	1.153	12.941	1.375
TR109625_c0_g4	9.12323	2.30181	6.9433e-05	0.0425999	0	59.288	190.237	0	0	0
TR161075_c0_g1	9.79595	2.94348	7.02766e-05	0.0428956	0	0	117.324	0	11.161	0
TR114686_c0_g1	7.28067	0.68045	7.09224e-05	0.0429306	0	3.967	41.799	0	32.927	0
TR175052_c4_g2	6.43247	1.96457	7.12713e-05	0.0429306	0	0.086	2.54	2.145	2.031	0
TR160205_c0_g3	6.19021	1.75588	7.12957e-05	0.0429306	0	4.942	5.272	0.55	41.209	0
TR153304_c1_g6	6.75261	0.264704	7.21291e-05	0.043114	0	4.707	4.928	0	7.308	0
TR118603_c0_g1	8.73047	1.95302	7.23599e-05	0.043114	0	22.59	0	0	17.086	0
TR167888_c1_g7	6.87873	0.364217	7.33101e-05	0.043452	0	0.858	3.865	0	2.45	0
TR174804_c3_g18	6.76177	0.27018	7.4614e-05	0.0439036	0	7.001	4.189	0	4.125	0
TR252438_c0_g1	7.07613	0.525933	7.52818e-05	0.0441595	0	1.726	1.032	0	4.847	0
TR163488_c1_g1	7.03952	0.479329	7.55739e-05	0.0442166	0	0.986	1.72	0	0.262	0
TR172515_c0_g3	8.71557	1.93655	7.65557e-05	0.0446759	0	0	3.147	0	2.398	0
TR170866_c5_g11	3.44691	3.00073	7.70877e-05	0.0448709	5.473	23.233	55.358	5.077	70.042	5.536
TR174917_c0_g1	8.75313	1.97551	7.92712e-05	0.0456735	0	0	2.904	0	3.874	0
TR167178_c0_g1	8.75163	1.95591	8.03037e-05	0.0459188	0	1.876	3.744	0	0	0
TR175118_c6_g4	5.26879	0.952553	8.1031e-05	0.0461024	0	69.87	18.476	2.641	52.495	0
TR165563_c2_g5	6.67955	0.208407	8.34785e-05	0.0470234	0	1.619	1.538	0	1.361	0
TR291641_c0_g1	8.84994	2.05001	8.48679e-05	0.04757	0	27.8	11.687	0	0	0
TR173514_c5_g1	3.31157	5.06434	8.65887e-05	0.0482585	3.806	82.403	54.103	5.864	43.47	10.411
TR173704_c2_g20	3.81181	2.68008	8.69465e-05	0.0482585	0.102	6.529	5.676	0.248	3.277	0.873
TR174603_c0_g1	3.31173	3.84373	9.06477e-05	0.0497699	5.658	42.574	28.807	6.974	84.679	3.623
TR174543_c7_g1	9.12081	2.30261	9.11987e-05	0.0498487	0	0	5.555	0	0.859	0
