# Supplementary material for: Differential expression of immune receptors in two marine sponges upon exposure to microbial-associated molecular patterns
Source: Sci Rep. 2018 Oct 31;8:16081. doi: 10.1038/s41598-018-34330-w (PMC6208332; doi:10.1038/s41598-018-34330-w)
Supplement: Supplementary file 5 — Table S4 [file 41598_2018_34330_MOESM5_ESM.xlsx]

## Sheet: 1h
#Differential expression of immune receptors in two marine sponges upon exposure to microbial-associated molecular patterns
#Lucía Pita, Marc P. Hoeppner, Marta Ribes and Ute Hentschel
#DEGs in D.avara as calculated in edgeR, FDR < 0.05
#1h
id	logFC	logCPM	PValue	FDR	control1-E08999	control2-E09001	MAMP7-E09005	control3-E09008	MAMP9-E09015
TR286444_c0_g1	-14.9889	8.79083	5.41494e-09	0.000234305	98.153	582.941	0	82.246	0
TR160312_c1_g2	-14.8792	8.68114	7.47531e-09	0.00024237	231.101	2544.54	0	860.94	0
TR5619_c0_g1	-14.9126	8.71452	2.30874e-08	0.000428142	19.181	405.647	0	238.587	0
TR261782_c0_g1	-12.9588	6.76406	2.50267e-08	0.000433164	76.777	299.227	0	82.741	0
TR130036_c5_g1	-11.7606	5.57173	4.99095e-08	0.000681976	10.22	25.619	0	17.817	0
TR83489_c0_g1	-12.2117	8.13283	7.192e-08	0.000933597	92.155	684.88	0.112	105.348	0
TR123612_c0_g1	-11.6793	5.49104	9.39827e-08	0.00110909	18.543	23.814	0	8.332	0
TR183695_c6_g6	-11.7913	5.60221	1.44608e-07	0.0015643	18.438	21.819	0	5.704	0
TR5619_c0_g2	-12.5309	8.44672	1.57307e-07	0.00163361	13.612	339.424	0.056	199.63	0
TR310140_c0_g1	-12.2952	8.45938	2.86801e-07	0.00270843	90.424	2612.56	0	1140.08	0.501
TR287787_c0_g1	-11.0468	4.86457	4.35266e-07	0.0036453	30.704	62.498	0	24.359	0
TR160312_c1_g3	-12.0005	9.66952	6.08159e-07	0.00493409	278.127	6641.85	0	1769	1.486
TR160312_c1_g1	-13.1923	6.99692	1.11062e-06	0.007793	78.316	2668.82	0	1346.08	0
TR160702_c1_g3	-10.2221	4.05282	1.17861e-06	0.0080524	4.24	6.514	0	7.028	0
TR131742_c1_g1	-11.0283	4.84623	1.55748e-06	0.010368	18.753	9.217	0	3.819	0
TR154967_c1_g1	-10.1825	4.014	1.70067e-06	0.010769	3.252	5.445	0	3.342	0
TR130036_c6_g4	-10.0575	3.89185	1.9995e-06	0.011798	4.8	8.537	0	6.494	0
TR74048_c0_g2	-10.2891	4.11843	2.39447e-06	0.0135143	43.879	116.308	0	64.42	0
TR177635_c1_g1	-9.72651	3.5693	6.4524e-06	0.0310218	1.486	3.148	0	1.8	0
TR164899_c11_g3	-10.8957	4.71522	6.86006e-06	0.0323821	3.165	32.294	0	27.701	0
TR166918_c0_g1	-10.3039	4.13299	1.09844e-05	0.0459966	8.183	1.995	0	1.505	0
TR287810_c0_g1	12.7038	7.84735	1.987e-12	5.15866e-07	0	0	125.454	0.105	518.836
TR120914_c5_g21	11.9532	5.1837	3.42898e-11	4.45117e-06	0	0	246.255	0	148.658
TR120914_c5_g8	11.212	4.45177	9.69643e-10	8.34552e-05	0	0	142.163	0	203.578
TR153933_c4_g2	9.79863	4.96001	1.46933e-09	8.34552e-05	0	0	14.153	0.048	26.302
TR165768_c5_g2	11.2214	4.46081	1.60725e-09	8.34552e-05	0	0	14.566	0	26.976
TR4655_c0_g1	10.7274	3.97634	7.28568e-09	0.00024237	0	0	13.539	0	23.78
TR137400_c0_g2	10.7317	3.98049	8.40198e-09	0.00024237	0	0	10.972	0	20.835
TR137400_c0_g1	10.3182	3.57828	1.6604e-08	0.000428142	0	0	14.153	0	18.027
TR164124_c0_g1	11.1904	4.42959	2.10705e-08	0.000428142	0	0	12.311	0	62.184
TR136253_c0_g1	11.2164	4.45522	2.11197e-08	0.000428142	0	0	11.128	0	57.079
TR154561_c0_g2	10.5078	3.76183	2.22961e-08	0.000428142	0	0	5.424	0	12.067
TR172577_c0_g1	10.1178	3.38457	2.69267e-08	0.000436922	0	0	4.453	0	4.88
TR23945_c0_g1	10.1797	3.44398	2.94508e-08	0.000449767	0	0	8.427	0	11.575
TR146630_c0_g1	9.95585	3.22849	4.68137e-08	0.000675213	0	0	3.627	0	3.999
TR124104_c4_g1	9.87983	3.15501	8.59477e-08	0.00106256	0	0	20.314	0	34.189
TR170467_c0_g1	8.30354	4.85378	1.21099e-07	0.00136695	0	0.113	43.217	0.048	4.837
TR123257_c3_g1	9.55774	2.84755	2.15799e-07	0.00215484	0	0	13.862	0	18.58
TR168272_c9_g2	10.3625	3.61941	2.92103e-07	0.00270843	0	0	45.315	0	266.782
TR180553_c10_g1	10.1703	3.43317	3.76675e-07	0.00337216	0	0	14.354	0	73.396
TR142305_c0_g2	9.23632	2.54567	4.1631e-07	0.00360276	0	0	4.297	0	2.868
TR176088_c1_g21	9.2108	2.52017	6.29733e-07	0.0049543	0	0	8.717	0	11.169
TR180553_c4_g1	9.86021	3.13399	1.06122e-06	0.007736	0	0	5.826	0	32.867
TR164921_c4_g7	9.13061	2.4445	1.07176e-06	0.007736	0	0	21.341	0	36.91
TR29391_c0_g1	9.0419	2.36243	1.0727e-06	0.007736	0	0	9.61	0	12.603
TR164436_c0_g2	8.81312	2.15241	1.6406e-06	0.0106484	0	0	18.171	0	14.313
TR173305_c3_g1	8.79252	2.13448	1.77069e-06	0.0109454	0	0	13.037	0	7.731
TR120914_c5_g13	7.30969	2.62142	1.89376e-06	0.011434	0	0.681	39.746	0	35.899
TR162884_c0_g2	8.69392	2.04367	2.30907e-06	0.0133219	0	0	1.964	0	1.373
TR109020_c1_g1	8.77322	2.11402	2.6869e-06	0.014842	0	0	6.585	0	9.355
TR147004_c0_g1	8.67167	2.02455	2.80475e-06	0.0151703	0	0	21.72	0	9.338
TR14645_c0_g1	6.94296	3.8913	3.0612e-06	0.0162194	0.42	0.898	26.52	0.409	130.329
TR169123_c1_g1	8.93149	2.26551	3.70601e-06	0.0192431	0	0	3.973	0	4.086
TR178418_c3_g4	8.56431	1.92483	3.86642e-06	0.0196824	0	0	2.757	0	2.652
TR85834_c0_g1	8.41623	1.79146	6.13531e-06	0.0306318	0	0	50.505	0	52.173
TR287745_c1_g1	14.6061	7.82401	6.44903e-06	0.0310218	0	0	0	0	1383.89
TR67665_c0_g1	8.4176	1.79179	7.24402e-06	0.0335839	0	0	2.746	0	3.576
TR140685_c0_g1	8.41881	1.79789	8.40453e-06	0.0382806	0	0	8.773	0	2.79
TR111554_c0_g1	8.23217	1.62934	9.71355e-06	0.04348	0	0	3.36	0	2.203
TR168258_c5_g1	8.22292	1.62038	9.97213e-06	0.0438095	0	0	2.545	0	2.099
TR29391_c0_g2	8.4165	1.78951	1.01246e-05	0.0438095	0	0	4.52	0	8.292
TR98891_c0_g2	12.2195	5.44625	1.03151e-05	0.0439018	0	0	0.547	0	658.9
TR158587_c1_g1	8.8174	2.15093	1.17941e-05	0.0486032	0	0	1.909	0	7.057
TR172995_c1_g1	8.31672	1.70743	1.23172e-05	0.0492966	0	0	5.224	0	1.27
TR134960_c0_g1	8.1783	1.58054	1.23787e-05	0.0492966	0	0	2.277	0	2.315
TR124087_c2_g1	13.4549	6.6753	1.2532e-05	0.0492966	0	0	0	0	35.623

## Sheet: 3h
#3h
id	logFC	logCPM	PValue	FDR	control2-E09002	MAMP6-E09003	MAMP7-E09006	control3-E09009	MAMP8-E09011	control4-E09013
TR286444_c0_g1	-15.4514	8.65892	2.03931e-13	6.72019e-08	452.586	0	0	159.955	0	345.731
TR83489_c0_g1	-12.6212	7.91427	4.11714e-12	6.78366e-07	518.474	0	0	229.582	0.125	293.085
TR261782_c0_g1	-13.6324	6.84259	1.49527e-11	1.64247e-06	245.021	0	0	132.886	0	277.47
TR146020_c0_g1	-12.649	5.86288	5.54701e-10	4.56981e-05	56.342	0	0	18.595	0	40.151
TR83582_c0_g1	-12.8402	6.05313	9.89031e-10	6.51837e-05	39.71	0	0	9.376	0	39.395
TR287787_c0_g1	-12.0929	5.31032	2.46873e-09	0.000135588	52.868	0	0	44.302	0	118.292
TR12843_c0_g2	-10.3385	7.14717	1.44543e-08	0.000529242	1263.97	2.543	0	546.71	0	979.259
TR1159_c0_g1	-7.11921	5.81933	1.59903e-07	0.00442943	224.443	1.765	0.575	247.364	2.349	137.471
TR120855_c4_g1	-10.3982	3.63957	3.11765e-07	0.00763609	4.763	0	0	16.204	0	11.256
TR130110_c1_g1	-8.86628	4.26646	3.24415e-07	0.00763609	10.068	0.052	0	7.642	0	10.849
TR179995_c6_g12	-9.92985	3.18435	4.43642e-07	0.00913718	6.092	0	0	7.759	0	8.485
TR120867_c2_g1	-9.57206	2.83972	1.24808e-06	0.0223435	8.168	0	0	10.316	0	6.519
TR124109_c7_g2	-10.3011	3.54468	1.29686e-06	0.0223435	234.127	0	0	72.321	0	33.157
TR166750_c0_g2	-9.38926	2.66501	3.31248e-06	0.0474596	9.074	0	0	3.84	0	9.435
TR166750_c0_g1	-9.58662	2.85376	3.57482e-06	0.0483472	9.959	0	0	2.822	0	11.246
TR180071_c2_g7	12.5137	5.72733	3.88149e-09	0.000182726	0	195.214	184.363	0	37.001	0
TR98706_c0_g1	12.1648	5.38036	6.35204e-09	0.000261651	0	28.883	26.42	0	6.29	0
TR172577_c0_g1	10.9503	4.1777	3.38156e-08	0.00111434	0	6.047	4.455	0	9.03	0
TR124109_c7_g10	10.5663	3.80004	1.61299e-07	0.00442943	0	85.346	39.677	0	131.393	0
TR216438_c0_g1	10.6022	3.8352	3.66791e-07	0.00805798	0	14.35	11.102	0	2.936	0
TR170467_c0_g1	7.62343	5.88465	8.72982e-07	0.0169221	0.276	21.516	32.36	0.235	46.333	0
TR172420_c0_g4	8.79905	3.76242	1.35607e-06	0.0223435	0	48.755	12.312	0.167	56.52	0
TR162884_c0_g2	9.69059	2.9466	2.01642e-06	0.0316417	0	4.378	1.593	0	1.61	0
TR89678_c1_g1	9.90275	3.15205	3.21595e-06	0.0474596	0	9.325	6.731	0	1.477	0
TR178418_c3_g4	9.37714	2.64537	3.66786e-06	0.0483472	0	2.272	2.85	0	6.29	0

## Sheet: 5h
#5h
id	logFC	logCPM	PValue	FDR	control1-E09000	MAMP6-E09004	MAMP7-E09007	control3-E09010	MAMP8-E09012	control5E09014
TR146020_c0_g1	-13.5174	6.92647	1.12467e-12	2.37094e-07	148.425	0	0	31.475	0	83.263
TR286444_c0_g1	-13.589	6.9979	1.85124e-12	2.37094e-07	43.397	0	0	75.265	0	209.151
TR83489_c0_g1	-11.2914	6.52887	4.97918e-11	4.2513e-06	45.437	0.087	0	122.007	0	266.814
TR261782_c0_g1	-11.0516	4.4782	2.37915e-09	0.000106838	22.989	0	0	30.144	0	85.551
TR287787_c0_g1	-11.56	4.98041	2.91969e-09	0.000106838	19.635	0	0	36.807	0	131.492
TR126682_c0_g3	-10.159	3.6032	8.13308e-09	0.000248692	10.17	0	0	4.472	0	6.721
TR124109_c7_g2	-10.004	3.45255	8.73813e-09	0.000248692	238.352	0	0	152.961	0	62.944
TR179995_c6_g12	-9.40654	2.87718	1.00288e-07	0.00183488	3.596	0	0	7.413	0	8.116
TR120867_c2_g1	-9.08779	2.57379	1.73524e-07	0.00261455	6.922	0	0	9.224	0	6.609
TR166918_c0_g1	-9.59552	3.0572	2.05559e-06	0.0195011	6.226	0	0	0.77	0	0.804
TR162162_c0_g1	-8.866	2.36563	2.40543e-06	0.0207784	2.649	0	0	6.213	0	7.424
TR175788_c1_g10	-8.22403	1.77307	2.50532e-06	0.0207784	7.183	0	0	5.443	0	6.018
TR177361_c8_g1	-5.20088	4.87331	2.51471e-06	0.0207784	47.603	2.272	1.311	25.722	1.628	31.986
TR48280_c0_g1	-8.38492	1.92013	3.24827e-06	0.0260009	7.019	0	0	13.036	0	19.883
TR120420_c1_g4	-7.92204	1.50286	7.62133e-06	0.0476138	4.708	0	0	6.293	0	7.636
TR180071_c2_g7	12.6836	6.09569	1.56384e-09	0.000100142	0	339.662	197.828	0	20.322	0
TR124109_c7_g10	10.4849	3.92067	2.84173e-09	0.000106838	0	98.243	62.484	0	98.773	0
TR162884_c0_g2	10.3351	3.77463	1.63487e-08	0.000418764	0	8.207	3.677	0	2.86	0
TR137811_c2_g1	10.0244	3.47204	4.7208e-08	0.00109928	0	21.839	7.376	0	5.404	0
TR172577_c0_g1	9.56879	3.03099	5.40261e-08	0.00112629	0	2.769	2.311	0	4.63	0
TR81648_c0_g4	10.0883	3.53422	5.71619e-08	0.00112629	0	208.753	58.297	0	124.418	0
TR172420_c0_g4	8.07123	4.72213	1.07708e-07	0.00183925	0.648	130.772	24.283	0.24	66.371	0
TR137753_c8_g1	10.0192	3.46749	1.42454e-07	0.00228055	0	7.933	1.966	0	2.239	0
TR12439_c0_g1	9.319	2.79249	4.95015e-07	0.0070442	0	58.688	17.373	0	55.309	0
TR178418_c3_g4	8.92693	2.42008	6.12707e-07	0.0082601	0	2.781	2.355	0	5.943	0
TR137753_c8_g2	9.24276	2.72062	8.48804e-07	0.0108709	0	4.333	1.133	0	1.567	0
TR324243_c0_g1	8.56212	2.08002	1.39852e-06	0.0170583	0	7.586	4.965	0	9.698	0
TR92967_c0_g1	10.0852	3.53149	1.59268e-06	0.0185435	0	63.257	3.344	0	58.047	0
TR170467_c0_g1	7.67454	5.25984	1.69525e-06	0.0187924	0	7.176	30.459	0.33	38.315	0
TR120913_c0_g1	7.06125	2.38008	1.78498e-06	0.0187924	0	34.689	40.612	0	49.203	0.648
TR171502_c1_g4	6.9748	3.01469	1.83415e-06	0.0187924	0	36.7	27.949	0	62.24	1.73
TR172211_c3_g1	8.60084	2.11638	2.03285e-06	0.0195011	0	4.283	1.7	0	4.172	0
TR89678_c1_g1	10.171	3.61539	2.38433e-06	0.0207784	0	17.195	8.842	0	0.438	0
TR159665_c0_g1	9.50802	2.97246	3.54469e-06	0.0275138	0	5.041	1.533	0	17.697	0
TR227050_c0_g1	14.2869	7.69447	3.67625e-06	0.0276957	0	1417.77	0	0	436.297	0
TR170773_c6_g3	8.73999	2.24725	4.17072e-06	0.0305231	0	10.032	2.588	0	3.328	0
TR123628_c0_g2	6.75012	2.16164	4.39383e-06	0.0312627	0.029	0.906	1.777	0	1.71	0
TR167467_c3_g15	13.6687	7.07755	5.30795e-06	0.0367461	0	7571.93	0	0	2249.57	0
TR179779_c6_g9	6.17989	4.1322	5.86534e-06	0.0395363	1.344	119.424	14.074	1.201	78.787	0.636
TR152578_c5_g2	8.18293	1.73408	6.63011e-06	0.0435453	0	5.252	2.844	0	2.117	0
TR81648_c0_g3	8.35335	1.88983	7.61629e-06	0.0476138	0	77.894	31.825	0	23.294	0
