# Supplementary material for: Differential expression of immune receptors in two marine sponges upon exposure to microbial-associated molecular patterns
Source: Sci Rep. 2018 Oct 31;8:16081. doi: 10.1038/s41598-018-34330-w (PMC6208332; doi:10.1038/s41598-018-34330-w)
Supplement: Supplementary file 6 — Table S6 [file 41598_2018_34330_MOESM6_ESM.xlsx]

## Sheet: down-regulated
#Differential expression of immune receptors in two marine sponges upon exposure to microbial-associated molecular patterns
#Lucía Pita, Marc P. Hoeppner, Marta Ribes and Ute Hentschel
#Full annotation of DEGS in A.aerophoba as identified in edgeR (FDR p-value <0.05)
#Down-regulated DEGs
#gene_id	#transcript_id	#Top_BLASTX_hit	RNAMMER	#prot_id	#prot_coords	#Top_BLASTP_hit	#Pfam	#SignalP	#TmHMM	#eggnog	#Kegg	#gene_ontology_blast	#gene_ontology_pfam
TR40183_c0_g1	TR40183_c0_g1_i1	.	.	.	.	.	.	.	.	.	.	.	.	.	.
TR66545_c0_g1	TR66545_c0_g1_i1	SCO2A_RAT^SCO2A_RAT^Q:3-185,H:455-515^60.66%ID^E:2e-15^RecName: Full=Succinyl-CoA:3-ketoacid coenzyme A transferase 2A, mitochondrial;^Eukaryota; Metazoa; Chordata; Craniata; Vertebrata; Euteleostomi; Mammalia; Eutheria; Euarchontoglires; Glires; Rodentia; Sciurognathi; Muroidea; Muridae; Murinae; Rattus	.	.	.	.	.	.	.	.	KEGG:rno:366463`KO:K01027	GO:0005739^cellular_component^mitochondrion`GO:0008260^molecular_function^3-oxoacid CoA-transferase activity`GO:0046952^biological_process^ketone body catabolic process	.	.	.
TR99660_c0_g3	TR99660_c0_g3_i1	.	.	.	.	.	.	.	.	.	.	.	.	.	.
TR99660_c0_g3	TR99660_c0_g3_i2	.	.	.	.	.	.	.	.	.	.	.	.	.	.
TR53124_c0_g1	TR53124_c0_g1_i1	.	.	.	.	.	.	.	.	.	.	.	.	.	.
TR3928_c0_g2	TR3928_c0_g2_i1	.	.	.	.	.	.	.	.	.	.	.	.	.	.
TR47283_c0_g1	TR47283_c0_g1_i1	LIN41_RAT^LIN41_RAT^Q:136-504,H:727-854^34.09%ID^E:2e-10^RecName: Full=E3 ubiquitin-protein ligase TRIM71;^Eukaryota; Metazoa; Chordata; Craniata; Vertebrata; Euteleostomi; Mammalia; Eutheria; Euarchontoglires; Glires; Rodentia; Sciurognathi; Muroidea; Muridae; Murinae; Rattus`LIN41_RAT^LIN41_RAT^Q:181-555,H:693-824^31.34%ID^E:7e-08^RecName: Full=E3 ubiquitin-protein ligase TRIM71;^Eukaryota; Met…	.	TR47283_c0_g1::TR47283_c0_g1_i1::g.1645::m.1645	109-573[+]	LIN41_RAT^LIN41_RAT^Q:10-132,H:727-854^34.09%ID^E:9e-11^RecName: Full=E3 ubiquitin-protein ligase TRIM71;^Eukaryota; Metazoa; Chordata; Craniata; Vertebrata; Euteleostomi; Mammalia; Eutheria; Euarchontoglires; Glires; Rodentia; Sciurognathi; Muroidea; Muridae; Murinae; Rattus`LIN41_RAT^LIN41_RAT^Q:25-149,H:693-824^31.34%ID^E:4e-08^RecName: Full=E3 ubiquitin-protein ligase TRIM71;^Eukaryota; Metaz…	PF01436.20^NHL^NHL repeat^108-132^E:1.7e-05	.	.	ENOG410XSQC^nhl repeat containing protein	KEGG:rno:301042`KO:K12035	GO:0000932^cellular_component^P-body`GO:0035198^molecular_function^miRNA binding`GO:0030371^molecular_function^translation repressor activity`GO:0061630^molecular_function^ubiquitin protein ligase activity`GO:0004842^molecular_function^ubiquitin-protein transferase activity`GO:0008270^molecular_function^zinc ion binding`GO:0061158^biological_process^3'-UTR-mediated mRNA destabilization`GO:0008543…	GO:0005515^molecular_function^protein binding	.	.
TR45621_c0_g1	TR45621_c0_g1_i1	.	.	TR45621_c0_g1::TR45621_c0_g1_i1::g.484::m.484	175-729[+]	.	.	.	.	.	.	.	.	.	.
TR45621_c0_g1	TR45621_c0_g1_i1	.	.	TR45621_c0_g1::TR45621_c0_g1_i1::g.485::m.485	422-3[-]	.	.	.	.	.	.	.	.	.	.
TR7698_c1_g1	TR7698_c1_g1_i1	.	.	TR7698_c1_g1::TR7698_c1_g1_i1::g.1448::m.1448	3-389[+]	.	.	.	.	.	.	.	.	.	.
TR12438_c0_g1	TR12438_c0_g1_i1	.	.	.	.	.	.	.	.	.	.	.	.	.	.
TR13198_c0_g1	TR13198_c0_g1_i1	.	.	TR13198_c0_g1::TR13198_c0_g1_i1::g.1306::m.1306	1-393[+]	.	PF03160.13^Calx-beta^Calx-beta domain^37-130^E:0.04	.	.	.	.	.	GO:0007154^biological_process^cell communication`GO:0016021^cellular_component^integral component of membrane	.	.
TR49330_c0_g1	TR49330_c0_g1_i1	.	.	TR49330_c0_g1::TR49330_c0_g1_i1::g.1451::m.1451	88-1086[+]	CO6A5_HUMAN^CO6A5_HUMAN^Q:22-95,H:1607-1682^48.05%ID^E:2e-09^RecName: Full=Collagen alpha-5(VI) chain;^Eukaryota; Metazoa; Chordata; Craniata; Vertebrata; Euteleostomi; Mammalia; Eutheria; Euarchontoglires; Primates; Haplorrhini; Catarrhini; Hominidae; Homo`CO6A5_HUMAN^CO6A5_HUMAN^Q:25-89,H:1547-1611^44.12%ID^E:1e-06^RecName: Full=Collagen alpha-5(VI) chain;^Eukaryota; Metazoa; Chordata; Craniata…	PF01391.17^Collagen^Collagen triple helix repeat (20 copies)^30-85^E:5.3e-09	.	.	ENOG410XNMM^collagen, type	KEGG:hsa:256076`KO:K06238	GO:0005581^cellular_component^collagen trimer`GO:0005576^cellular_component^extracellular region`GO:0005578^cellular_component^proteinaceous extracellular matrix`GO:0007155^biological_process^cell adhesion`GO:0030574^biological_process^collagen catabolic process	.	.	.
TR49330_c0_g1	TR49330_c0_g1_i1	.	.	TR49330_c0_g1::TR49330_c0_g1_i1::g.1452::m.1452	3-377[+]	.	.	.	.	.	.	.	.	.	.
TR49330_c0_g1	TR49330_c0_g1_i1	.	.	TR49330_c0_g1::TR49330_c0_g1_i1::g.1453::m.1453	830-1129[+]	.	.	.	.	.	.	.	.	.	.
TR71417_c1_g1	TR71417_c1_g1_i1	.	.	TR71417_c1_g1::TR71417_c1_g1_i1::g.736::m.736	1-1494[+]	.	.	.	.	.	.	.	.	.	.
TR71734_c0_g1	TR71734_c0_g1_i1	.	.	.	.	.	.	.	.	.	.	.	.	.	.
TR71734_c0_g2	TR71734_c0_g2_i1	.	.	.	.	.	.	.	.	.	.	.	.	.	.
TR71830_c0_g2	TR71830_c0_g2_i1	.	.	.	.	.	.	.	.	.	.	.	.	.	.
TR71902_c0_g2	TR71902_c0_g2_i1	.	.	.	.	.	.	.	.	.	.	.	.	.	.
TR84958_c0_g1	TR84958_c0_g1_i1	.	.	TR84958_c0_g1::TR84958_c0_g1_i1::g.1481::m.1481	3-401[+]	.	.	.	.	.	.	.	.	.	.
TR85826_c1_g2	TR85826_c1_g2_i1	DFP3_ANTMY^DFP3_ANTMY^Q:22-240,H:74-149^40.26%ID^E:2e-06^RecName: Full=Putative defense protein 3;^Eukaryota; Metazoa; Ecdysozoa; Arthropoda; Hexapoda; Insecta; Pterygota; Neoptera; Endopterygota; Lepidoptera; Glossata; Ditrysia; Bombycoidea; Saturniidae; Saturniinae; Saturniini; Antheraea	.	.	.	.	.	.	.	.	.	GO:0005576^cellular_component^extracellular region`GO:0042742^biological_process^defense response to bacterium`GO:0042832^biological_process^defense response to protozoan`GO:0045087^biological_process^innate immune response	.	.	.
TR19844_c0_g1	TR19844_c0_g1_i1	.	.	TR19844_c0_g1::TR19844_c0_g1_i1::g.1049::m.1049	224-595[+]	.	.	.	.	.	.	.	.	.	.
TR19844_c0_g2	TR19844_c0_g2_i1	.	.	TR19844_c0_g2::TR19844_c0_g2_i1::g.1050::m.1050	306-722[+]	.	.	.	.	.	.	.	.	.	.
TR32699_c0_g3	TR32699_c0_g3_i1	.	.	.	.	.	.	.	.	.	.	.	.	.	.
TR86932_c0_g1	TR86932_c0_g1_i1	.	.	.	.	.	.	.	.	.	.	.	.	.	.
TR33132_c0_g1	TR33132_c0_g1_i1	.	.	.	.	.	.	.	.	.	.	.	.	.	.
TR33927_c0_g1	TR33927_c0_g1_i1	.	.	TR33927_c0_g1::TR33927_c0_g1_i1::g.1429::m.1429	365-3[-]	.	.	.	.	.	.	.	.	.	.
TR67848_c0_g1	TR67848_c0_g1_i1	.	.	.	.	.	.	.	.	.	.	.	.	.	.
TR98155_c0_g3	TR98155_c0_g3_i1	.	.	.	.	.	.	.	.	.	.	.	.	.	.
TR65598_c0_g1	TR65598_c0_g1_i1	.	.	.	.	.	.	.	.	.	.	.	.	.	.
TR51318_c0_g1	TR51318_c0_g1_i1	.	.	TR51318_c0_g1::TR51318_c0_g1_i1::g.746::m.746	1-306[+]	.	.	.	.	.	.	.	.	.	.
TR62755_c0_g1	TR62755_c0_g1_i1	.	.	TR62755_c0_g1::TR62755_c0_g1_i1::g.1376::m.1376	1-573[+]	.	.	.	.	.	.	.	.	.	.
TR62755_c0_g1	TR62755_c0_g1_i1	.	.	TR62755_c0_g1::TR62755_c0_g1_i1::g.1377::m.1377	446-3[-]	.	.	.	.	.	.	.	.	.	.
TR62755_c0_g1	TR62755_c0_g1_i2	.	.	TR62755_c0_g1::TR62755_c0_g1_i2::g.1378::m.1378	1-504[+]	.	.	.	.	.	.	.	.	.	.
TR62755_c0_g1	TR62755_c0_g1_i3	.	.	.	.	.	.	.	.	.	.	.	.	.	.
TR62755_c0_g1	TR62755_c0_g1_i4	.	.	TR62755_c0_g1::TR62755_c0_g1_i4::g.1379::m.1379	1-309[+]	.	.	.	.	.	.	.	.	.	.
TR62755_c0_g1	TR62755_c0_g1_i5	.	.	TR62755_c0_g1::TR62755_c0_g1_i5::g.1380::m.1380	1-309[+]	.	.	.	.	.	.	.	.	.	.
TR77914_c0_g2	TR77914_c0_g2_i1	.	.	.	.	.	.	.	.	.	.	.	.	.	.
TR72158_c0_g1	TR72158_c0_g1_i1	TKT_PONAB^TKT_PONAB^Q:110-595,H:5-165^59.26%ID^E:2e-59^RecName: Full=Transketolase;^Eukaryota; Metazoa; Chordata; Craniata; Vertebrata; Euteleostomi; Mammalia; Eutheria; Euarchontoglires; Primates; Haplorrhini; Catarrhini; Hominidae; Pongo	.	TR72158_c0_g1::TR72158_c0_g1_i1::g.1155::m.1155	104-595[+]	TKT_PONAB^TKT_PONAB^Q:3-164,H:5-165^59.26%ID^E:4e-60^RecName: Full=Transketolase;^Eukaryota; Metazoa; Chordata; Craniata; Vertebrata; Euteleostomi; Mammalia; Eutheria; Euarchontoglires; Primates; Haplorrhini; Catarrhini; Hominidae; Pongo	PF00456.20^Transketolase_N^Transketolase, thiamine diphosphate binding domain^16-160^E:2.2e-25	.	.	.	KEGG:pon:100174016`KO:K00615	GO:0046872^molecular_function^metal ion binding`GO:0004802^molecular_function^transketolase activity`GO:0008152^biological_process^metabolic process	.	.	.
TR72158_c0_g4	TR72158_c0_g4_i1	TKT_PONAB^TKT_PONAB^Q:96-581,H:5-165^59.26%ID^E:2e-59^RecName: Full=Transketolase;^Eukaryota; Metazoa; Chordata; Craniata; Vertebrata; Euteleostomi; Mammalia; Eutheria; Euarchontoglires; Primates; Haplorrhini; Catarrhini; Hominidae; Pongo	.	TR72158_c0_g4::TR72158_c0_g4_i1::g.1158::m.1158	90-581[+]	TKT_PONAB^TKT_PONAB^Q:3-164,H:5-165^59.26%ID^E:4e-60^RecName: Full=Transketolase;^Eukaryota; Metazoa; Chordata; Craniata; Vertebrata; Euteleostomi; Mammalia; Eutheria; Euarchontoglires; Primates; Haplorrhini; Catarrhini; Hominidae; Pongo	PF00456.20^Transketolase_N^Transketolase, thiamine diphosphate binding domain^16-160^E:2.2e-25	.	.	.	KEGG:pon:100174016`KO:K00615	GO:0046872^molecular_function^metal ion binding`GO:0004802^molecular_function^transketolase activity`GO:0008152^biological_process^metabolic process	.	.	.
TR72158_c0_g6	TR72158_c0_g6_i1	TKT_PONAB^TKT_PONAB^Q:110-595,H:5-165^59.26%ID^E:2e-59^RecName: Full=Transketolase;^Eukaryota; Metazoa; Chordata; Craniata; Vertebrata; Euteleostomi; Mammalia; Eutheria; Euarchontoglires; Primates; Haplorrhini; Catarrhini; Hominidae; Pongo	.	TR72158_c0_g6::TR72158_c0_g6_i1::g.1160::m.1160	104-595[+]	TKT_PONAB^TKT_PONAB^Q:3-164,H:5-165^59.26%ID^E:4e-60^RecName: Full=Transketolase;^Eukaryota; Metazoa; Chordata; Craniata; Vertebrata; Euteleostomi; Mammalia; Eutheria; Euarchontoglires; Primates; Haplorrhini; Catarrhini; Hominidae; Pongo	PF00456.20^Transketolase_N^Transketolase, thiamine diphosphate binding domain^16-160^E:2.2e-25	.	.	.	KEGG:pon:100174016`KO:K00615	GO:0046872^molecular_function^metal ion binding`GO:0004802^molecular_function^transketolase activity`GO:0008152^biological_process^metabolic process	.	.	.
TR61713_c0_g1	TR61713_c0_g1_i1	.	.	.	.	.	.	.	.	.	.	.	.	.	.
TR63449_c1_g1	TR63449_c1_g1_i1	.	.	.	.	.	.	.	.	.	.	.	.	.	.
TR81764_c0_g1	TR81764_c0_g1_i1	.	.	TR81764_c0_g1::TR81764_c0_g1_i1::g.982::m.982	2-598[+]	.	PF07714.16^Pkinase_Tyr^Protein tyrosine kinase^74-198^E:2.5e-09`PF00069.24^Pkinase^Protein kinase domain^79-198^E:5.6e-07	.	.	.	.	.	GO:0004672^molecular_function^protein kinase activity`GO:0006468^biological_process^protein phosphorylation`GO:0005524^molecular_function^ATP binding	.	.
TR82075_c1_g1	TR82075_c1_g1_i1	.	.	TR82075_c1_g1::TR82075_c1_g1_i1::g.1406::m.1406	1-606[+]	.	.	.	.	.	.	.	.	.	.
TR82313_c0_g1	TR82313_c0_g1_i1	.	.	.	.	.	.	.	.	.	.	.	.	.	.
TR85439_c0_g1	TR85439_c0_g1_i1	.	.	.	.	.	.	.	.	.	.	.	.	.	.
TR96552_c0_g2	TR96552_c0_g2_i1	.	.	.	.	.	.	.	.	.	.	.	.	.	.
TR86197_c0_g1	TR86197_c0_g1_i1	.	.	.	.	.	.	.	.	.	.	.	.	.	.
TR86508_c0_g1	TR86508_c0_g1_i1	.	.	TR86508_c0_g1::TR86508_c0_g1_i1::g.1534::m.1534	813-295[-]	.	.	.	.	.	.	.	.	.	.
TR86508_c0_g1	TR86508_c0_g1_i1	.	.	TR86508_c0_g1::TR86508_c0_g1_i1::g.1535::m.1535	2107-1712[-]	.	.	.	.	.	.	.	.	.	.
TR86508_c0_g1	TR86508_c0_g1_i1	.	.	TR86508_c0_g1::TR86508_c0_g1_i1::g.1536::m.1536	3-356[+]	.	.	.	.	.	.	.	.	.	.
TR86508_c0_g1	TR86508_c0_g1_i1	.	.	TR86508_c0_g1::TR86508_c0_g1_i1::g.1537::m.1537	635-327[-]	.	.	.	.	.	.	.	.	.	.
TR86508_c0_g2	TR86508_c0_g2_i1	.	.	TR86508_c0_g2::TR86508_c0_g2_i1::g.1538::m.1538	813-295[-]	.	.	.	.	.	.	.	.	.	.
TR86508_c0_g2	TR86508_c0_g2_i1	.	.	TR86508_c0_g2::TR86508_c0_g2_i1::g.1539::m.1539	2106-1711[-]	.	.	.	.	.	.	.	.	.	.
TR86508_c0_g2	TR86508_c0_g2_i1	.	.	TR86508_c0_g2::TR86508_c0_g2_i1::g.1540::m.1540	3-356[+]	.	.	.	.	.	.	.	.	.	.
TR86508_c0_g2	TR86508_c0_g2_i1	.	.	TR86508_c0_g2::TR86508_c0_g2_i1::g.1541::m.1541	635-327[-]	.	.	.	.	.	.	.	.	.	.
TR86627_c0_g1	TR86627_c0_g1_i1	.	.	TR86627_c0_g1::TR86627_c0_g1_i1::g.1593::m.1593	3-338[+]	.	.	.	.	.	.	.	.	.	.
TR86763_c0_g1	TR86763_c0_g1_i1	.	.	TR86763_c0_g1::TR86763_c0_g1_i1::g.1638::m.1638	2-379[+]	.	.	.	.	.	.	.	.	.	.
TR93363_c0_g1	TR93363_c0_g1_i1	ABCD2_MOUSE^ABCD2_MOUSE^Q:124-444,H:668-731^40.19%ID^E:3e-12^RecName: Full=ATP-binding cassette sub-family D member 2;^Eukaryota; Metazoa; Chordata; Craniata; Vertebrata; Euteleostomi; Mammalia; Eutheria; Euarchontoglires; Glires; Rodentia; Sciurognathi; Muroidea; Muridae; Murinae; Mus; Mus	.	.	.	.	.	.	.	COG4178^(ABC) transporter	KEGG:mmu:26874`KO:K05676	GO:0016021^cellular_component^integral component of membrane`GO:0005739^cellular_component^mitochondrion`GO:0005778^cellular_component^peroxisomal membrane`GO:0005777^cellular_component^peroxisome`GO:0005524^molecular_function^ATP binding`GO:0042626^molecular_function^ATPase activity, coupled to transmembrane movement of substances`GO:0042803^molecular_function^protein homodimerization activity`G…	.	.	.
TR101065_c0_g2	TR101065_c0_g2_i1	.	.	TR101065_c0_g2::TR101065_c0_g2_i1::g.250::m.250	2-427[+]	.	.	.	.	.	.	.	.	.	.
TR101065_c0_g2	TR101065_c0_g2_i2	.	.	.	.	.	.	.	.	.	.	.	.	.	.
TR101103_c0_g1	TR101103_c0_g1_i1	.	.	TR101103_c0_g1::TR101103_c0_g1_i1::g.360::m.360	393-1[-]	.	.	.	.	.	.	.	.	.	.
TR101103_c0_g1	TR101103_c0_g1_i1	.	.	TR101103_c0_g1::TR101103_c0_g1_i1::g.361::m.361	2-313[+]	.	.	.	.	.	.	.	.	.	.
TR101198_c1_g1	TR101198_c1_g1_i1	.	.	TR101198_c1_g1::TR101198_c1_g1_i1::g.389::m.389	2-898[+]	.	.	.	.	.	.	.	.	.	.
TR101198_c1_g1	TR101198_c1_g1_i1	.	.	TR101198_c1_g1::TR101198_c1_g1_i1::g.390::m.390	177-710[+]	.	.	.	.	.	.	.	.	.	.
TR117103_c0_g2	TR117103_c0_g2_i1	.	.	.	.	.	.	.	.	.	.	.	.	.	.
TR117185_c0_g1	TR117185_c0_g1_i1	RL39_KLUMA^RL39_KLUMA^Q:2-88,H:21-49^72.41%ID^E:9e-08^RecName: Full=60S ribosomal protein L39;^Eukaryota; Fungi; Dikarya; Ascomycota; Saccharomycotina; Saccharomycetes; Saccharomycetales; Saccharomycetaceae; Kluyveromyces	.	.	.	.	.	.	.	.	.	GO:0005840^cellular_component^ribosome`GO:0003735^molecular_function^structural constituent of ribosome`GO:0006412^biological_process^translation	.	.	.
TR117293_c0_g2	TR117293_c0_g2_i1	.	.	.	.	.	.	.	.	.	.	.	.	.	.
TR131371_c0_g2	TR131371_c0_g2_i1	COA3_MOUSE^COA3_MOUSE^Q:223-387,H:41-95^41.82%ID^E:4e-06^RecName: Full=Cytochrome c oxidase assembly factor 3 homolog, mitochondrial;^Eukaryota; Metazoa; Chordata; Craniata; Vertebrata; Euteleostomi; Mammalia; Eutheria; Euarchontoglires; Glires; Rodentia; Sciurognathi; Muroidea; Muridae; Murinae; Mus; Mus	.	.	.	.	.	.	.	ENOG4111XAC^cytochrome c oxidase assembly factor 3	KEGG:mmu:52469`KO:K18175	GO:0031305^cellular_component^integral component of mitochondrial inner membrane`GO:0005739^cellular_component^mitochondrion`GO:0033617^biological_process^mitochondrial respiratory chain complex IV assembly`GO:0070131^biological_process^positive regulation of mitochondrial translation	.	.	.
TR117866_c0_g1	TR117866_c0_g1_i1	.	.	.	.	.	.	.	.	.	.	.	.	.	.
TR131965_c0_g2	TR131965_c0_g2_i1	.	.	.	.	.	.	.	.	.	.	.	.	.	.
TR114070_c0_g3	TR114070_c0_g3_i1	.	.	.	.	.	.	.	.	.	.	.	.	.	.
TR103155_c1_g2	TR103155_c1_g2_i1	.	.	TR103155_c1_g2::TR103155_c1_g2_i1::g.351::m.351	347-3[-]	.	.	.	.	.	.	.	.	.	.
TR103575_c0_g1	TR103575_c0_g1_i1	.	.	TR103575_c0_g1::TR103575_c0_g1_i1::g.864::m.864	354-911[+]	.	.	.	.	.	.	.	.	.	.
TR114686_c0_g2	TR114686_c0_g2_i1	.	.	.	.	.	.	.	.	.	.	.	.	.	.
TR114808_c0_g2	TR114808_c0_g2_i1	FKBP5_MOUSE^FKBP5_MOUSE^Q:106-303,H:4-73^42.86%ID^E:2e-07^RecName: Full=Peptidyl-prolyl cis-trans isomerase FKBP5;^Eukaryota; Metazoa; Chordata; Craniata; Vertebrata; Euteleostomi; Mammalia; Eutheria; Euarchontoglires; Glires; Rodentia; Sciurognathi; Muroidea; Muridae; Murinae; Mus; Mus	.	.	.	.	.	.	.	COG0545^Peptidyl-prolyl cis-trans isomerase	KEGG:mmu:14229`KO:K09571	GO:0005737^cellular_component^cytoplasm`GO:0070062^cellular_component^extracellular exosome`GO:0016020^cellular_component^membrane`GO:0005654^cellular_component^nucleoplasm`GO:0005528^molecular_function^FK506 binding`GO:0031072^molecular_function^heat shock protein binding`GO:0003755^molecular_function^peptidyl-prolyl cis-trans isomerase activity`GO:0061077^biological_process^chaperone-mediated p…	.	.	.
TR104057_c0_g1	TR104057_c0_g1_i1	.	.	.	.	.	.	.	.	.	.	.	.	.	.
TR119380_c0_g1	TR119380_c0_g1_i1	.	.	.	.	.	.	.	.	.	.	.	.	.	.
TR119380_c0_g1	TR119380_c0_g1_i2	.	.	.	.	.	.	.	.	.	.	.	.	.	.
TR119484_c0_g1	TR119484_c0_g1_i1	.	.	.	.	.	.	.	.	.	.	.	.	.	.
TR119484_c0_g1	TR119484_c0_g1_i2	.	.	.	.	.	.	.	.	.	.	.	.	.	.
TR119484_c0_g2	TR119484_c0_g2_i1	.	.	.	.	.	.	.	.	.	.	.	.	.	.
TR133697_c0_g4	TR133697_c0_g4_i1	THAP4_MOUSE^THAP4_MOUSE^Q:969-1142,H:1-61^44.26%ID^E:1e-06^RecName: Full=THAP domain-containing protein 4;^Eukaryota; Metazoa; Chordata; Craniata; Vertebrata; Euteleostomi; Mammalia; Eutheria; Euarchontoglires; Glires; Rodentia; Sciurognathi; Muroidea; Muridae; Murinae; Mus; Mus	.	TR133697_c0_g4::TR133697_c0_g4_i1::g.1309::m.1309	3-383[+]	.	.	.	.	.	.	.	.	.	.
TR105004_c0_g2	TR105004_c0_g2_i1	.	.	.	.	.	.	.	.	.	.	.	.	.	.
TR105004_c0_g2	TR105004_c0_g2_i2	.	.	.	.	.	.	.	.	.	.	.	.	.	.
TR116362_c0_g4	TR116362_c0_g4_i1	.	.	.	.	.	.	.	.	.	.	.	.	.	.
TR106742_c1_g1	TR106742_c1_g1_i1	.	.	TR106742_c1_g1::TR106742_c1_g1_i1::g.601::m.601	3-335[+]	CORA1_RAT^CORA1_RAT^Q:1-111,H:1139-1249^50.45%ID^E:1e-13^RecName: Full=Collagen alpha-1(XXVII) chain;^Eukaryota; Metazoa; Chordata; Craniata; Vertebrata; Euteleostomi; Mammalia; Eutheria; Euarchontoglires; Glires; Rodentia; Sciurognathi; Muroidea; Muridae; Murinae; Rattus`CORA1_RAT^CORA1_RAT^Q:1-99,H:1163-1261^49.49%ID^E:4e-11^RecName: Full=Collagen alpha-1(XXVII) chain;^Eukaryota; Metazoa; Chord…	PF01391.17^Collagen^Collagen triple helix repeat (20 copies)^3-60^E:3.6e-10`PF01391.17^Collagen^Collagen triple helix repeat (20 copies)^51-108^E:9.4e-10	.	.	ENOG410XNMM^collagen, type	KEGG:rno:298101`KO:K19721	GO:0005583^cellular_component^fibrillar collagen trimer`GO:0005201^molecular_function^extracellular matrix structural constituent`GO:0046872^molecular_function^metal ion binding`GO:0030198^biological_process^extracellular matrix organization`GO:0003431^biological_process^growth plate cartilage chondrocyte development	.	.	.
TR106742_c1_g1	TR106742_c1_g1_i1	.	.	TR106742_c1_g1::TR106742_c1_g1_i1::g.602::m.602	333-1[-]	.	.	.	.	.	.	.	.	.	.
TR118011_c0_g1	TR118011_c0_g1_i1	DIM1_DROME^DIM1_DROME^Q:90-257,H:1-54^50%ID^E:4e-09^RecName: Full=Probable dimethyladenosine transferase;^Eukaryota; Metazoa; Ecdysozoa; Arthropoda; Hexapoda; Insecta; Pterygota; Neoptera; Endopterygota; Diptera; Brachycera; Muscomorpha; Ephydroidea; Drosophilidae; Drosophila; Sophophora	.	.	.	.	.	.	.	COG0030^Specifically dimethylates two adjacent adenosines (A1518 and A1519) in the loop of a conserved hairpin near the 3'-end of 16S rRNA in the 30S particle. May play a critical role in biogenesis of 30S subunits (By similarity)	KEGG:dme:Dmel_CG11837`KO:K14191	GO:0005759^cellular_component^mitochondrial matrix`GO:0005730^cellular_component^nucleolus`GO:0052909^molecular_function^18S rRNA (adenine(1779)-N(6)/adenine(1780)-N(6))-dimethyltransferase activity`GO:0003723^molecular_function^RNA binding`GO:0000179^molecular_function^rRNA (adenine-N6,N6-)-dimethyltransferase activity`GO:0022008^biological_process^neurogenesis`GO:0030431^biological_process^sleep	.	.	.
TR121362_c0_g1	TR121362_c0_g1_i1	.	.	.	.	.	.	.	.	.	.	.	.	.	.
TR121362_c0_g1	TR121362_c0_g1_i2	.	.	.	.	.	.	.	.	.	.	.	.	.	.
TR121398_c1_g1	TR121398_c1_g1_i1	PTPRA_MOUSE^PTPRA_MOUSE^Q:3-212,H:759-828^47.14%ID^E:6e-17^RecName: Full=Receptor-type tyrosine-protein phosphatase alpha;^Eukaryota; Metazoa; Chordata; Craniata; Vertebrata; Euteleostomi; Mammalia; Eutheria; Euarchontoglires; Glires; Rodentia; Sciurognathi; Muroidea; Muridae; Murinae; Mus; Mus`PTPRA_MOUSE^PTPRA_MOUSE^Q:3-182,H:469-528^38.33%ID^E:3e-06^RecName: Full=Receptor-type tyrosine-protein…	.	.	.	.	.	.	.	COG5599^protein tyrosine phosphatase	KEGG:mmu:19262`KO:K18032	GO:0070062^cellular_component^extracellular exosome`GO:0016021^cellular_component^integral component of membrane`GO:0043235^cellular_component^receptor complex`GO:0004725^molecular_function^protein tyrosine phosphatase activity`GO:0008286^biological_process^insulin receptor signaling pathway`GO:0006468^biological_process^protein phosphorylation	.	.	.
TR121722_c1_g1	TR121722_c1_g1_i1	ECHM_MOUSE^ECHM_MOUSE^Q:5-232,H:191-266^59.21%ID^E:7e-25^RecName: Full=Enoyl-CoA hydratase, mitochondrial;^Eukaryota; Metazoa; Chordata; Craniata; Vertebrata; Euteleostomi; Mammalia; Eutheria; Euarchontoglires; Glires; Rodentia; Sciurognathi; Muroidea; Muridae; Murinae; Mus; Mus	.	.	.	.	.	.	.	COG1024^Enoyl-CoA hydratase	KEGG:mmu:93747`KO:K07511	GO:0070062^cellular_component^extracellular exosome`GO:0005759^cellular_component^mitochondrial matrix`GO:0005739^cellular_component^mitochondrion`GO:0004300^molecular_function^enoyl-CoA hydratase activity`GO:0006635^biological_process^fatty acid beta-oxidation	.	.	.
TR122066_c0_g1	TR122066_c0_g1_i1	.	.	.	.	.	.	.	.	.	.	.	.	.	.
TR151061_c4_g2	TR151061_c4_g2_i1	NAC2_MOUSE^NAC2_MOUSE^Q:14-238,H:401-476^31.58%ID^E:3e-06^RecName: Full=Sodium/calcium exchanger 2;^Eukaryota; Metazoa; Chordata; Craniata; Vertebrata; Euteleostomi; Mammalia; Eutheria; Euarchontoglires; Glires; Rodentia; Sciurognathi; Muroidea; Muridae; Murinae; Mus; Mus	.	.	.	.	.	.	.	ENOG410XPJP^Solute carrier family 8 sodium calcium exchanger member	KEGG:mmu:110891`KO:K05849	GO:0016323^cellular_component^basolateral plasma membrane`GO:0005887^cellular_component^integral component of plasma membrane`GO:0005432^molecular_function^calcium:sodium antiporter activity`GO:0046872^molecular_function^metal ion binding`GO:0070588^biological_process^calcium ion transmembrane transport`GO:0007154^biological_process^cell communication`GO:0006874^biological_process^cellular calciu…	.	.	.
TR137161_c0_g3	TR137161_c0_g3_i1	.	.	.	.	.	.	.	.	.	.	.	.	.	.
TR137161_c0_g3	TR137161_c0_g3_i2	.	.	.	.	.	.	.	.	.	.	.	.	.	.
TR137161_c0_g3	TR137161_c0_g3_i3	.	.	.	.	.	.	.	.	.	.	.	.	.	.
TR137161_c0_g3	TR137161_c0_g3_i4	.	.	.	.	.	.	.	.	.	.	.	.	.	.
TR137244_c0_g1	TR137244_c0_g1_i1	.	.	.	.	.	.	.	.	.	.	.	.	.	.
TR137244_c0_g1	TR137244_c0_g1_i2	.	.	.	.	.	.	.	.	.	.	.	.	.	.
TR137916_c0_g5	TR137916_c0_g5_i1	.	.	.	.	.	.	.	.	.	.	.	.	.	.
TR109625_c0_g1	TR109625_c0_g1_i1	.	.	.	.	.	.	.	.	.	.	.	.	.	.
TR134897_c0_g1	TR134897_c0_g1_i1	.	.	TR134897_c0_g1::TR134897_c0_g1_i1::g.249::m.249	1-378[+]	.	PF03160.13^Calx-beta^Calx-beta domain^16-25^E:520`PF03160.13^Calx-beta^Calx-beta domain^50-126^E:8.4e-10	.	.	.	.	.	GO:0007154^biological_process^cell communication`GO:0016021^cellular_component^integral component of membrane	.	.
TR111735_c0_g1	TR111735_c0_g1_i1	.	.	TR111735_c0_g1::TR111735_c0_g1_i1::g.1537::m.1537	343-29[-]	.	.	.	.	.	.	.	.	.	.
TR111735_c0_g1	TR111735_c0_g1_i2	.	.	.	.	.	.	.	.	.	.	.	.	.	.
TR111923_c0_g2	TR111923_c0_g2_i1	.	.	.	.	.	.	.	.	.	.	.	.	.	.
TR113595_c0_g1	TR113595_c0_g1_i1	.	.	.	.	.	.	.	.	.	.	.	.	.	.
TR113680_c0_g1	TR113680_c0_g1_i1	.	.	TR113680_c0_g1::TR113680_c0_g1_i1::g.568::m.568	94-507[+]	.	.	.	.	.	.	.	.	.	.
TR113854_c0_g2	TR113854_c0_g2_i1	.	.	.	.	.	.	.	.	.	.	.	.	.	.
TR139055_c2_g1	TR139055_c2_g1_i1	.	.	TR139055_c2_g1::TR139055_c2_g1_i1::g.893::m.893	264-962[+]	.	.	.	.	.	.	.	.	.	.
TR139055_c2_g1	TR139055_c2_g1_i2	.	.	TR139055_c2_g1::TR139055_c2_g1_i2::g.894::m.894	264-956[+]	.	.	.	.	.	.	.	.	.	.
TR153213_c2_g1	TR153213_c2_g1_i1	.	.	TR153213_c2_g1::TR153213_c2_g1_i1::g.1894::m.1894	1-408[+]	.	.	.	.	.	.	.	.	.	.
TR153213_c2_g1	TR153213_c2_g1_i2	.	.	TR153213_c2_g1::TR153213_c2_g1_i2::g.1895::m.1895	1-321[+]	.	.	.	.	.	.	.	.	.	.
TR153399_c7_g1	TR153399_c7_g1_i1	.	.	TR153399_c7_g1::TR153399_c7_g1_i1::g.513::m.513	530-222[-]	.	.	.	.	.	.	.	.	.	.
TR153399_c7_g1	TR153399_c7_g1_i2	.	.	.	.	.	.	.	.	.	.	.	.	.	.
TR139485_c1_g3	TR139485_c1_g3_i1	.	.	.	.	.	.	.	.	.	.	.	.	.	.
TR139584_c0_g2	TR139584_c0_g2_i1	KCD21_MOUSE^KCD21_MOUSE^Q:375-470,H:5-36^68.75%ID^E:6e-06^RecName: Full=BTB/POZ domain-containing protein KCTD21;^Eukaryota; Metazoa; Chordata; Craniata; Vertebrata; Euteleostomi; Mammalia; Eutheria; Euarchontoglires; Glires; Rodentia; Sciurognathi; Muroidea; Muridae; Murinae; Mus; Mus	.	TR139584_c0_g2::TR139584_c0_g2_i1::g.1020::m.1020	153-470[+]	KCD21_MOUSE^KCD21_MOUSE^Q:75-106,H:5-36^68.75%ID^E:1e-06^RecName: Full=BTB/POZ domain-containing protein KCTD21;^Eukaryota; Metazoa; Chordata; Craniata; Vertebrata; Euteleostomi; Mammalia; Eutheria; Euarchontoglires; Glires; Rodentia; Sciurognathi; Muroidea; Muridae; Murinae; Mus; Mus	.	.	.	ENOG410Z155^potassium channel tetramerisation domain containing	KEGG:mmu:622320	GO:0051260^biological_process^protein homooligomerization	.	.	.
TR153531_c0_g1	TR153531_c0_g1_i1	.	.	.	.	.	.	.	.	.	.	.	.	.	.
TR153531_c0_g1	TR153531_c0_g1_i2	.	.	TR153531_c0_g1::TR153531_c0_g1_i2::g.1048::m.1048	1-813[+]	.	.	.	.	.	.	.	.	.	.
TR153531_c0_g1	TR153531_c0_g1_i3	.	.	TR153531_c0_g1::TR153531_c0_g1_i3::g.1049::m.1049	1-771[+]	.	.	.	.	.	.	.	.	.	.
TR124825_c0_g4	TR124825_c0_g4_i1	.	.	.	.	.	.	.	.	.	.	.	.	.	.
TR124985_c0_g1	TR124985_c0_g1_i1	.	.	.	.	.	.	.	.	.	.	.	.	.	.
TR124985_c0_g1	TR124985_c0_g1_i2	.	.	.	.	.	.	.	.	.	.	.	.	.	.
TR125293_c0_g2	TR125293_c0_g2_i1	.	.	TR125293_c0_g2::TR125293_c0_g2_i1::g.1744::m.1744	3-344[+]	.	PF03160.13^Calx-beta^Calx-beta domain^50-89^E:0.18`PF03160.13^Calx-beta^Calx-beta domain^103-113^E:2000	.	.	.	.	.	GO:0007154^biological_process^cell communication`GO:0016021^cellular_component^integral component of membrane	.	.
TR136365_c0_g2	TR136365_c0_g2_i1	RIT1_MOUSE^RIT1_MOUSE^Q:614-285,H:81-188^58.18%ID^E:3e-37^RecName: Full=GTP-binding protein Rit1;^Eukaryota; Metazoa; Chordata; Craniata; Vertebrata; Euteleostomi; Mammalia; Eutheria; Euarchontoglires; Glires; Rodentia; Sciurognathi; Muroidea; Muridae; Murinae; Mus; Mus	.	TR136365_c0_g2::TR136365_c0_g2_i1::g.2195::m.2195	614-198[-]	RIT1_HUMAN^RIT1_HUMAN^Q:1-110,H:81-188^59.09%ID^E:2e-38^RecName: Full=GTP-binding protein Rit1;^Eukaryota; Metazoa; Chordata; Craniata; Vertebrata; Euteleostomi; Mammalia; Eutheria; Euarchontoglires; Primates; Haplorrhini; Catarrhini; Hominidae; Homo	PF00071.21^Ras^Ras family^1-105^E:1.3e-27	.	.	COG1100^GTP-binding Protein	KEGG:hsa:6016`KO:K07832	GO:0005622^cellular_component^intracellular`GO:0005886^cellular_component^plasma membrane`GO:0005516^molecular_function^calmodulin binding`GO:0005525^molecular_function^GTP binding`GO:0003924^molecular_function^GTPase activity`GO:0007265^biological_process^Ras protein signal transduction`GO:0007165^biological_process^signal transduction	GO:0003924^molecular_function^GTPase activity`GO:0005525^molecular_function^GTP binding	.	.
TR150331_c0_g1	TR150331_c0_g1_i1	.	.	.	.	.	.	.	.	.	.	.	.	.	.
TR150331_c0_g1	TR150331_c0_g1_i2	.	.	TR150331_c0_g1::TR150331_c0_g1_i2::g.34::m.34	445-113[-]	.	.	.	.	.	.	.	.	.	.
TR125500_c0_g7	TR125500_c0_g7_i1	ACBG1_BOVIN^ACBG1_BOVIN^Q:1-204,H:583-650^47.06%ID^E:3e-13^RecName: Full=Long-chain-fatty-acid--CoA ligase ACSBG1;^Eukaryota; Metazoa; Chordata; Craniata; Vertebrata; Euteleostomi; Mammalia; Eutheria; Laurasiatheria; Cetartiodactyla; Ruminantia; Pecora; Bovidae; Bovinae; Bos	.	.	.	.	.	.	.	COG1022^Amp-dependent synthetase and ligase	KEGG:bta:515577`KO:K15013	GO:0031410^cellular_component^cytoplasmic vesicle`GO:0005783^cellular_component^endoplasmic reticulum`GO:0005524^molecular_function^ATP binding`GO:0102391^molecular_function^decanoate--CoA ligase activity`GO:0004467^molecular_function^long-chain fatty acid-CoA ligase activity`GO:0031957^molecular_function^very long-chain fatty acid-CoA ligase activity`GO:0051384^biological_process^response to glu…	.	.	.
TR136518_c0_g1	TR136518_c0_g1_i1	.	.	TR136518_c0_g1::TR136518_c0_g1_i1::g.607::m.607	2-646[+]	.	.	.	.	.	.	.	.	.	.
TR136518_c0_g1	TR136518_c0_g1_i1	.	.	TR136518_c0_g1::TR136518_c0_g1_i1::g.608::m.608	735-1181[+]	.	.	.	.	.	.	.	.	.	.
TR136518_c0_g1	TR136518_c0_g1_i2	.	.	TR136518_c0_g1::TR136518_c0_g1_i2::g.609::m.609	2-1072[+]	.	.	.	.	.	.	.	.	.	.
TR150579_c0_g6	TR150579_c0_g6_i1	.	.	.	.	.	.	.	.	.	.	.	.	.	.
TR125690_c0_g1	TR125690_c0_g1_i1	.	.	TR125690_c0_g1::TR125690_c0_g1_i1::g.883::m.883	1-492[+]	.	.	.	.	.	.	.	.	.	.
TR125690_c0_g1	TR125690_c0_g1_i2	.	.	TR125690_c0_g1::TR125690_c0_g1_i2::g.884::m.884	59-589[+]	.	.	.	.	.	.	.	.	.	.
TR125690_c0_g1	TR125690_c0_g1_i3	.	.	TR125690_c0_g1::TR125690_c0_g1_i3::g.885::m.885	1-525[+]	.	.	.	.	.	.	.	.	.	.
TR150667_c0_g4	TR150667_c0_g4_i1	.	.	.	.	.	.	.	.	.	.	.	.	.	.
TR150667_c0_g4	TR150667_c0_g4_i2	.	.	.	.	.	.	.	.	.	.	.	.	.	.
TR150667_c0_g4	TR150667_c0_g4_i3	.	.	.	.	.	.	.	.	.	.	.	.	.	.
TR150769_c0_g2	TR150769_c0_g2_i1	.	.	.	.	.	.	.	.	.	.	.	.	.	.
TR150854_c0_g3	TR150854_c0_g3_i1	ACBP1_CAEEL^ACBP1_CAEEL^Q:2-103,H:51-84^58.82%ID^E:3e-06^RecName: Full=Acyl-CoA-binding protein homolog 1;^Eukaryota; Metazoa; Ecdysozoa; Nematoda; Chromadorea; Rhabditida; Rhabditoidea; Rhabditidae; Peloderinae; Caenorhabditis	.	.	.	.	.	.	.	COG4281^Acyl-CoA binding domain containing	KEGG:cel:CELE_C44E4.6	GO:0000062^molecular_function^fatty-acyl-CoA binding`GO:0008289^molecular_function^lipid binding`GO:0008340^biological_process^determination of adult lifespan`GO:0019915^biological_process^lipid storage`GO:0006810^biological_process^transport	.	.	.
TR150850_c0_g2	TR150850_c0_g2_i1	.	.	.	.	.	.	.	.	.	.	.	.	.	.
TR126692_c0_g2	TR126692_c0_g2_i1	.	.	TR126692_c0_g2::TR126692_c0_g2_i1::g.1164::m.1164	3-338[+]	.	.	.	.	.	.	.	.	.	.
TR155722_c0_g1	TR155722_c0_g1_i1	.	.	TR155722_c0_g1::TR155722_c0_g1_i1::g.1875::m.1875	3-494[+]	.	.	.	.	.	.	.	.	.	.
TR155722_c0_g1	TR155722_c0_g1_i1	.	.	TR155722_c0_g1::TR155722_c0_g1_i1::g.1876::m.1876	493-131[-]	.	.	.	.	.	.	.	.	.	.
TR155722_c1_g1	TR155722_c1_g1_i1	.	.	TR155722_c1_g1::TR155722_c1_g1_i1::g.1879::m.1879	102-755[+]	.	.	.	.	.	.	.	.	.	.
TR155722_c1_g1	TR155722_c1_g1_i1	.	.	TR155722_c1_g1::TR155722_c1_g1_i1::g.1880::m.1880	787-368[-]	.	.	.	.	.	.	.	.	.	.
TR155722_c1_g1	TR155722_c1_g1_i2	.	.	TR155722_c1_g1::TR155722_c1_g1_i2::g.1881::m.1881	102-974[+]	.	.	.	.	.	.	.	.	.	.
TR155722_c1_g1	TR155722_c1_g1_i3	.	.	TR155722_c1_g1::TR155722_c1_g1_i3::g.1882::m.1882	102-596[+]	.	.	.	.	.	.	.	.	.	.
TR155722_c1_g1	TR155722_c1_g1_i4	.	.	TR155722_c1_g1::TR155722_c1_g1_i4::g.1883::m.1883	102-596[+]	.	.	.	.	.	.	.	.	.	.
TR155722_c1_g1	TR155722_c1_g1_i4	.	.	TR155722_c1_g1::TR155722_c1_g1_i4::g.1884::m.1884	583-1065[+]	.	.	.	.	.	.	.	.	.	.
TR155722_c1_g1	TR155722_c1_g1_i5	.	.	TR155722_c1_g1::TR155722_c1_g1_i5::g.1885::m.1885	102-989[+]	.	.	.	.	.	.	.	.	.	.
TR155722_c1_g1	TR155722_c1_g1_i6	.	.	TR155722_c1_g1::TR155722_c1_g1_i6::g.1886::m.1886	274-768[+]	.	.	.	.	.	.	.	.	.	.
TR155785_c5_g1	TR155785_c5_g1_i1	.	.	.	.	.	.	.	.	.	.	.	.	.	.
TR138516_c2_g1	TR138516_c2_g1_i1	CATL_SARPE^CATL_SARPE^Q:3-110,H:304-339^69.44%ID^E:2e-10^RecName: Full=Cathepsin L;^Eukaryota; Metazoa; Ecdysozoa; Arthropoda; Hexapoda; Insecta; Pterygota; Neoptera; Endopterygota; Diptera; Brachycera; Muscomorpha; Oestroidea; Sarcophagidae; Sarcophaga; Boettcherisca	.	.	.	.	.	.	.	.	.	GO:0005764^cellular_component^lysosome`GO:0008234^molecular_function^cysteine-type peptidase activity`GO:0030154^biological_process^cell differentiation`GO:0007275^biological_process^multicellular organism development	.	.	.
TR138579_c0_g3	TR138579_c0_g3_i1	.	.	.	.	.	.	.	.	.	.	.	.	.	.
TR141867_c2_g3	TR141867_c2_g3_i1	.	.	.	.	.	.	.	.	.	.	.	.	.	.
TR152816_c1_g11	TR152816_c1_g11_i1	.	.	.	.	.	.	.	.	.	.	.	.	.	.
TR138971_c2_g2	TR138971_c2_g2_i1	RL15_ICTPU^RL15_ICTPU^Q:1-249,H:42-124^84.34%ID^E:1e-25^RecName: Full=60S ribosomal protein L15;^Eukaryota; Metazoa; Chordata; Craniata; Vertebrata; Euteleostomi; Actinopterygii; Neopterygii; Teleostei; Ostariophysi; Siluriformes; Ictaluridae; Ictalurus	.	.	.	.	.	.	.	.	.	GO:0005840^cellular_component^ribosome`GO:0003735^molecular_function^structural constituent of ribosome`GO:0006412^biological_process^translation	.	.	.
TR157037_c1_g3	TR157037_c1_g3_i1	DYHC1_HUMAN^DYHC1_HUMAN^Q:2-763,H:4210-4460^58.66%ID^E:3e-89^RecName: Full=Cytoplasmic dynein 1 heavy chain 1;^Eukaryota; Metazoa; Chordata; Craniata; Vertebrata; Euteleostomi; Mammalia; Eutheria; Euarchontoglires; Primates; Haplorrhini; Catarrhini; Hominidae; Homo	.	TR157037_c1_g3::TR157037_c1_g3_i1::g.60::m.60	2-763[+]	DYHC1_HUMAN^DYHC1_HUMAN^Q:1-254,H:4210-4460^58.66%ID^E:3e-96^RecName: Full=Cytoplasmic dynein 1 heavy chain 1;^Eukaryota; Metazoa; Chordata; Craniata; Vertebrata; Euteleostomi; Mammalia; Eutheria; Euarchontoglires; Primates; Haplorrhini; Catarrhini; Hominidae; Homo	PF03028.14^Dynein_heavy^Dynein heavy chain and region D6 of dynein motor^1-253^E:8.3e-40	.	.	COG5245^heavy chain	KEGG:hsa:1778`KO:K10413	GO:0035578^cellular_component^azurophil granule lumen`GO:0005813^cellular_component^centrosome`GO:0005868^cellular_component^cytoplasmic dynein complex`GO:0005829^cellular_component^cytosol`GO:0070062^cellular_component^extracellular exosome`GO:0031012^cellular_component^extracellular matrix`GO:0005576^cellular_component^extracellular region`GO:0030175^cellular_component^filopodium`GO:0016020^cel…	GO:0003777^molecular_function^microtubule motor activity`GO:0007018^biological_process^microtubule-based movement`GO:0030286^cellular_component^dynein complex	.	.
TR171004_c1_g1	TR171004_c1_g1_i1	HS12A_HUMAN^HS12A_HUMAN^Q:133-687,H:54-224^27.75%ID^E:2e-12^RecName: Full=Heat shock 70 kDa protein 12A;^Eukaryota; Metazoa; Chordata; Craniata; Vertebrata; Euteleostomi; Mammalia; Eutheria; Euarchontoglires; Primates; Haplorrhini; Catarrhini; Hominidae; Homo	.	TR171004_c1_g1::TR171004_c1_g1_i1::g.287::m.287	1-918[+]	HS12A_HUMAN^HS12A_HUMAN^Q:45-306,H:54-348^26.35%ID^E:4e-21^RecName: Full=Heat shock 70 kDa protein 12A;^Eukaryota; Metazoa; Chordata; Craniata; Vertebrata; Euteleostomi; Mammalia; Eutheria; Euarchontoglires; Primates; Haplorrhini; Catarrhini; Hominidae; Homo	.	.	.	COG0443^Heat shock protein	KEGG:hsa:259217	GO:0070062^cellular_component^extracellular exosome`GO:0005524^molecular_function^ATP binding	.	.	.
TR171034_c1_g1	TR171034_c1_g1_i1	.	.	TR171034_c1_g1::TR171034_c1_g1_i1::g.720::m.720	2-1123[+]	.	.	.	.	.	.	.	.	.	.
TR171118_c2_g1	TR171118_c2_g1_i1	.	.	.	.	.	.	.	.	.	.	.	.	.	.
TR171118_c2_g1	TR171118_c2_g1_i2	.	.	.	.	.	.	.	.	.	.	.	.	.	.
TR171154_c1_g2	TR171154_c1_g2_i1	.	.	.	.	.	.	.	.	.	.	.	.	.	.
TR171122_c0_g2	TR171122_c0_g2_i1	.	.	TR171122_c0_g2::TR171122_c0_g2_i1::g.1818::m.1818	1-1596[+]	.	.	.	.	.	.	.	.	.	.
TR171122_c0_g2	TR171122_c0_g2_i1	.	.	TR171122_c0_g2::TR171122_c0_g2_i1::g.1819::m.1819	1596-1141[-]	.	.	.	.	.	.	.	.	.	.
TR171122_c0_g2	TR171122_c0_g2_i2	.	.	TR171122_c0_g2::TR171122_c0_g2_i2::g.1820::m.1820	1-1929[+]	.	.	.	.	.	.	.	.	.	.
TR171122_c0_g2	TR171122_c0_g2_i2	.	.	TR171122_c0_g2::TR171122_c0_g2_i2::g.1821::m.1821	1929-1180[-]	.	.	.	.	.	.	.	.	.	.
TR171122_c0_g2	TR171122_c0_g2_i2	.	.	TR171122_c0_g2::TR171122_c0_g2_i2::g.1822::m.1822	1928-1608[-]	.	.	.	.	.	.	.	.	.	.
TR171122_c0_g2	TR171122_c0_g2_i3	.	.	TR171122_c0_g2::TR171122_c0_g2_i3::g.1823::m.1823	1-1965[+]	.	.	.	.	.	.	.	.	.	.
TR171122_c0_g2	TR171122_c0_g2_i3	.	.	TR171122_c0_g2::TR171122_c0_g2_i3::g.1824::m.1824	1499-1966[+]	.	.	.	.	.	.	.	.	.	.
TR171122_c0_g2	TR171122_c0_g2_i3	.	.	TR171122_c0_g2::TR171122_c0_g2_i3::g.1825::m.1825	1965-1594[-]	.	.	.	.	.	.	.	.	.	.
TR171122_c0_g2	TR171122_c0_g2_i4	.	.	TR171122_c0_g2::TR171122_c0_g2_i4::g.1826::m.1826	1-357[+]	.	.	.	.	.	.	.	.	.	.
TR171122_c0_g2	TR171122_c0_g2_i4	.	.	TR171122_c0_g2::TR171122_c0_g2_i4::g.1827::m.1827	357-1[-]	.	.	.	.	.	.	.	.	.	.
TR171122_c0_g2	TR171122_c0_g2_i5	.	.	TR171122_c0_g2::TR171122_c0_g2_i5::g.1828::m.1828	1-468[+]	.	.	.	.	.	.	.	.	.	.
TR171122_c0_g2	TR171122_c0_g2_i6	.	.	TR171122_c0_g2::TR171122_c0_g2_i6::g.1829::m.1829	1-1704[+]	.	.	.	.	.	.	.	.	.	.
TR171122_c0_g2	TR171122_c0_g2_i6	.	.	TR171122_c0_g2::TR171122_c0_g2_i6::g.1830::m.1830	1704-1213[-]	.	.	.	.	.	.	.	.	.	.
TR171122_c0_g2	TR171122_c0_g2_i7	.	.	TR171122_c0_g2::TR171122_c0_g2_i7::g.1831::m.1831	1-1962[+]	.	.	.	.	.	.	.	.	.	.
TR171122_c0_g2	TR171122_c0_g2_i7	.	.	TR171122_c0_g2::TR171122_c0_g2_i7::g.1832::m.1832	1962-1213[-]	.	.	.	.	.	.	.	.	.	.
TR171122_c0_g2	TR171122_c0_g2_i7	.	.	TR171122_c0_g2::TR171122_c0_g2_i7::g.1833::m.1833	1961-1641[-]	.	.	.	.	.	.	.	.	.	.
TR171122_c0_g2	TR171122_c0_g2_i8	.	.	TR171122_c0_g2::TR171122_c0_g2_i8::g.1834::m.1834	1-1929[+]	.	.	.	.	.	.	.	.	.	.
TR171122_c0_g2	TR171122_c0_g2_i8	.	.	TR171122_c0_g2::TR171122_c0_g2_i8::g.1835::m.1835	1463-1930[+]	.	.	.	.	.	.	.	.	.	.
TR171122_c0_g2	TR171122_c0_g2_i8	.	.	TR171122_c0_g2::TR171122_c0_g2_i8::g.1836::m.1836	1929-1558[-]	.	.	.	.	.	.	.	.	.	.
TR171122_c0_g2	TR171122_c0_g2_i9	.	.	TR171122_c0_g2::TR171122_c0_g2_i9::g.1837::m.1837	1-1977[+]	.	.	.	.	.	.	.	.	.	.
TR171122_c0_g2	TR171122_c0_g2_i9	.	.	TR171122_c0_g2::TR171122_c0_g2_i9::g.1838::m.1838	1511-1978[+]	.	.	.	.	.	.	.	.	.	.
TR171122_c0_g2	TR171122_c0_g2_i9	.	.	TR171122_c0_g2::TR171122_c0_g2_i9::g.1839::m.1839	1977-1606[-]	.	.	.	.	.	.	.	.	.	.
TR171122_c0_g2	TR171122_c0_g2_i10	.	.	TR171122_c0_g2::TR171122_c0_g2_i10::g.1840::m.1840	1-1962[+]	.	.	.	.	.	.	.	.	.	.
TR171122_c0_g2	TR171122_c0_g2_i10	.	.	TR171122_c0_g2::TR171122_c0_g2_i10::g.1841::m.1841	1962-1141[-]	.	.	.	.	.	.	.	.	.	.
TR171122_c0_g2	TR171122_c0_g2_i10	.	.	TR171122_c0_g2::TR171122_c0_g2_i10::g.1842::m.1842	1961-1641[-]	.	.	.	.	.	.	.	.	.	.
TR171289_c11_g5	TR171289_c11_g5_i1	.	.	.	.	.	.	.	.	.	.	.	.	.	.
TR171545_c7_g6	TR171545_c7_g6_i1	.	.	.	.	.	.	.	.	.	.	.	.	.	.
TR171519_c2_g3	TR171519_c2_g3_i1	.	.	.	.	.	.	.	.	.	.	.	.	.	.
TR171519_c2_g9	TR171519_c2_g9_i1	.	.	.	.	.	.	.	.	.	.	.	.	.	.
TR157694_c1_g1	TR157694_c1_g1_i1	.	.	TR157694_c1_g1::TR157694_c1_g1_i1::g.1236::m.1236	2-415[+]	.	.	.	.	.	.	.	.	.	.
TR157694_c1_g1	TR157694_c1_g1_i2	.	.	TR157694_c1_g1::TR157694_c1_g1_i2::g.1237::m.1237	2-415[+]	.	.	.	.	.	.	.	.	.	.
TR157694_c1_g1	TR157694_c1_g1_i3	.	.	TR157694_c1_g1::TR157694_c1_g1_i3::g.1238::m.1238	2-325[+]	.	.	.	.	.	.	.	.	.	.
TR171647_c8_g1	TR171647_c8_g1_i1	.	.	TR171647_c8_g1::TR171647_c8_g1_i1::g.1555::m.1555	66-575[+]	.	.	.	.	.	.	.	.	.	.
TR171652_c3_g2	TR171652_c3_g2_i1	.	.	.	.	.	.	.	.	.	.	.	.	.	.
TR171652_c3_g2	TR171652_c3_g2_i2	.	.	TR171652_c3_g2::TR171652_c3_g2_i2::g.1810::m.1810	111-1271[+]	.	.	.	.	.	.	.	.	.	.
TR171652_c3_g2	TR171652_c3_g2_i3	.	.	.	.	.	.	.	.	.	.	.	.	.	.
TR171652_c3_g2	TR171652_c3_g2_i4	.	.	TR171652_c3_g2::TR171652_c3_g2_i4::g.1811::m.1811	62-1054[+]	.	.	.	.	.	.	.	.	.	.
TR171652_c3_g2	TR171652_c3_g2_i5	.	.	TR171652_c3_g2::TR171652_c3_g2_i5::g.1812::m.1812	62-919[+]	.	.	.	.	.	.	.	.	.	.
TR171652_c3_g2	TR171652_c3_g2_i5	.	.	TR171652_c3_g2::TR171652_c3_g2_i5::g.1813::m.1813	918-592[-]	.	.	.	.	.	.	.	.	.	.
TR171652_c3_g2	TR171652_c3_g2_i6	.	.	.	.	.	.	.	.	.	.	.	.	.	.
TR171652_c3_g2	TR171652_c3_g2_i7	.	.	TR171652_c3_g2::TR171652_c3_g2_i7::g.1814::m.1814	3-1487[+]	.	.	.	.	.	.	.	.	.	.
TR171652_c3_g2	TR171652_c3_g2_i8	.	.	TR171652_c3_g2::TR171652_c3_g2_i8::g.1815::m.1815	169-993[+]	.	.	.	.	.	.	.	.	.	.
TR171652_c3_g2	TR171652_c3_g2_i9	.	.	TR171652_c3_g2::TR171652_c3_g2_i9::g.1816::m.1816	169-1161[+]	.	.	.	.	.	.	.	.	.	.
TR171692_c0_g6	TR171692_c0_g6_i1	.	.	.	.	.	.	.	.	.	.	.	.	.	.
TR157826_c1_g4	TR157826_c1_g4_i1	.	.	.	.	.	.	.	.	.	.	.	.	.	.
TR171892_c11_g3	TR171892_c11_g3_i1	.	.	.	.	.	.	.	.	.	.	.	.	.	.
TR171892_c11_g3	TR171892_c11_g3_i2	.	.	TR171892_c11_g3::TR171892_c11_g3_i2::g.2840::m.2840	903-577[-]	.	.	.	.	.	.	.	.	.	.
TR171892_c11_g3	TR171892_c11_g3_i2	.	.	TR171892_c11_g3::TR171892_c11_g3_i2::g.2841::m.2841	581-904[+]	.	.	.	.	.	.	.	.	.	.
TR171892_c11_g5	TR171892_c11_g5_i1	.	.	TR171892_c11_g5::TR171892_c11_g5_i1::g.2842::m.2842	2-334[+]	.	.	.	.	.	.	.	.	.	.
TR171892_c11_g5	TR171892_c11_g5_i1	.	.	TR171892_c11_g5::TR171892_c11_g5_i1::g.2843::m.2843	333-1[-]	.	.	.	.	.	.	.	.	.	.
TR171908_c6_g3	TR171908_c6_g3_i1	.	.	.	.	.	.	.	.	.	.	.	.	.	.
TR171908_c6_g3	TR171908_c6_g3_i2	.	.	.	.	.	.	.	.	.	.	.	.	.	.
TR129192_c0_g2	TR129192_c0_g2_i1	.	.	.	.	.	.	.	.	.	.	.	.	.	.
TR129192_c0_g2	TR129192_c0_g2_i2	.	.	.	.	.	.	.	.	.	.	.	.	.	.
TR154254_c0_g8	TR154254_c0_g8_i1	.	.	.	.	.	.	.	.	.	.	.	.	.	.
TR154264_c1_g5	TR154264_c1_g5_i1	RL4B_XENLA^RL4B_XENLA^Q:111-257,H:8-57^66%ID^E:2e-15^RecName: Full=60S ribosomal protein L4-B;^Eukaryota; Metazoa; Chordata; Craniata; Vertebrata; Euteleostomi; Amphibia; Batrachia; Anura; Pipoidea; Pipidae; Xenopodinae; Xenopus; Xenopus	.	.	.	.	.	.	.	.	KEGG:xla:398678`KO:K02930	GO:0005840^cellular_component^ribosome`GO:0003735^molecular_function^structural constituent of ribosome`GO:0006412^biological_process^translation	.	.	.
TR129380_c0_g5	TR129380_c0_g5_i1	.	.	.	.	.	.	.	.	.	.	.	.	.	.
TR129380_c0_g5	TR129380_c0_g5_i2	.	.	.	.	.	.	.	.	.	.	.	.	.	.
TR143318_c0_g2	TR143318_c0_g2_i1	.	.	.	.	.	.	.	.	.	.	.	.	.	.
TR143318_c0_g2	TR143318_c0_g2_i2	.	.	.	.	.	.	.	.	.	.	.	.	.	.
TR143435_c0_g6	TR143435_c0_g6_i1	.	.	.	.	.	.	.	.	.	.	.	.	.	.
TR154462_c0_g3	TR154462_c0_g3_i1	.	.	TR154462_c0_g3::TR154462_c0_g3_i1::g.1486::m.1486	2-355[+]	.	.	.	.	.	.	.	.	.	.
TR143533_c0_g3	TR143533_c0_g3_i1	.	.	TR143533_c0_g3::TR143533_c0_g3_i1::g.1711::m.1711	728-333[-]	.	.	.	.	.	.	.	.	.	.
TR143533_c0_g3	TR143533_c0_g3_i1	.	.	TR143533_c0_g3::TR143533_c0_g3_i1::g.1712::m.1712	2011-1688[-]	.	.	.	.	.	.	.	.	.	.
TR143533_c0_g4	TR143533_c0_g4_i1	.	.	TR143533_c0_g4::TR143533_c0_g4_i1::g.1713::m.1713	589-194[-]	.	.	.	.	.	.	.	.	.	.
TR143533_c0_g4	TR143533_c0_g4_i1	.	.	TR143533_c0_g4::TR143533_c0_g4_i1::g.1714::m.1714	1872-1549[-]	.	.	.	.	.	.	.	.	.	.
TR143533_c0_g3	TR143533_c0_g3_i2	.	.	TR143533_c0_g3::TR143533_c0_g3_i2::g.1715::m.1715	3678-3283[-]	.	.	.	.	.	.	.	.	.	.
TR143533_c0_g3	TR143533_c0_g3_i2	.	.	TR143533_c0_g3::TR143533_c0_g3_i2::g.1716::m.1716	4961-4638[-]	.	.	.	.	.	.	.	.	.	.
TR143533_c0_g3	TR143533_c0_g3_i2	.	.	TR143533_c0_g3::TR143533_c0_g3_i2::g.1717::m.1717	3190-2867[-]	.	.	.	.	.	.	.	.	.	.
TR143533_c0_g3	TR143533_c0_g3_i2	.	.	TR143533_c0_g3::TR143533_c0_g3_i2::g.1718::m.1718	1104-790[-]	.	.	.	.	.	.	.	.	.	.
TR143533_c0_g3	TR143533_c0_g3_i3	.	.	TR143533_c0_g3::TR143533_c0_g3_i3::g.1719::m.1719	3539-3144[-]	.	.	.	.	.	.	.	.	.	.
TR143533_c0_g3	TR143533_c0_g3_i3	.	.	TR143533_c0_g3::TR143533_c0_g3_i3::g.1720::m.1720	4822-4499[-]	.	.	.	.	.	.	.	.	.	.
TR143533_c0_g3	TR143533_c0_g3_i3	.	.	TR143533_c0_g3::TR143533_c0_g3_i3::g.1721::m.1721	1104-790[-]	.	.	.	.	.	.	.	.	.	.
TR143533_c0_g3	TR143533_c0_g3_i4	.	.	TR143533_c0_g3::TR143533_c0_g3_i4::g.1722::m.1722	1104-790[-]	.	.	.	.	.	.	.	.	.	.
TR129621_c0_g2	TR129621_c0_g2_i1	.	.	.	.	.	.	.	.	.	.	.	.	.	.
TR154724_c1_g2	TR154724_c1_g2_i1	.	.	.	.	.	.	.	.	.	.	.	.	.	.
TR143845_c0_g1	TR143845_c0_g1_i1	.	.	.	.	.	.	.	.	.	.	.	.	.	.
TR143845_c0_g1	TR143845_c0_g1_i2	.	.	TR143845_c0_g1::TR143845_c0_g1_i2::g.604::m.604	1-411[+]	.	.	.	.	.	.	.	.	.	.
TR143845_c0_g1	TR143845_c0_g1_i3	.	.	.	.	.	.	.	.	.	.	.	.	.	.
TR143937_c1_g1	TR143937_c1_g1_i1	.	.	TR143937_c1_g1::TR143937_c1_g1_i1::g.1021::m.1021	247-1707[+]	.	.	.	.	.	.	.	.	.	.
TR154992_c0_g2	TR154992_c0_g2_i1	.	.	TR154992_c0_g2::TR154992_c0_g2_i1::g.1552::m.1552	1-453[+]	.	.	.	.	.	.	.	.	.	.
TR154992_c0_g2	TR154992_c0_g2_i1	.	.	TR154992_c0_g2::TR154992_c0_g2_i1::g.1553::m.1553	2022-1609[-]	.	.	.	.	.	.	.	.	.	.
TR154992_c0_g2	TR154992_c0_g2_i1	.	.	TR154992_c0_g2::TR154992_c0_g2_i1::g.1554::m.1554	2713-2378[-]	.	.	.	.	.	.	.	.	.	.
TR154992_c0_g2	TR154992_c0_g2_i2	.	.	TR154992_c0_g2::TR154992_c0_g2_i2::g.1555::m.1555	964-629[-]	.	.	.	.	.	.	.	.	.	.
TR155000_c0_g2	TR155000_c0_g2_i1	.	.	TR155000_c0_g2::TR155000_c0_g2_i1::g.1573::m.1573	2-1027[+]	.	PF00078.26^RVT_1^Reverse transcriptase (RNA-dependent DNA polymerase)^19-149^E:5.4e-18	.	.	.	.	.	.	.	.
TR173045_c4_g1	TR173045_c4_g1_i1	.	.	.	.	.	.	.	.	.	.	.	.	.	.
TR173045_c4_g1	TR173045_c4_g1_i2	.	.	.	.	.	.	.	.	.	.	.	.	.	.
TR173045_c5_g3	TR173045_c5_g3_i1	.	.	.	.	.	.	.	.	.	.	.	.	.	.
TR173045_c5_g5	TR173045_c5_g5_i1	.	.	.	.	.	.	.	.	.	.	.	.	.	.
TR173045_c6_g1	TR173045_c6_g1_i1	.	.	.	.	.	.	.	.	.	.	.	.	.	.
TR173022_c1_g2	TR173022_c1_g2_i1	.	.	TR173022_c1_g2::TR173022_c1_g2_i1::g.2409::m.2409	100-936[+]	.	.	.	.	.	.	.	.	.	.
TR173022_c1_g2	TR173022_c1_g2_i2	.	.	TR173022_c1_g2::TR173022_c1_g2_i2::g.2410::m.2410	1-513[+]	.	.	.	.	.	.	.	.	.	.
TR173038_c2_g3	TR173038_c2_g3_i1	.	.	TR173038_c2_g3::TR173038_c2_g3_i1::g.72::m.72	126-590[+]	.	.	.	.	.	.	.	.	.	.
TR173068_c3_g12	TR173068_c3_g12_i1	.	.	.	.	.	.	.	.	.	.	.	.	.	.
TR173143_c3_g6	TR173143_c3_g6_i1	.	.	.	.	.	.	.	.	.	.	.	.	.	.
TR173192_c3_g1	TR173192_c3_g1_i1	.	.	TR173192_c3_g1::TR173192_c3_g1_i1::g.1961::m.1961	1-630[+]	KLHL8_HUMAN^KLHL8_HUMAN^Q:2-202,H:352-525^24.14%ID^E:3e-06^RecName: Full=Kelch-like protein 8;^Eukaryota; Metazoa; Chordata; Craniata; Vertebrata; Euteleostomi; Mammalia; Eutheria; Euarchontoglires; Primates; Haplorrhini; Catarrhini; Hominidae; Homo	PF01344.24^Kelch_1^Kelch motif^6-51^E:3.6e-06	.	.	ENOG410XNX8^kelch-like	KEGG:hsa:57563`KO:K10446	GO:0031463^cellular_component^Cul3-RING ubiquitin ligase complex`GO:0005654^cellular_component^nucleoplasm`GO:0016567^biological_process^protein ubiquitination`GO:0042787^biological_process^protein ubiquitination involved in ubiquitin-dependent protein catabolic process	GO:0005515^molecular_function^protein binding	.	.
TR173209_c9_g25	TR173209_c9_g25_i1	.	.	.	.	.	.	.	.	.	.	.	.	.	.
TR173215_c4_g17	TR173215_c4_g17_i1	.	.	TR173215_c4_g17::TR173215_c4_g17_i1::g.320::m.320	251-574[+]	.	.	.	.	.	.	.	.	.	.
TR173282_c2_g2	TR173282_c2_g2_i1	.	.	.	.	.	.	.	.	.	.	.	.	.	.
TR173333_c4_g1	TR173333_c4_g1_i1	.	.	TR173333_c4_g1::TR173333_c4_g1_i1::g.2221::m.2221	3-359[+]	.	.	.	.	.	.	.	.	.	.
TR173333_c4_g1	TR173333_c4_g1_i1	.	.	TR173333_c4_g1::TR173333_c4_g1_i1::g.2222::m.2222	404-48[-]	.	.	.	.	.	.	.	.	.	.
TR173333_c4_g1	TR173333_c4_g1_i1	.	.	TR173333_c4_g1::TR173333_c4_g1_i1::g.2223::m.2223	109-405[+]	.	.	.	.	.	.	.	.	.	.
TR173395_c0_g1	TR173395_c0_g1_i1	.	.	TR173395_c0_g1::TR173395_c0_g1_i1::g.2754::m.2754	2-451[+]	.	.	.	.	.	.	.	.	.	.
TR173395_c0_g1	TR173395_c0_g1_i2	.	.	.	.	.	.	.	.	.	.	.	.	.	.
TR173370_c7_g3	TR173370_c7_g3_i1	.	.	.	.	.	.	.	.	.	.	.	.	.	.
TR173370_c7_g11	TR173370_c7_g11_i1	.	.	.	.	.	.	.	.	.	.	.	.	.	.
TR173370_c7_g19	TR173370_c7_g19_i1	TSN13_BOVIN^TSN13_BOVIN^Q:10-171,H:151-204^46.3%ID^E:1e-08^RecName: Full=Tetraspanin-13;^Eukaryota; Metazoa; Chordata; Craniata; Vertebrata; Euteleostomi; Mammalia; Eutheria; Laurasiatheria; Cetartiodactyla; Ruminantia; Pecora; Bovidae; Bovinae; Bos	.	.	.	.	.	.	.	ENOG4111IRY^tetraspanin	KEGG:bta:526460`KO:K17356	GO:0005887^cellular_component^integral component of plasma membrane`GO:0005246^molecular_function^calcium channel regulator activity`GO:0007166^biological_process^cell surface receptor signaling pathway`GO:1903169^biological_process^regulation of calcium ion transmembrane transport	.	.	.
TR144437_c0_g2	TR144437_c0_g2_i1	.	.	.	.	.	.	.	.	.	.	.	.	.	.
TR173432_c0_g7	TR173432_c0_g7_i1	.	.	.	.	.	.	.	.	.	.	.	.	.	.
TR173408_c13_g1	TR173408_c13_g1_i1	.	.	TR173408_c13_g1::TR173408_c13_g1_i1::g.837::m.837	349-2[-]	.	.	.	.	.	.	.	.	.	.
TR173408_c13_g1	TR173408_c13_g1_i1	.	.	TR173408_c13_g1::TR173408_c13_g1_i1::g.838::m.838	991-686[-]	.	.	.	.	.	.	.	.	.	.
TR173408_c13_g1	TR173408_c13_g1_i2	.	.	TR173408_c13_g1::TR173408_c13_g1_i2::g.839::m.839	349-2[-]	.	.	.	.	.	.	.	.	.	.
TR173408_c13_g1	TR173408_c13_g1_i2	.	.	TR173408_c13_g1::TR173408_c13_g1_i2::g.840::m.840	1218-913[-]	.	.	.	.	.	.	.	.	.	.
TR173408_c13_g1	TR173408_c13_g1_i3	.	.	TR173408_c13_g1::TR173408_c13_g1_i3::g.841::m.841	408-94[-]	.	.	.	.	.	.	.	.	.	.
TR173408_c13_g1	TR173408_c13_g1_i3	.	.	TR173408_c13_g1::TR173408_c13_g1_i3::g.842::m.842	1050-745[-]	.	.	.	.	.	.	.	.	.	.
TR173408_c13_g1	TR173408_c13_g1_i4	.	.	TR173408_c13_g1::TR173408_c13_g1_i4::g.843::m.843	762-457[-]	.	.	.	.	.	.	.	.	.	.
TR173408_c13_g1	TR173408_c13_g1_i5	.	.	TR173408_c13_g1::TR173408_c13_g1_i5::g.844::m.844	1128-823[-]	.	.	.	.	.	.	.	.	.	.
TR173408_c13_g1	TR173408_c13_g1_i6	.	.	TR173408_c13_g1::TR173408_c13_g1_i6::g.845::m.845	408-94[-]	.	.	.	.	.	.	.	.	.	.
TR173408_c13_g1	TR173408_c13_g1_i6	.	.	TR173408_c13_g1::TR173408_c13_g1_i6::g.846::m.846	1149-844[-]	.	.	.	.	.	.	.	.	.	.
TR173408_c13_g1	TR173408_c13_g1_i7	.	.	TR173408_c13_g1::TR173408_c13_g1_i7::g.847::m.847	861-556[-]	.	.	.	.	.	.	.	.	.	.
TR173408_c13_g1	TR173408_c13_g1_i8	.	.	TR173408_c13_g1::TR173408_c13_g1_i8::g.848::m.848	349-2[-]	.	.	.	.	.	.	.	.	.	.
TR173408_c13_g1	TR173408_c13_g1_i8	.	.	TR173408_c13_g1::TR173408_c13_g1_i8::g.849::m.849	1090-785[-]	.	.	.	.	.	.	.	.	.	.
TR173408_c13_g1	TR173408_c13_g1_i9	.	.	TR173408_c13_g1::TR173408_c13_g1_i9::g.850::m.850	408-94[-]	.	.	.	.	.	.	.	.	.	.
TR173408_c13_g1	TR173408_c13_g1_i9	.	.	TR173408_c13_g1::TR173408_c13_g1_i9::g.851::m.851	1277-972[-]	.	.	.	.	.	.	.	.	.	.
TR173408_c13_g1	TR173408_c13_g1_i10	.	.	TR173408_c13_g1::TR173408_c13_g1_i10::g.852::m.852	1227-922[-]	.	.	.	.	.	.	.	.	.	.
TR173408_c13_g1	TR173408_c13_g1_i11	.	.	TR173408_c13_g1::TR173408_c13_g1_i11::g.853::m.853	1355-1050[-]	.	.	.	.	.	.	.	.	.	.
TR173408_c13_g1	TR173408_c13_g1_i12	.	.	TR173408_c13_g1::TR173408_c13_g1_i12::g.854::m.854	989-684[-]	.	.	.	.	.	.	.	.	.	.
TR173471_c2_g3	TR173471_c2_g3_i1	.	.	TR173471_c2_g3::TR173471_c2_g3_i1::g.1261::m.1261	72-470[+]	.	.	.	.	.	.	.	.	.	.
TR173471_c2_g3	TR173471_c2_g3_i2	.	.	.	.	.	.	.	.	.	.	.	.	.	.
TR173438_c1_g1	TR173438_c1_g1_i1	STY8_ARATH^STY8_ARATH^Q:130-453,H:292-395^31.19%ID^E:7e-06^RecName: Full=Serine/threonine-protein kinase STY8 {ECO:0000305};^Eukaryota; Viridiplantae; Streptophyta; Embryophyta; Tracheophyta; Spermatophyta; Magnoliophyta; eudicotyledons; Gunneridae; Pentapetalae; rosids; malvids; Brassicales; Brassicaceae; Camelineae; Arabidopsis	.	TR173438_c1_g1::TR173438_c1_g1_i1::g.1507::m.1507	58-525[+]	STY8_ARATH^STY8_ARATH^Q:25-132,H:292-395^31.19%ID^E:2e-06^RecName: Full=Serine/threonine-protein kinase STY8 {ECO:0000305};^Eukaryota; Viridiplantae; Streptophyta; Embryophyta; Tracheophyta; Spermatophyta; Magnoliophyta; eudicotyledons; Gunneridae; Pentapetalae; rosids; malvids; Brassicales; Brassicaceae; Camelineae; Arabidopsis	PF00069.24^Pkinase^Protein kinase domain^23-136^E:2.4e-06`PF07714.16^Pkinase_Tyr^Protein tyrosine kinase^24-137^E:3.3e-08	.	.	COG0515^Serine Threonine protein kinase	KEGG:ath:AT2G17700	GO:0005829^cellular_component^cytosol`GO:0016597^molecular_function^amino acid binding`GO:0005524^molecular_function^ATP binding`GO:0004674^molecular_function^protein serine/threonine kinase activity`GO:0004712^molecular_function^protein serine/threonine/tyrosine kinase activity`GO:0004871^molecular_function^signal transducer activity`GO:0009658^biological_process^chloroplast organization`GO:0035…	GO:0004672^molecular_function^protein kinase activity`GO:0005524^molecular_function^ATP binding`GO:0006468^biological_process^protein phosphorylation	.	.
TR173438_c1_g1	TR173438_c1_g1_i2	STY17_ARATH^STY17_ARATH^Q:139-918,H:301-551^28.04%ID^E:6e-17^RecName: Full=Serine/threonine-protein kinase STY17 {ECO:0000305};^Eukaryota; Viridiplantae; Streptophyta; Embryophyta; Tracheophyta; Spermatophyta; Magnoliophyta; eudicotyledons; Gunneridae; Pentapetalae; rosids; malvids; Brassicales; Brassicaceae; Camelineae; Arabidopsis	.	TR173438_c1_g1::TR173438_c1_g1_i2::g.1508::m.1508	58-1155[+]	HT1_ARATH^HT1_ARATH^Q:26-282,H:93-345^26.33%ID^E:2e-17^RecName: Full=Serine/threonine-protein kinase HT1;^Eukaryota; Viridiplantae; Streptophyta; Embryophyta; Tracheophyta; Spermatophyta; Magnoliophyta; eudicotyledons; Gunneridae; Pentapetalae; rosids; malvids; Brassicales; Brassicaceae; Camelineae; Arabidopsis	PF00069.24^Pkinase^Protein kinase domain^23-274^E:2.4e-24`PF07714.16^Pkinase_Tyr^Protein tyrosine kinase^25-277^E:2.1e-21	.	.	COG0515^Serine Threonine protein kinase	KEGG:ath:AT1G62400	GO:0005737^cellular_component^cytoplasm`GO:0005524^molecular_function^ATP binding`GO:0004672^molecular_function^protein kinase activity`GO:0004674^molecular_function^protein serine/threonine kinase activity`GO:0004871^molecular_function^signal transducer activity`GO:0035556^biological_process^intracellular signal transduction	GO:0004672^molecular_function^protein kinase activity`GO:0005524^molecular_function^ATP binding`GO:0006468^biological_process^protein phosphorylation	.	.
TR173438_c1_g1	TR173438_c1_g1_i3	HT1_ARATH^HT1_ARATH^Q:455-1225,H:93-345^25.82%ID^E:1e-15^RecName: Full=Serine/threonine-protein kinase HT1;^Eukaryota; Viridiplantae; Streptophyta; Embryophyta; Tracheophyta; Spermatophyta; Magnoliophyta; eudicotyledons; Gunneridae; Pentapetalae; rosids; malvids; Brassicales; Brassicaceae; Camelineae; Arabidopsis	.	TR173438_c1_g1::TR173438_c1_g1_i3::g.1509::m.1509	371-1477[+]	HT1_ARATH^HT1_ARATH^Q:28-285,H:92-345^26.33%ID^E:4e-17^RecName: Full=Serine/threonine-protein kinase HT1;^Eukaryota; Viridiplantae; Streptophyta; Embryophyta; Tracheophyta; Spermatophyta; Magnoliophyta; eudicotyledons; Gunneridae; Pentapetalae; rosids; malvids; Brassicales; Brassicaceae; Camelineae; Arabidopsis	PF00069.24^Pkinase^Protein kinase domain^26-277^E:2.7e-24`PF07714.16^Pkinase_Tyr^Protein tyrosine kinase^27-280^E:6e-22	.	.	COG0515^Serine Threonine protein kinase	KEGG:ath:AT1G62400	GO:0005737^cellular_component^cytoplasm`GO:0005524^molecular_function^ATP binding`GO:0004672^molecular_function^protein kinase activity`GO:0004674^molecular_function^protein serine/threonine kinase activity`GO:0004871^molecular_function^signal transducer activity`GO:0035556^biological_process^intracellular signal transduction	GO:0004672^molecular_function^protein kinase activity`GO:0005524^molecular_function^ATP binding`GO:0006468^biological_process^protein phosphorylation	.	.
TR173438_c1_g1	TR173438_c1_g1_i4	HT1_ARATH^HT1_ARATH^Q:133-903,H:93-345^25.82%ID^E:6e-16^RecName: Full=Serine/threonine-protein kinase HT1;^Eukaryota; Viridiplantae; Streptophyta; Embryophyta; Tracheophyta; Spermatophyta; Magnoliophyta; eudicotyledons; Gunneridae; Pentapetalae; rosids; malvids; Brassicales; Brassicaceae; Camelineae; Arabidopsis	.	TR173438_c1_g1::TR173438_c1_g1_i4::g.1510::m.1510	58-1155[+]	HT1_ARATH^HT1_ARATH^Q:25-282,H:92-345^26.33%ID^E:5e-17^RecName: Full=Serine/threonine-protein kinase HT1;^Eukaryota; Viridiplantae; Streptophyta; Embryophyta; Tracheophyta; Spermatophyta; Magnoliophyta; eudicotyledons; Gunneridae; Pentapetalae; rosids; malvids; Brassicales; Brassicaceae; Camelineae; Arabidopsis	PF00069.24^Pkinase^Protein kinase domain^23-274^E:3.6e-24`PF07714.16^Pkinase_Tyr^Protein tyrosine kinase^25-277^E:1.1e-21	.	.	COG0515^Serine Threonine protein kinase	KEGG:ath:AT1G62400	GO:0005737^cellular_component^cytoplasm`GO:0005524^molecular_function^ATP binding`GO:0004672^molecular_function^protein kinase activity`GO:0004674^molecular_function^protein serine/threonine kinase activity`GO:0004871^molecular_function^signal transducer activity`GO:0035556^biological_process^intracellular signal transduction	GO:0004672^molecular_function^protein kinase activity`GO:0005524^molecular_function^ATP binding`GO:0006468^biological_process^protein phosphorylation	.	.
TR173438_c1_g1	TR173438_c1_g1_i5	STY17_ARATH^STY17_ARATH^Q:139-918,H:301-551^28.04%ID^E:2e-16^RecName: Full=Serine/threonine-protein kinase STY17 {ECO:0000305};^Eukaryota; Viridiplantae; Streptophyta; Embryophyta; Tracheophyta; Spermatophyta; Magnoliophyta; eudicotyledons; Gunneridae; Pentapetalae; rosids; malvids; Brassicales; Brassicaceae; Camelineae; Arabidopsis	.	TR173438_c1_g1::TR173438_c1_g1_i5::g.1511::m.1511	58-1155[+]	HT1_ARATH^HT1_ARATH^Q:26-282,H:93-345^26.33%ID^E:2e-17^RecName: Full=Serine/threonine-protein kinase HT1;^Eukaryota; Viridiplantae; Streptophyta; Embryophyta; Tracheophyta; Spermatophyta; Magnoliophyta; eudicotyledons; Gunneridae; Pentapetalae; rosids; malvids; Brassicales; Brassicaceae; Camelineae; Arabidopsis	PF00069.24^Pkinase^Protein kinase domain^23-274^E:2.4e-24`PF07714.16^Pkinase_Tyr^Protein tyrosine kinase^25-277^E:2.1e-21	.	.	COG0515^Serine Threonine protein kinase	KEGG:ath:AT1G62400	GO:0005737^cellular_component^cytoplasm`GO:0005524^molecular_function^ATP binding`GO:0004672^molecular_function^protein kinase activity`GO:0004674^molecular_function^protein serine/threonine kinase activity`GO:0004871^molecular_function^signal transducer activity`GO:0035556^biological_process^intracellular signal transduction	GO:0004672^molecular_function^protein kinase activity`GO:0005524^molecular_function^ATP binding`GO:0006468^biological_process^protein phosphorylation	.	.
TR173438_c1_g1	TR173438_c1_g1_i5	STY17_ARATH^STY17_ARATH^Q:139-918,H:301-551^28.04%ID^E:2e-16^RecName: Full=Serine/threonine-protein kinase STY17 {ECO:0000305};^Eukaryota; Viridiplantae; Streptophyta; Embryophyta; Tracheophyta; Spermatophyta; Magnoliophyta; eudicotyledons; Gunneridae; Pentapetalae; rosids; malvids; Brassicales; Brassicaceae; Camelineae; Arabidopsis	.	TR173438_c1_g1::TR173438_c1_g1_i5::g.1512::m.1512	2165-1809[-]	.	.	.	.	.	.	.	.	.	.
TR173438_c1_g1	TR173438_c1_g1_i6	.	.	TR173438_c1_g1::TR173438_c1_g1_i6::g.1513::m.1513	371-847[+]	STY8_ARATH^STY8_ARATH^Q:28-135,H:292-395^30.28%ID^E:3e-06^RecName: Full=Serine/threonine-protein kinase STY8 {ECO:0000305};^Eukaryota; Viridiplantae; Streptophyta; Embryophyta; Tracheophyta; Spermatophyta; Magnoliophyta; eudicotyledons; Gunneridae; Pentapetalae; rosids; malvids; Brassicales; Brassicaceae; Camelineae; Arabidopsis	PF07714.16^Pkinase_Tyr^Protein tyrosine kinase^27-140^E:6.7e-08	.	.	COG0515^Serine Threonine protein kinase	KEGG:ath:AT2G17700	GO:0005829^cellular_component^cytosol`GO:0016597^molecular_function^amino acid binding`GO:0005524^molecular_function^ATP binding`GO:0004674^molecular_function^protein serine/threonine kinase activity`GO:0004712^molecular_function^protein serine/threonine/tyrosine kinase activity`GO:0004871^molecular_function^signal transducer activity`GO:0009658^biological_process^chloroplast organization`GO:0035…	GO:0004672^molecular_function^protein kinase activity`GO:0006468^biological_process^protein phosphorylation	.	.
TR173438_c1_g1	TR173438_c1_g1_i7	HT1_ARATH^HT1_ARATH^Q:455-1225,H:93-345^25.82%ID^E:1e-15^RecName: Full=Serine/threonine-protein kinase HT1;^Eukaryota; Viridiplantae; Streptophyta; Embryophyta; Tracheophyta; Spermatophyta; Magnoliophyta; eudicotyledons; Gunneridae; Pentapetalae; rosids; malvids; Brassicales; Brassicaceae; Camelineae; Arabidopsis	.	TR173438_c1_g1::TR173438_c1_g1_i7::g.1514::m.1514	371-1477[+]	HT1_ARATH^HT1_ARATH^Q:28-285,H:92-345^26.33%ID^E:4e-17^RecName: Full=Serine/threonine-protein kinase HT1;^Eukaryota; Viridiplantae; Streptophyta; Embryophyta; Tracheophyta; Spermatophyta; Magnoliophyta; eudicotyledons; Gunneridae; Pentapetalae; rosids; malvids; Brassicales; Brassicaceae; Camelineae; Arabidopsis	PF00069.24^Pkinase^Protein kinase domain^26-277^E:2.7e-24`PF07714.16^Pkinase_Tyr^Protein tyrosine kinase^27-280^E:6e-22	.	.	COG0515^Serine Threonine protein kinase	KEGG:ath:AT1G62400	GO:0005737^cellular_component^cytoplasm`GO:0005524^molecular_function^ATP binding`GO:0004672^molecular_function^protein kinase activity`GO:0004674^molecular_function^protein serine/threonine kinase activity`GO:0004871^molecular_function^signal transducer activity`GO:0035556^biological_process^intracellular signal transduction	GO:0004672^molecular_function^protein kinase activity`GO:0005524^molecular_function^ATP binding`GO:0006468^biological_process^protein phosphorylation	.	.
TR173501_c4_g1	TR173501_c4_g1_i1	.	.	.	.	.	.	.	.	.	.	.	.	.	.
TR144540_c0_g1	TR144540_c0_g1_i1	U2AF1_DROME^U2AF1_DROME^Q:3-68,H:167-188^72.73%ID^E:1e-05^RecName: Full=Splicing factor U2af 38 kDa subunit;^Eukaryota; Metazoa; Ecdysozoa; Arthropoda; Hexapoda; Insecta; Pterygota; Neoptera; Endopterygota; Diptera; Brachycera; Muscomorpha; Ephydroidea; Drosophilidae; Drosophila; Sophophora	.	.	.	.	.	.	.	ENOG410Z5PX^auxiliary factor	KEGG:dme:Dmel_CG3582`KO:K12836	GO:0005634^cellular_component^nucleus`GO:0071011^cellular_component^precatalytic spliceosome`GO:0089701^cellular_component^U2AF`GO:0046872^molecular_function^metal ion binding`GO:0003729^molecular_function^mRNA binding`GO:0000166^molecular_function^nucleotide binding`GO:0008187^molecular_function^poly-pyrimidine tract binding`GO:0030628^molecular_function^pre-mRNA 3'-splice site binding`GO:000039…	.	.	.
TR144540_c0_g6	TR144540_c0_g6_i1	.	.	.	.	.	.	.	.	.	.	.	.	.	.
TR144540_c0_g12	TR144540_c0_g12_i1	.	.	.	.	.	.	.	.	.	.	.	.	.	.
TR159507_c1_g1	TR159507_c1_g1_i1	ETFD_BOVIN^ETFD_BOVIN^Q:245-361,H:41-79^66.67%ID^E:5e-11^RecName: Full=Electron transfer flavoprotein-ubiquinone oxidoreductase, mitochondrial;^Eukaryota; Metazoa; Chordata; Craniata; Vertebrata; Euteleostomi; Mammalia; Eutheria; Laurasiatheria; Cetartiodactyla; Ruminantia; Pecora; Bovidae; Bovinae; Bos	.	TR159507_c1_g1::TR159507_c1_g1_i1::g.1978::m.1978	361-41[-]	.	.	.	.	.	.	.	.	.	.
TR159574_c2_g2	TR159574_c2_g2_i1	.	.	.	.	.	.	.	.	.	.	.	.	.	.
TR173574_c6_g1	TR173574_c6_g1_i1	.	.	.	.	.	.	.	.	.	.	.	.	.	.
TR173570_c5_g3	TR173570_c5_g3_i1	.	.	.	.	.	.	.	.	.	.	.	.	.	.
TR173632_c3_g4	TR173632_c3_g4_i1	.	.	.	.	.	.	.	.	.	.	.	.	.	.
TR173627_c6_g8	TR173627_c6_g8_i1	.	.	.	.	.	.	.	.	.	.	.	.	.	.
TR173627_c6_g21	TR173627_c6_g21_i1	.	.	.	.	.	.	.	.	.	.	.	.	.	.
TR173627_c6_g28	TR173627_c6_g28_i1	.	.	.	.	.	.	.	.	.	.	.	.	.	.
TR173627_c6_g34	TR173627_c6_g34_i1	.	.	.	.	.	.	.	.	.	.	.	.	.	.
TR173618_c0_g1	TR173618_c0_g1_i1	.	.	TR173618_c0_g1::TR173618_c0_g1_i1::g.1549::m.1549	1593-1123[-]	.	.	.	.	.	.	.	.	.	.
TR173618_c0_g1	TR173618_c0_g1_i2	.	.	TR173618_c0_g1::TR173618_c0_g1_i2::g.1550::m.1550	1593-1123[-]	.	.	.	.	.	.	.	.	.	.
TR173618_c0_g1	TR173618_c0_g1_i3	.	.	TR173618_c0_g1::TR173618_c0_g1_i3::g.1551::m.1551	1593-1123[-]	.	.	.	.	.	.	.	.	.	.
TR173618_c0_g1	TR173618_c0_g1_i4	.	.	TR173618_c0_g1::TR173618_c0_g1_i4::g.1552::m.1552	1593-1123[-]	.	.	.	.	.	.	.	.	.	.
TR173618_c0_g1	TR173618_c0_g1_i5	.	.	TR173618_c0_g1::TR173618_c0_g1_i5::g.1553::m.1553	1593-1123[-]	.	.	.	.	.	.	.	.	.	.
TR173618_c0_g1	TR173618_c0_g1_i6	.	.	TR173618_c0_g1::TR173618_c0_g1_i6::g.1554::m.1554	1593-1123[-]	.	.	.	.	.	.	.	.	.	.
TR173618_c0_g1	TR173618_c0_g1_i7	.	.	TR173618_c0_g1::TR173618_c0_g1_i7::g.1555::m.1555	1593-1123[-]	.	.	.	.	.	.	.	.	.	.
TR173618_c0_g1	TR173618_c0_g1_i8	.	.	TR173618_c0_g1::TR173618_c0_g1_i8::g.1556::m.1556	1593-1123[-]	.	.	.	.	.	.	.	.	.	.
TR144755_c0_g1	TR144755_c0_g1_i1	.	.	.	.	.	.	.	.	.	.	.	.	.	.
TR144755_c0_g2	TR144755_c0_g2_i1	.	.	.	.	.	.	.	.	.	.	.	.	.	.
TR144755_c0_g3	TR144755_c0_g3_i1	.	.	.	.	.	.	.	.	.	.	.	.	.	.
TR144755_c0_g4	TR144755_c0_g4_i1	.	.	.	.	.	.	.	.	.	.	.	.	.	.
TR144755_c0_g4	TR144755_c0_g4_i2	.	.	.	.	.	.	.	.	.	.	.	.	.	.
TR144755_c0_g4	TR144755_c0_g4_i3	.	.	.	.	.	.	.	.	.	.	.	.	.	.
TR159718_c1_g2	TR159718_c1_g2_i1	.	.	.	.	.	.	.	.	.	.	.	.	.	.
TR159718_c2_g2	TR159718_c2_g2_i1	.	.	.	.	.	.	.	.	.	.	.	.	.	.
TR173704_c2_g22	TR173704_c2_g22_i1	.	.	.	.	.	.	.	.	.	.	.	.	.	.
TR173721_c2_g2	TR173721_c2_g2_i1	.	.	TR173721_c2_g2::TR173721_c2_g2_i1::g.94::m.94	2-697[+]	.	.	.	.	.	.	.	.	.	.
TR173721_c2_g2	TR173721_c2_g2_i1	.	.	TR173721_c2_g2::TR173721_c2_g2_i1::g.95::m.95	627-292[-]	.	.	.	.	.	.	.	.	.	.
TR173729_c7_g2	TR173729_c7_g2_i1	.	.	TR173729_c7_g2::TR173729_c7_g2_i1::g.376::m.376	1022-603[-]	.	.	.	.	.	.	.	.	.	.
TR173781_c8_g7	TR173781_c8_g7_i1	.	.	TR173781_c8_g7::TR173781_c8_g7_i1::g.430::m.430	1-348[+]	.	.	.	.	.	.	.	.	.	.
TR173781_c8_g7	TR173781_c8_g7_i2	.	.	.	.	.	.	.	.	.	.	.	.	.	.
TR159861_c4_g2	TR159861_c4_g2_i1	ACBG2_XENLA^ACBG2_XENLA^Q:279-452,H:619-676^44.83%ID^E:4e-07^RecName: Full=Long-chain-fatty-acid--CoA ligase ACSBG2;^Eukaryota; Metazoa; Chordata; Craniata; Vertebrata; Euteleostomi; Amphibia; Batrachia; Anura; Pipoidea; Pipidae; Xenopodinae; Xenopus; Xenopus	.	TR159861_c4_g2::TR159861_c4_g2_i1::g.1006::m.1006	466-131[-]	.	.	.	.	.	.	.	.	.	.
TR159883_c0_g7	TR159883_c0_g7_i1	.	.	.	.	.	.	.	.	.	.	.	.	.	.
TR159883_c0_g7	TR159883_c0_g7_i2	.	.	.	.	.	.	.	.	.	.	.	.	.	.
TR173803_c1_g1	TR173803_c1_g1_i1	.	.	.	.	.	.	.	.	.	.	.	.	.	.
TR173803_c1_g1	TR173803_c1_g1_i2	.	.	TR173803_c1_g1::TR173803_c1_g1_i2::g.1337::m.1337	241-552[+]	.	.	.	.	.	.	.	.	.	.
TR173840_c3_g3	TR173840_c3_g3_i1	.	.	.	.	.	.	.	.	.	.	.	.	.	.
TR173840_c3_g3	TR173840_c3_g3_i2	.	.	TR173840_c3_g3::TR173840_c3_g3_i2::g.1852::m.1852	884-573[-]	.	.	.	.	.	.	.	.	.	.
TR159949_c5_g7	TR159949_c5_g7_i1	.	.	TR159949_c5_g7::TR159949_c5_g7_i1::g.144::m.144	3-785[+]	.	.	.	.	.	.	.	.	.	.
TR159949_c5_g7	TR159949_c5_g7_i2	.	.	TR159949_c5_g7::TR159949_c5_g7_i2::g.145::m.145	3-971[+]	.	.	.	.	.	.	.	.	.	.
TR159949_c5_g7	TR159949_c5_g7_i3	.	.	TR159949_c5_g7::TR159949_c5_g7_i3::g.146::m.146	3-881[+]	.	.	.	.	.	.	.	.	.	.
TR159949_c5_g7	TR159949_c5_g7_i4	.	.	TR159949_c5_g7::TR159949_c5_g7_i4::g.147::m.147	135-857[+]	.	.	.	.	.	.	.	.	.	.
TR159949_c5_g7	TR159949_c5_g7_i4	.	.	TR159949_c5_g7::TR159949_c5_g7_i4::g.148::m.148	271-579[+]	.	.	.	.	.	.	.	.	.	.
TR159949_c5_g7	TR159949_c5_g7_i5	.	.	.	.	.	.	.	.	.	.	.	.	.	.
TR173982_c2_g6	TR173982_c2_g6_i1	.	.	.	.	.	.	.	.	.	.	.	.	.	.
TR173980_c3_g22	TR173980_c3_g22_i1	.	.	TR173980_c3_g22::TR173980_c3_g22_i1::g.1060::m.1060	414-737[+]	.	.	.	.	.	.	.	.	.	.
TR170020_c1_g4	TR170020_c1_g4_i1	.	.	TR170020_c1_g4::TR170020_c1_g4_i1::g.1912::m.1912	2-1759[+]	.	.	.	.	.	.	.	.	.	.
TR170020_c1_g4	TR170020_c1_g4_i2	IKKE_MOUSE^IKKE_MOUSE^Q:223-885,H:4-221^32.74%ID^E:7e-18^RecName: Full=Inhibitor of nuclear factor kappa-B kinase subunit epsilon;^Eukaryota; Metazoa; Chordata; Craniata; Vertebrata; Euteleostomi; Mammalia; Eutheria; Euarchontoglires; Glires; Rodentia; Sciurognathi; Muroidea; Muridae; Murinae; Mus; Mus	.	TR170020_c1_g4::TR170020_c1_g4_i2::g.1913::m.1913	106-3993[+]	.	PF07714.16^Pkinase_Tyr^Protein tyrosine kinase^48-323^E:2.2e-37`PF00069.24^Pkinase^Protein kinase domain^48-320^E:2e-33	.	.	.	.	.	GO:0004672^molecular_function^protein kinase activity`GO:0006468^biological_process^protein phosphorylation`GO:0005524^molecular_function^ATP binding	.	.
TR170020_c1_g4	TR170020_c1_g4_i2	IKKE_MOUSE^IKKE_MOUSE^Q:223-885,H:4-221^32.74%ID^E:7e-18^RecName: Full=Inhibitor of nuclear factor kappa-B kinase subunit epsilon;^Eukaryota; Metazoa; Chordata; Craniata; Vertebrata; Euteleostomi; Mammalia; Eutheria; Euarchontoglires; Glires; Rodentia; Sciurognathi; Muroidea; Muridae; Murinae; Mus; Mus	.	TR170020_c1_g4::TR170020_c1_g4_i2::g.1914::m.1914	4297-6090[+]	.	.	.	.	.	.	.	.	.	.
TR170020_c1_g4	TR170020_c1_g4_i2	IKKE_MOUSE^IKKE_MOUSE^Q:223-885,H:4-221^32.74%ID^E:7e-18^RecName: Full=Inhibitor of nuclear factor kappa-B kinase subunit epsilon;^Eukaryota; Metazoa; Chordata; Craniata; Vertebrata; Euteleostomi; Mammalia; Eutheria; Euarchontoglires; Glires; Rodentia; Sciurognathi; Muroidea; Muridae; Murinae; Mus; Mus	.	TR170020_c1_g4::TR170020_c1_g4_i2::g.1915::m.1915	1076-708[-]	.	.	.	.	.	.	.	.	.	.
TR170020_c1_g4	TR170020_c1_g4_i3	.	.	TR170020_c1_g4::TR170020_c1_g4_i3::g.1916::m.1916	106-6018[+]	.	PF07714.16^Pkinase_Tyr^Protein tyrosine kinase^48-323^E:4.3e-37`PF00069.24^Pkinase^Protein kinase domain^48-320^E:3.8e-33	.	.	.	.	.	GO:0004672^molecular_function^protein kinase activity`GO:0006468^biological_process^protein phosphorylation`GO:0005524^molecular_function^ATP binding	.	.
TR170020_c1_g4	TR170020_c1_g4_i3	.	.	TR170020_c1_g4::TR170020_c1_g4_i3::g.1917::m.1917	1076-708[-]	.	.	.	.	.	.	.	.	.	.
TR170020_c1_g4	TR170020_c1_g4_i4	IKKE_MOUSE^IKKE_MOUSE^Q:223-885,H:4-221^32.74%ID^E:7e-18^RecName: Full=Inhibitor of nuclear factor kappa-B kinase subunit epsilon;^Eukaryota; Metazoa; Chordata; Craniata; Vertebrata; Euteleostomi; Mammalia; Eutheria; Euarchontoglires; Glires; Rodentia; Sciurognathi; Muroidea; Muridae; Murinae; Mus; Mus	.	TR170020_c1_g4::TR170020_c1_g4_i4::g.1918::m.1918	106-3795[+]	.	PF07714.16^Pkinase_Tyr^Protein tyrosine kinase^48-323^E:2.1e-37`PF00069.24^Pkinase^Protein kinase domain^48-320^E:1.8e-33	.	.	.	.	.	GO:0004672^molecular_function^protein kinase activity`GO:0006468^biological_process^protein phosphorylation`GO:0005524^molecular_function^ATP binding	.	.
TR170020_c1_g4	TR170020_c1_g4_i4	IKKE_MOUSE^IKKE_MOUSE^Q:223-885,H:4-221^32.74%ID^E:7e-18^RecName: Full=Inhibitor of nuclear factor kappa-B kinase subunit epsilon;^Eukaryota; Metazoa; Chordata; Craniata; Vertebrata; Euteleostomi; Mammalia; Eutheria; Euarchontoglires; Glires; Rodentia; Sciurognathi; Muroidea; Muridae; Murinae; Mus; Mus	.	TR170020_c1_g4::TR170020_c1_g4_i4::g.1919::m.1919	3792-6092[+]	.	.	.	.	.	.	.	.	.	.
TR170020_c1_g4	TR170020_c1_g4_i4	IKKE_MOUSE^IKKE_MOUSE^Q:223-885,H:4-221^32.74%ID^E:7e-18^RecName: Full=Inhibitor of nuclear factor kappa-B kinase subunit epsilon;^Eukaryota; Metazoa; Chordata; Craniata; Vertebrata; Euteleostomi; Mammalia; Eutheria; Euarchontoglires; Glires; Rodentia; Sciurognathi; Muroidea; Muridae; Murinae; Mus; Mus	.	TR170020_c1_g4::TR170020_c1_g4_i4::g.1920::m.1920	1076-708[-]	.	.	.	.	.	.	.	.	.	.
TR170020_c1_g4	TR170020_c1_g4_i5	IKKE_MOUSE^IKKE_MOUSE^Q:223-885,H:4-221^32.74%ID^E:7e-18^RecName: Full=Inhibitor of nuclear factor kappa-B kinase subunit epsilon;^Eukaryota; Metazoa; Chordata; Craniata; Vertebrata; Euteleostomi; Mammalia; Eutheria; Euarchontoglires; Glires; Rodentia; Sciurognathi; Muroidea; Muridae; Murinae; Mus; Mus	.	TR170020_c1_g4::TR170020_c1_g4_i5::g.1921::m.1921	106-3528[+]	.	PF07714.16^Pkinase_Tyr^Protein tyrosine kinase^48-323^E:1.8e-37`PF00069.24^Pkinase^Protein kinase domain^48-320^E:1.6e-33	.	.	.	.	.	GO:0004672^molecular_function^protein kinase activity`GO:0006468^biological_process^protein phosphorylation`GO:0005524^molecular_function^ATP binding	.	.
TR170020_c1_g4	TR170020_c1_g4_i5	IKKE_MOUSE^IKKE_MOUSE^Q:223-885,H:4-221^32.74%ID^E:7e-18^RecName: Full=Inhibitor of nuclear factor kappa-B kinase subunit epsilon;^Eukaryota; Metazoa; Chordata; Craniata; Vertebrata; Euteleostomi; Mammalia; Eutheria; Euarchontoglires; Glires; Rodentia; Sciurognathi; Muroidea; Muridae; Murinae; Mus; Mus	.	TR170020_c1_g4::TR170020_c1_g4_i5::g.1922::m.1922	4324-6606[+]	.	.	.	.	.	.	.	.	.	.
TR170020_c1_g4	TR170020_c1_g4_i5	IKKE_MOUSE^IKKE_MOUSE^Q:223-885,H:4-221^32.74%ID^E:7e-18^RecName: Full=Inhibitor of nuclear factor kappa-B kinase subunit epsilon;^Eukaryota; Metazoa; Chordata; Craniata; Vertebrata; Euteleostomi; Mammalia; Eutheria; Euarchontoglires; Glires; Rodentia; Sciurognathi; Muroidea; Muridae; Murinae; Mus; Mus	.	TR170020_c1_g4::TR170020_c1_g4_i5::g.1923::m.1923	1076-708[-]	.	.	.	.	.	.	.	.	.	.
TR170020_c1_g4	TR170020_c1_g4_i6	.	.	TR170020_c1_g4::TR170020_c1_g4_i6::g.1924::m.1924	3-575[+]	.	.	.	.	.	.	.	.	.	.
TR170020_c1_g4	TR170020_c1_g4_i7	IKKE_MOUSE^IKKE_MOUSE^Q:223-885,H:4-221^32.74%ID^E:5e-19^RecName: Full=Inhibitor of nuclear factor kappa-B kinase subunit epsilon;^Eukaryota; Metazoa; Chordata; Craniata; Vertebrata; Euteleostomi; Mammalia; Eutheria; Euarchontoglires; Glires; Rodentia; Sciurognathi; Muroidea; Muridae; Murinae; Mus; Mus	.	TR170020_c1_g4::TR170020_c1_g4_i7::g.1925::m.1925	106-1281[+]	GDT2_DICDI^GDT2_DICDI^Q:19-331,H:1270-1549^27.76%ID^E:4e-20^RecName: Full=Probable serine/threonine-protein kinase gdt2;^Eukaryota; Amoebozoa; Mycetozoa; Dictyosteliida; Dictyostelium	PF07714.16^Pkinase_Tyr^Protein tyrosine kinase^48-323^E:1.5e-38`PF00069.24^Pkinase^Protein kinase domain^48-320^E:1.3e-34	.	.	COG0515^Serine Threonine protein kinase	KEGG:ddi:DDB_G0270666	GO:0016021^cellular_component^integral component of membrane`GO:0005622^cellular_component^intracellular`GO:0005524^molecular_function^ATP binding`GO:0004674^molecular_function^protein serine/threonine kinase activity`GO:0004871^molecular_function^signal transducer activity`GO:0035556^biological_process^intracellular signal transduction`GO:0007275^biological_process^multicellular organism develop…	GO:0004672^molecular_function^protein kinase activity`GO:0006468^biological_process^protein phosphorylation`GO:0005524^molecular_function^ATP binding	.	.
TR170020_c1_g4	TR170020_c1_g4_i7	IKKE_MOUSE^IKKE_MOUSE^Q:223-885,H:4-221^32.74%ID^E:5e-19^RecName: Full=Inhibitor of nuclear factor kappa-B kinase subunit epsilon;^Eukaryota; Metazoa; Chordata; Craniata; Vertebrata; Euteleostomi; Mammalia; Eutheria; Euarchontoglires; Glires; Rodentia; Sciurognathi; Muroidea; Muridae; Murinae; Mus; Mus	.	TR170020_c1_g4::TR170020_c1_g4_i7::g.1926::m.1926	1448-708[-]	.	.	.	.	.	.	.	.	.	.
TR170020_c1_g4	TR170020_c1_g4_i8	HT1_ARATH^HT1_ARATH^Q:250-1080,H:90-341^26.67%ID^E:3e-18^RecName: Full=Serine/threonine-protein kinase HT1;^Eukaryota; Viridiplantae; Streptophyta; Embryophyta; Tracheophyta; Spermatophyta; Magnoliophyta; eudicotyledons; Gunneridae; Pentapetalae; rosids; malvids; Brassicales; Brassicaceae; Camelineae; Arabidopsis	.	TR170020_c1_g4::TR170020_c1_g4_i8::g.1927::m.1927	106-1281[+]	GDT2_DICDI^GDT2_DICDI^Q:19-331,H:1270-1549^27.76%ID^E:9e-20^RecName: Full=Probable serine/threonine-protein kinase gdt2;^Eukaryota; Amoebozoa; Mycetozoa; Dictyosteliida; Dictyostelium	PF07714.16^Pkinase_Tyr^Protein tyrosine kinase^48-323^E:4.7e-38`PF00069.24^Pkinase^Protein kinase domain^48-320^E:7e-33	.	.	COG0515^Serine Threonine protein kinase	KEGG:ddi:DDB_G0270666	GO:0016021^cellular_component^integral component of membrane`GO:0005622^cellular_component^intracellular`GO:0005524^molecular_function^ATP binding`GO:0004674^molecular_function^protein serine/threonine kinase activity`GO:0004871^molecular_function^signal transducer activity`GO:0035556^biological_process^intracellular signal transduction`GO:0007275^biological_process^multicellular organism develop…	GO:0004672^molecular_function^protein kinase activity`GO:0006468^biological_process^protein phosphorylation`GO:0005524^molecular_function^ATP binding	.	.
TR170020_c1_g4	TR170020_c1_g4_i8	HT1_ARATH^HT1_ARATH^Q:250-1080,H:90-341^26.67%ID^E:3e-18^RecName: Full=Serine/threonine-protein kinase HT1;^Eukaryota; Viridiplantae; Streptophyta; Embryophyta; Tracheophyta; Spermatophyta; Magnoliophyta; eudicotyledons; Gunneridae; Pentapetalae; rosids; malvids; Brassicales; Brassicaceae; Camelineae; Arabidopsis	.	TR170020_c1_g4::TR170020_c1_g4_i8::g.1928::m.1928	1448-708[-]	.	.	.	.	.	.	.	.	.	.
TR170020_c1_g4	TR170020_c1_g4_i8	HT1_ARATH^HT1_ARATH^Q:250-1080,H:90-341^26.67%ID^E:3e-18^RecName: Full=Serine/threonine-protein kinase HT1;^Eukaryota; Viridiplantae; Streptophyta; Embryophyta; Tracheophyta; Spermatophyta; Magnoliophyta; eudicotyledons; Gunneridae; Pentapetalae; rosids; malvids; Brassicales; Brassicaceae; Camelineae; Arabidopsis	.	TR170020_c1_g4::TR170020_c1_g4_i8::g.1929::m.1929	723-388[-]	.	.	.	.	.	.	.	.	.	.
TR170020_c1_g4	TR170020_c1_g4_i9	.	.	.	.	.	.	.	.	.	.	.	.	.	.
TR170020_c1_g4	TR170020_c1_g4_i10	.	.	TR170020_c1_g4::TR170020_c1_g4_i10::g.1930::m.1930	3-3035[+]	.	.	.	.	.	.	.	.	.	.
TR170020_c1_g4	TR170020_c1_g4_i11	IKKE_MOUSE^IKKE_MOUSE^Q:223-885,H:4-221^32.74%ID^E:7e-18^RecName: Full=Inhibitor of nuclear factor kappa-B kinase subunit epsilon;^Eukaryota; Metazoa; Chordata; Craniata; Vertebrata; Euteleostomi; Mammalia; Eutheria; Euarchontoglires; Glires; Rodentia; Sciurognathi; Muroidea; Muridae; Murinae; Mus; Mus	.	TR170020_c1_g4::TR170020_c1_g4_i11::g.1931::m.1931	106-3528[+]	.	PF07714.16^Pkinase_Tyr^Protein tyrosine kinase^48-323^E:1.8e-37`PF00069.24^Pkinase^Protein kinase domain^48-320^E:1.6e-33	.	.	.	.	.	GO:0004672^molecular_function^protein kinase activity`GO:0006468^biological_process^protein phosphorylation`GO:0005524^molecular_function^ATP binding	.	.
TR170020_c1_g4	TR170020_c1_g4_i11	IKKE_MOUSE^IKKE_MOUSE^Q:223-885,H:4-221^32.74%ID^E:7e-18^RecName: Full=Inhibitor of nuclear factor kappa-B kinase subunit epsilon;^Eukaryota; Metazoa; Chordata; Craniata; Vertebrata; Euteleostomi; Mammalia; Eutheria; Euarchontoglires; Glires; Rodentia; Sciurognathi; Muroidea; Muridae; Murinae; Mus; Mus	.	TR170020_c1_g4::TR170020_c1_g4_i11::g.1932::m.1932	3549-6098[+]	.	.	.	.	.	.	.	.	.	.
TR170020_c1_g4	TR170020_c1_g4_i11	IKKE_MOUSE^IKKE_MOUSE^Q:223-885,H:4-221^32.74%ID^E:7e-18^RecName: Full=Inhibitor of nuclear factor kappa-B kinase subunit epsilon;^Eukaryota; Metazoa; Chordata; Craniata; Vertebrata; Euteleostomi; Mammalia; Eutheria; Euarchontoglires; Glires; Rodentia; Sciurognathi; Muroidea; Muridae; Murinae; Mus; Mus	.	TR170020_c1_g4::TR170020_c1_g4_i11::g.1933::m.1933	1076-708[-]	.	.	.	.	.	.	.	.	.	.
TR170020_c1_g4	TR170020_c1_g4_i12	.	.	TR170020_c1_g4::TR170020_c1_g4_i12::g.1934::m.1934	3-665[+]	.	.	.	.	.	.	.	.	.	.
TR170020_c1_g4	TR170020_c1_g4_i13	.	.	TR170020_c1_g4::TR170020_c1_g4_i13::g.1935::m.1935	2-2413[+]	.	.	.	.	.	.	.	.	.	.
TR170020_c1_g4	TR170020_c1_g4_i14	IKKE_MOUSE^IKKE_MOUSE^Q:223-885,H:4-221^32.74%ID^E:7e-18^RecName: Full=Inhibitor of nuclear factor kappa-B kinase subunit epsilon;^Eukaryota; Metazoa; Chordata; Craniata; Vertebrata; Euteleostomi; Mammalia; Eutheria; Euarchontoglires; Glires; Rodentia; Sciurognathi; Muroidea; Muridae; Murinae; Mus; Mus	.	TR170020_c1_g4::TR170020_c1_g4_i14::g.1936::m.1936	106-3555[+]	.	PF07714.16^Pkinase_Tyr^Protein tyrosine kinase^48-323^E:1.8e-37`PF00069.24^Pkinase^Protein kinase domain^48-320^E:1.6e-33	.	.	.	.	.	GO:0004672^molecular_function^protein kinase activity`GO:0006468^biological_process^protein phosphorylation`GO:0005524^molecular_function^ATP binding	.	.
TR170020_c1_g4	TR170020_c1_g4_i14	IKKE_MOUSE^IKKE_MOUSE^Q:223-885,H:4-221^32.74%ID^E:7e-18^RecName: Full=Inhibitor of nuclear factor kappa-B kinase subunit epsilon;^Eukaryota; Metazoa; Chordata; Craniata; Vertebrata; Euteleostomi; Mammalia; Eutheria; Euarchontoglires; Glires; Rodentia; Sciurognathi; Muroidea; Muridae; Murinae; Mus; Mus	.	TR170020_c1_g4::TR170020_c1_g4_i14::g.1937::m.1937	4048-6561[+]	.	.	.	.	.	.	.	.	.	.
TR170020_c1_g4	TR170020_c1_g4_i14	IKKE_MOUSE^IKKE_MOUSE^Q:223-885,H:4-221^32.74%ID^E:7e-18^RecName: Full=Inhibitor of nuclear factor kappa-B kinase subunit epsilon;^Eukaryota; Metazoa; Chordata; Craniata; Vertebrata; Euteleostomi; Mammalia; Eutheria; Euarchontoglires; Glires; Rodentia; Sciurognathi; Muroidea; Muridae; Murinae; Mus; Mus	.	TR170020_c1_g4::TR170020_c1_g4_i14::g.1938::m.1938	1076-708[-]	.	.	.	.	.	.	.	.	.	.
TR170020_c1_g4	TR170020_c1_g4_i15	IKKE_MOUSE^IKKE_MOUSE^Q:223-885,H:4-221^32.74%ID^E:7e-18^RecName: Full=Inhibitor of nuclear factor kappa-B kinase subunit epsilon;^Eukaryota; Metazoa; Chordata; Craniata; Vertebrata; Euteleostomi; Mammalia; Eutheria; Euarchontoglires; Glires; Rodentia; Sciurognathi; Muroidea; Muridae; Murinae; Mus; Mus	.	TR170020_c1_g4::TR170020_c1_g4_i15::g.1939::m.1939	106-3555[+]	.	PF07714.16^Pkinase_Tyr^Protein tyrosine kinase^48-323^E:1.8e-37`PF00069.24^Pkinase^Protein kinase domain^48-320^E:1.6e-33	.	.	.	.	.	GO:0004672^molecular_function^protein kinase activity`GO:0006468^biological_process^protein phosphorylation`GO:0005524^molecular_function^ATP binding	.	.
TR170020_c1_g4	TR170020_c1_g4_i15	IKKE_MOUSE^IKKE_MOUSE^Q:223-885,H:4-221^32.74%ID^E:7e-18^RecName: Full=Inhibitor of nuclear factor kappa-B kinase subunit epsilon;^Eukaryota; Metazoa; Chordata; Craniata; Vertebrata; Euteleostomi; Mammalia; Eutheria; Euarchontoglires; Glires; Rodentia; Sciurognathi; Muroidea; Muridae; Murinae; Mus; Mus	.	TR170020_c1_g4::TR170020_c1_g4_i15::g.1940::m.1940	4244-6526[+]	.	.	.	.	.	.	.	.	.	.
TR170020_c1_g4	TR170020_c1_g4_i15	IKKE_MOUSE^IKKE_MOUSE^Q:223-885,H:4-221^32.74%ID^E:7e-18^RecName: Full=Inhibitor of nuclear factor kappa-B kinase subunit epsilon;^Eukaryota; Metazoa; Chordata; Craniata; Vertebrata; Euteleostomi; Mammalia; Eutheria; Euarchontoglires; Glires; Rodentia; Sciurognathi; Muroidea; Muridae; Murinae; Mus; Mus	.	TR170020_c1_g4::TR170020_c1_g4_i15::g.1941::m.1941	1076-708[-]	.	.	.	.	.	.	.	.	.	.
TR170020_c1_g4	TR170020_c1_g4_i16	.	.	.	.	.	.	.	.	.	.	.	.	.	.
TR170073_c2_g3	TR170073_c2_g3_i1	ZPR1_BOVIN^ZPR1_BOVIN^Q:155-295,H:398-444^51.06%ID^E:5e-09^RecName: Full=Zinc finger protein ZPR1;^Eukaryota; Metazoa; Chordata; Craniata; Vertebrata; Euteleostomi; Mammalia; Eutheria; Laurasiatheria; Cetartiodactyla; Ruminantia; Pecora; Bovidae; Bovinae; Bos	.	.	.	.	.	.	.	COG1779^zinc ion binding	KEGG:bta:504523`KO:K06874	GO:0030424^cellular_component^axon`GO:0015030^cellular_component^Cajal body`GO:0005737^cellular_component^cytoplasm`GO:0097504^cellular_component^Gemini of coiled bodies`GO:0030426^cellular_component^growth cone`GO:0043025^cellular_component^neuronal cell body`GO:0005730^cellular_component^nucleolus`GO:0005654^cellular_component^nucleoplasm`GO:0005634^cellular_component^nucleus`GO:0043204^cellula…	.	.	.
TR156141_c1_g3	TR156141_c1_g3_i1	.	.	TR156141_c1_g3::TR156141_c1_g3_i1::g.144::m.144	258-869[+]	.	.	.	.	.	.	.	.	.	.
TR170143_c0_g5	TR170143_c0_g5_i1	.	.	.	.	.	.	.	.	.	.	.	.	.	.
TR170145_c4_g1	TR170145_c4_g1_i1	.	.	.	.	.	.	.	.	.	.	.	.	.	.
TR170145_c4_g2	TR170145_c4_g2_i1	.	.	.	.	.	.	.	.	.	.	.	.	.	.
TR170175_c2_g11	TR170175_c2_g11_i1	.	.	.	.	.	.	.	.	.	.	.	.	.	.
TR170175_c2_g11	TR170175_c2_g11_i2	.	.	.	.	.	.	.	.	.	.	.	.	.	.
TR170175_c2_g11	TR170175_c2_g11_i3	.	.	TR170175_c2_g11::TR170175_c2_g11_i3::g.770::m.770	1-324[+]	.	.	.	.	.	.	.	.	.	.
TR170175_c2_g11	TR170175_c2_g11_i4	.	.	.	.	.	.	.	.	.	.	.	.	.	.
TR170175_c2_g11	TR170175_c2_g11_i5	.	.	.	.	.	.	.	.	.	.	.	.	.	.
TR170175_c2_g11	TR170175_c2_g11_i6	.	.	.	.	.	.	.	.	.	.	.	.	.	.
TR170175_c2_g11	TR170175_c2_g11_i7	.	.	TR170175_c2_g11::TR170175_c2_g11_i7::g.771::m.771	137-451[+]	.	.	.	.	.	.	.	.	.	.
TR170111_c2_g17	TR170111_c2_g17_i1	.	.	.	.	.	.	.	.	.	.	.	.	.	.
TR170262_c4_g9	TR170262_c4_g9_i1	.	.	TR170262_c4_g9::TR170262_c4_g9_i1::g.2221::m.2221	350-3[-]	.	.	.	.	.	.	.	.	.	.
TR170262_c4_g9	TR170262_c4_g9_i1	.	.	TR170262_c4_g9::TR170262_c4_g9_i1::g.2222::m.2222	3-350[+]	.	.	.	.	.	.	.	.	.	.
TR170262_c4_g21	TR170262_c4_g21_i1	TITIN_HUMAN^TITIN_HUMAN^Q:1-309,H:26103-26204^32.04%ID^E:4e-07^RecName: Full=Titin;^Eukaryota; Metazoa; Chordata; Craniata; Vertebrata; Euteleostomi; Mammalia; Eutheria; Euarchontoglires; Primates; Haplorrhini; Catarrhini; Hominidae; Homo	.	TR170262_c4_g21::TR170262_c4_g21_i1::g.2239::m.2239	1-309[+]	TITIN_HUMAN^TITIN_HUMAN^Q:1-103,H:26103-26204^32.04%ID^E:3e-07^RecName: Full=Titin;^Eukaryota; Metazoa; Chordata; Craniata; Vertebrata; Euteleostomi; Mammalia; Eutheria; Euarchontoglires; Primates; Haplorrhini; Catarrhini; Hominidae; Homo	PF00041.20^fn3^Fibronectin type III domain^26-102^E:5.9e-08	.	.	ENOG410XQFD^myosin light chain kinase	KEGG:hsa:7273`KO:K12567	GO:0000794^cellular_component^condensed nuclear chromosome`GO:0005829^cellular_component^cytosol`GO:0070062^cellular_component^extracellular exosome`GO:0005576^cellular_component^extracellular region`GO:0031674^cellular_component^I band`GO:0031430^cellular_component^M band`GO:0005859^cellular_component^muscle myosin complex`GO:0005865^cellular_component^striated muscle thin filament`GO:0030018^ce…	GO:0005515^molecular_function^protein binding	.	.
TR170262_c4_g21	TR170262_c4_g21_i1	TITIN_HUMAN^TITIN_HUMAN^Q:1-309,H:26103-26204^32.04%ID^E:4e-07^RecName: Full=Titin;^Eukaryota; Metazoa; Chordata; Craniata; Vertebrata; Euteleostomi; Mammalia; Eutheria; Euarchontoglires; Primates; Haplorrhini; Catarrhini; Hominidae; Homo	.	TR170262_c4_g21::TR170262_c4_g21_i1::g.2240::m.2240	309-1[-]	.	.	.	.	.	.	.	.	.	.
TR170262_c4_g21	TR170262_c4_g21_i2	TITIN_HUMAN^TITIN_HUMAN^Q:6-287,H:26112-26204^32.98%ID^E:2e-06^RecName: Full=Titin;^Eukaryota; Metazoa; Chordata; Craniata; Vertebrata; Euteleostomi; Mammalia; Eutheria; Euarchontoglires; Primates; Haplorrhini; Catarrhini; Hominidae; Homo	.	.	.	.	.	.	.	ENOG410XQFD^myosin light chain kinase	KEGG:hsa:7273`KO:K12567	GO:0000794^cellular_component^condensed nuclear chromosome`GO:0005829^cellular_component^cytosol`GO:0070062^cellular_component^extracellular exosome`GO:0005576^cellular_component^extracellular region`GO:0031674^cellular_component^I band`GO:0031430^cellular_component^M band`GO:0005859^cellular_component^muscle myosin complex`GO:0005865^cellular_component^striated muscle thin filament`GO:0030018^ce…	.	.	.
TR170248_c3_g1	TR170248_c3_g1_i1	.	.	TR170248_c3_g1::TR170248_c3_g1_i1::g.2407::m.2407	197-1267[+]	.	PF00041.20^fn3^Fibronectin type III domain^132-205^E:3.2e-07	.	.	.	.	.	GO:0005515^molecular_function^protein binding	.	.
TR170248_c3_g1	TR170248_c3_g1_i1	.	.	TR170248_c3_g1::TR170248_c3_g1_i1::g.2408::m.2408	1267-755[-]	.	.	.	.	.	.	.	.	.	.
TR170248_c3_g2	TR170248_c3_g2_i1	.	.	TR170248_c3_g2::TR170248_c3_g2_i1::g.2409::m.2409	197-1303[+]	.	PF00041.20^fn3^Fibronectin type III domain^132-205^E:3.3e-07	.	.	.	.	.	GO:0005515^molecular_function^protein binding	.	.
TR170248_c3_g2	TR170248_c3_g2_i1	.	.	TR170248_c3_g2::TR170248_c3_g2_i1::g.2410::m.2410	1303-875[-]	.	.	.	.	.	.	.	.	.	.
TR170248_c3_g3	TR170248_c3_g3_i1	.	.	TR170248_c3_g3::TR170248_c3_g3_i1::g.2411::m.2411	197-1345[+]	.	PF00041.20^fn3^Fibronectin type III domain^132-205^E:3.5e-07	.	.	.	.	.	GO:0005515^molecular_function^protein binding	.	.
TR170248_c3_g3	TR170248_c3_g3_i1	.	.	TR170248_c3_g3::TR170248_c3_g3_i1::g.2412::m.2412	1345-917[-]	.	.	.	.	.	.	.	.	.	.
TR170248_c13_g20	TR170248_c13_g20_i1	.	.	TR170248_c13_g20::TR170248_c13_g20_i1::g.2417::m.2417	1-324[+]	.	.	.	.	.	.	.	.	.	.
TR170248_c13_g25	TR170248_c13_g25_i1	.	.	.	.	.	.	.	.	.	.	.	.	.	.
TR170248_c14_g1	TR170248_c14_g1_i1	.	.	.	.	.	.	.	.	.	.	.	.	.	.
TR170260_c3_g2	TR170260_c3_g2_i1	.	.	TR170260_c3_g2::TR170260_c3_g2_i1::g.2452::m.2452	1117-1992[+]	.	.	.	.	.	.	.	.	.	.
TR170260_c3_g2	TR170260_c3_g2_i1	.	.	TR170260_c3_g2::TR170260_c3_g2_i1::g.2453::m.2453	1728-1120[-]	.	.	.	.	.	.	.	.	.	.
TR170260_c3_g2	TR170260_c3_g2_i2	.	.	.	.	.	.	.	.	.	.	.	.	.	.
TR156401_c0_g2	TR156401_c0_g2_i1	.	.	.	.	.	.	.	.	.	.	.	.	.	.
TR170341_c1_g1	TR170341_c1_g1_i1	.	.	.	.	.	.	.	.	.	.	.	.	.	.
TR170341_c1_g2	TR170341_c1_g2_i1	.	.	.	.	.	.	.	.	.	.	.	.	.	.
TR170370_c23_g3	TR170370_c23_g3_i1	.	.	.	.	.	.	.	.	.	.	.	.	.	.
TR170465_c5_g2	TR170465_c5_g2_i1	.	.	TR170465_c5_g2::TR170465_c5_g2_i1::g.1968::m.1968	347-3[-]	.	.	.	.	.	.	.	.	.	.
TR170465_c5_g2	TR170465_c5_g2_i2	.	.	.	.	.	.	.	.	.	.	.	.	.	.
TR170486_c2_g1	TR170486_c2_g1_i1	.	.	.	.	.	.	.	.	.	.	.	.	.	.
TR170486_c2_g1	TR170486_c2_g1_i2	.	.	.	.	.	.	.	.	.	.	.	.	.	.
TR170486_c2_g1	TR170486_c2_g1_i3	.	.	.	.	.	.	.	.	.	.	.	.	.	.
TR170486_c2_g1	TR170486_c2_g1_i4	.	.	.	.	.	.	.	.	.	.	.	.	.	.
TR156513_c1_g1	TR156513_c1_g1_i1	.	.	TR156513_c1_g1::TR156513_c1_g1_i1::g.2741::m.2741	178-1095[+]	.	.	.	.	.	.	.	.	.	.
TR156513_c1_g1	TR156513_c1_g1_i2	.	.	TR156513_c1_g1::TR156513_c1_g1_i2::g.2742::m.2742	178-1116[+]	.	.	.	.	.	.	.	.	.	.
TR156513_c1_g1	TR156513_c1_g1_i2	.	.	TR156513_c1_g1::TR156513_c1_g1_i2::g.2743::m.2743	1092-466[-]	.	.	.	.	.	.	.	.	.	.
TR170575_c0_g1	TR170575_c0_g1_i1	VWA7_HUMAN^VWA7_HUMAN^Q:1301-1699,H:312-431^35.77%ID^E:2e-08^RecName: Full=von Willebrand factor A domain-containing protein 7;^Eukaryota; Metazoa; Chordata; Craniata; Vertebrata; Euteleostomi; Mammalia; Eutheria; Euarchontoglires; Primates; Haplorrhini; Catarrhini; Hominidae; Homo	.	TR170575_c0_g1::TR170575_c0_g1_i1::g.376::m.376	677-3064[+]	VWA7_HUMAN^VWA7_HUMAN^Q:209-341,H:312-431^35.77%ID^E:7e-09^RecName: Full=von Willebrand factor A domain-containing protein 7;^Eukaryota; Metazoa; Chordata; Craniata; Vertebrata; Euteleostomi; Mammalia; Eutheria; Euarchontoglires; Primates; Haplorrhini; Catarrhini; Hominidae; Homo	PF13768.5^VWA_3^von Willebrand factor type A domain^126-179^E:860`PF13768.5^VWA_3^von Willebrand factor type A domain^215-338^E:0.28	.	.	ENOG410ZN3C^von Willebrand factor A domain containing 7	KEGG:hsa:80737	GO:0005576^cellular_component^extracellular region	.	.	.
TR170575_c0_g1	TR170575_c0_g1_i1	VWA7_HUMAN^VWA7_HUMAN^Q:1301-1699,H:312-431^35.77%ID^E:2e-08^RecName: Full=von Willebrand factor A domain-containing protein 7;^Eukaryota; Metazoa; Chordata; Craniata; Vertebrata; Euteleostomi; Mammalia; Eutheria; Euarchontoglires; Primates; Haplorrhini; Catarrhini; Hominidae; Homo	.	TR170575_c0_g1::TR170575_c0_g1_i1::g.377::m.377	2517-2858[+]	.	.	.	.	.	.	.	.	.	.
TR170575_c0_g1	TR170575_c0_g1_i1	VWA7_HUMAN^VWA7_HUMAN^Q:1301-1699,H:312-431^35.77%ID^E:2e-08^RecName: Full=von Willebrand factor A domain-containing protein 7;^Eukaryota; Metazoa; Chordata; Craniata; Vertebrata; Euteleostomi; Mammalia; Eutheria; Euarchontoglires; Primates; Haplorrhini; Catarrhini; Hominidae; Homo	.	TR170575_c0_g1::TR170575_c0_g1_i1::g.378::m.378	1038-1358[+]	.	.	.	.	.	.	.	.	.	.
TR170575_c0_g1	TR170575_c0_g1_i1	VWA7_HUMAN^VWA7_HUMAN^Q:1301-1699,H:312-431^35.77%ID^E:2e-08^RecName: Full=von Willebrand factor A domain-containing protein 7;^Eukaryota; Metazoa; Chordata; Craniata; Vertebrata; Euteleostomi; Mammalia; Eutheria; Euarchontoglires; Primates; Haplorrhini; Catarrhini; Hominidae; Homo	.	TR170575_c0_g1::TR170575_c0_g1_i1::g.379::m.379	3125-2826[-]	.	.	.	.	.	.	.	.	.	.
TR170569_c1_g10	TR170569_c1_g10_i1	.	.	.	.	.	.	.	.	.	.	.	.	.	.
TR170657_c2_g1	TR170657_c2_g1_i1	.	.	TR170657_c2_g1::TR170657_c2_g1_i1::g.1579::m.1579	2-2221[+]	.	.	.	.	.	.	.	.	.	.
TR170657_c2_g1	TR170657_c2_g1_i1	.	.	TR170657_c2_g1::TR170657_c2_g1_i1::g.1580::m.1580	2593-3684[+]	CAS4_EPHMU^CAS4_EPHMU^Q:138-362,H:118-365^28.41%ID^E:2e-11^RecName: Full=Short-chain collagen C4;^Eukaryota; Metazoa; Porifera; Demospongiae; Heteroscleromorpha; Spongillida; Spongillidae; Ephydatia	PF01391.17^Collagen^Collagen triple helix repeat (20 copies)^137-183^E:7.5e-07	.	.	.	.	GO:0005581^cellular_component^collagen trimer`GO:0005578^cellular_component^proteinaceous extracellular matrix	.	.	.
TR170657_c2_g1	TR170657_c2_g1_i1	.	.	TR170657_c2_g1::TR170657_c2_g1_i1::g.1581::m.1581	2217-1873[-]	.	.	.	.	.	.	.	.	.	.
TR170657_c2_g1	TR170657_c2_g1_i2	.	.	.	.	.	.	.	.	.	.	.	.	.	.
TR170657_c2_g1	TR170657_c2_g1_i3	.	.	.	.	.	.	.	.	.	.	.	.	.	.
TR170657_c2_g2	TR170657_c2_g2_i1	.	.	.	.	.	.	.	.	.	.	.	.	.	.
TR170603_c3_g1	TR170603_c3_g1_i1	.	.	.	.	.	.	.	.	.	.	.	.	.	.
TR170654_c2_g9	TR170654_c2_g9_i1	.	.	.	.	.	.	.	.	.	.	.	.	.	.
TR170654_c2_g9	TR170654_c2_g9_i2	.	.	.	.	.	.	.	.	.	.	.	.	.	.
TR170654_c2_g9	TR170654_c2_g9_i3	.	.	.	.	.	.	.	.	.	.	.	.	.	.
TR170801_c1_g3	TR170801_c1_g3_i1	.	.	TR170801_c1_g3::TR170801_c1_g3_i1::g.743::m.743	315-1121[+]	.	.	.	.	.	.	.	.	.	.
TR170801_c1_g3	TR170801_c1_g3_i2	.	.	TR170801_c1_g3::TR170801_c1_g3_i2::g.744::m.744	2-577[+]	CADM4_XENLA^CADM4_XENLA^Q:28-187,H:191-351^26.63%ID^E:6e-07^RecName: Full=Cell adhesion molecule 4;^Eukaryota; Metazoa; Chordata; Craniata; Vertebrata; Euteleostomi; Amphibia; Batrachia; Anura; Pipoidea; Pipidae; Xenopodinae; Xenopus; Xenopus	PF13927.5^Ig_3^Immunoglobulin domain^60-133^E:8.3e-08`PF07679.15^I-set^Immunoglobulin I-set domain^62-149^E:1.8e-07`PF00047.24^ig^Immunoglobulin domain^64-131^E:3.1e-05	.	.	.	KEGG:xla:447122`KO:K06783	GO:0016021^cellular_component^integral component of membrane`GO:0007155^biological_process^cell adhesion	.	.	.
TR170801_c1_g3	TR170801_c1_g3_i2	.	.	TR170801_c1_g3::TR170801_c1_g3_i2::g.745::m.745	342-16[-]	.	.	.	.	.	.	.	.	.	.
TR170801_c1_g3	TR170801_c1_g3_i3	.	.	TR170801_c1_g3::TR170801_c1_g3_i3::g.746::m.746	2-577[+]	CADM4_XENLA^CADM4_XENLA^Q:28-187,H:191-351^25.44%ID^E:4e-06^RecName: Full=Cell adhesion molecule 4;^Eukaryota; Metazoa; Chordata; Craniata; Vertebrata; Euteleostomi; Amphibia; Batrachia; Anura; Pipoidea; Pipidae; Xenopodinae; Xenopus; Xenopus	PF13927.5^Ig_3^Immunoglobulin domain^60-133^E:3.5e-08`PF07679.15^I-set^Immunoglobulin I-set domain^61-149^E:2.3e-08`PF00047.24^ig^Immunoglobulin domain^64-131^E:2.2e-05	.	.	.	KEGG:xla:447122`KO:K06783	GO:0016021^cellular_component^integral component of membrane`GO:0007155^biological_process^cell adhesion	.	.	.
TR170801_c1_g3	TR170801_c1_g3_i3	.	.	TR170801_c1_g3::TR170801_c1_g3_i3::g.747::m.747	342-16[-]	.	.	.	.	.	.	.	.	.	.
TR170801_c1_g3	TR170801_c1_g3_i4	.	.	TR170801_c1_g3::TR170801_c1_g3_i4::g.748::m.748	1-708[+]	.	.	.	.	.	.	.	.	.	.
TR170801_c1_g3	TR170801_c1_g3_i5	.	.	TR170801_c1_g3::TR170801_c1_g3_i5::g.749::m.749	315-1097[+]	.	PF07679.15^I-set^Immunoglobulin I-set domain^142-217^E:1.8e-05	.	.	.	.	.	.	.	.
TR170801_c1_g3	TR170801_c1_g3_i6	CADM4_MOUSE^CADM4_MOUSE^Q:83-538,H:188-338^25.79%ID^E:5e-06^RecName: Full=Cell adhesion molecule 4;^Eukaryota; Metazoa; Chordata; Craniata; Vertebrata; Euteleostomi; Mammalia; Eutheria; Euarchontoglires; Glires; Rodentia; Sciurognathi; Muroidea; Muridae; Murinae; Mus; Mus	.	TR170801_c1_g3::TR170801_c1_g3_i6::g.750::m.750	2-547[+]	CADM4_MOUSE^CADM4_MOUSE^Q:28-177,H:188-344^27.27%ID^E:6e-06^RecName: Full=Cell adhesion molecule 4;^Eukaryota; Metazoa; Chordata; Craniata; Vertebrata; Euteleostomi; Mammalia; Eutheria; Euarchontoglires; Glires; Rodentia; Sciurognathi; Muroidea; Muridae; Murinae; Mus; Mus	PF13927.5^Ig_3^Immunoglobulin domain^60-134^E:2.1e-08`PF07679.15^I-set^Immunoglobulin I-set domain^61-138^E:8.7e-08`PF00047.24^ig^Immunoglobulin domain^64-136^E:3.8e-06	.	.	ENOG410ZUF7^cell adhesion molecule 4	KEGG:mmu:260299`KO:K06783	GO:0005913^cellular_component^cell-cell adherens junction`GO:0070062^cellular_component^extracellular exosome`GO:0005887^cellular_component^integral component of plasma membrane`GO:0050839^molecular_function^cell adhesion molecule binding`GO:0042803^molecular_function^protein homodimerization activity`GO:0004872^molecular_function^receptor activity`GO:0005102^molecular_function^receptor binding`G…	.	.	.
TR170801_c1_g3	TR170801_c1_g3_i6	CADM4_MOUSE^CADM4_MOUSE^Q:83-538,H:188-338^25.79%ID^E:5e-06^RecName: Full=Cell adhesion molecule 4;^Eukaryota; Metazoa; Chordata; Craniata; Vertebrata; Euteleostomi; Mammalia; Eutheria; Euarchontoglires; Glires; Rodentia; Sciurognathi; Muroidea; Muridae; Murinae; Mus; Mus	.	TR170801_c1_g3::TR170801_c1_g3_i6::g.751::m.751	342-16[-]	.	.	.	.	.	.	.	.	.	.
TR156855_c0_g8	TR156855_c0_g8_i1	.	.	.	.	.	.	.	.	.	.	.	.	.	.
TR156897_c3_g4	TR156897_c3_g4_i1	AL1A1_CHICK^AL1A1_CHICK^Q:1-99,H:477-509^81.82%ID^E:1e-10^RecName: Full=Retinal dehydrogenase 1 {ECO:0000305};^Eukaryota; Metazoa; Chordata; Craniata; Vertebrata; Euteleostomi; Archelosauria; Archosauria; Dinosauria; Saurischia; Theropoda; Coelurosauria; Aves; Neognathae; Galloanserae; Galliformes; Phasianidae; Phasianinae; Gallus	.	.	.	.	.	.	.	.	KEGG:gga:395264`KO:K07249	GO:0005829^cellular_component^cytosol`GO:0004029^molecular_function^aldehyde dehydrogenase (NAD) activity`GO:0018479^molecular_function^benzaldehyde dehydrogenase (NAD+) activity`GO:0001758^molecular_function^retinal dehydrogenase activity`GO:0055114^biological_process^oxidation-reduction process`GO:0001523^biological_process^retinoid metabolic process`GO:0042572^biological_process^retinol metabo…	.	.	.
TR156897_c3_g6	TR156897_c3_g6_i1	AL1A1_CHICK^AL1A1_CHICK^Q:1-99,H:477-509^81.82%ID^E:1e-10^RecName: Full=Retinal dehydrogenase 1 {ECO:0000305};^Eukaryota; Metazoa; Chordata; Craniata; Vertebrata; Euteleostomi; Archelosauria; Archosauria; Dinosauria; Saurischia; Theropoda; Coelurosauria; Aves; Neognathae; Galloanserae; Galliformes; Phasianidae; Phasianinae; Gallus	.	.	.	.	.	.	.	.	KEGG:gga:395264`KO:K07249	GO:0005829^cellular_component^cytosol`GO:0004029^molecular_function^aldehyde dehydrogenase (NAD) activity`GO:0018479^molecular_function^benzaldehyde dehydrogenase (NAD+) activity`GO:0001758^molecular_function^retinal dehydrogenase activity`GO:0055114^biological_process^oxidation-reduction process`GO:0001523^biological_process^retinoid metabolic process`GO:0042572^biological_process^retinol metabo…	.	.	.
TR156897_c3_g15	TR156897_c3_g15_i1	.	.	.	.	.	.	.	.	.	.	.	.	.	.
TR170875_c1_g3	TR170875_c1_g3_i1	.	.	.	.	.	.	.	.	.	.	.	.	.	.
TR170862_c3_g1	TR170862_c3_g1_i1	.	.	.	.	.	.	.	.	.	.	.	.	.	.
TR170866_c5_g9	TR170866_c5_g9_i1	.	.	.	.	.	.	.	.	.	.	.	.	.	.
TR170866_c5_g9	TR170866_c5_g9_i2	.	.	.	.	.	.	.	.	.	.	.	.	.	.
TR170865_c10_g15	TR170865_c10_g15_i1	.	.	.	.	.	.	.	.	.	.	.	.	.	.
TR170849_c0_g9	TR170849_c0_g9_i1	.	.	.	.	.	.	.	.	.	.	.	.	.	.
TR170890_c3_g8	TR170890_c3_g8_i1	C2D1A_RAT^C2D1A_RAT^Q:1-540,H:266-413^33.33%ID^E:4e-17^RecName: Full=Coiled-coil and C2 domain-containing protein 1A;^Eukaryota; Metazoa; Chordata; Craniata; Vertebrata; Euteleostomi; Mammalia; Eutheria; Euarchontoglires; Glires; Rodentia; Sciurognathi; Muroidea; Muridae; Murinae; Rattus	.	TR170890_c3_g8::TR170890_c3_g8_i1::g.1958::m.1958	1-555[+]	C2D1A_RAT^C2D1A_RAT^Q:1-180,H:266-413^33.15%ID^E:2e-19^RecName: Full=Coiled-coil and C2 domain-containing protein 1A;^Eukaryota; Metazoa; Chordata; Craniata; Vertebrata; Euteleostomi; Mammalia; Eutheria; Euarchontoglires; Glires; Rodentia; Sciurognathi; Muroidea; Muridae; Murinae; Rattus`C2D1A_RAT^C2D1A_RAT^Q:1-63,H:358-420^55.56%ID^E:7e-12^RecName: Full=Coiled-coil and C2 domain-containing prote…	.	.	.	ENOG410XPM7^coiled-coil and C2 domain containing	KEGG:rno:288908`KO:K18260	GO:0005829^cellular_component^cytosol`GO:0070062^cellular_component^extracellular exosome`GO:0001650^cellular_component^fibrillar center`GO:0005815^cellular_component^microtubule organizing center`GO:0005634^cellular_component^nucleus`GO:0005886^cellular_component^plasma membrane`GO:0000978^molecular_function^RNA polymerase II core promoter proximal region sequence-specific DNA binding`GO:0000981…	.	.	.
TR170888_c2_g11	TR170888_c2_g11_i1	.	.	.	.	.	.	.	.	.	.	.	.	.	.
TR170983_c3_g1	TR170983_c3_g1_i1	.	.	.	.	.	.	.	.	.	.	.	.	.	.
TR170983_c3_g1	TR170983_c3_g1_i2	.	.	.	.	.	.	.	.	.	.	.	.	.	.
TR170988_c9_g1	TR170988_c9_g1_i1	.	.	.	.	.	.	.	.	.	.	.	.	.	.
TR146059_c0_g1	TR146059_c0_g1_i1	.	.	.	.	.	.	.	.	.	.	.	.	.	.
TR146059_c0_g1	TR146059_c0_g1_i2	.	.	.	.	.	.	.	.	.	.	.	.	.	.
TR160028_c1_g7	TR160028_c1_g7_i1	.	.	TR160028_c1_g7::TR160028_c1_g7_i1::g.1171::m.1171	3-554[+]	.	.	.	.	.	.	.	.	.	.
TR160028_c1_g7	TR160028_c1_g7_i2	.	.	TR160028_c1_g7::TR160028_c1_g7_i2::g.1172::m.1172	29-424[+]	.	.	.	.	.	.	.	.	.	.
TR160028_c1_g7	TR160028_c1_g7_i3	.	.	TR160028_c1_g7::TR160028_c1_g7_i3::g.1173::m.1173	29-514[+]	.	.	.	.	.	.	.	.	.	.
TR160028_c1_g7	TR160028_c1_g7_i4	.	.	TR160028_c1_g7::TR160028_c1_g7_i4::g.1179::m.1179	45-710[+]	.	.	.	.	.	.	.	.	.	.
TR160099_c0_g3	TR160099_c0_g3_i1	PARPT_HUMAN^PARPT_HUMAN^Q:88-408,H:404-512^30.91%ID^E:5e-08^RecName: Full=TCDD-inducible poly [ADP-ribose] polymerase;^Eukaryota; Metazoa; Chordata; Craniata; Vertebrata; Euteleostomi; Mammalia; Eutheria; Euarchontoglires; Primates; Haplorrhini; Catarrhini; Hominidae; Homo	.	TR160099_c0_g3::TR160099_c0_g3_i1::g.1238::m.1238	1-417[+]	PARPT_HUMAN^PARPT_HUMAN^Q:30-136,H:404-512^30.91%ID^E:4e-08^RecName: Full=TCDD-inducible poly [ADP-ribose] polymerase;^Eukaryota; Metazoa; Chordata; Craniata; Vertebrata; Euteleostomi; Mammalia; Eutheria; Euarchontoglires; Primates; Haplorrhini; Catarrhini; Hominidae; Homo	.	.	.	ENOG410YI58^TCDD-inducible poly(ADP-ribose) polymerase	KEGG:hsa:25976`KO:K15259	GO:0005634^cellular_component^nucleus`GO:0035326^molecular_function^enhancer binding`GO:0046872^molecular_function^metal ion binding`GO:0003950^molecular_function^NAD+ ADP-ribosyltransferase activity`GO:0008209^biological_process^androgen metabolic process`GO:0071407^biological_process^cellular response to organic cyclic compound`GO:0008210^biological_process^estrogen metabolic process`GO:0060325…	.	.	.
TR175062_c7_g18	TR175062_c7_g18_i1	DSCR3_MOUSE^DSCR3_MOUSE^Q:3-122,H:257-296^62.5%ID^E:2e-09^RecName: Full=Down syndrome critical region protein 3 homolog;^Eukaryota; Metazoa; Chordata; Craniata; Vertebrata; Euteleostomi; Mammalia; Eutheria; Euarchontoglires; Glires; Rodentia; Sciurognathi; Muroidea; Muridae; Murinae; Mus; Mus	.	.	.	.	.	.	.	ENOG410XS9N^Down syndrome critical region gene 3	KEGG:mmu:13185	GO:0005768^cellular_component^endosome`GO:0005634^cellular_component^nucleus`GO:0008565^molecular_function^protein transporter activity`GO:0006886^biological_process^intracellular protein transport	.	.	.
TR175062_c7_g18	TR175062_c7_g18_i2	DSCR3_MOUSE^DSCR3_MOUSE^Q:3-122,H:257-296^62.5%ID^E:2e-09^RecName: Full=Down syndrome critical region protein 3 homolog;^Eukaryota; Metazoa; Chordata; Craniata; Vertebrata; Euteleostomi; Mammalia; Eutheria; Euarchontoglires; Glires; Rodentia; Sciurognathi; Muroidea; Muridae; Murinae; Mus; Mus	.	.	.	.	.	.	.	ENOG410XS9N^Down syndrome critical region gene 3	KEGG:mmu:13185	GO:0005768^cellular_component^endosome`GO:0005634^cellular_component^nucleus`GO:0008565^molecular_function^protein transporter activity`GO:0006886^biological_process^intracellular protein transport	.	.	.
TR175062_c7_g18	TR175062_c7_g18_i3	DSCR3_MOUSE^DSCR3_MOUSE^Q:3-122,H:257-296^62.5%ID^E:3e-09^RecName: Full=Down syndrome critical region protein 3 homolog;^Eukaryota; Metazoa; Chordata; Craniata; Vertebrata; Euteleostomi; Mammalia; Eutheria; Euarchontoglires; Glires; Rodentia; Sciurognathi; Muroidea; Muridae; Murinae; Mus; Mus	.	.	.	.	.	.	.	ENOG410XS9N^Down syndrome critical region gene 3	KEGG:mmu:13185	GO:0005768^cellular_component^endosome`GO:0005634^cellular_component^nucleus`GO:0008565^molecular_function^protein transporter activity`GO:0006886^biological_process^intracellular protein transport	.	.	.
TR175095_c3_g3	TR175095_c3_g3_i1	.	.	.	.	.	.	.	.	.	.	.	.	.	.
TR175078_c1_g2	TR175078_c1_g2_i1	.	.	.	.	.	.	.	.	.	.	.	.	.	.
TR175078_c1_g2	TR175078_c1_g2_i2	.	.	.	.	.	.	.	.	.	.	.	.	.	.
TR175078_c1_g2	TR175078_c1_g2_i3	.	.	.	.	.	.	.	.	.	.	.	.	.	.
TR175100_c2_g14	TR175100_c2_g14_i1	DNM3B_HUMAN^DNM3B_HUMAN^Q:4-225,H:779-851^70.27%ID^E:4e-30^RecName: Full=DNA (cytosine-5)-methyltransferase 3B;^Eukaryota; Metazoa; Chordata; Craniata; Vertebrata; Euteleostomi; Mammalia; Eutheria; Euarchontoglires; Primates; Haplorrhini; Catarrhini; Hominidae; Homo	.	TR175100_c2_g14::TR175100_c2_g14_i1::g.2454::m.2454	321-1[-]	.	.	.	.	.	.	.	.	.	.
TR175100_c2_g14	TR175100_c2_g14_i1	DNM3B_HUMAN^DNM3B_HUMAN^Q:4-225,H:779-851^70.27%ID^E:4e-30^RecName: Full=DNA (cytosine-5)-methyltransferase 3B;^Eukaryota; Metazoa; Chordata; Craniata; Vertebrata; Euteleostomi; Mammalia; Eutheria; Euarchontoglires; Primates; Haplorrhini; Catarrhini; Hominidae; Homo	.	TR175100_c2_g14::TR175100_c2_g14_i1::g.2455::m.2455	1-312[+]	DNM3B_HUMAN^DNM3B_HUMAN^Q:2-75,H:779-851^70.27%ID^E:2e-30^RecName: Full=DNA (cytosine-5)-methyltransferase 3B;^Eukaryota; Metazoa; Chordata; Craniata; Vertebrata; Euteleostomi; Mammalia; Eutheria; Euarchontoglires; Primates; Haplorrhini; Catarrhini; Hominidae; Homo	.	.	.	ENOG410XQ4Y^DNA (cytosine-5-)-methyltransferase	KEGG:hsa:1789`KO:K17399	GO:0005737^cellular_component^cytoplasm`GO:0043231^cellular_component^intracellular membrane-bounded organelle`GO:0005654^cellular_component^nucleoplasm`GO:0005634^cellular_component^nucleus`GO:0003682^molecular_function^chromatin binding`GO:0003886^molecular_function^DNA (cytosine-5-)-methyltransferase activity`GO:0003677^molecular_function^DNA binding`GO:0009008^molecular_function^DNA-methyltra…	.	.	.
TR160126_c1_g4	TR160126_c1_g4_i1	CYSP5_DICDI^CYSP5_DICDI^Q:3-107,H:310-344^77.14%ID^E:4e-11^RecName: Full=Cysteine proteinase 5;^Eukaryota; Amoebozoa; Mycetozoa; Dictyosteliida; Dictyostelium	.	TR160126_c1_g4::TR160126_c1_g4_i1::g.172::m.172	469-38[-]	.	.	.	.	.	.	.	.	.	.
TR160148_c5_g2	TR160148_c5_g2_i1	.	.	.	.	.	.	.	.	.	.	.	.	.	.
TR175146_c2_g8	TR175146_c2_g8_i1	.	.	.	.	.	.	.	.	.	.	.	.	.	.
TR175146_c2_g8	TR175146_c2_g8_i2	.	.	.	.	.	.	.	.	.	.	.	.	.	.
TR175114_c6_g1	TR175114_c6_g1_i1	.	.	.	.	.	.	.	.	.	.	.	.	.	.
TR175114_c7_g6	TR175114_c7_g6_i1	.	.	.	.	.	.	.	.	.	.	.	.	.	.
TR175114_c7_g26	TR175114_c7_g26_i1	.	.	.	.	.	.	.	.	.	.	.	.	.	.
TR175118_c6_g2	TR175118_c6_g2_i1	.	.	.	.	.	.	.	.	.	.	.	.	.	.
TR175193_c0_g1	TR175193_c0_g1_i1	.	.	TR175193_c0_g1::TR175193_c0_g1_i1::g.1619::m.1619	2-2239[+]	.	PF12733.6^Cadherin-like^Cadherin-like beta sandwich domain^215-298^E:1.1e-13`PF12733.6^Cadherin-like^Cadherin-like beta sandwich domain^508-588^E:2e-16`PF02368.17^Big_2^Bacterial Ig-like domain (group 2)^624-672^E:5.2e-07	.	.	.	.	.	.	.	.
TR175193_c0_g1	TR175193_c0_g1_i1	.	.	TR175193_c0_g1::TR175193_c0_g1_i1::g.1620::m.1620	1627-395[-]	.	.	.	.	.	.	.	.	.	.
TR175193_c0_g1	TR175193_c0_g1_i1	.	.	TR175193_c0_g1::TR175193_c0_g1_i1::g.1621::m.1621	810-415[-]	.	.	.	.	.	.	.	.	.	.
TR175193_c0_g1	TR175193_c0_g1_i2	.	.	TR175193_c0_g1::TR175193_c0_g1_i2::g.1622::m.1622	2-1807[+]	.	PF12733.6^Cadherin-like^Cadherin-like beta sandwich domain^215-298^E:8.3e-14`PF12733.6^Cadherin-like^Cadherin-like beta sandwich domain^506-586^E:1.6e-15	.	.	.	.	.	.	.	.
TR175193_c0_g1	TR175193_c0_g1_i2	.	.	TR175193_c0_g1::TR175193_c0_g1_i2::g.1623::m.1623	1807-395[-]	.	.	.	.	.	.	.	.	.	.
TR175193_c0_g1	TR175193_c0_g1_i2	.	.	TR175193_c0_g1::TR175193_c0_g1_i2::g.1624::m.1624	810-415[-]	.	.	.	.	.	.	.	.	.	.
TR175193_c0_g1	TR175193_c0_g1_i3	.	.	TR175193_c0_g1::TR175193_c0_g1_i3::g.1625::m.1625	2-1090[+]	.	PF12733.6^Cadherin-like^Cadherin-like beta sandwich domain^213-296^E:1.6e-14	.	.	.	.	.	.	.	.
TR175193_c0_g1	TR175193_c0_g1_i3	.	.	TR175193_c0_g1::TR175193_c0_g1_i3::g.1626::m.1626	1090-395[-]	.	.	.	.	.	.	.	.	.	.
TR175193_c0_g1	TR175193_c0_g1_i3	.	.	TR175193_c0_g1::TR175193_c0_g1_i3::g.1627::m.1627	804-415[-]	.	.	.	.	.	.	.	.	.	.
TR175193_c0_g1	TR175193_c0_g1_i4	.	.	TR175193_c0_g1::TR175193_c0_g1_i4::g.1631::m.1631	380-2260[+]	.	PF12733.6^Cadherin-like^Cadherin-like beta sandwich domain^158-235^E:3.6e-14`PF12733.6^Cadherin-like^Cadherin-like beta sandwich domain^445-525^E:1.6e-16`PF02368.17^Big_2^Bacterial Ig-like domain (group 2)^561-608^E:2.8e-08	.	.	.	.	.	.	.	.
TR175193_c0_g1	TR175193_c0_g1_i4	.	.	TR175193_c0_g1::TR175193_c0_g1_i4::g.1632::m.1632	1816-788[-]	.	.	.	.	.	.	.	.	.	.
TR175193_c0_g1	TR175193_c0_g1_i4	.	.	TR175193_c0_g1::TR175193_c0_g1_i4::g.1633::m.1633	2-379[+]	.	.	.	.	.	.	.	.	.	.
TR175193_c0_g1	TR175193_c0_g1_i4	.	.	TR175193_c0_g1::TR175193_c0_g1_i4::g.1634::m.1634	2259-1930[-]	.	.	.	.	.	.	.	.	.	.
TR175193_c0_g1	TR175193_c0_g1_i4	.	.	TR175193_c0_g1::TR175193_c0_g1_i4::g.1635::m.1635	864-565[-]	.	.	.	.	.	.	.	.	.	.
TR175193_c0_g1	TR175193_c0_g1_i5	.	.	TR175193_c0_g1::TR175193_c0_g1_i5::g.1636::m.1636	3-560[+]	.	.	.	.	.	.	.	.	.	.
TR175193_c0_g1	TR175193_c0_g1_i6	.	.	TR175193_c0_g1::TR175193_c0_g1_i6::g.1637::m.1637	3-377[+]	.	.	.	.	.	.	.	.	.	.
TR175193_c0_g1	TR175193_c0_g1_i7	.	.	TR175193_c0_g1::TR175193_c0_g1_i7::g.1638::m.1638	2-1996[+]	.	PF12733.6^Cadherin-like^Cadherin-like beta sandwich domain^215-298^E:9.6e-14`PF12733.6^Cadherin-like^Cadherin-like beta sandwich domain^512-592^E:1.7e-16	.	.	.	.	.	.	.	.
TR175193_c0_g1	TR175193_c0_g1_i7	.	.	TR175193_c0_g1::TR175193_c0_g1_i7::g.1639::m.1639	1639-395[-]	.	.	.	.	.	.	.	.	.	.
TR175193_c0_g1	TR175193_c0_g1_i7	.	.	TR175193_c0_g1::TR175193_c0_g1_i7::g.1640::m.1640	810-415[-]	.	.	.	.	.	.	.	.	.	.
TR175193_c0_g1	TR175193_c0_g1_i8	.	.	TR175193_c0_g1::TR175193_c0_g1_i8::g.1641::m.1641	1285-341[-]	.	.	.	.	.	.	.	.	.	.
TR175193_c0_g1	TR175193_c0_g1_i8	.	.	TR175193_c0_g1::TR175193_c0_g1_i8::g.1642::m.1642	380-1285[+]	.	PF03160.13^Calx-beta^Calx-beta domain^19-34^E:46`PF12733.6^Cadherin-like^Cadherin-like beta sandwich domain^153-238^E:4.3e-17`PF03160.13^Calx-beta^Calx-beta domain^164-238^E:0.57	.	.	.	.	.	GO:0007154^biological_process^cell communication`GO:0016021^cellular_component^integral component of membrane	.	.
TR175193_c0_g1	TR175193_c0_g1_i8	.	.	TR175193_c0_g1::TR175193_c0_g1_i8::g.1643::m.1643	999-565[-]	.	.	.	.	.	.	.	.	.	.
TR175193_c0_g1	TR175193_c0_g1_i8	.	.	TR175193_c0_g1::TR175193_c0_g1_i8::g.1644::m.1644	2-379[+]	.	.	.	.	.	.	.	.	.	.
TR175193_c0_g1	TR175193_c0_g1_i9	.	.	TR175193_c0_g1::TR175193_c0_g1_i9::g.1645::m.1645	380-2233[+]	.	PF12733.6^Cadherin-like^Cadherin-like beta sandwich domain^153-239^E:6.7e-17`PF12733.6^Cadherin-like^Cadherin-like beta sandwich domain^451-531^E:1.3e-14`PF02368.17^Big_2^Bacterial Ig-like domain (group 2)^567-616^E:6.3e-07	.	.	.	.	.	.	.	.
TR175193_c0_g1	TR175193_c0_g1_i9	.	.	TR175193_c0_g1::TR175193_c0_g1_i9::g.1646::m.1646	999-565[-]	.	.	.	.	.	.	.	.	.	.
TR175193_c0_g1	TR175193_c0_g1_i9	.	.	TR175193_c0_g1::TR175193_c0_g1_i9::g.1647::m.1647	2-379[+]	.	.	.	.	.	.	.	.	.	.
TR175193_c0_g1	TR175193_c0_g1_i10	.	.	.	.	.	.	.	.	.	.	.	.	.	.
TR175193_c0_g1	TR175193_c0_g1_i11	.	.	TR175193_c0_g1::TR175193_c0_g1_i11::g.1648::m.1648	2-2071[+]	.	PF12733.6^Cadherin-like^Cadherin-like beta sandwich domain^215-298^E:1e-13`PF12733.6^Cadherin-like^Cadherin-like beta sandwich domain^508-588^E:1.8e-16`PF02368.17^Big_2^Bacterial Ig-like domain (group 2)^624-671^E:3.1e-08	.	.	.	.	.	.	.	.
TR175193_c0_g1	TR175193_c0_g1_i11	.	.	TR175193_c0_g1::TR175193_c0_g1_i11::g.1649::m.1649	1627-395[-]	.	.	.	.	.	.	.	.	.	.
TR175193_c0_g1	TR175193_c0_g1_i11	.	.	TR175193_c0_g1::TR175193_c0_g1_i11::g.1650::m.1650	810-415[-]	.	.	.	.	.	.	.	.	.	.
TR175193_c0_g1	TR175193_c0_g1_i11	.	.	TR175193_c0_g1::TR175193_c0_g1_i11::g.1651::m.1651	2070-1741[-]	.	.	.	.	.	.	.	.	.	.
TR175193_c0_g1	TR175193_c0_g1_i12	.	.	TR175193_c0_g1::TR175193_c0_g1_i12::g.1655::m.1655	2-1819[+]	.	PF12733.6^Cadherin-like^Cadherin-like beta sandwich domain^215-298^E:8.3e-14`PF12733.6^Cadherin-like^Cadherin-like beta sandwich domain^510-590^E:1.6e-15	.	.	.	.	.	.	.	.
TR175193_c0_g1	TR175193_c0_g1_i12	.	.	TR175193_c0_g1::TR175193_c0_g1_i12::g.1656::m.1656	1819-395[-]	.	.	.	.	.	.	.	.	.	.
TR175193_c0_g1	TR175193_c0_g1_i12	.	.	TR175193_c0_g1::TR175193_c0_g1_i12::g.1657::m.1657	810-415[-]	.	.	.	.	.	.	.	.	.	.
TR175193_c0_g1	TR175193_c0_g1_i13	.	.	TR175193_c0_g1::TR175193_c0_g1_i13::g.1658::m.1658	2-2077[+]	.	PF12733.6^Cadherin-like^Cadherin-like beta sandwich domain^215-298^E:1e-13`PF12733.6^Cadherin-like^Cadherin-like beta sandwich domain^508-588^E:1.8e-16`PF02368.17^Big_2^Bacterial Ig-like domain (group 2)^603-673^E:5.3e-08	.	.	.	.	.	.	.	.
TR175193_c0_g1	TR175193_c0_g1_i13	.	.	TR175193_c0_g1::TR175193_c0_g1_i13::g.1659::m.1659	2077-395[-]	.	.	.	.	.	.	.	.	.	.
TR175193_c0_g1	TR175193_c0_g1_i13	.	.	TR175193_c0_g1::TR175193_c0_g1_i13::g.1660::m.1660	810-415[-]	.	.	.	.	.	.	.	.	.	.
TR175193_c0_g1	TR175193_c0_g1_i14	.	.	TR175193_c0_g1::TR175193_c0_g1_i14::g.1661::m.1661	380-2428[+]	.	PF12733.6^Cadherin-like^Cadherin-like beta sandwich domain^158-235^E:4.1e-14`PF12733.6^Cadherin-like^Cadherin-like beta sandwich domain^445-525^E:1.8e-16`PF02368.17^Big_2^Bacterial Ig-like domain (group 2)^561-609^E:4.7e-07	.	.	.	.	.	.	.	.
TR175193_c0_g1	TR175193_c0_g1_i14	.	.	TR175193_c0_g1::TR175193_c0_g1_i14::g.1662::m.1662	1816-788[-]	.	.	.	.	.	.	.	.	.	.
TR175193_c0_g1	TR175193_c0_g1_i14	.	.	TR175193_c0_g1::TR175193_c0_g1_i14::g.1663::m.1663	2-379[+]	.	.	.	.	.	.	.	.	.	.
TR175193_c0_g1	TR175193_c0_g1_i14	.	.	TR175193_c0_g1::TR175193_c0_g1_i14::g.1664::m.1664	864-565[-]	.	.	.	.	.	.	.	.	.	.
TR160281_c2_g21	TR160281_c2_g21_i1	.	.	.	.	.	.	.	.	.	.	.	.	.	.
TR160287_c0_g4	TR160287_c0_g4_i1	.	.	.	.	.	.	.	.	.	.	.	.	.	.
TR175255_c10_g12	TR175255_c10_g12_i1	.	.	.	.	.	.	.	.	.	.	.	.	.	.
TR175255_c10_g17	TR175255_c10_g17_i1	.	.	.	.	.	.	.	.	.	.	.	.	.	.
TR175342_c2_g11	TR175342_c2_g11_i1	.	.	.	.	.	.	.	.	.	.	.	.	.	.
TR175321_c4_g18	TR175321_c4_g18_i1	.	.	.	.	.	.	.	.	.	.	.	.	.	.
TR175393_c1_g11	TR175393_c1_g11_i1	.	.	.	.	.	.	.	.	.	.	.	.	.	.
TR175406_c6_g10	TR175406_c6_g10_i1	.	.	.	.	.	.	.	.	.	.	.	.	.	.
TR175495_c1_g4	TR175495_c1_g4_i1	.	.	.	.	.	.	.	.	.	.	.	.	.	.
TR175495_c1_g4	TR175495_c1_g4_i2	.	.	.	.	.	.	.	.	.	.	.	.	.	.
TR175495_c1_g4	TR175495_c1_g4_i3	.	.	.	.	.	.	.	.	.	.	.	.	.	.
TR175495_c1_g4	TR175495_c1_g4_i4	.	.	.	.	.	.	.	.	.	.	.	.	.	.
TR175538_c13_g40	TR175538_c13_g40_i1	.	.	.	.	.	.	.	.	.	.	.	.	.	.
TR175566_c1_g12	TR175566_c1_g12_i1	.	.	.	.	.	.	.	.	.	.	.	.	.	.
TR175550_c6_g6	TR175550_c6_g6_i1	.	.	.	.	.	.	.	.	.	.	.	.	.	.
TR175548_c1_g1	TR175548_c1_g1_i1	.	.	TR175548_c1_g1::TR175548_c1_g1_i1::g.781::m.781	93-668[+]	.	.	.	.	.	.	.	.	.	.
TR160622_c2_g5	TR160622_c2_g5_i1	.	.	TR160622_c2_g5::TR160622_c2_g5_i1::g.1615::m.1615	2-502[+]	.	.	.	.	.	.	.	.	.	.
TR175653_c2_g7	TR175653_c2_g7_i1	.	.	.	.	.	.	.	.	.	.	.	.	.	.
TR175647_c1_g1	TR175647_c1_g1_i1	.	.	TR175647_c1_g1::TR175647_c1_g1_i1::g.262::m.262	2-361[+]	.	.	.	.	.	.	.	.	.	.
TR175647_c1_g1	TR175647_c1_g1_i2	.	.	.	.	.	.	.	.	.	.	.	.	.	.
TR175679_c2_g8	TR175679_c2_g8_i1	.	.	.	.	.	.	.	.	.	.	.	.	.	.
TR160731_c1_g1	TR160731_c1_g1_i1	.	.	TR160731_c1_g1::TR160731_c1_g1_i1::g.1072::m.1072	2-1612[+]	.	.	.	.	.	.	.	.	.	.
TR160731_c1_g1	TR160731_c1_g1_i2	.	.	TR160731_c1_g1::TR160731_c1_g1_i2::g.1073::m.1073	271-753[+]	.	.	.	.	.	.	.	.	.	.
TR160731_c1_g1	TR160731_c1_g1_i3	.	.	TR160731_c1_g1::TR160731_c1_g1_i3::g.1074::m.1074	2-1744[+]	.	.	.	.	.	.	.	.	.	.
TR160731_c1_g1	TR160731_c1_g1_i4	.	.	TR160731_c1_g1::TR160731_c1_g1_i4::g.1075::m.1075	121-960[+]	.	.	.	.	.	.	.	.	.	.
TR160731_c1_g2	TR160731_c1_g2_i1	.	.	TR160731_c1_g2::TR160731_c1_g2_i1::g.1076::m.1076	1321-962[-]	.	.	.	.	.	.	.	.	.	.
TR160731_c1_g2	TR160731_c1_g2_i1	.	.	TR160731_c1_g2::TR160731_c1_g2_i1::g.1077::m.1077	968-648[-]	.	.	.	.	.	.	.	.	.	.
TR160702_c1_g5	TR160702_c1_g5_i1	.	.	.	.	.	.	.	.	.	.	.	.	.	.
TR160736_c2_g2	TR160736_c2_g2_i1	.	.	.	.	.	.	.	.	.	.	.	.	.	.
TR160736_c2_g2	TR160736_c2_g2_i2	.	.	.	.	.	.	.	.	.	.	.	.	.	.
TR160736_c2_g2	TR160736_c2_g2_i3	.	.	TR160736_c2_g2::TR160736_c2_g2_i3::g.1149::m.1149	153-491[+]	.	.	.	.	.	.	.	.	.	.
TR175737_c1_g1	TR175737_c1_g1_i1	.	.	TR175737_c1_g1::TR175737_c1_g1_i1::g.1683::m.1683	1-2694[+]	.	.	.	.	.	.	.	.	.	.
TR175737_c1_g1	TR175737_c1_g1_i1	.	.	TR175737_c1_g1::TR175737_c1_g1_i1::g.1684::m.1684	846-1[-]	.	.	.	.	.	.	.	.	.	.
TR175737_c1_g1	TR175737_c1_g1_i1	.	.	TR175737_c1_g1::TR175737_c1_g1_i1::g.1685::m.1685	2216-1812[-]	.	.	.	.	.	.	.	.	.	.
TR175737_c1_g1	TR175737_c1_g1_i1	.	.	TR175737_c1_g1::TR175737_c1_g1_i1::g.1686::m.1686	1442-1822[+]	.	.	.	.	.	.	.	.	.	.
TR175737_c1_g1	TR175737_c1_g1_i1	.	.	TR175737_c1_g1::TR175737_c1_g1_i1::g.1687::m.1687	1070-729[-]	.	.	.	.	.	.	.	.	.	.
TR175737_c1_g1	TR175737_c1_g1_i2	.	.	TR175737_c1_g1::TR175737_c1_g1_i2::g.1688::m.1688	2-2077[+]	.	.	.	.	.	.	.	.	.	.
TR175737_c1_g1	TR175737_c1_g1_i2	.	.	TR175737_c1_g1::TR175737_c1_g1_i2::g.1689::m.1689	531-1[-]	.	.	.	.	.	.	.	.	.	.
TR175737_c1_g1	TR175737_c1_g1_i2	.	.	TR175737_c1_g1::TR175737_c1_g1_i2::g.1690::m.1690	2077-1619[-]	.	.	.	.	.	.	.	.	.	.
TR175737_c1_g1	TR175737_c1_g1_i2	.	.	TR175737_c1_g1::TR175737_c1_g1_i2::g.1691::m.1691	678-1100[+]	.	.	.	.	.	.	.	.	.	.
TR175737_c1_g1	TR175737_c1_g1_i2	.	.	TR175737_c1_g1::TR175737_c1_g1_i2::g.1692::m.1692	1410-1051[-]	.	.	.	.	.	.	.	.	.	.
TR175737_c1_g1	TR175737_c1_g1_i3	.	.	TR175737_c1_g1::TR175737_c1_g1_i3::g.1693::m.1693	2-2758[+]	.	.	.	.	.	.	.	.	.	.
TR175737_c1_g1	TR175737_c1_g1_i3	.	.	TR175737_c1_g1::TR175737_c1_g1_i3::g.1694::m.1694	531-1[-]	.	.	.	.	.	.	.	.	.	.
TR175737_c1_g1	TR175737_c1_g1_i3	.	.	TR175737_c1_g1::TR175737_c1_g1_i3::g.1695::m.1695	2343-1957[-]	.	.	.	.	.	.	.	.	.	.
TR175737_c1_g1	TR175737_c1_g1_i3	.	.	TR175737_c1_g1::TR175737_c1_g1_i3::g.1696::m.1696	678-1061[+]	.	.	.	.	.	.	.	.	.	.
TR175737_c1_g1	TR175737_c1_g1_i3	.	.	TR175737_c1_g1::TR175737_c1_g1_i3::g.1697::m.1697	1410-1051[-]	.	.	.	.	.	.	.	.	.	.
TR175737_c1_g1	TR175737_c1_g1_i4	.	.	.	.	.	.	.	.	.	.	.	.	.	.
TR175737_c1_g1	TR175737_c1_g1_i5	.	.	TR175737_c1_g1::TR175737_c1_g1_i5::g.1699::m.1699	2-2740[+]	.	.	.	.	.	.	.	.	.	.
TR175737_c1_g1	TR175737_c1_g1_i5	.	.	TR175737_c1_g1::TR175737_c1_g1_i5::g.1700::m.1700	513-1[-]	.	.	.	.	.	.	.	.	.	.
TR175737_c1_g1	TR175737_c1_g1_i5	.	.	TR175737_c1_g1::TR175737_c1_g1_i5::g.1701::m.1701	2325-1939[-]	.	.	.	.	.	.	.	.	.	.
TR175737_c1_g1	TR175737_c1_g1_i5	.	.	TR175737_c1_g1::TR175737_c1_g1_i5::g.1702::m.1702	660-1043[+]	.	.	.	.	.	.	.	.	.	.
TR175737_c1_g1	TR175737_c1_g1_i5	.	.	TR175737_c1_g1::TR175737_c1_g1_i5::g.1703::m.1703	1392-1033[-]	.	.	.	.	.	.	.	.	.	.
TR175737_c1_g1	TR175737_c1_g1_i6	.	.	TR175737_c1_g1::TR175737_c1_g1_i6::g.1704::m.1704	2-1933[+]	.	.	.	.	.	.	.	.	.	.
TR175737_c1_g1	TR175737_c1_g1_i6	.	.	TR175737_c1_g1::TR175737_c1_g1_i6::g.1705::m.1705	531-1[-]	.	.	.	.	.	.	.	.	.	.
TR175737_c1_g1	TR175737_c1_g1_i6	.	.	TR175737_c1_g1::TR175737_c1_g1_i6::g.1706::m.1706	1455-1051[-]	.	.	.	.	.	.	.	.	.	.
TR175737_c1_g1	TR175737_c1_g1_i6	.	.	TR175737_c1_g1::TR175737_c1_g1_i6::g.1707::m.1707	678-1061[+]	.	.	.	.	.	.	.	.	.	.
TR175737_c1_g1	TR175737_c1_g1_i7	.	.	TR175737_c1_g1::TR175737_c1_g1_i7::g.1708::m.1708	1-3519[+]	.	.	.	.	.	.	.	.	.	.
TR175737_c1_g1	TR175737_c1_g1_i7	.	.	TR175737_c1_g1::TR175737_c1_g1_i7::g.1709::m.1709	846-1[-]	.	.	.	.	.	.	.	.	.	.
TR175737_c1_g1	TR175737_c1_g1_i7	.	.	TR175737_c1_g1::TR175737_c1_g1_i7::g.1710::m.1710	1442-1861[+]	.	.	.	.	.	.	.	.	.	.
TR175737_c1_g1	TR175737_c1_g1_i7	.	.	TR175737_c1_g1::TR175737_c1_g1_i7::g.1711::m.1711	3104-2718[-]	.	.	.	.	.	.	.	.	.	.
TR175737_c1_g1	TR175737_c1_g1_i7	.	.	TR175737_c1_g1::TR175737_c1_g1_i7::g.1712::m.1712	2171-1812[-]	.	.	.	.	.	.	.	.	.	.
TR175737_c1_g1	TR175737_c1_g1_i7	.	.	TR175737_c1_g1::TR175737_c1_g1_i7::g.1713::m.1713	1070-729[-]	.	.	.	.	.	.	.	.	.	.
TR175737_c1_g1	TR175737_c1_g1_i8	.	.	.	.	.	.	.	.	.	.	.	.	.	.
TR175737_c1_g1	TR175737_c1_g1_i9	.	.	TR175737_c1_g1::TR175737_c1_g1_i9::g.1714::m.1714	2-1288[+]	.	.	.	.	.	.	.	.	.	.
TR175737_c1_g1	TR175737_c1_g1_i9	.	.	TR175737_c1_g1::TR175737_c1_g1_i9::g.1715::m.1715	441-16[-]	.	.	.	.	.	.	.	.	.	.
TR175737_c1_g1	TR175737_c1_g1_i9	.	.	TR175737_c1_g1::TR175737_c1_g1_i9::g.1716::m.1716	813-1193[+]	.	.	.	.	.	.	.	.	.	.
TR175737_c1_g1	TR175737_c1_g1_i9	.	.	TR175737_c1_g1::TR175737_c1_g1_i9::g.1717::m.1717	1288-935[-]	.	.	.	.	.	.	.	.	.	.
TR175737_c1_g1	TR175737_c1_g1_i10	.	.	TR175737_c1_g1::TR175737_c1_g1_i10::g.1720::m.1720	2-1636[+]	.	.	.	.	.	.	.	.	.	.
TR175737_c1_g1	TR175737_c1_g1_i10	.	.	TR175737_c1_g1::TR175737_c1_g1_i10::g.1721::m.1721	531-1[-]	.	.	.	.	.	.	.	.	.	.
TR175737_c1_g1	TR175737_c1_g1_i10	.	.	TR175737_c1_g1::TR175737_c1_g1_i10::g.1722::m.1722	678-1061[+]	.	.	.	.	.	.	.	.	.	.
TR175737_c1_g1	TR175737_c1_g1_i10	.	.	TR175737_c1_g1::TR175737_c1_g1_i10::g.1723::m.1723	1410-1051[-]	.	.	.	.	.	.	.	.	.	.
TR175764_c3_g1	TR175764_c3_g1_i1	.	.	.	.	.	.	.	.	.	.	.	.	.	.
TR175764_c3_g1	TR175764_c3_g1_i2	.	.	TR175764_c3_g1::TR175764_c3_g1_i2::g.2129::m.2129	3-710[+]	.	.	.	.	.	.	.	.	.	.
TR175764_c3_g1	TR175764_c3_g1_i3	.	.	TR175764_c3_g1::TR175764_c3_g1_i3::g.2130::m.2130	169-798[+]	.	.	.	.	.	.	.	.	.	.
TR175733_c3_g15	TR175733_c3_g15_i1	.	.	.	.	.	.	.	.	.	.	.	.	.	.
TR175760_c3_g1	TR175760_c3_g1_i1	ATS4_BOVIN^ATS4_BOVIN^Q:40-348,H:697-804^33.33%ID^E:9e-07^RecName: Full=A disintegrin and metalloproteinase with thrombospondin motifs 4;^Eukaryota; Metazoa; Chordata; Craniata; Vertebrata; Euteleostomi; Mammalia; Eutheria; Laurasiatheria; Cetartiodactyla; Ruminantia; Pecora; Bovidae; Bovinae; Bos	.	TR175760_c3_g1::TR175760_c3_g1_i1::g.2376::m.2376	1-498[+]	ATS4_BOVIN^ATS4_BOVIN^Q:14-134,H:697-817^32.54%ID^E:1e-06^RecName: Full=A disintegrin and metalloproteinase with thrombospondin motifs 4;^Eukaryota; Metazoa; Chordata; Craniata; Vertebrata; Euteleostomi; Mammalia; Eutheria; Laurasiatheria; Cetartiodactyla; Ruminantia; Pecora; Bovidae; Bovinae; Bos	PF05986.13^ADAM_spacer1^ADAM-TS Spacer 1^4-113^E:2.6e-18	.	.	ENOG410XPKZ^ADAM metallopeptidase with thrombospondin type 1, motif	KEGG:bta:286806`KO:K07764	GO:0005578^cellular_component^proteinaceous extracellular matrix`GO:0004222^molecular_function^metalloendopeptidase activity`GO:0008237^molecular_function^metallopeptidase activity`GO:0008270^molecular_function^zinc ion binding	GO:0004222^molecular_function^metalloendopeptidase activity`GO:0031012^cellular_component^extracellular matrix	.	.
TR175760_c3_g1	TR175760_c3_g1_i1	ATS4_BOVIN^ATS4_BOVIN^Q:40-348,H:697-804^33.33%ID^E:9e-07^RecName: Full=A disintegrin and metalloproteinase with thrombospondin motifs 4;^Eukaryota; Metazoa; Chordata; Craniata; Vertebrata; Euteleostomi; Mammalia; Eutheria; Laurasiatheria; Cetartiodactyla; Ruminantia; Pecora; Bovidae; Bovinae; Bos	.	TR175760_c3_g1::TR175760_c3_g1_i1::g.2377::m.2377	498-124[-]	.	.	.	.	.	.	.	.	.	.
TR175760_c3_g1	TR175760_c3_g1_i2	ATS4_BOVIN^ATS4_BOVIN^Q:40-381,H:697-810^34.45%ID^E:8e-08^RecName: Full=A disintegrin and metalloproteinase with thrombospondin motifs 4;^Eukaryota; Metazoa; Chordata; Craniata; Vertebrata; Euteleostomi; Mammalia; Eutheria; Laurasiatheria; Cetartiodactyla; Ruminantia; Pecora; Bovidae; Bovinae; Bos	.	TR175760_c3_g1::TR175760_c3_g1_i2::g.2380::m.2380	1-597[+]	NFM_BOVIN^NFM_BOVIN^Q:117-198,H:610-691^34.15%ID^E:1e-08^RecName: Full=Neurofilament medium polypeptide;^Eukaryota; Metazoa; Chordata; Craniata; Vertebrata; Euteleostomi; Mammalia; Eutheria; Laurasiatheria; Cetartiodactyla; Ruminantia; Pecora; Bovidae; Bovinae; Bos`NFM_BOVIN^NFM_BOVIN^Q:124-199,H:602-677^31.58%ID^E:2e-07^RecName: Full=Neurofilament medium polypeptide;^Eukaryota; Metazoa; Chordata…	PF05986.13^ADAM_spacer1^ADAM-TS Spacer 1^4-113^E:3.7e-18	.	.	ENOG410XPTM^Neurofilament	.	GO:0005883^cellular_component^neurofilament`GO:0005198^molecular_function^structural molecule activity`GO:0061564^biological_process^axon development	GO:0004222^molecular_function^metalloendopeptidase activity`GO:0031012^cellular_component^extracellular matrix	.	.
TR175814_c14_g2	TR175814_c14_g2_i1	.	.	.	.	.	.	.	.	.	.	.	.	.	.
TR175821_c3_g1	TR175821_c3_g1_i1	.	.	.	.	.	.	.	.	.	.	.	.	.	.
TR175828_c4_g10	TR175828_c4_g10_i1	.	.	TR175828_c4_g10::TR175828_c4_g10_i1::g.1116::m.1116	3-305[+]	.	.	.	.	.	.	.	.	.	.
TR175828_c4_g10	TR175828_c4_g10_i1	.	.	TR175828_c4_g10::TR175828_c4_g10_i1::g.1117::m.1117	305-3[-]	.	.	.	.	.	.	.	.	.	.
TR175866_c3_g5	TR175866_c3_g5_i1	.	.	TR175866_c3_g5::TR175866_c3_g5_i1::g.1251::m.1251	323-3[-]	.	.	.	.	.	.	.	.	.	.
TR175886_c15_g25	TR175886_c15_g25_i1	.	.	.	.	.	.	.	.	.	.	.	.	.	.
TR175916_c14_g6	TR175916_c14_g6_i1	.	.	TR175916_c14_g6::TR175916_c14_g6_i1::g.2282::m.2282	330-1[-]	.	.	.	.	.	.	.	.	.	.
TR175904_c9_g25	TR175904_c9_g25_i1	.	.	.	.	.	.	.	.	.	.	.	.	.	.
TR175904_c9_g43	TR175904_c9_g43_i1	.	.	.	.	.	.	.	.	.	.	.	.	.	.
TR175904_c9_g43	TR175904_c9_g43_i2	.	.	.	.	.	.	.	.	.	.	.	.	.	.
TR175904_c9_g57	TR175904_c9_g57_i1	.	.	.	.	.	.	.	.	.	.	.	.	.	.
TR175904_c9_g62	TR175904_c9_g62_i1	.	.	.	.	.	.	.	.	.	.	.	.	.	.
TR175917_c9_g6	TR175917_c9_g6_i1	.	.	TR175917_c9_g6::TR175917_c9_g6_i1::g.2470::m.2470	319-948[+]	.	.	.	.	.	.	.	.	.	.
TR175917_c9_g6	TR175917_c9_g6_i2	.	.	TR175917_c9_g6::TR175917_c9_g6_i2::g.2471::m.2471	229-858[+]	.	.	.	.	.	.	.	.	.	.
TR175917_c9_g6	TR175917_c9_g6_i3	.	.	TR175917_c9_g6::TR175917_c9_g6_i3::g.2472::m.2472	127-756[+]	.	.	.	.	.	.	.	.	.	.
TR175914_c5_g3	TR175914_c5_g3_i1	.	.	.	.	.	.	.	.	.	.	.	.	.	.
TR175914_c5_g3	TR175914_c5_g3_i2	.	.	.	.	.	.	.	.	.	.	.	.	.	.
TR175914_c5_g3	TR175914_c5_g3_i3	.	.	.	.	.	.	.	.	.	.	.	.	.	.
TR175914_c5_g3	TR175914_c5_g3_i4	.	.	.	.	.	.	.	.	.	.	.	.	.	.
TR175914_c5_g3	TR175914_c5_g3_i5	.	.	.	.	.	.	.	.	.	.	.	.	.	.
TR175922_c8_g10	TR175922_c8_g10_i1	.	.	.	.	.	.	.	.	.	.	.	.	.	.
TR175974_c14_g10	TR175974_c14_g10_i1	GABR2_MOUSE^GABR2_MOUSE^Q:7-240,H:673-750^32.05%ID^E:8e-11^RecName: Full=Gamma-aminobutyric acid type B receptor subunit 2;^Eukaryota; Metazoa; Chordata; Craniata; Vertebrata; Euteleostomi; Mammalia; Eutheria; Euarchontoglires; Glires; Rodentia; Sciurognathi; Muroidea; Muridae; Murinae; Mus; Mus	.	.	.	.	.	.	.	ENOG410XNN1^Gamma-aminobutyric acid (GABA) B receptor	KEGG:mmu:242425`KO:K04615	GO:0030054^cellular_component^cell junction`GO:0005737^cellular_component^cytoplasm`GO:0038039^cellular_component^G-protein coupled receptor heterodimeric complex`GO:0005887^cellular_component^integral component of plasma membrane`GO:0043005^cellular_component^neuron projection`GO:0045211^cellular_component^postsynaptic membrane`GO:0004965^molecular_function^G-protein coupled GABA receptor activi…	.	.	.
TR175961_c0_g1	TR175961_c0_g1_i1	RN213_HUMAN^RN213_HUMAN^Q:7869-9986,H:2483-3181^26.88%ID^E:2e-56^RecName: Full=E3 ubiquitin-protein ligase RNF213 {ECO:0000305};^Eukaryota; Metazoa; Chordata; Craniata; Vertebrata; Euteleostomi; Mammalia; Eutheria; Euarchontoglires; Primates; Haplorrhini; Catarrhini; Hominidae; Homo	.	TR175961_c0_g1::TR175961_c0_g1_i1::g.475::m.475	3-16049[+]	RN213_HUMAN^RN213_HUMAN^Q:2623-3328,H:2483-3181^27.01%ID^E:6e-57^RecName: Full=E3 ubiquitin-protein ligase RNF213 {ECO:0000305};^Eukaryota; Metazoa; Chordata; Craniata; Vertebrata; Euteleostomi; Mammalia; Eutheria; Euarchontoglires; Primates; Haplorrhini; Catarrhini; Hominidae; Homo	PF07647.16^SAM_2^SAM domain (Sterile alpha motif)^5287-5347^E:2.1e-16`PF00536.29^SAM_1^SAM domain (Sterile alpha motif)^5287-5347^E:4.6e-16	.	.	ENOG410Z1EV^Ring finger protein 213	KEGG:hsa:57674	GO:0005737^cellular_component^cytoplasm`GO:0005829^cellular_component^cytosol`GO:0016020^cellular_component^membrane`GO:0005730^cellular_component^nucleolus`GO:0016887^molecular_function^ATPase activity`GO:0004842^molecular_function^ubiquitin-protein transferase activity`GO:0008270^molecular_function^zinc ion binding`GO:0001525^biological_process^angiogenesis`GO:2000051^biological_process^negativ…	GO:0005515^molecular_function^protein binding	.	.
TR175961_c0_g1	TR175961_c0_g1_i1	RN213_HUMAN^RN213_HUMAN^Q:7869-9986,H:2483-3181^26.88%ID^E:2e-56^RecName: Full=E3 ubiquitin-protein ligase RNF213 {ECO:0000305};^Eukaryota; Metazoa; Chordata; Craniata; Vertebrata; Euteleostomi; Mammalia; Eutheria; Euarchontoglires; Primates; Haplorrhini; Catarrhini; Hominidae; Homo	.	TR175961_c0_g1::TR175961_c0_g1_i1::g.476::m.476	9698-9129[-]	.	.	.	.	.	.	.	.	.	.
TR175961_c0_g1	TR175961_c0_g1_i1	RN213_HUMAN^RN213_HUMAN^Q:7869-9986,H:2483-3181^26.88%ID^E:2e-56^RecName: Full=E3 ubiquitin-protein ligase RNF213 {ECO:0000305};^Eukaryota; Metazoa; Chordata; Craniata; Vertebrata; Euteleostomi; Mammalia; Eutheria; Euarchontoglires; Primates; Haplorrhini; Catarrhini; Hominidae; Homo	.	TR175961_c0_g1::TR175961_c0_g1_i1::g.477::m.477	11418-10915[-]	.	.	.	.	.	.	.	.	.	.
TR175961_c0_g1	TR175961_c0_g1_i1	RN213_HUMAN^RN213_HUMAN^Q:7869-9986,H:2483-3181^26.88%ID^E:2e-56^RecName: Full=E3 ubiquitin-protein ligase RNF213 {ECO:0000305};^Eukaryota; Metazoa; Chordata; Craniata; Vertebrata; Euteleostomi; Mammalia; Eutheria; Euarchontoglires; Primates; Haplorrhini; Catarrhini; Hominidae; Homo	.	TR175961_c0_g1::TR175961_c0_g1_i1::g.478::m.478	6749-6342[-]	.	.	.	.	.	.	.	.	.	.
TR175961_c0_g1	TR175961_c0_g1_i1	RN213_HUMAN^RN213_HUMAN^Q:7869-9986,H:2483-3181^26.88%ID^E:2e-56^RecName: Full=E3 ubiquitin-protein ligase RNF213 {ECO:0000305};^Eukaryota; Metazoa; Chordata; Craniata; Vertebrata; Euteleostomi; Mammalia; Eutheria; Euarchontoglires; Primates; Haplorrhini; Catarrhini; Hominidae; Homo	.	TR175961_c0_g1::TR175961_c0_g1_i1::g.479::m.479	2566-2198[-]	.	.	.	.	.	.	.	.	.	.
TR175961_c0_g1	TR175961_c0_g1_i1	RN213_HUMAN^RN213_HUMAN^Q:7869-9986,H:2483-3181^26.88%ID^E:2e-56^RecName: Full=E3 ubiquitin-protein ligase RNF213 {ECO:0000305};^Eukaryota; Metazoa; Chordata; Craniata; Vertebrata; Euteleostomi; Mammalia; Eutheria; Euarchontoglires; Primates; Haplorrhini; Catarrhini; Hominidae; Homo	.	TR175961_c0_g1::TR175961_c0_g1_i1::g.480::m.480	13921-13604[-]	.	.	.	.	.	.	.	.	.	.
TR175961_c0_g1	TR175961_c0_g1_i1	RN213_HUMAN^RN213_HUMAN^Q:7869-9986,H:2483-3181^26.88%ID^E:2e-56^RecName: Full=E3 ubiquitin-protein ligase RNF213 {ECO:0000305};^Eukaryota; Metazoa; Chordata; Craniata; Vertebrata; Euteleostomi; Mammalia; Eutheria; Euarchontoglires; Primates; Haplorrhini; Catarrhini; Hominidae; Homo	.	TR175961_c0_g1::TR175961_c0_g1_i1::g.481::m.481	14972-14658[-]	.	.	.	.	.	.	.	.	.	.
TR175961_c0_g1	TR175961_c0_g1_i1	RN213_HUMAN^RN213_HUMAN^Q:7869-9986,H:2483-3181^26.88%ID^E:2e-56^RecName: Full=E3 ubiquitin-protein ligase RNF213 {ECO:0000305};^Eukaryota; Metazoa; Chordata; Craniata; Vertebrata; Euteleostomi; Mammalia; Eutheria; Euarchontoglires; Primates; Haplorrhini; Catarrhini; Hominidae; Homo	.	TR175961_c0_g1::TR175961_c0_g1_i1::g.482::m.482	10135-9827[-]	.	.	.	.	.	.	.	.	.	.
TR175961_c0_g1	TR175961_c0_g1_i1	RN213_HUMAN^RN213_HUMAN^Q:7869-9986,H:2483-3181^26.88%ID^E:2e-56^RecName: Full=E3 ubiquitin-protein ligase RNF213 {ECO:0000305};^Eukaryota; Metazoa; Chordata; Craniata; Vertebrata; Euteleostomi; Mammalia; Eutheria; Euarchontoglires; Primates; Haplorrhini; Catarrhini; Hominidae; Homo	.	TR175961_c0_g1::TR175961_c0_g1_i1::g.483::m.483	15280-14981[-]	.	.	.	.	.	.	.	.	.	.
TR175997_c37_g6	TR175997_c37_g6_i1	.	.	.	.	.	.	.	.	.	.	.	.	.	.
TR175997_c37_g26	TR175997_c37_g26_i1	.	.	TR175997_c37_g26::TR175997_c37_g26_i1::g.901::m.901	3-347[+]	.	PF03160.13^Calx-beta^Calx-beta domain^4-100^E:1.3e-13	.	.	.	.	.	GO:0007154^biological_process^cell communication`GO:0016021^cellular_component^integral component of membrane	.	.
TR175978_c6_g23	TR175978_c6_g23_i1	.	.	.	.	.	.	.	.	.	.	.	.	.	.
TR158025_c0_g1	TR158025_c0_g1_i1	Y2393_ARATH^Y2393_ARATH^Q:5-589,H:585-777^29.22%ID^E:1e-11^RecName: Full=Probable receptor-like protein kinase At2g39360;^Eukaryota; Viridiplantae; Streptophyta; Embryophyta; Tracheophyta; Spermatophyta; Magnoliophyta; eudicotyledons; Gunneridae; Pentapetalae; rosids; malvids; Brassicales; Brassicaceae; Camelineae; Arabidopsis	.	TR158025_c0_g1::TR158025_c0_g1_i1::g.1524::m.1524	2-673[+]	Y2393_ARATH^Y2393_ARATH^Q:2-196,H:585-777^29.22%ID^E:7e-13^RecName: Full=Probable receptor-like protein kinase At2g39360;^Eukaryota; Viridiplantae; Streptophyta; Embryophyta; Tracheophyta; Spermatophyta; Magnoliophyta; eudicotyledons; Gunneridae; Pentapetalae; rosids; malvids; Brassicales; Brassicaceae; Camelineae; Arabidopsis	PF07714.16^Pkinase_Tyr^Protein tyrosine kinase^2-176^E:1.1e-20`PF00069.24^Pkinase^Protein kinase domain^5-173^E:2.4e-20	.	.	COG0515^Serine Threonine protein kinase	KEGG:ath:AT2G39360	GO:0016021^cellular_component^integral component of membrane`GO:0005886^cellular_component^plasma membrane`GO:0005524^molecular_function^ATP binding`GO:0004674^molecular_function^protein serine/threonine kinase activity	GO:0004672^molecular_function^protein kinase activity`GO:0006468^biological_process^protein phosphorylation`GO:0005524^molecular_function^ATP binding	.	.
TR158025_c0_g1	TR158025_c0_g1_i1	Y2393_ARATH^Y2393_ARATH^Q:5-589,H:585-777^29.22%ID^E:1e-11^RecName: Full=Probable receptor-like protein kinase At2g39360;^Eukaryota; Viridiplantae; Streptophyta; Embryophyta; Tracheophyta; Spermatophyta; Magnoliophyta; eudicotyledons; Gunneridae; Pentapetalae; rosids; malvids; Brassicales; Brassicaceae; Camelineae; Arabidopsis	.	TR158025_c0_g1::TR158025_c0_g1_i1::g.1525::m.1525	621-319[-]	.	.	.	.	.	.	.	.	.	.
TR158025_c0_g1	TR158025_c0_g1_i2	Y2393_ARATH^Y2393_ARATH^Q:5-589,H:585-777^29.22%ID^E:6e-12^RecName: Full=Probable receptor-like protein kinase At2g39360;^Eukaryota; Viridiplantae; Streptophyta; Embryophyta; Tracheophyta; Spermatophyta; Magnoliophyta; eudicotyledons; Gunneridae; Pentapetalae; rosids; malvids; Brassicales; Brassicaceae; Camelineae; Arabidopsis	.	TR158025_c0_g1::TR158025_c0_g1_i2::g.1526::m.1526	2-673[+]	Y2393_ARATH^Y2393_ARATH^Q:2-196,H:585-777^29.22%ID^E:9e-13^RecName: Full=Probable receptor-like protein kinase At2g39360;^Eukaryota; Viridiplantae; Streptophyta; Embryophyta; Tracheophyta; Spermatophyta; Magnoliophyta; eudicotyledons; Gunneridae; Pentapetalae; rosids; malvids; Brassicales; Brassicaceae; Camelineae; Arabidopsis	PF07714.16^Pkinase_Tyr^Protein tyrosine kinase^2-176^E:1.1e-20`PF00069.24^Pkinase^Protein kinase domain^5-173^E:2.4e-20	.	.	COG0515^Serine Threonine protein kinase	KEGG:ath:AT2G39360	GO:0016021^cellular_component^integral component of membrane`GO:0005886^cellular_component^plasma membrane`GO:0005524^molecular_function^ATP binding`GO:0004674^molecular_function^protein serine/threonine kinase activity	GO:0004672^molecular_function^protein kinase activity`GO:0006468^biological_process^protein phosphorylation`GO:0005524^molecular_function^ATP binding	.	.
TR158025_c0_g1	TR158025_c0_g1_i3	PSKR1_DAUCA^PSKR1_DAUCA^Q:8-508,H:843-1006^30.17%ID^E:7e-11^RecName: Full=Phytosulfokine receptor 1;^Eukaryota; Viridiplantae; Streptophyta; Embryophyta; Tracheophyta; Spermatophyta; Magnoliophyta; eudicotyledons; Gunneridae; Pentapetalae; asterids; campanulids; Apiales; Apiaceae; Apioideae; Scandiceae; Daucinae; Daucus; Daucus sect. Daucus	.	TR158025_c0_g1::TR158025_c0_g1_i3::g.1527::m.1527	2-1180[+]	PSKR1_DAUCA^PSKR1_DAUCA^Q:3-169,H:843-1006^30.17%ID^E:6e-11^RecName: Full=Phytosulfokine receptor 1;^Eukaryota; Viridiplantae; Streptophyta; Embryophyta; Tracheophyta; Spermatophyta; Magnoliophyta; eudicotyledons; Gunneridae; Pentapetalae; asterids; campanulids; Apiales; Apiaceae; Apioideae; Scandiceae; Daucinae; Daucus; Daucus sect. Daucus	PF07714.16^Pkinase_Tyr^Protein tyrosine kinase^2-176^E:5.6e-20`PF00069.24^Pkinase^Protein kinase domain^5-173^E:1.1e-19	.	.	.	.	GO:0016021^cellular_component^integral component of membrane`GO:0005886^cellular_component^plasma membrane`GO:0005524^molecular_function^ATP binding`GO:0004674^molecular_function^protein serine/threonine kinase activity	GO:0004672^molecular_function^protein kinase activity`GO:0006468^biological_process^protein phosphorylation`GO:0005524^molecular_function^ATP binding	.	.
TR158025_c0_g1	TR158025_c0_g1_i4	Y2393_ARATH^Y2393_ARATH^Q:5-589,H:585-777^29.22%ID^E:1e-11^RecName: Full=Probable receptor-like protein kinase At2g39360;^Eukaryota; Viridiplantae; Streptophyta; Embryophyta; Tracheophyta; Spermatophyta; Magnoliophyta; eudicotyledons; Gunneridae; Pentapetalae; rosids; malvids; Brassicales; Brassicaceae; Camelineae; Arabidopsis	.	TR158025_c0_g1::TR158025_c0_g1_i4::g.1528::m.1528	2-718[+]	Y2393_ARATH^Y2393_ARATH^Q:2-196,H:585-777^29.22%ID^E:2e-12^RecName: Full=Probable receptor-like protein kinase At2g39360;^Eukaryota; Viridiplantae; Streptophyta; Embryophyta; Tracheophyta; Spermatophyta; Magnoliophyta; eudicotyledons; Gunneridae; Pentapetalae; rosids; malvids; Brassicales; Brassicaceae; Camelineae; Arabidopsis	PF07714.16^Pkinase_Tyr^Protein tyrosine kinase^2-176^E:1.4e-20`PF00069.24^Pkinase^Protein kinase domain^5-173^E:2.9e-20	.	.	COG0515^Serine Threonine protein kinase	KEGG:ath:AT2G39360	GO:0016021^cellular_component^integral component of membrane`GO:0005886^cellular_component^plasma membrane`GO:0005524^molecular_function^ATP binding`GO:0004674^molecular_function^protein serine/threonine kinase activity	GO:0004672^molecular_function^protein kinase activity`GO:0006468^biological_process^protein phosphorylation`GO:0005524^molecular_function^ATP binding	.	.
TR158025_c0_g1	TR158025_c0_g1_i5	Y2393_ARATH^Y2393_ARATH^Q:5-589,H:585-777^29.22%ID^E:1e-11^RecName: Full=Probable receptor-like protein kinase At2g39360;^Eukaryota; Viridiplantae; Streptophyta; Embryophyta; Tracheophyta; Spermatophyta; Magnoliophyta; eudicotyledons; Gunneridae; Pentapetalae; rosids; malvids; Brassicales; Brassicaceae; Camelineae; Arabidopsis	.	TR158025_c0_g1::TR158025_c0_g1_i5::g.1529::m.1529	2-673[+]	Y2393_ARATH^Y2393_ARATH^Q:2-196,H:585-777^29.22%ID^E:7e-13^RecName: Full=Probable receptor-like protein kinase At2g39360;^Eukaryota; Viridiplantae; Streptophyta; Embryophyta; Tracheophyta; Spermatophyta; Magnoliophyta; eudicotyledons; Gunneridae; Pentapetalae; rosids; malvids; Brassicales; Brassicaceae; Camelineae; Arabidopsis	PF07714.16^Pkinase_Tyr^Protein tyrosine kinase^2-176^E:1.1e-20`PF00069.24^Pkinase^Protein kinase domain^5-173^E:2.4e-20	.	.	COG0515^Serine Threonine protein kinase	KEGG:ath:AT2G39360	GO:0016021^cellular_component^integral component of membrane`GO:0005886^cellular_component^plasma membrane`GO:0005524^molecular_function^ATP binding`GO:0004674^molecular_function^protein serine/threonine kinase activity	GO:0004672^molecular_function^protein kinase activity`GO:0006468^biological_process^protein phosphorylation`GO:0005524^molecular_function^ATP binding	.	.
TR158025_c0_g1	TR158025_c0_g1_i5	Y2393_ARATH^Y2393_ARATH^Q:5-589,H:585-777^29.22%ID^E:1e-11^RecName: Full=Probable receptor-like protein kinase At2g39360;^Eukaryota; Viridiplantae; Streptophyta; Embryophyta; Tracheophyta; Spermatophyta; Magnoliophyta; eudicotyledons; Gunneridae; Pentapetalae; rosids; malvids; Brassicales; Brassicaceae; Camelineae; Arabidopsis	.	TR158025_c0_g1::TR158025_c0_g1_i5::g.1530::m.1530	621-319[-]	.	.	.	.	.	.	.	.	.	.
TR158025_c0_g1	TR158025_c0_g1_i6	Y2393_ARATH^Y2393_ARATH^Q:5-589,H:585-777^29.22%ID^E:2e-11^RecName: Full=Probable receptor-like protein kinase At2g39360;^Eukaryota; Viridiplantae; Streptophyta; Embryophyta; Tracheophyta; Spermatophyta; Magnoliophyta; eudicotyledons; Gunneridae; Pentapetalae; rosids; malvids; Brassicales; Brassicaceae; Camelineae; Arabidopsis	.	TR158025_c0_g1::TR158025_c0_g1_i6::g.1531::m.1531	2-781[+]	PSKR1_DAUCA^PSKR1_DAUCA^Q:3-178,H:843-1015^28.49%ID^E:2e-12^RecName: Full=Phytosulfokine receptor 1;^Eukaryota; Viridiplantae; Streptophyta; Embryophyta; Tracheophyta; Spermatophyta; Magnoliophyta; eudicotyledons; Gunneridae; Pentapetalae; asterids; campanulids; Apiales; Apiaceae; Apioideae; Scandiceae; Daucinae; Daucus; Daucus sect. Daucus	PF07714.16^Pkinase_Tyr^Protein tyrosine kinase^2-176^E:1.9e-20`PF00069.24^Pkinase^Protein kinase domain^5-173^E:3.8e-20	.	.	.	.	GO:0016021^cellular_component^integral component of membrane`GO:0005886^cellular_component^plasma membrane`GO:0005524^molecular_function^ATP binding`GO:0004674^molecular_function^protein serine/threonine kinase activity	GO:0004672^molecular_function^protein kinase activity`GO:0006468^biological_process^protein phosphorylation`GO:0005524^molecular_function^ATP binding	.	.
TR158025_c0_g1	TR158025_c0_g1_i6	Y2393_ARATH^Y2393_ARATH^Q:5-589,H:585-777^29.22%ID^E:2e-11^RecName: Full=Probable receptor-like protein kinase At2g39360;^Eukaryota; Viridiplantae; Streptophyta; Embryophyta; Tracheophyta; Spermatophyta; Magnoliophyta; eudicotyledons; Gunneridae; Pentapetalae; rosids; malvids; Brassicales; Brassicaceae; Camelineae; Arabidopsis	.	TR158025_c0_g1::TR158025_c0_g1_i6::g.1532::m.1532	642-319[-]	.	.	.	.	.	.	.	.	.	.
TR172038_c4_g4	TR172038_c4_g4_i1	.	.	TR172038_c4_g4::TR172038_c4_g4_i1::g.2658::m.2658	1-477[+]	.	PF16739.4^CARD_2^Caspase recruitment domain^2-69^E:1.4e-07`PF00619.20^CARD^Caspase recruitment domain^7-67^E:9.9e-07	.	.	.	.	.	GO:0042981^biological_process^regulation of apoptotic process	.	.
TR172049_c8_g24	TR172049_c8_g24_i1	.	.	.	.	.	.	.	.	.	.	.	.	.	.
TR172099_c0_g5	TR172099_c0_g5_i1	.	.	.	.	.	.	.	.	.	.	.	.	.	.
TR172145_c7_g2	TR172145_c7_g2_i1	.	.	TR172145_c7_g2::TR172145_c7_g2_i1::g.1271::m.1271	563-880[+]	.	.	.	.	.	.	.	.	.	.
TR172133_c2_g6	TR172133_c2_g6_i1	.	.	.	.	.	.	.	.	.	.	.	.	.	.
TR172133_c2_g6	TR172133_c2_g6_i2	.	.	.	.	.	.	.	.	.	.	.	.	.	.
TR172133_c2_g6	TR172133_c2_g6_i3	.	.	.	.	.	.	.	.	.	.	.	.	.	.
TR172133_c2_g6	TR172133_c2_g6_i4	.	.	.	.	.	.	.	.	.	.	.	.	.	.
TR172133_c2_g6	TR172133_c2_g6_i5	RECQ5_MOUSE^RECQ5_MOUSE^Q:512-255,H:34-123^38.14%ID^E:3e-06^RecName: Full=ATP-dependent DNA helicase Q5;^Eukaryota; Metazoa; Chordata; Craniata; Vertebrata; Euteleostomi; Mammalia; Eutheria; Euarchontoglires; Glires; Rodentia; Sciurognathi; Muroidea; Muridae; Murinae; Mus; Mus	.	.	.	.	.	.	.	COG0514^atp-dependent dna helicase	KEGG:mmu:170472`KO:K10902	GO:0005694^cellular_component^chromosome`GO:0005737^cellular_component^cytoplasm`GO:0005829^cellular_component^cytosol`GO:0016591^cellular_component^DNA-directed RNA polymerase II, holoenzyme`GO:0005634^cellular_component^nucleus`GO:0005524^molecular_function^ATP binding`GO:0043140^molecular_function^ATP-dependent 3'-5' DNA helicase activity`GO:0003677^molecular_function^DNA binding`GO:0003678^mo…	.	.	.
TR172133_c2_g6	TR172133_c2_g6_i6	.	.	.	.	.	.	.	.	.	.	.	.	.	.
TR172133_c2_g6	TR172133_c2_g6_i7	RECQ5_MOUSE^RECQ5_MOUSE^Q:600-343,H:34-123^38.14%ID^E:4e-06^RecName: Full=ATP-dependent DNA helicase Q5;^Eukaryota; Metazoa; Chordata; Craniata; Vertebrata; Euteleostomi; Mammalia; Eutheria; Euarchontoglires; Glires; Rodentia; Sciurognathi; Muroidea; Muridae; Murinae; Mus; Mus	.	.	.	.	.	.	.	COG0514^atp-dependent dna helicase	KEGG:mmu:170472`KO:K10902	GO:0005694^cellular_component^chromosome`GO:0005737^cellular_component^cytoplasm`GO:0005829^cellular_component^cytosol`GO:0016591^cellular_component^DNA-directed RNA polymerase II, holoenzyme`GO:0005634^cellular_component^nucleus`GO:0005524^molecular_function^ATP binding`GO:0043140^molecular_function^ATP-dependent 3'-5' DNA helicase activity`GO:0003677^molecular_function^DNA binding`GO:0003678^mo…	.	.	.
TR172196_c2_g5	TR172196_c2_g5_i1	.	.	TR172196_c2_g5::TR172196_c2_g5_i1::g.2084::m.2084	1049-2587[+]	.	PF03372.22^Exo_endo_phos^Endonuclease/Exonuclease/phosphatase family^30-256^E:4e-11`PF14529.5^Exo_endo_phos_2^Endonuclease-reverse transcriptase^144-262^E:2.9e-07	.	.	.	.	.	.	.	.
TR172196_c2_g5	TR172196_c2_g5_i1	.	.	TR172196_c2_g5::TR172196_c2_g5_i1::g.2085::m.2085	659-3[-]	.	.	.	.	.	.	.	.	.	.
TR172196_c2_g5	TR172196_c2_g5_i1	.	.	TR172196_c2_g5::TR172196_c2_g5_i1::g.2086::m.2086	477-1034[+]	.	.	.	.	.	.	.	.	.	.
TR172196_c2_g5	TR172196_c2_g5_i1	.	.	TR172196_c2_g5::TR172196_c2_g5_i1::g.2087::m.2087	118-477[+]	.	PF00628.28^PHD^PHD-finger^47-93^E:2.5e-07	.	.	.	.	.	GO:0005515^molecular_function^protein binding	.	.
TR161289_c1_g1	TR161289_c1_g1_i1	SULF1_MOUSE^SULF1_MOUSE^Q:145-270,H:43-84^57.14%ID^E:1e-09^RecName: Full=Extracellular sulfatase Sulf-1;^Eukaryota; Metazoa; Chordata; Craniata; Vertebrata; Euteleostomi; Mammalia; Eutheria; Euarchontoglires; Glires; Rodentia; Sciurognathi; Muroidea; Muridae; Murinae; Mus; Mus	.	.	.	.	.	.	.	COG3119^Sulfatase	KEGG:mmu:240725`KO:K14607	GO:0009986^cellular_component^cell surface`GO:0005783^cellular_component^endoplasmic reticulum`GO:0005615^cellular_component^extracellular space`GO:0005794^cellular_component^Golgi apparatus`GO:0005795^cellular_component^Golgi stack`GO:0045121^cellular_component^membrane raft`GO:0005886^cellular_component^plasma membrane`GO:0004065^molecular_function^arylsulfatase activity`GO:0005509^molecular_fu…	.	.	.
TR172269_c3_g5	TR172269_c3_g5_i1	.	.	.	.	.	.	.	.	.	.	.	.	.	.
TR172205_c2_g12	TR172205_c2_g12_i1	.	.	.	.	.	.	.	.	.	.	.	.	.	.
TR172233_c0_g1	TR172233_c0_g1_i1	.	.	TR172233_c0_g1::TR172233_c0_g1_i1::g.967::m.967	870-1325[+]	.	.	.	.	.	.	.	.	.	.
TR172233_c0_g1	TR172233_c0_g1_i2	.	.	TR172233_c0_g1::TR172233_c0_g1_i2::g.968::m.968	1480-1935[+]	.	.	.	.	.	.	.	.	.	.
TR172233_c0_g2	TR172233_c0_g2_i1	.	.	.	.	.	.	.	.	.	.	.	.	.	.
TR172256_c3_g1	TR172256_c3_g1_i1	CTR1_ARATH^CTR1_ARATH^Q:197-991,H:551-809^32.14%ID^E:2e-30^RecName: Full=Serine/threonine-protein kinase CTR1 {ECO:0000303|PubMed:8431946};^Eukaryota; Viridiplantae; Streptophyta; Embryophyta; Tracheophyta; Spermatophyta; Magnoliophyta; eudicotyledons; Gunneridae; Pentapetalae; rosids; malvids; Brassicales; Brassicaceae; Camelineae; Arabidopsis	.	TR172256_c3_g1::TR172256_c3_g1_i1::g.1195::m.1195	140-1114[+]	CTR1_ARATH^CTR1_ARATH^Q:20-284,H:551-809^31.69%ID^E:4e-31^RecName: Full=Serine/threonine-protein kinase CTR1 {ECO:0000303|PubMed:8431946};^Eukaryota; Viridiplantae; Streptophyta; Embryophyta; Tracheophyta; Spermatophyta; Magnoliophyta; eudicotyledons; Gunneridae; Pentapetalae; rosids; malvids; Brassicales; Brassicaceae; Camelineae; Arabidopsis	PF07714.16^Pkinase_Tyr^Protein tyrosine kinase^20-280^E:2.5e-41`PF00069.24^Pkinase^Protein kinase domain^22-276^E:7.2e-38	.	.	COG0515^Serine Threonine protein kinase	KEGG:ath:AT5G03730`KO:K14510	GO:0005789^cellular_component^endoplasmic reticulum membrane`GO:0005524^molecular_function^ATP binding`GO:0004674^molecular_function^protein serine/threonine kinase activity`GO:0004712^molecular_function^protein serine/threonine/tyrosine kinase activity`GO:0004871^molecular_function^signal transducer activity`GO:0071281^biological_process^cellular response to iron ion`GO:0009873^biological_proces…	GO:0004672^molecular_function^protein kinase activity`GO:0006468^biological_process^protein phosphorylation`GO:0005524^molecular_function^ATP binding	.	.
TR172256_c3_g1	TR172256_c3_g1_i1	CTR1_ARATH^CTR1_ARATH^Q:197-991,H:551-809^32.14%ID^E:2e-30^RecName: Full=Serine/threonine-protein kinase CTR1 {ECO:0000303|PubMed:8431946};^Eukaryota; Viridiplantae; Streptophyta; Embryophyta; Tracheophyta; Spermatophyta; Magnoliophyta; eudicotyledons; Gunneridae; Pentapetalae; rosids; malvids; Brassicales; Brassicaceae; Camelineae; Arabidopsis	.	TR172256_c3_g1::TR172256_c3_g1_i1::g.1196::m.1196	898-482[-]	.	.	.	.	.	.	.	.	.	.
TR172256_c3_g1	TR172256_c3_g1_i1	CTR1_ARATH^CTR1_ARATH^Q:197-991,H:551-809^32.14%ID^E:2e-30^RecName: Full=Serine/threonine-protein kinase CTR1 {ECO:0000303|PubMed:8431946};^Eukaryota; Viridiplantae; Streptophyta; Embryophyta; Tracheophyta; Spermatophyta; Magnoliophyta; eudicotyledons; Gunneridae; Pentapetalae; rosids; malvids; Brassicales; Brassicaceae; Camelineae; Arabidopsis	.	TR172256_c3_g1::TR172256_c3_g1_i1::g.1197::m.1197	1-324[+]	.	.	.	.	.	.	.	.	.	.
TR172256_c3_g1	TR172256_c3_g1_i1	CTR1_ARATH^CTR1_ARATH^Q:197-991,H:551-809^32.14%ID^E:2e-30^RecName: Full=Serine/threonine-protein kinase CTR1 {ECO:0000303|PubMed:8431946};^Eukaryota; Viridiplantae; Streptophyta; Embryophyta; Tracheophyta; Spermatophyta; Magnoliophyta; eudicotyledons; Gunneridae; Pentapetalae; rosids; malvids; Brassicales; Brassicaceae; Camelineae; Arabidopsis	.	TR172256_c3_g1::TR172256_c3_g1_i1::g.1198::m.1198	717-415[-]	.	.	.	.	.	.	.	.	.	.
TR172256_c3_g1	TR172256_c3_g1_i2	CTR1_ARATH^CTR1_ARATH^Q:197-967,H:551-801^32.72%ID^E:7e-31^RecName: Full=Serine/threonine-protein kinase CTR1 {ECO:0000303|PubMed:8431946};^Eukaryota; Viridiplantae; Streptophyta; Embryophyta; Tracheophyta; Spermatophyta; Magnoliophyta; eudicotyledons; Gunneridae; Pentapetalae; rosids; malvids; Brassicales; Brassicaceae; Camelineae; Arabidopsis	.	TR172256_c3_g1::TR172256_c3_g1_i2::g.1199::m.1199	140-1054[+]	CTR1_ARATH^CTR1_ARATH^Q:20-276,H:551-801^32.72%ID^E:2e-31^RecName: Full=Serine/threonine-protein kinase CTR1 {ECO:0000303|PubMed:8431946};^Eukaryota; Viridiplantae; Streptophyta; Embryophyta; Tracheophyta; Spermatophyta; Magnoliophyta; eudicotyledons; Gunneridae; Pentapetalae; rosids; malvids; Brassicales; Brassicaceae; Camelineae; Arabidopsis	PF07714.16^Pkinase_Tyr^Protein tyrosine kinase^20-280^E:2e-41`PF00069.24^Pkinase^Protein kinase domain^22-276^E:5.8e-38	.	.	COG0515^Serine Threonine protein kinase	KEGG:ath:AT5G03730`KO:K14510	GO:0005789^cellular_component^endoplasmic reticulum membrane`GO:0005524^molecular_function^ATP binding`GO:0004674^molecular_function^protein serine/threonine kinase activity`GO:0004712^molecular_function^protein serine/threonine/tyrosine kinase activity`GO:0004871^molecular_function^signal transducer activity`GO:0071281^biological_process^cellular response to iron ion`GO:0009873^biological_proces…	GO:0004672^molecular_function^protein kinase activity`GO:0006468^biological_process^protein phosphorylation`GO:0005524^molecular_function^ATP binding	.	.
TR172256_c3_g1	TR172256_c3_g1_i2	CTR1_ARATH^CTR1_ARATH^Q:197-967,H:551-801^32.72%ID^E:7e-31^RecName: Full=Serine/threonine-protein kinase CTR1 {ECO:0000303|PubMed:8431946};^Eukaryota; Viridiplantae; Streptophyta; Embryophyta; Tracheophyta; Spermatophyta; Magnoliophyta; eudicotyledons; Gunneridae; Pentapetalae; rosids; malvids; Brassicales; Brassicaceae; Camelineae; Arabidopsis	.	TR172256_c3_g1::TR172256_c3_g1_i2::g.1200::m.1200	898-482[-]	.	.	.	.	.	.	.	.	.	.
TR172256_c3_g1	TR172256_c3_g1_i2	CTR1_ARATH^CTR1_ARATH^Q:197-967,H:551-801^32.72%ID^E:7e-31^RecName: Full=Serine/threonine-protein kinase CTR1 {ECO:0000303|PubMed:8431946};^Eukaryota; Viridiplantae; Streptophyta; Embryophyta; Tracheophyta; Spermatophyta; Magnoliophyta; eudicotyledons; Gunneridae; Pentapetalae; rosids; malvids; Brassicales; Brassicaceae; Camelineae; Arabidopsis	.	TR172256_c3_g1::TR172256_c3_g1_i2::g.1201::m.1201	1-324[+]	.	.	.	.	.	.	.	.	.	.
TR172256_c3_g1	TR172256_c3_g1_i2	CTR1_ARATH^CTR1_ARATH^Q:197-967,H:551-801^32.72%ID^E:7e-31^RecName: Full=Serine/threonine-protein kinase CTR1 {ECO:0000303|PubMed:8431946};^Eukaryota; Viridiplantae; Streptophyta; Embryophyta; Tracheophyta; Spermatophyta; Magnoliophyta; eudicotyledons; Gunneridae; Pentapetalae; rosids; malvids; Brassicales; Brassicaceae; Camelineae; Arabidopsis	.	TR172256_c3_g1::TR172256_c3_g1_i2::g.1202::m.1202	717-415[-]	.	.	.	.	.	.	.	.	.	.
TR158358_c0_g1	TR158358_c0_g1_i1	.	.	TR158358_c0_g1::TR158358_c0_g1_i1::g.1986::m.1986	2-1228[+]	.	.	.	.	.	.	.	.	.	.
TR158358_c2_g1	TR158358_c2_g1_i1	.	.	.	.	.	.	.	.	.	.	.	.	.	.
TR172337_c0_g3	TR172337_c0_g3_i1	.	.	.	.	.	.	.	.	.	.	.	.	.	.
TR172374_c3_g1	TR172374_c3_g1_i1	.	.	.	.	.	.	.	.	.	.	.	.	.	.
TR147436_c0_g1	TR147436_c0_g1_i1	.	.	TR147436_c0_g1::TR147436_c0_g1_i1::g.617::m.617	1727-1311[-]	.	.	.	.	.	.	.	.	.	.
TR147436_c0_g1	TR147436_c0_g1_i2	.	.	TR147436_c0_g1::TR147436_c0_g1_i2::g.618::m.618	976-560[-]	.	.	.	.	.	.	.	.	.	.
TR147436_c0_g1	TR147436_c0_g1_i3	.	.	TR147436_c0_g1::TR147436_c0_g1_i3::g.619::m.619	1727-1311[-]	.	.	.	.	.	.	.	.	.	.
TR147436_c0_g1	TR147436_c0_g1_i4	.	.	.	.	.	.	.	.	.	.	.	.	.	.
TR161424_c2_g1	TR161424_c2_g1_i1	.	.	.	.	.	.	.	.	.	.	.	.	.	.
TR161430_c1_g2	TR161430_c1_g2_i1	ANK3_RAT^ANK3_RAT^Q:60-602,H:398-547^24.86%ID^E:3e-13^RecName: Full=Ankyrin-3;^Eukaryota; Metazoa; Chordata; Craniata; Vertebrata; Euteleostomi; Mammalia; Eutheria; Euarchontoglires; Glires; Rodentia; Sciurognathi; Muroidea; Muridae; Murinae; Rattus`ANK3_RAT^ANK3_RAT^Q:583-756,H:542-602^40.98%ID^E:3e-13^RecName: Full=Ankyrin-3;^Eukaryota; Metazoa; Chordata; Craniata; Vertebrata; Euteleostomi; Mam…	.	TR161430_c1_g2::TR161430_c1_g2_i1::g.1177::m.1177	3-572[+]	ANKK1_MOUSE^ANKK1_MOUSE^Q:15-172,H:450-616^31.58%ID^E:2e-09^RecName: Full=Ankyrin repeat and protein kinase domain-containing protein 1;^Eukaryota; Metazoa; Chordata; Craniata; Vertebrata; Euteleostomi; Mammalia; Eutheria; Euarchontoglires; Glires; Rodentia; Sciurognathi; Muroidea; Muridae; Murinae; Mus; Mus	PF12796.6^Ank_2^Ankyrin repeats (3 copies)^63-154^E:1.4e-14`PF13606.5^Ank_3^Ankyrin repeat^89-116^E:0.0002`PF13637.5^Ank_4^Ankyrin repeats (many copies)^89-144^E:6.8e-09`PF00023.29^Ank^Ankyrin repeat^89-121^E:0.00099`PF13857.5^Ank_5^Ankyrin repeats (many copies)^118-164^E:1.1e-09`PF13606.5^Ank_3^Ankyrin repeat^123-152^E:1e-06`PF00023.29^Ank^Ankyrin repeat^123-155^E:6.2e-07`PF13637.5^Ank_4^Ankyrin…	.	.	COG0666^Ankyrin Repeat	KEGG:mmu:244859`KO:K16289	GO:0005524^molecular_function^ATP binding`GO:0004674^molecular_function^protein serine/threonine kinase activity	GO:0005515^molecular_function^protein binding	.	.
TR161430_c1_g2	TR161430_c1_g2_i2	.	.	.	.	.	.	.	.	.	.	.	.	.	.
TR161430_c1_g2	TR161430_c1_g2_i3	ANK2_HUMAN^ANK2_HUMAN^Q:1645-1785,H:367-413^42.55%ID^E:8e-08^RecName: Full=Ankyrin-2;^Eukaryota; Metazoa; Chordata; Craniata; Vertebrata; Euteleostomi; Mammalia; Eutheria; Euarchontoglires; Primates; Haplorrhini; Catarrhini; Hominidae; Homo`ANK2_HUMAN^ANK2_HUMAN^Q:1847-2020,H:432-492^40.32%ID^E:8e-08^RecName: Full=Ankyrin-2;^Eukaryota; Metazoa; Chordata; Craniata; Vertebrata; Euteleostomi; Mammal…	.	TR161430_c1_g2::TR161430_c1_g2_i3::g.1178::m.1178	3-416[+]	.	PF00023.29^Ank^Ankyrin repeat^89-110^E:0.0024`PF13606.5^Ank_3^Ankyrin repeat^89-110^E:0.00085	.	.	.	.	.	GO:0005515^molecular_function^protein binding	.	.
TR161430_c1_g2	TR161430_c1_g2_i4	ANK3_RAT^ANK3_RAT^Q:60-602,H:398-547^24.86%ID^E:4e-11^RecName: Full=Ankyrin-3;^Eukaryota; Metazoa; Chordata; Craniata; Vertebrata; Euteleostomi; Mammalia; Eutheria; Euarchontoglires; Glires; Rodentia; Sciurognathi; Muroidea; Muridae; Murinae; Rattus`ANK3_RAT^ANK3_RAT^Q:583-735,H:542-595^37.04%ID^E:4e-11^RecName: Full=Ankyrin-3;^Eukaryota; Metazoa; Chordata; Craniata; Vertebrata; Euteleostomi; Mam…	.	TR161430_c1_g2::TR161430_c1_g2_i4::g.1179::m.1179	3-572[+]	ANKK1_MOUSE^ANKK1_MOUSE^Q:15-172,H:450-616^31.58%ID^E:2e-09^RecName: Full=Ankyrin repeat and protein kinase domain-containing protein 1;^Eukaryota; Metazoa; Chordata; Craniata; Vertebrata; Euteleostomi; Mammalia; Eutheria; Euarchontoglires; Glires; Rodentia; Sciurognathi; Muroidea; Muridae; Murinae; Mus; Mus	PF12796.6^Ank_2^Ankyrin repeats (3 copies)^63-154^E:1.4e-14`PF13606.5^Ank_3^Ankyrin repeat^89-116^E:0.0002`PF13637.5^Ank_4^Ankyrin repeats (many copies)^89-144^E:6.8e-09`PF00023.29^Ank^Ankyrin repeat^89-121^E:0.00099`PF13857.5^Ank_5^Ankyrin repeats (many copies)^118-164^E:1.1e-09`PF13606.5^Ank_3^Ankyrin repeat^123-152^E:1e-06`PF00023.29^Ank^Ankyrin repeat^123-155^E:6.2e-07`PF13637.5^Ank_4^Ankyrin…	.	.	COG0666^Ankyrin Repeat	KEGG:mmu:244859`KO:K16289	GO:0005524^molecular_function^ATP binding`GO:0004674^molecular_function^protein serine/threonine kinase activity	GO:0005515^molecular_function^protein binding	.	.
TR161430_c1_g2	TR161430_c1_g2_i5	.	.	TR161430_c1_g2::TR161430_c1_g2_i5::g.1180::m.1180	3-353[+]	.	.	.	.	.	.	.	.	.	.
TR161455_c1_g3	TR161455_c1_g3_i1	.	.	.	.	.	.	.	.	.	.	.	.	.	.
TR172423_c5_g28	TR172423_c5_g28_i1	.	.	.	.	.	.	.	.	.	.	.	.	.	.
TR172423_c5_g30	TR172423_c5_g30_i1	.	.	TR172423_c5_g30::TR172423_c5_g30_i1::g.1633::m.1633	396-40[-]	.	.	.	.	.	.	.	.	.	.
TR172423_c5_g31	TR172423_c5_g31_i1	.	.	.	.	.	.	.	.	.	.	.	.	.	.
TR172423_c5_g33	TR172423_c5_g33_i1	.	.	.	.	.	.	.	.	.	.	.	.	.	.
TR172423_c5_g33	TR172423_c5_g33_i2	.	.	.	.	.	.	.	.	.	.	.	.	.	.
TR172423_c5_g34	TR172423_c5_g34_i1	.	.	.	.	.	.	.	.	.	.	.	.	.	.
TR172423_c5_g36	TR172423_c5_g36_i1	.	.	.	.	.	.	.	.	.	.	.	.	.	.
TR147569_c3_g1	TR147569_c3_g1_i1	FDFT_PONAB^FDFT_PONAB^Q:3-350,H:59-174^62.07%ID^E:6e-43^RecName: Full=Squalene synthase;^Eukaryota; Metazoa; Chordata; Craniata; Vertebrata; Euteleostomi; Mammalia; Eutheria; Euarchontoglires; Primates; Haplorrhini; Catarrhini; Hominidae; Pongo	.	.	.	.	.	.	.	COG1562^phytoene synthase	KEGG:pon:100173463`KO:K00801	GO:0005789^cellular_component^endoplasmic reticulum membrane`GO:0016021^cellular_component^integral component of membrane`GO:0004310^molecular_function^farnesyl-diphosphate farnesyltransferase activity`GO:0016491^molecular_function^oxidoreductase activity`GO:0051996^molecular_function^squalene synthase activity`GO:0006695^biological_process^cholesterol biosynthetic process`GO:0006696^biological_p…	.	.	.
TR172590_c12_g6	TR172590_c12_g6_i1	.	.	.	.	.	.	.	.	.	.	.	.	.	.
TR161683_c0_g7	TR161683_c0_g7_i1	.	.	.	.	.	.	.	.	.	.	.	.	.	.
TR161683_c0_g7	TR161683_c0_g7_i2	.	.	.	.	.	.	.	.	.	.	.	.	.	.
TR161683_c0_g7	TR161683_c0_g7_i3	.	.	.	.	.	.	.	.	.	.	.	.	.	.
TR161683_c0_g7	TR161683_c0_g7_i4	.	.	.	.	.	.	.	.	.	.	.	.	.	.
TR161683_c0_g7	TR161683_c0_g7_i5	.	.	.	.	.	.	.	.	.	.	.	.	.	.
TR161683_c0_g7	TR161683_c0_g7_i6	.	.	.	.	.	.	.	.	.	.	.	.	.	.
TR161683_c0_g7	TR161683_c0_g7_i7	.	.	.	.	.	.	.	.	.	.	.	.	.	.
TR172646_c4_g2	TR172646_c4_g2_i1	.	.	TR172646_c4_g2::TR172646_c4_g2_i1::g.2743::m.2743	3-359[+]	.	.	.	.	.	.	.	.	.	.
TR147720_c0_g1	TR147720_c0_g1_i1	PK3CG_MOUSE^PK3CG_MOUSE^Q:6-314,H:984-1089^48.11%ID^E:3e-24^RecName: Full=Phosphatidylinositol 4,5-bisphosphate 3-kinase catalytic subunit gamma isoform;^Eukaryota; Metazoa; Chordata; Craniata; Vertebrata; Euteleostomi; Mammalia; Eutheria; Euarchontoglires; Glires; Rodentia; Sciurognathi; Muroidea; Muridae; Murinae; Mus; Mus	.	TR147720_c0_g1::TR147720_c0_g1_i1::g.1160::m.1160	3-341[+]	PK3CG_MOUSE^PK3CG_MOUSE^Q:2-104,H:984-1089^48.11%ID^E:2e-27^RecName: Full=Phosphatidylinositol 4,5-bisphosphate 3-kinase catalytic subunit gamma isoform;^Eukaryota; Metazoa; Chordata; Craniata; Vertebrata; Euteleostomi; Mammalia; Eutheria; Euarchontoglires; Glires; Rodentia; Sciurognathi; Muroidea; Muridae; Murinae; Mus; Mus	PF00454.26^PI3_PI4_kinase^Phosphatidylinositol 3- and 4-kinase^2-58^E:5.1e-06	.	.	COG5032^phosphatidylinositol kinase activity	KEGG:mmu:30955`KO:K00922	GO:0005737^cellular_component^cytoplasm`GO:0016020^cellular_component^membrane`GO:0005942^cellular_component^phosphatidylinositol 3-kinase complex`GO:0005944^cellular_component^phosphatidylinositol 3-kinase complex, class IB`GO:0005886^cellular_component^plasma membrane`GO:0016303^molecular_function^1-phosphatidylinositol-3-kinase activity`GO:0035005^molecular_function^1-phosphatidylinositol-4-ph…	GO:0016301^molecular_function^kinase activity	.	.
TR147720_c0_g1	TR147720_c0_g1_i1	PK3CG_MOUSE^PK3CG_MOUSE^Q:6-314,H:984-1089^48.11%ID^E:3e-24^RecName: Full=Phosphatidylinositol 4,5-bisphosphate 3-kinase catalytic subunit gamma isoform;^Eukaryota; Metazoa; Chordata; Craniata; Vertebrata; Euteleostomi; Mammalia; Eutheria; Euarchontoglires; Glires; Rodentia; Sciurognathi; Muroidea; Muridae; Murinae; Mus; Mus	.	TR147720_c0_g1::TR147720_c0_g1_i1::g.1161::m.1161	944-609[-]	.	.	.	.	.	.	.	.	.	.
TR147720_c0_g1	TR147720_c0_g1_i1	PK3CG_MOUSE^PK3CG_MOUSE^Q:6-314,H:984-1089^48.11%ID^E:3e-24^RecName: Full=Phosphatidylinositol 4,5-bisphosphate 3-kinase catalytic subunit gamma isoform;^Eukaryota; Metazoa; Chordata; Craniata; Vertebrata; Euteleostomi; Mammalia; Eutheria; Euarchontoglires; Glires; Rodentia; Sciurognathi; Muroidea; Muridae; Murinae; Mus; Mus	.	TR147720_c0_g1::TR147720_c0_g1_i1::g.1162::m.1162	585-896[+]	.	.	.	.	.	.	.	.	.	.
TR172757_c4_g1	TR172757_c4_g1_i1	.	.	TR172757_c4_g1::TR172757_c4_g1_i1::g.1993::m.1993	3-1166[+]	.	.	.	.	.	.	.	.	.	.
TR172754_c2_g12	TR172754_c2_g12_i1	.	.	.	.	.	.	.	.	.	.	.	.	.	.
TR172754_c2_g12	TR172754_c2_g12_i2	.	.	.	.	.	.	.	.	.	.	.	.	.	.
TR172754_c2_g12	TR172754_c2_g12_i3	.	.	.	.	.	.	.	.	.	.	.	.	.	.
TR172756_c2_g3	TR172756_c2_g3_i1	CADN_ACRMI^CADN_ACRMI^Q:251-751,H:280-466^42.86%ID^E:6e-24^RecName: Full=Coadhesin {ECO:0000303|PubMed:23765379};^Eukaryota; Metazoa; Cnidaria; Anthozoa; Hexacorallia; Scleractinia; Astrocoeniina; Acroporidae; Acropora`CADN_ACRMI^CADN_ACRMI^Q:251-802,H:337-540^39.42%ID^E:7e-18^RecName: Full=Coadhesin {ECO:0000303|PubMed:23765379};^Eukaryota; Metazoa; Cnidaria; Anthozoa; Hexacorallia; Scleractinia…	.	TR172756_c2_g3::TR172756_c2_g3_i1::g.2401::m.2401	2-802[+]	CADN_ACRMI^CADN_ACRMI^Q:84-250,H:280-466^42.86%ID^E:5e-24^RecName: Full=Coadhesin {ECO:0000303|PubMed:23765379};^Eukaryota; Metazoa; Cnidaria; Anthozoa; Hexacorallia; Scleractinia; Astrocoeniina; Acroporidae; Acropora`CADN_ACRMI^CADN_ACRMI^Q:84-267,H:337-540^39.42%ID^E:6e-18^RecName: Full=Coadhesin {ECO:0000303|PubMed:23765379};^Eukaryota; Metazoa; Cnidaria; Anthozoa; Hexacorallia; Scleractinia; …	PF00084.19^Sushi^Sushi repeat (SCR repeat)^3-23^E:0.0039`PF00084.19^Sushi^Sushi repeat (SCR repeat)^27-80^E:4.6e-10`PF00090.18^TSP_1^Thrombospondin type 1 domain^87-139^E:0.00012`PF00090.18^TSP_1^Thrombospondin type 1 domain^142-190^E:3.5e-06`PF00090.18^TSP_1^Thrombospondin type 1 domain^195-243^E:2e-05`PF00090.18^TSP_1^Thrombospondin type 1 domain^246-265^E:0.026	.	.	.	.	GO:0016021^cellular_component^integral component of membrane	.	.	.
TR172756_c2_g3	TR172756_c2_g3_i1	CADN_ACRMI^CADN_ACRMI^Q:251-751,H:280-466^42.86%ID^E:6e-24^RecName: Full=Coadhesin {ECO:0000303|PubMed:23765379};^Eukaryota; Metazoa; Cnidaria; Anthozoa; Hexacorallia; Scleractinia; Astrocoeniina; Acroporidae; Acropora`CADN_ACRMI^CADN_ACRMI^Q:251-802,H:337-540^39.42%ID^E:7e-18^RecName: Full=Coadhesin {ECO:0000303|PubMed:23765379};^Eukaryota; Metazoa; Cnidaria; Anthozoa; Hexacorallia; Scleractinia…	.	TR172756_c2_g3::TR172756_c2_g3_i1::g.2402::m.2402	3-593[+]	.	.	.	.	.	.	.	.	.	.
TR172756_c2_g3	TR172756_c2_g3_i1	CADN_ACRMI^CADN_ACRMI^Q:251-751,H:280-466^42.86%ID^E:6e-24^RecName: Full=Coadhesin {ECO:0000303|PubMed:23765379};^Eukaryota; Metazoa; Cnidaria; Anthozoa; Hexacorallia; Scleractinia; Astrocoeniina; Acroporidae; Acropora`CADN_ACRMI^CADN_ACRMI^Q:251-802,H:337-540^39.42%ID^E:7e-18^RecName: Full=Coadhesin {ECO:0000303|PubMed:23765379};^Eukaryota; Metazoa; Cnidaria; Anthozoa; Hexacorallia; Scleractinia…	.	TR172756_c2_g3::TR172756_c2_g3_i1::g.2403::m.2403	803-477[-]	.	.	.	.	.	.	.	.	.	.
TR172756_c2_g3	TR172756_c2_g3_i2	HMCN1_HUMAN^HMCN1_HUMAN^Q:16-402,H:4616-4754^37.86%ID^E:8e-14^RecName: Full=Hemicentin-1;^Eukaryota; Metazoa; Chordata; Craniata; Vertebrata; Euteleostomi; Mammalia; Eutheria; Euarchontoglires; Primates; Haplorrhini; Catarrhini; Hominidae; Homo`HMCN1_HUMAN^HMCN1_HUMAN^Q:16-411,H:4730-4871^35.21%ID^E:1e-11^RecName: Full=Hemicentin-1;^Eukaryota; Metazoa; Chordata; Craniata; Vertebrata; Euteleostomi…	.	TR172756_c2_g3::TR172756_c2_g3_i2::g.2421::m.2421	1-411[+]	HMCN1_HUMAN^HMCN1_HUMAN^Q:6-134,H:4616-4754^37.86%ID^E:7e-14^RecName: Full=Hemicentin-1;^Eukaryota; Metazoa; Chordata; Craniata; Vertebrata; Euteleostomi; Mammalia; Eutheria; Euarchontoglires; Primates; Haplorrhini; Catarrhini; Hominidae; Homo`HMCN1_HUMAN^HMCN1_HUMAN^Q:6-137,H:4730-4871^35.21%ID^E:1e-11^RecName: Full=Hemicentin-1;^Eukaryota; Metazoa; Chordata; Craniata; Vertebrata; Euteleostomi; …	PF00090.18^TSP_1^Thrombospondin type 1 domain^33-81^E:1e-06`PF00090.18^TSP_1^Thrombospondin type 1 domain^86-134^E:5.9e-06	.	.	ENOG410ZN3C^von Willebrand factor A domain containing 7	KEGG:hsa:83872`KO:K17341	GO:0005604^cellular_component^basement membrane`GO:0005938^cellular_component^cell cortex`GO:0030054^cellular_component^cell junction`GO:0032154^cellular_component^cleavage furrow`GO:0070062^cellular_component^extracellular exosome`GO:0005509^molecular_function^calcium ion binding`GO:0007049^biological_process^cell cycle`GO:0051301^biological_process^cell division`GO:0050896^biological_process^re…	.	.	.
TR172763_c1_g5	TR172763_c1_g5_i1	MCS1B_XENLA^MCS1B_XENLA^Q:3-212,H:113-181^60%ID^E:3e-23^RecName: Full=Malignant T-cell-amplified sequence 1-B;^Eukaryota; Metazoa; Chordata; Craniata; Vertebrata; Euteleostomi; Amphibia; Batrachia; Anura; Pipoidea; Pipidae; Xenopodinae; Xenopus; Xenopus	.	.	.	.	.	.	.	.	KEGG:xla:431866`KO:K07575	GO:0005737^cellular_component^cytoplasm`GO:0003723^molecular_function^RNA binding`GO:0007049^biological_process^cell cycle`GO:0040008^biological_process^regulation of growth`GO:0006355^biological_process^regulation of transcription, DNA-templated`GO:0006351^biological_process^transcription, DNA-templated	.	.	.
TR172782_c3_g3	TR172782_c3_g3_i1	.	.	.	.	.	.	.	.	.	.	.	.	.	.
TR172782_c3_g6	TR172782_c3_g6_i1	.	.	.	.	.	.	.	.	.	.	.	.	.	.
TR172798_c2_g3	TR172798_c2_g3_i1	.	.	.	.	.	.	.	.	.	.	.	.	.	.
TR172829_c5_g10	TR172829_c5_g10_i1	.	.	.	.	.	.	.	.	.	.	.	.	.	.
TR172829_c5_g10	TR172829_c5_g10_i2	.	.	.	.	.	.	.	.	.	.	.	.	.	.
TR172829_c5_g10	TR172829_c5_g10_i3	.	.	.	.	.	.	.	.	.	.	.	.	.	.
TR172829_c5_g10	TR172829_c5_g10_i4	.	.	.	.	.	.	.	.	.	.	.	.	.	.
TR172829_c5_g10	TR172829_c5_g10_i5	.	.	.	.	.	.	.	.	.	.	.	.	.	.
TR172856_c2_g2	TR172856_c2_g2_i1	.	.	.	.	.	.	.	.	.	.	.	.	.	.
TR172962_c4_g1	TR172962_c4_g1_i1	.	.	.	.	.	.	.	.	.	.	.	.	.	.
TR172995_c2_g1	TR172995_c2_g1_i1	.	.	TR172995_c2_g1::TR172995_c2_g1_i1::g.1080::m.1080	3-305[+]	.	.	.	.	.	.	.	.	.	.
TR172991_c2_g1	TR172991_c2_g1_i1	.	.	.	.	.	.	.	.	.	.	.	.	.	.
TR162081_c1_g1	TR162081_c1_g1_i1	.	.	.	.	.	.	.	.	.	.	.	.	.	.
TR162081_c1_g1	TR162081_c1_g1_i2	.	.	.	.	.	.	.	.	.	.	.	.	.	.
TR162081_c1_g1	TR162081_c1_g1_i3	.	.	.	.	.	.	.	.	.	.	.	.	.	.
TR162081_c1_g1	TR162081_c1_g1_i4	.	.	TR162081_c1_g1::TR162081_c1_g1_i4::g.1776::m.1776	3-329[+]	.	.	.	.	.	.	.	.	.	.
TR162081_c1_g1	TR162081_c1_g1_i5	.	.	TR162081_c1_g1::TR162081_c1_g1_i5::g.1777::m.1777	2-310[+]	.	.	.	.	.	.	.	.	.	.
TR162181_c0_g1	TR162181_c0_g1_i1	.	.	.	.	.	.	.	.	.	.	.	.	.	.
TR162181_c0_g1	TR162181_c0_g1_i2	.	.	TR162181_c0_g1::TR162181_c0_g1_i2::g.2476::m.2476	1-1908[+]	.	.	.	.	.	.	.	.	.	.
TR162181_c0_g1	TR162181_c0_g1_i2	.	.	TR162181_c0_g1::TR162181_c0_g1_i2::g.2477::m.2477	794-450[-]	.	.	.	.	.	.	.	.	.	.
TR162181_c0_g1	TR162181_c0_g1_i3	.	.	TR162181_c0_g1::TR162181_c0_g1_i3::g.2478::m.2478	1-1935[+]	.	.	.	.	.	.	.	.	.	.
TR162181_c0_g1	TR162181_c0_g1_i3	.	.	TR162181_c0_g1::TR162181_c0_g1_i3::g.2479::m.2479	794-450[-]	.	.	.	.	.	.	.	.	.	.
TR162181_c0_g1	TR162181_c0_g1_i4	.	.	TR162181_c0_g1::TR162181_c0_g1_i4::g.2480::m.2480	575-1804[+]	.	.	.	.	.	.	.	.	.	.
TR162181_c0_g1	TR162181_c0_g1_i4	.	.	TR162181_c0_g1::TR162181_c0_g1_i4::g.2481::m.2481	1-750[+]	.	.	.	.	.	.	.	.	.	.
TR162225_c2_g1	TR162225_c2_g1_i1	.	.	.	.	.	.	.	.	.	.	.	.	.	.
TR162250_c0_g1	TR162250_c0_g1_i1	.	.	.	.	.	.	.	.	.	.	.	.	.	.
TR162250_c0_g2	TR162250_c0_g2_i1	.	.	.	.	.	.	.	.	.	.	.	.	.	.
TR162320_c0_g3	TR162320_c0_g3_i1	.	.	.	.	.	.	.	.	.	.	.	.	.	.
TR162418_c2_g16	TR162418_c2_g16_i1	.	.	.	.	.	.	.	.	.	.	.	.	.	.
TR162468_c1_g3	TR162468_c1_g3_i1	.	.	.	.	.	.	.	.	.	.	.	.	.	.
TR148512_c0_g1	TR148512_c0_g1_i1	.	.	TR148512_c0_g1::TR148512_c0_g1_i1::g.1860::m.1860	35-886[+]	.	.	.	.	.	.	.	.	.	.
TR148512_c0_g1	TR148512_c0_g1_i1	.	.	TR148512_c0_g1::TR148512_c0_g1_i1::g.1861::m.1861	922-566[-]	.	.	.	.	.	.	.	.	.	.
TR177584_c0_g1	TR177584_c0_g1_i1	DRKC_DICDI^DRKC_DICDI^Q:124-939,H:474-746^32.76%ID^E:5e-27^RecName: Full=Probable serine/threonine-protein kinase drkC;^Eukaryota; Amoebozoa; Mycetozoa; Dictyosteliida; Dictyostelium	.	TR177584_c0_g1::TR177584_c0_g1_i1::g.2554::m.2554	118-1152[+]	DRKC_DICDI^DRKC_DICDI^Q:3-274,H:474-746^32.76%ID^E:5e-28^RecName: Full=Probable serine/threonine-protein kinase drkC;^Eukaryota; Amoebozoa; Mycetozoa; Dictyosteliida; Dictyostelium	PF07714.16^Pkinase_Tyr^Protein tyrosine kinase^18-273^E:2.9e-35`PF00069.24^Pkinase^Protein kinase domain^18-271^E:2.1e-33	.	.	COG0515^Serine Threonine protein kinase	KEGG:ddi:DDB_G0281899	GO:0005829^cellular_component^cytosol`GO:0016021^cellular_component^integral component of membrane`GO:0030670^cellular_component^phagocytic vesicle membrane`GO:0032010^cellular_component^phagolysosome`GO:0005524^molecular_function^ATP binding`GO:0004674^molecular_function^protein serine/threonine kinase activity`GO:0004713^molecular_function^protein tyrosine kinase activity`GO:0004871^molecular_f…	GO:0004672^molecular_function^protein kinase activity`GO:0006468^biological_process^protein phosphorylation`GO:0005524^molecular_function^ATP binding	.	.
TR148620_c0_g1	TR148620_c0_g1_i1	CYTA_HUMAN^CYTA_HUMAN^Q:774-947,H:15-72^44.83%ID^E:3e-09^RecName: Full=Cystatin-A;^Eukaryota; Metazoa; Chordata; Craniata; Vertebrata; Euteleostomi; Mammalia; Eutheria; Euarchontoglires; Primates; Haplorrhini; Catarrhini; Hominidae; Homo	.	TR148620_c0_g1::TR148620_c0_g1_i1::g.11::m.11	696-1040[+]	CYTA_HUMAN^CYTA_HUMAN^Q:8-84,H:1-72^41.56%ID^E:6e-13^RecName: Full=Cystatin-A;^Eukaryota; Metazoa; Chordata; Craniata; Vertebrata; Euteleostomi; Mammalia; Eutheria; Euarchontoglires; Primates; Haplorrhini; Catarrhini; Hominidae; Homo	.	.	.	ENOG41121QW^Cystatin B (Stefin B)	KEGG:hsa:1475`KO:K13907	GO:0001533^cellular_component^cornified envelope`GO:0005737^cellular_component^cytoplasm`GO:0005829^cellular_component^cytosol`GO:0070062^cellular_component^extracellular exosome`GO:0031012^cellular_component^extracellular matrix`GO:0005615^cellular_component^extracellular space`GO:0004869^molecular_function^cysteine-type endopeptidase inhibitor activity`GO:0002020^molecular_function^protease bin…	.	.	.
TR162616_c0_g1	TR162616_c0_g1_i1	.	.	TR162616_c0_g1::TR162616_c0_g1_i1::g.121::m.121	110-415[+]	.	PF00350.22^Dynamin_N^Dynamin family^75-101^E:1.9e-05`PF05783.10^DLIC^Dynein light intermediate chain (DLIC)^75-98^E:0.12	.	.	.	.	.	.	.	.
TR162616_c0_g2	TR162616_c0_g2_i1	.	.	TR162616_c0_g2::TR162616_c0_g2_i1::g.122::m.122	66-371[+]	.	PF00350.22^Dynamin_N^Dynamin family^75-101^E:1.9e-05`PF05783.10^DLIC^Dynein light intermediate chain (DLIC)^75-98^E:0.12	.	.	.	.	.	.	.	.
TR162755_c5_g1	TR162755_c5_g1_i1	.	.	.	.	.	.	.	.	.	.	.	.	.	.
TR162728_c1_g3	TR162728_c1_g3_i1	.	.	TR162728_c1_g3::TR162728_c1_g3_i1::g.1098::m.1098	2-649[+]	.	.	.	.	.	.	.	.	.	.
TR162728_c1_g3	TR162728_c1_g3_i1	.	.	TR162728_c1_g3::TR162728_c1_g3_i1::g.1099::m.1099	316-2[-]	.	.	.	.	.	.	.	.	.	.
TR148914_c0_g1	TR148914_c0_g1_i1	.	.	.	.	.	.	.	.	.	.	.	.	.	.
TR148914_c0_g1	TR148914_c0_g1_i2	.	.	.	.	.	.	.	.	.	.	.	.	.	.
TR148914_c0_g1	TR148914_c0_g1_i3	.	.	TR148914_c0_g1::TR148914_c0_g1_i3::g.2067::m.2067	2-298[+]	CO7A1_MOUSE^CO7A1_MOUSE^Q:7-99,H:1830-1924^52.63%ID^E:2e-10^RecName: Full=Collagen alpha-1(VII) chain;^Eukaryota; Metazoa; Chordata; Craniata; Vertebrata; Euteleostomi; Mammalia; Eutheria; Euarchontoglires; Glires; Rodentia; Sciurognathi; Muroidea; Muridae; Murinae; Mus; Mus`CO7A1_MOUSE^CO7A1_MOUSE^Q:1-97,H:2545-2644^45%ID^E:3e-07^RecName: Full=Collagen alpha-1(VII) chain;^Eukaryota; Metazoa; Cho…	PF01391.17^Collagen^Collagen triple helix repeat (20 copies)^1-59^E:6.8e-11`PF01391.17^Collagen^Collagen triple helix repeat (20 copies)^43-98^E:3.6e-09	.	.	ENOG410XNMM^collagen, type	KEGG:mmu:12836`KO:K16628	GO:0005604^cellular_component^basement membrane`GO:0005581^cellular_component^collagen trimer`GO:0005576^cellular_component^extracellular region`GO:0005615^cellular_component^extracellular space`GO:0042802^molecular_function^identical protein binding`GO:0004867^molecular_function^serine-type endopeptidase inhibitor activity`GO:0007155^biological_process^cell adhesion`GO:0035987^biological_process…	.	.	.
TR148914_c0_g1	TR148914_c0_g1_i4	.	.	TR148914_c0_g1::TR148914_c0_g1_i4::g.2068::m.2068	2-355[+]	CO4A2_ASCSU^CO4A2_ASCSU^Q:1-117,H:1300-1425^51.59%ID^E:9e-15^RecName: Full=Collagen alpha-2(IV) chain;^Eukaryota; Metazoa; Ecdysozoa; Nematoda; Chromadorea; Ascaridida; Ascaridoidea; Ascarididae; Ascaris`CO4A2_ASCSU^CO4A2_ASCSU^Q:1-118,H:1285-1408^50.81%ID^E:2e-14^RecName: Full=Collagen alpha-2(IV) chain;^Eukaryota; Metazoa; Ecdysozoa; Nematoda; Chromadorea; Ascaridida; Ascaridoidea; Ascarididae;…	PF01391.17^Collagen^Collagen triple helix repeat (20 copies)^1-59^E:1.4e-10	.	.	.	.	GO:0005604^cellular_component^basement membrane`GO:0005581^cellular_component^collagen trimer`GO:0005201^molecular_function^extracellular matrix structural constituent	.	.	.
TR148914_c0_g1	TR148914_c0_g1_i5	.	.	TR148914_c0_g1::TR148914_c0_g1_i5::g.2069::m.2069	2-355[+]	COAA1_BOVIN^COAA1_BOVIN^Q:10-118,H:267-407^45.39%ID^E:1e-12^RecName: Full=Collagen alpha-1(X) chain;^Eukaryota; Metazoa; Chordata; Craniata; Vertebrata; Euteleostomi; Mammalia; Eutheria; Laurasiatheria; Cetartiodactyla; Ruminantia; Pecora; Bovidae; Bovinae; Bos`COAA1_BOVIN^COAA1_BOVIN^Q:1-111,H:302-451^38.67%ID^E:2e-07^RecName: Full=Collagen alpha-1(X) chain;^Eukaryota; Metazoa; Chordata; Craniat…	.	.	.	ENOG410XNMM^collagen, type	KEGG:bta:282416`KO:K19479	GO:0005581^cellular_component^collagen trimer`GO:0005576^cellular_component^extracellular region`GO:0005578^cellular_component^proteinaceous extracellular matrix	.	.	.
TR148914_c0_g1	TR148914_c0_g1_i6	.	.	TR148914_c0_g1::TR148914_c0_g1_i6::g.2070::m.2070	2-382[+]	COAA1_BOVIN^COAA1_BOVIN^Q:1-127,H:267-407^47.92%ID^E:3e-15^RecName: Full=Collagen alpha-1(X) chain;^Eukaryota; Metazoa; Chordata; Craniata; Vertebrata; Euteleostomi; Mammalia; Eutheria; Laurasiatheria; Cetartiodactyla; Ruminantia; Pecora; Bovidae; Bovinae; Bos`COAA1_BOVIN^COAA1_BOVIN^Q:4-120,H:350-451^46.15%ID^E:2e-06^RecName: Full=Collagen alpha-1(X) chain;^Eukaryota; Metazoa; Chordata; Craniata…	PF01391.17^Collagen^Collagen triple helix repeat (20 copies)^1-56^E:1.3e-10	.	.	ENOG410XNMM^collagen, type	KEGG:bta:282416`KO:K19479	GO:0005581^cellular_component^collagen trimer`GO:0005576^cellular_component^extracellular region`GO:0005578^cellular_component^proteinaceous extracellular matrix	.	.	.
TR148914_c0_g1	TR148914_c0_g1_i7	.	.	TR148914_c0_g1::TR148914_c0_g1_i7::g.2071::m.2071	2-373[+]	COAA1_BOVIN^COAA1_BOVIN^Q:1-124,H:267-407^48.23%ID^E:3e-18^RecName: Full=Collagen alpha-1(X) chain;^Eukaryota; Metazoa; Chordata; Craniata; Vertebrata; Euteleostomi; Mammalia; Eutheria; Laurasiatheria; Cetartiodactyla; Ruminantia; Pecora; Bovidae; Bovinae; Bos	PF01391.17^Collagen^Collagen triple helix repeat (20 copies)^1-55^E:2e-10`PF01391.17^Collagen^Collagen triple helix repeat (20 copies)^32-85^E:9.4e-10`PF01391.17^Collagen^Collagen triple helix repeat (20 copies)^64-122^E:2.7e-10	.	.	ENOG410XNMM^collagen, type	KEGG:bta:282416`KO:K19479	GO:0005581^cellular_component^collagen trimer`GO:0005576^cellular_component^extracellular region`GO:0005578^cellular_component^proteinaceous extracellular matrix	.	.	.
TR149061_c1_g1	TR149061_c1_g1_i1	AP1S2_HUMAN^AP1S2_HUMAN^Q:180-371,H:97-157^73.44%ID^E:5e-22^RecName: Full=AP-1 complex subunit sigma-2;^Eukaryota; Metazoa; Chordata; Craniata; Vertebrata; Euteleostomi; Mammalia; Eutheria; Euarchontoglires; Primates; Haplorrhini; Catarrhini; Hominidae; Homo	.	TR149061_c1_g1::TR149061_c1_g1_i1::g.100::m.100	1-459[+]	.	.	.	.	.	.	.	.	.	.
TR163046_c1_g1	TR163046_c1_g1_i1	.	.	TR163046_c1_g1::TR163046_c1_g1_i1::g.270::m.270	3-377[+]	.	.	.	.	.	.	.	.	.	.
TR163046_c1_g1	TR163046_c1_g1_i2	.	.	TR163046_c1_g1::TR163046_c1_g1_i2::g.271::m.271	161-1009[+]	.	.	.	.	.	.	.	.	.	.
TR163046_c1_g1	TR163046_c1_g1_i2	.	.	TR163046_c1_g1::TR163046_c1_g1_i2::g.272::m.272	3-323[+]	.	.	.	.	.	.	.	.	.	.
TR163046_c1_g1	TR163046_c1_g1_i3	.	.	TR163046_c1_g1::TR163046_c1_g1_i3::g.273::m.273	3-815[+]	.	.	.	.	.	.	.	.	.	.
TR163046_c1_g1	TR163046_c1_g1_i4	.	.	TR163046_c1_g1::TR163046_c1_g1_i4::g.274::m.274	3-1010[+]	.	.	.	.	.	.	.	.	.	.
TR174081_c4_g14	TR174081_c4_g14_i1	.	.	.	.	.	.	.	.	.	.	.	.	.	.
TR163193_c0_g1	TR163193_c0_g1_i1	.	.	.	.	.	.	.	.	.	.	.	.	.	.
TR174131_c4_g1	TR174131_c4_g1_i1	.	.	TR174131_c4_g1::TR174131_c4_g1_i1::g.2416::m.2416	644-1093[+]	.	.	.	.	.	.	.	.	.	.
TR174131_c4_g1	TR174131_c4_g1_i1	.	.	TR174131_c4_g1::TR174131_c4_g1_i1::g.2417::m.2417	109-456[+]	.	.	.	.	.	.	.	.	.	.
TR174131_c4_g5	TR174131_c4_g5_i1	.	.	TR174131_c4_g5::TR174131_c4_g5_i1::g.2418::m.2418	644-1093[+]	.	.	.	.	.	.	.	.	.	.
TR174131_c4_g5	TR174131_c4_g5_i1	.	.	TR174131_c4_g5::TR174131_c4_g5_i1::g.2419::m.2419	109-456[+]	.	.	.	.	.	.	.	.	.	.
TR174124_c4_g1	TR174124_c4_g1_i1	.	.	TR174124_c4_g1::TR174124_c4_g1_i1::g.2524::m.2524	2-322[+]	.	.	.	.	.	.	.	.	.	.
TR174128_c1_g7	TR174128_c1_g7_i1	.	.	.	.	.	.	.	.	.	.	.	.	.	.
TR174166_c1_g3	TR174166_c1_g3_i1	.	.	.	.	.	.	.	.	.	.	.	.	.	.
TR174135_c6_g3	TR174135_c6_g3_i1	.	.	.	.	.	.	.	.	.	.	.	.	.	.
TR174135_c6_g3	TR174135_c6_g3_i2	.	.	.	.	.	.	.	.	.	.	.	.	.	.
TR174135_c6_g3	TR174135_c6_g3_i3	.	.	.	.	.	.	.	.	.	.	.	.	.	.
TR174135_c6_g3	TR174135_c6_g3_i4	.	.	.	.	.	.	.	.	.	.	.	.	.	.
TR174135_c6_g7	TR174135_c6_g7_i1	.	.	.	.	.	.	.	.	.	.	.	.	.	.
TR174135_c6_g14	TR174135_c6_g14_i1	.	.	.	.	.	.	.	.	.	.	.	.	.	.
TR174135_c6_g14	TR174135_c6_g14_i2	.	.	.	.	.	.	.	.	.	.	.	.	.	.
TR174135_c6_g19	TR174135_c6_g19_i1	.	.	.	.	.	.	.	.	.	.	.	.	.	.
TR174135_c6_g21	TR174135_c6_g21_i1	EPDR1_RAT^EPDR1_RAT^Q:373-756,H:26-151^26.36%ID^E:3e-09^RecName: Full=Mammalian ependymin-related protein 1;^Eukaryota; Metazoa; Chordata; Craniata; Vertebrata; Euteleostomi; Mammalia; Eutheria; Euarchontoglires; Glires; Rodentia; Sciurognathi; Muroidea; Muridae; Murinae; Rattus	.	TR174135_c6_g21::TR174135_c6_g21_i1::g.403::m.403	361-759[+]	EPDR1_RAT^EPDR1_RAT^Q:5-132,H:26-151^26.36%ID^E:2e-10^RecName: Full=Mammalian ependymin-related protein 1;^Eukaryota; Metazoa; Chordata; Craniata; Vertebrata; Euteleostomi; Mammalia; Eutheria; Euarchontoglires; Glires; Rodentia; Sciurognathi; Muroidea; Muridae; Murinae; Rattus	PF00811.17^Ependymin^Ependymin^65-133^E:5.8e-16	.	.	ENOG4112CW8^Ependymin related protein 1 (Zebrafish)	KEGG:rno:291180	GO:0070062^cellular_component^extracellular exosome`GO:0005615^cellular_component^extracellular space`GO:0005764^cellular_component^lysosome`GO:0005509^molecular_function^calcium ion binding`GO:0007160^biological_process^cell-matrix adhesion	GO:0005509^molecular_function^calcium ion binding`GO:0007160^biological_process^cell-matrix adhesion`GO:0005576^cellular_component^extracellular region	.	.
TR174249_c3_g1	TR174249_c3_g1_i1	.	.	.	.	.	.	.	.	.	.	.	.	.	.
TR163366_c9_g3	TR163366_c9_g3_i1	.	.	.	.	.	.	.	.	.	.	.	.	.	.
TR174322_c3_g2	TR174322_c3_g2_i1	.	.	TR174322_c3_g2::TR174322_c3_g2_i1::g.1151::m.1151	300-614[+]	.	.	.	.	.	.	.	.	.	.
TR174333_c4_g3	TR174333_c4_g3_i1	.	.	TR174333_c4_g3::TR174333_c4_g3_i1::g.1369::m.1369	275-1408[+]	.	.	.	.	.	.	.	.	.	.
TR174333_c4_g3	TR174333_c4_g3_i2	.	.	TR174333_c4_g3::TR174333_c4_g3_i2::g.1370::m.1370	275-1651[+]	.	.	.	.	.	.	.	.	.	.
TR174333_c4_g3	TR174333_c4_g3_i3	.	.	TR174333_c4_g3::TR174333_c4_g3_i3::g.1371::m.1371	275-1009[+]	.	.	.	.	.	.	.	.	.	.
TR174333_c5_g1	TR174333_c5_g1_i1	.	.	TR174333_c5_g1::TR174333_c5_g1_i1::g.1372::m.1372	2-2002[+]	.	.	.	.	.	.	.	.	.	.
TR174333_c5_g1	TR174333_c5_g1_i1	.	.	TR174333_c5_g1::TR174333_c5_g1_i1::g.1373::m.1373	2104-1769[-]	.	.	.	.	.	.	.	.	.	.
TR174333_c5_g1	TR174333_c5_g1_i2	.	.	TR174333_c5_g1::TR174333_c5_g1_i2::g.1374::m.1374	2-2002[+]	.	.	.	.	.	.	.	.	.	.
TR174333_c5_g1	TR174333_c5_g1_i3	.	.	TR174333_c5_g1::TR174333_c5_g1_i3::g.1375::m.1375	2-805[+]	.	.	.	.	.	.	.	.	.	.
TR174333_c5_g1	TR174333_c5_g1_i4	.	.	TR174333_c5_g1::TR174333_c5_g1_i4::g.1376::m.1376	2-1270[+]	.	.	.	.	.	.	.	.	.	.
TR174333_c5_g1	TR174333_c5_g1_i5	.	.	TR174333_c5_g1::TR174333_c5_g1_i5::g.1377::m.1377	2-1999[+]	.	.	.	.	.	.	.	.	.	.
TR174408_c6_g1	TR174408_c6_g1_i1	.	.	.	.	.	.	.	.	.	.	.	.	.	.
TR174454_c0_g1	TR174454_c0_g1_i1	.	.	TR174454_c0_g1::TR174454_c0_g1_i1::g.71::m.71	1-417[+]	.	.	.	.	.	.	.	.	.	.
TR174423_c1_g2	TR174423_c1_g2_i1	.	.	.	.	.	.	.	.	.	.	.	.	.	.
TR174494_c1_g7	TR174494_c1_g7_i1	.	.	.	.	.	.	.	.	.	.	.	.	.	.
TR174494_c1_g7	TR174494_c1_g7_i2	.	.	.	.	.	.	.	.	.	.	.	.	.	.
TR174494_c1_g7	TR174494_c1_g7_i3	.	.	.	.	.	.	.	.	.	.	.	.	.	.
TR174460_c0_g11	TR174460_c0_g11_i1	CAS4_EPHMU^CAS4_EPHMU^Q:8-169,H:277-325^39.29%ID^E:3e-06^RecName: Full=Short-chain collagen C4;^Eukaryota; Metazoa; Porifera; Demospongiae; Heteroscleromorpha; Spongillida; Spongillidae; Ephydatia	.	.	.	.	.	.	.	.	.	GO:0005581^cellular_component^collagen trimer`GO:0005578^cellular_component^proteinaceous extracellular matrix	.	.	.
TR174460_c0_g11	TR174460_c0_g11_i2	CAS4_EPHMU^CAS4_EPHMU^Q:8-169,H:277-325^39.29%ID^E:8e-06^RecName: Full=Short-chain collagen C4;^Eukaryota; Metazoa; Porifera; Demospongiae; Heteroscleromorpha; Spongillida; Spongillidae; Ephydatia	.	.	.	.	.	.	.	.	.	GO:0005581^cellular_component^collagen trimer`GO:0005578^cellular_component^proteinaceous extracellular matrix	.	.	.
TR174460_c0_g16	TR174460_c0_g16_i1	.	.	.	.	.	.	.	.	.	.	.	.	.	.
TR174521_c9_g4	TR174521_c9_g4_i1	.	.	.	.	.	.	.	.	.	.	.	.	.	.
TR174521_c9_g7	TR174521_c9_g7_i1	.	.	TR174521_c9_g7::TR174521_c9_g7_i1::g.2342::m.2342	2-316[+]	.	.	.	.	.	.	.	.	.	.
TR174521_c9_g7	TR174521_c9_g7_i2	.	.	TR174521_c9_g7::TR174521_c9_g7_i2::g.2343::m.2343	2-313[+]	.	.	.	.	.	.	.	.	.	.
TR163639_c2_g2	TR163639_c2_g2_i1	.	.	TR163639_c2_g2::TR163639_c2_g2_i1::g.424::m.424	2-928[+]	.	.	.	.	.	.	.	.	.	.
TR163639_c2_g2	TR163639_c2_g2_i1	.	.	TR163639_c2_g2::TR163639_c2_g2_i1::g.425::m.425	1199-843[-]	.	.	.	.	.	.	.	.	.	.
TR163639_c2_g2	TR163639_c2_g2_i2	.	.	TR163639_c2_g2::TR163639_c2_g2_i2::g.426::m.426	2-1024[+]	.	.	.	.	.	.	.	.	.	.
TR163639_c2_g2	TR163639_c2_g2_i3	.	.	TR163639_c2_g2::TR163639_c2_g2_i3::g.427::m.427	1-861[+]	.	.	.	.	.	.	.	.	.	.
TR163639_c2_g2	TR163639_c2_g2_i4	.	.	TR163639_c2_g2::TR163639_c2_g2_i4::g.428::m.428	627-1[-]	.	.	.	.	.	.	.	.	.	.
TR163639_c2_g2	TR163639_c2_g2_i4	.	.	TR163639_c2_g2::TR163639_c2_g2_i4::g.429::m.429	403-2[-]	.	.	.	.	.	.	.	.	.	.
TR163639_c2_g2	TR163639_c2_g2_i5	.	.	TR163639_c2_g2::TR163639_c2_g2_i5::g.430::m.430	1-765[+]	.	.	.	.	.	.	.	.	.	.
TR163639_c2_g2	TR163639_c2_g2_i5	.	.	TR163639_c2_g2::TR163639_c2_g2_i5::g.431::m.431	1036-680[-]	.	.	.	.	.	.	.	.	.	.
TR163639_c2_g2	TR163639_c2_g2_i6	.	.	TR163639_c2_g2::TR163639_c2_g2_i6::g.432::m.432	2-1015[+]	.	.	.	.	.	.	.	.	.	.
TR163639_c2_g2	TR163639_c2_g2_i7	.	.	TR163639_c2_g2::TR163639_c2_g2_i7::g.433::m.433	2-1012[+]	.	.	.	.	.	.	.	.	.	.
TR174603_c3_g5	TR174603_c3_g5_i1	CSMD1_MOUSE^CSMD1_MOUSE^Q:4-267,H:2695-2782^39.77%ID^E:4e-14^RecName: Full=CUB and sushi domain-containing protein 1;^Eukaryota; Metazoa; Chordata; Craniata; Vertebrata; Euteleostomi; Mammalia; Eutheria; Euarchontoglires; Glires; Rodentia; Sciurognathi; Muroidea; Muridae; Murinae; Mus; Mus`CSMD1_MOUSE^CSMD1_MOUSE^Q:13-267,H:2580-2666^42.53%ID^E:7e-13^RecName: Full=CUB and sushi domain-containing …	.	.	.	.	.	.	.	ENOG410XPJ1^c-type lectin domain family	KEGG:mmu:94109`KO:K17495	GO:0016021^cellular_component^integral component of membrane`GO:0042593^biological_process^glucose homeostasis`GO:0001964^biological_process^startle response	.	.	.
TR174603_c3_g9	TR174603_c3_g9_i1	.	.	.	.	.	.	.	.	.	.	.	.	.	.
TR174686_c6_g5	TR174686_c6_g5_i1	.	.	.	.	.	.	.	.	.	.	.	.	.	.
TR174663_c0_g2	TR174663_c0_g2_i1	.	.	.	.	.	.	.	.	.	.	.	.	.	.
TR174693_c2_g5	TR174693_c2_g5_i1	ANGP4_BOVIN^ANGP4_BOVIN^Q:714-866,H:286-337^49.06%ID^E:3e-08^RecName: Full=Angiopoietin-4;^Eukaryota; Metazoa; Chordata; Craniata; Vertebrata; Euteleostomi; Mammalia; Eutheria; Laurasiatheria; Cetartiodactyla; Ruminantia; Pecora; Bovidae; Bovinae; Bos	.	TR174693_c2_g5::TR174693_c2_g5_i1::g.1978::m.1978	865-410[-]	.	.	.	.	.	.	.	.	.	.
TR174693_c2_g5	TR174693_c2_g5_i1	ANGP4_BOVIN^ANGP4_BOVIN^Q:714-866,H:286-337^49.06%ID^E:3e-08^RecName: Full=Angiopoietin-4;^Eukaryota; Metazoa; Chordata; Craniata; Vertebrata; Euteleostomi; Mammalia; Eutheria; Laurasiatheria; Cetartiodactyla; Ruminantia; Pecora; Bovidae; Bovinae; Bos	.	TR174693_c2_g5::TR174693_c2_g5_i1::g.1979::m.1979	450-866[+]	FCN2_BOVIN^FCN2_BOVIN^Q:30-139,H:69-171^36.21%ID^E:5e-11^RecName: Full=Ficolin-2;^Eukaryota; Metazoa; Chordata; Craniata; Vertebrata; Euteleostomi; Mammalia; Eutheria; Laurasiatheria; Cetartiodactyla; Ruminantia; Pecora; Bovidae; Bovinae; Bos	PF01410.17^COLFI^Fibrillar collagen C-terminal domain^62-122^E:4.8e-06`PF00147.17^Fibrinogen_C^Fibrinogen beta and gamma chains, C-terminal globular domain^96-139^E:3.2e-11	.	.	.	KEGG:bta:497016`KO:K10104	GO:0005581^cellular_component^collagen trimer`GO:0005576^cellular_component^extracellular region`GO:0030246^molecular_function^carbohydrate binding`GO:0046872^molecular_function^metal ion binding`GO:0001867^biological_process^complement activation, lectin pathway	GO:0005201^molecular_function^extracellular matrix structural constituent	.	.
TR174693_c2_g5	TR174693_c2_g5_i2	.	.	.	.	.	.	.	.	.	.	.	.	.	.
TR163778_c0_g1	TR163778_c0_g1_i1	.	.	TR163778_c0_g1::TR163778_c0_g1_i1::g.2704::m.2704	112-1029[+]	.	.	.	.	.	.	.	.	.	.
TR163778_c0_g1	TR163778_c0_g1_i1	.	.	TR163778_c0_g1::TR163778_c0_g1_i1::g.2705::m.2705	759-91[-]	.	.	.	.	.	.	.	.	.	.
TR149895_c0_g8	TR149895_c0_g8_i1	.	.	.	.	.	.	.	.	.	.	.	.	.	.
TR163888_c0_g4	TR163888_c0_g4_i1	.	.	.	.	.	.	.	.	.	.	.	.	.	.
TR174834_c6_g2	TR174834_c6_g2_i1	.	.	.	.	.	.	.	.	.	.	.	.	.	.
TR174834_c6_g6	TR174834_c6_g6_i1	.	.	.	.	.	.	.	.	.	.	.	.	.	.
TR174834_c6_g18	TR174834_c6_g18_i1	.	.	TR174834_c6_g18::TR174834_c6_g18_i1::g.1918::m.1918	1445-1825[+]	.	.	.	.	.	.	.	.	.	.
TR174820_c3_g8	TR174820_c3_g8_i1	.	.	.	.	.	.	.	.	.	.	.	.	.	.
TR174862_c9_g16	TR174862_c9_g16_i1	.	.	.	.	.	.	.	.	.	.	.	.	.	.
TR174862_c9_g16	TR174862_c9_g16_i2	.	.	.	.	.	.	.	.	.	.	.	.	.	.
TR174879_c4_g9	TR174879_c4_g9_i1	.	.	TR174879_c4_g9::TR174879_c4_g9_i1::g.132::m.132	1-330[+]	.	.	.	.	.	.	.	.	.	.
TR174896_c7_g6	TR174896_c7_g6_i1	.	.	.	.	.	.	.	.	.	.	.	.	.	.
TR174896_c7_g6	TR174896_c7_g6_i2	.	.	TR174896_c7_g6::TR174896_c7_g6_i2::g.145::m.145	2-307[+]	.	.	.	.	.	.	.	.	.	.
TR174896_c7_g6	TR174896_c7_g6_i3	.	.	.	.	.	.	.	.	.	.	.	.	.	.
TR174889_c2_g12	TR174889_c2_g12_i1	.	.	TR174889_c2_g12::TR174889_c2_g12_i1::g.162::m.162	1-507[+]	.	.	.	.	.	.	.	.	.	.
TR174889_c2_g12	TR174889_c2_g12_i2	.	.	TR174889_c2_g12::TR174889_c2_g12_i2::g.163::m.163	3-542[+]	.	.	.	.	.	.	.	.	.	.
TR174889_c2_g12	TR174889_c2_g12_i3	.	.	TR174889_c2_g12::TR174889_c2_g12_i3::g.164::m.164	2-532[+]	.	.	.	.	.	.	.	.	.	.
TR174901_c0_g8	TR174901_c0_g8_i1	.	.	.	.	.	.	.	.	.	.	.	.	.	.
TR174901_c0_g9	TR174901_c0_g9_i1	.	.	.	.	.	.	.	.	.	.	.	.	.	.
TR164001_c1_g1	TR164001_c1_g1_i1	.	.	.	.	.	.	.	.	.	.	.	.	.	.
TR164001_c3_g3	TR164001_c3_g3_i1	.	.	.	.	.	.	.	.	.	.	.	.	.	.
TR164001_c3_g3	TR164001_c3_g3_i2	.	.	.	.	.	.	.	.	.	.	.	.	.	.
TR163992_c2_g3	TR163992_c2_g3_i1	PGBD4_HUMAN^PGBD4_HUMAN^Q:2011-683,H:75-525^28.76%ID^E:2e-51^RecName: Full=PiggyBac transposable element-derived protein 4;^Eukaryota; Metazoa; Chordata; Craniata; Vertebrata; Euteleostomi; Mammalia; Eutheria; Euarchontoglires; Primates; Haplorrhini; Catarrhini; Hominidae; Homo	.	TR163992_c2_g3::TR163992_c2_g3_i1::g.987::m.987	2032-371[-]	PGBD4_HUMAN^PGBD4_HUMAN^Q:8-483,H:75-571^28.12%ID^E:4e-56^RecName: Full=PiggyBac transposable element-derived protein 4;^Eukaryota; Metazoa; Chordata; Craniata; Vertebrata; Euteleostomi; Mammalia; Eutheria; Euarchontoglires; Primates; Haplorrhini; Catarrhini; Hominidae; Homo	PF13843.5^DDE_Tnp_1_7^Transposase IS4^33-396^E:4.3e-87	.	.	ENOG410XVJ3^piggyBac transposable element derived 4	KEGG:hsa:161779	.	.	.	.
TR163992_c2_g3	TR163992_c2_g3_i1	PGBD4_HUMAN^PGBD4_HUMAN^Q:2011-683,H:75-525^28.76%ID^E:2e-51^RecName: Full=PiggyBac transposable element-derived protein 4;^Eukaryota; Metazoa; Chordata; Craniata; Vertebrata; Euteleostomi; Mammalia; Eutheria; Euarchontoglires; Primates; Haplorrhini; Catarrhini; Hominidae; Homo	.	TR163992_c2_g3::TR163992_c2_g3_i1::g.988::m.988	1302-1619[+]	.	.	.	.	.	.	.	.	.	.
TR163992_c2_g3	TR163992_c2_g3_i2	PGBD4_HUMAN^PGBD4_HUMAN^Q:2011-683,H:75-525^28.76%ID^E:3e-51^RecName: Full=PiggyBac transposable element-derived protein 4;^Eukaryota; Metazoa; Chordata; Craniata; Vertebrata; Euteleostomi; Mammalia; Eutheria; Euarchontoglires; Primates; Haplorrhini; Catarrhini; Hominidae; Homo	.	TR163992_c2_g3::TR163992_c2_g3_i2::g.989::m.989	2032-371[-]	PGBD4_HUMAN^PGBD4_HUMAN^Q:8-483,H:75-571^28.12%ID^E:4e-56^RecName: Full=PiggyBac transposable element-derived protein 4;^Eukaryota; Metazoa; Chordata; Craniata; Vertebrata; Euteleostomi; Mammalia; Eutheria; Euarchontoglires; Primates; Haplorrhini; Catarrhini; Hominidae; Homo	PF13843.5^DDE_Tnp_1_7^Transposase IS4^33-396^E:4.3e-87	.	.	ENOG410XVJ3^piggyBac transposable element derived 4	KEGG:hsa:161779	.	.	.	.
TR163992_c2_g3	TR163992_c2_g3_i2	PGBD4_HUMAN^PGBD4_HUMAN^Q:2011-683,H:75-525^28.76%ID^E:3e-51^RecName: Full=PiggyBac transposable element-derived protein 4;^Eukaryota; Metazoa; Chordata; Craniata; Vertebrata; Euteleostomi; Mammalia; Eutheria; Euarchontoglires; Primates; Haplorrhini; Catarrhini; Hominidae; Homo	.	TR163992_c2_g3::TR163992_c2_g3_i2::g.990::m.990	2225-1755[-]	.	.	.	.	.	.	.	.	.	.
TR163992_c2_g3	TR163992_c2_g3_i2	PGBD4_HUMAN^PGBD4_HUMAN^Q:2011-683,H:75-525^28.76%ID^E:3e-51^RecName: Full=PiggyBac transposable element-derived protein 4;^Eukaryota; Metazoa; Chordata; Craniata; Vertebrata; Euteleostomi; Mammalia; Eutheria; Euarchontoglires; Primates; Haplorrhini; Catarrhini; Hominidae; Homo	.	TR163992_c2_g3::TR163992_c2_g3_i2::g.991::m.991	1302-1619[+]	.	.	.	.	.	.	.	.	.	.
TR174911_c9_g3	TR174911_c9_g3_i1	.	.	.	.	.	.	.	.	.	.	.	.	.	.
TR174911_c9_g3	TR174911_c9_g3_i2	.	.	.	.	.	.	.	.	.	.	.	.	.	.
TR174937_c7_g12	TR174937_c7_g12_i1	.	.	TR174937_c7_g12::TR174937_c7_g12_i1::g.1467::m.1467	1-366[+]	.	.	.	.	.	.	.	.	.	.
TR174937_c7_g12	TR174937_c7_g12_i1	.	.	TR174937_c7_g12::TR174937_c7_g12_i1::g.1468::m.1468	323-3[-]	.	.	.	.	.	.	.	.	.	.
TR174937_c7_g12	TR174937_c7_g12_i2	.	.	TR174937_c7_g12::TR174937_c7_g12_i2::g.1469::m.1469	195-638[+]	.	.	.	.	.	.	.	.	.	.
TR174937_c7_g12	TR174937_c7_g12_i2	.	.	TR174937_c7_g12::TR174937_c7_g12_i2::g.1470::m.1470	595-185[-]	.	.	.	.	.	.	.	.	.	.
TR174971_c2_g1	TR174971_c2_g1_i1	.	.	.	.	.	.	.	.	.	.	.	.	.	.
TR174990_c0_g27	TR174990_c0_g27_i1	.	.	TR174990_c0_g27::TR174990_c0_g27_i1::g.2309::m.2309	1148-546[-]	.	.	.	.	.	.	.	.	.	.
TR174990_c0_g27	TR174990_c0_g27_i2	.	.	TR174990_c0_g27::TR174990_c0_g27_i2::g.2310::m.2310	1081-491[-]	.	.	.	.	.	.	.	.	.	.
TR174990_c0_g27	TR174990_c0_g27_i3	.	.	TR174990_c0_g27::TR174990_c0_g27_i3::g.2311::m.2311	739-149[-]	.	.	.	.	.	.	.	.	.	.
TR174990_c0_g27	TR174990_c0_g27_i4	.	.	TR174990_c0_g27::TR174990_c0_g27_i4::g.2312::m.2312	1051-491[-]	.	.	.	.	.	.	.	.	.	.
TR174990_c0_g27	TR174990_c0_g27_i5	.	.	TR174990_c0_g27::TR174990_c0_g27_i5::g.2313::m.2313	709-149[-]	.	.	.	.	.	.	.	.	.	.
TR174990_c0_g27	TR174990_c0_g27_i6	.	.	TR174990_c0_g27::TR174990_c0_g27_i6::g.2314::m.2314	1178-546[-]	.	.	.	.	.	.	.	.	.	.
TR164117_c2_g2	TR164117_c2_g2_i1	.	.	.	.	.	.	.	.	.	.	.	.	.	.
TR164117_c2_g4	TR164117_c2_g4_i1	.	.	.	.	.	.	.	.	.	.	.	.	.	.
TR164117_c3_g2	TR164117_c3_g2_i1	.	.	.	.	.	.	.	.	.	.	.	.	.	.
TR164117_c3_g2	TR164117_c3_g2_i2	.	.	.	.	.	.	.	.	.	.	.	.	.	.
TR164117_c3_g2	TR164117_c3_g2_i3	.	.	.	.	.	.	.	.	.	.	.	.	.	.
TR164117_c3_g2	TR164117_c3_g2_i4	.	.	.	.	.	.	.	.	.	.	.	.	.	.
TR164299_c0_g2	TR164299_c0_g2_i1	.	.	.	.	.	.	.	.	.	.	.	.	.	.
TR164247_c0_g1	TR164247_c0_g1_i1	.	.	TR164247_c0_g1::TR164247_c0_g1_i1::g.1247::m.1247	211-2094[+]	.	.	.	.	.	.	.	.	.	.
TR164247_c0_g1	TR164247_c0_g1_i1	.	.	TR164247_c0_g1::TR164247_c0_g1_i1::g.1248::m.1248	1904-1596[-]	.	.	.	.	.	.	.	.	.	.
TR164247_c0_g1	TR164247_c0_g1_i2	.	.	.	.	.	.	.	.	.	.	.	.	.	.
TR164247_c0_g1	TR164247_c0_g1_i3	.	.	TR164247_c0_g1::TR164247_c0_g1_i3::g.1249::m.1249	2-547[+]	.	.	.	.	.	.	.	.	.	.
TR164247_c0_g1	TR164247_c0_g1_i4	.	.	TR164247_c0_g1::TR164247_c0_g1_i4::g.1250::m.1250	211-2055[+]	.	.	.	.	.	.	.	.	.	.
TR164247_c0_g1	TR164247_c0_g1_i4	.	.	TR164247_c0_g1::TR164247_c0_g1_i4::g.1251::m.1251	1725-1417[-]	.	.	.	.	.	.	.	.	.	.
TR164247_c0_g1	TR164247_c0_g1_i5	.	.	TR164247_c0_g1::TR164247_c0_g1_i5::g.1252::m.1252	211-2058[+]	.	.	.	.	.	.	.	.	.	.
TR164247_c0_g1	TR164247_c0_g1_i5	.	.	TR164247_c0_g1::TR164247_c0_g1_i5::g.1253::m.1253	1728-1420[-]	.	.	.	.	.	.	.	.	.	.
TR164432_c1_g3	TR164432_c1_g3_i1	.	.	.	.	.	.	.	.	.	.	.	.	.	.
TR164485_c5_g9	TR164485_c5_g9_i1	.	.	.	.	.	.	.	.	.	.	.	.	.	.
TR164485_c5_g9	TR164485_c5_g9_i2	.	.	.	.	.	.	.	.	.	.	.	.	.	.
TR164485_c5_g9	TR164485_c5_g9_i3	.	.	.	.	.	.	.	.	.	.	.	.	.	.
TR164665_c2_g6	TR164665_c2_g6_i1	.	.	.	.	.	.	.	.	.	.	.	.	.	.
TR164665_c2_g6	TR164665_c2_g6_i2	.	.	.	.	.	.	.	.	.	.	.	.	.	.
TR164698_c1_g9	TR164698_c1_g9_i1	.	.	.	.	.	.	.	.	.	.	.	.	.	.
TR164774_c0_g5	TR164774_c0_g5_i1	.	.	.	.	.	.	.	.	.	.	.	.	.	.
TR164774_c0_g7	TR164774_c0_g7_i1	.	.	.	.	.	.	.	.	.	.	.	.	.	.
TR164774_c0_g9	TR164774_c0_g9_i1	.	.	.	.	.	.	.	.	.	.	.	.	.	.
TR164730_c6_g4	TR164730_c6_g4_i1	.	.	.	.	.	.	.	.	.	.	.	.	.	.
TR164730_c6_g4	TR164730_c6_g4_i2	.	.	.	.	.	.	.	.	.	.	.	.	.	.
TR164748_c7_g10	TR164748_c7_g10_i1	.	.	.	.	.	.	.	.	.	.	.	.	.	.
TR164748_c7_g10	TR164748_c7_g10_i2	.	.	.	.	.	.	.	.	.	.	.	.	.	.
TR164748_c7_g11	TR164748_c7_g11_i1	.	.	.	.	.	.	.	.	.	.	.	.	.	.
TR164748_c7_g14	TR164748_c7_g14_i1	.	.	TR164748_c7_g14::TR164748_c7_g14_i1::g.2002::m.2002	3-386[+]	.	.	.	.	.	.	.	.	.	.
TR164748_c7_g14	TR164748_c7_g14_i2	.	.	.	.	.	.	.	.	.	.	.	.	.	.
TR164748_c7_g14	TR164748_c7_g14_i3	.	.	TR164748_c7_g14::TR164748_c7_g14_i3::g.2003::m.2003	3-332[+]	.	.	.	.	.	.	.	.	.	.
TR164818_c3_g11	TR164818_c3_g11_i1	.	.	.	.	.	.	.	.	.	.	.	.	.	.
TR164818_c3_g11	TR164818_c3_g11_i2	.	.	.	.	.	.	.	.	.	.	.	.	.	.
TR164818_c3_g11	TR164818_c3_g11_i3	.	.	.	.	.	.	.	.	.	.	.	.	.	.
TR164818_c3_g11	TR164818_c3_g11_i4	.	.	.	.	.	.	.	.	.	.	.	.	.	.
TR164818_c3_g11	TR164818_c3_g11_i5	.	.	.	.	.	.	.	.	.	.	.	.	.	.
TR164818_c3_g11	TR164818_c3_g11_i6	.	.	.	.	.	.	.	.	.	.	.	.	.	.
TR164818_c3_g11	TR164818_c3_g11_i7	.	.	.	.	.	.	.	.	.	.	.	.	.	.
TR164818_c3_g11	TR164818_c3_g11_i8	.	.	.	.	.	.	.	.	.	.	.	.	.	.
TR164899_c5_g3	TR164899_c5_g3_i1	BCAT2_BOVIN^BCAT2_BOVIN^Q:31-297,H:1-91^45.65%ID^E:1e-16^RecName: Full=Branched-chain-amino-acid aminotransferase, mitochondrial;^Eukaryota; Metazoa; Chordata; Craniata; Vertebrata; Euteleostomi; Mammalia; Eutheria; Laurasiatheria; Cetartiodactyla; Ruminantia; Pecora; Bovidae; Bovinae; Bos	.	TR164899_c5_g3::TR164899_c5_g3_i1::g.2707::m.2707	1-300[+]	BCAT2_BOVIN^BCAT2_BOVIN^Q:11-99,H:1-91^45.65%ID^E:1e-16^RecName: Full=Branched-chain-amino-acid aminotransferase, mitochondrial;^Eukaryota; Metazoa; Chordata; Craniata; Vertebrata; Euteleostomi; Mammalia; Eutheria; Laurasiatheria; Cetartiodactyla; Ruminantia; Pecora; Bovidae; Bovinae; Bos	.	.	.	COG0115^brancheD-chain amino acid aminotransferase	KEGG:bta:281643`KO:K00826	GO:0005739^cellular_component^mitochondrion`GO:0004084^molecular_function^branched-chain-amino-acid transaminase activity`GO:0052656^molecular_function^L-isoleucine transaminase activity`GO:0052654^molecular_function^L-leucine transaminase activity`GO:0052655^molecular_function^L-valine transaminase activity`GO:0006550^biological_process^isoleucine catabolic process`GO:0009098^biological_process^…	.	.	.
TR164899_c5_g8	TR164899_c5_g8_i1	BCAT2_BOVIN^BCAT2_BOVIN^Q:31-297,H:1-91^43.48%ID^E:2e-15^RecName: Full=Branched-chain-amino-acid aminotransferase, mitochondrial;^Eukaryota; Metazoa; Chordata; Craniata; Vertebrata; Euteleostomi; Mammalia; Eutheria; Laurasiatheria; Cetartiodactyla; Ruminantia; Pecora; Bovidae; Bovinae; Bos	.	TR164899_c5_g8::TR164899_c5_g8_i1::g.2709::m.2709	1-300[+]	BCAT2_BOVIN^BCAT2_BOVIN^Q:11-99,H:1-91^43.48%ID^E:2e-15^RecName: Full=Branched-chain-amino-acid aminotransferase, mitochondrial;^Eukaryota; Metazoa; Chordata; Craniata; Vertebrata; Euteleostomi; Mammalia; Eutheria; Laurasiatheria; Cetartiodactyla; Ruminantia; Pecora; Bovidae; Bovinae; Bos	.	.	.	COG0115^brancheD-chain amino acid aminotransferase	KEGG:bta:281643`KO:K00826	GO:0005739^cellular_component^mitochondrion`GO:0004084^molecular_function^branched-chain-amino-acid transaminase activity`GO:0052656^molecular_function^L-isoleucine transaminase activity`GO:0052654^molecular_function^L-leucine transaminase activity`GO:0052655^molecular_function^L-valine transaminase activity`GO:0006550^biological_process^isoleucine catabolic process`GO:0009098^biological_process^…	.	.	.
TR164991_c0_g2	TR164991_c0_g2_i1	.	.	TR164991_c0_g2::TR164991_c0_g2_i1::g.431::m.431	1-339[+]	.	.	.	.	.	.	.	.	.	.
TR164991_c0_g2	TR164991_c0_g2_i1	.	.	TR164991_c0_g2::TR164991_c0_g2_i1::g.432::m.432	339-1[-]	.	.	.	.	.	.	.	.	.	.
TR165095_c0_g3	TR165095_c0_g3_i1	.	.	.	.	.	.	.	.	.	.	.	.	.	.
TR165098_c1_g1	TR165098_c1_g1_i1	.	.	.	.	.	.	.	.	.	.	.	.	.	.
TR176037_c34_g4	TR176037_c34_g4_i1	.	.	TR176037_c34_g4::TR176037_c34_g4_i1::g.1591::m.1591	1-351[+]	.	PF13927.5^Ig_3^Immunoglobulin domain^15-96^E:1.5e-07`PF00047.24^ig^Immunoglobulin domain^21-99^E:5.3e-05	.	.	.	.	.	.	.	.
TR176056_c12_g3	TR176056_c12_g3_i1	LEPR_HUMAN^LEPR_HUMAN^Q:11-250,H:247-328^34.15%ID^E:5e-08^RecName: Full=Leptin receptor;^Eukaryota; Metazoa; Chordata; Craniata; Vertebrata; Euteleostomi; Mammalia; Eutheria; Euarchontoglires; Primates; Haplorrhini; Catarrhini; Hominidae; Homo	.	.	.	.	.	.	.	ENOG4110JZP^Leptin receptor	KEGG:hsa:3953`KO:K05062	GO:0016323^cellular_component^basolateral plasma membrane`GO:0005576^cellular_component^extracellular region`GO:0016021^cellular_component^integral component of membrane`GO:0005886^cellular_component^plasma membrane`GO:0043235^cellular_component^receptor complex`GO:0042802^molecular_function^identical protein binding`GO:0038021^molecular_function^leptin receptor activity`GO:0004888^molecular_func…	.	.	.
TR176058_c52_g19	TR176058_c52_g19_i1	.	.	TR176058_c52_g19::TR176058_c52_g19_i1::g.2419::m.2419	3-356[+]	.	.	.	.	.	.	.	.	.	.
TR176091_c4_g16	TR176091_c4_g16_i1	.	.	TR176091_c4_g16::TR176091_c4_g16_i1::g.2::m.2	3-332[+]	.	.	.	.	.	.	.	.	.	.
TR176144_c8_g14	TR176144_c8_g14_i1	.	.	.	.	.	.	.	.	.	.	.	.	.	.
TR176144_c8_g24	TR176144_c8_g24_i1	Y8045_DICDI^Y8045_DICDI^Q:1-237,H:65-147^45.78%ID^E:2e-17^RecName: Full=Probable poly [ADP-ribose] polymerase DDB_G0278045;^Eukaryota; Amoebozoa; Mycetozoa; Dictyosteliida; Dictyostelium	.	.	.	.	.	.	.	ENOG410ZFB8^poly (ADP-ribose) polymerase family, member 12	KEGG:ddi:DDB_G0278045	GO:0003950^molecular_function^NAD+ ADP-ribosyltransferase activity	.	.	.
TR176144_c8_g28	TR176144_c8_g28_i1	.	.	.	.	.	.	.	.	.	.	.	.	.	.
TR176105_c52_g13	TR176105_c52_g13_i1	.	.	.	.	.	.	.	.	.	.	.	.	.	.
TR176146_c125_g2	TR176146_c125_g2_i1	.	.	.	.	.	.	.	.	.	.	.	.	.	.
TR176146_c146_g12	TR176146_c146_g12_i1	.	.	TR176146_c146_g12::TR176146_c146_g12_i1::g.1119::m.1119	342-1[-]	.	.	.	.	.	.	.	.	.	.
TR165287_c1_g1	TR165287_c1_g1_i1	.	.	.	.	.	.	.	.	.	.	.	.	.	.
TR165218_c1_g5	TR165218_c1_g5_i1	.	.	TR165218_c1_g5::TR165218_c1_g5_i1::g.1970::m.1970	2-379[+]	.	.	.	.	.	.	.	.	.	.
TR165265_c1_g1	TR165265_c1_g1_i1	.	.	.	.	.	.	.	.	.	.	.	.	.	.
TR165460_c4_g7	TR165460_c4_g7_i1	.	.	.	.	.	.	.	.	.	.	.	.	.	.
TR165496_c0_g3	TR165496_c0_g3_i1	.	.	.	.	.	.	.	.	.	.	.	.	.	.
TR165496_c0_g4	TR165496_c0_g4_i1	.	.	.	.	.	.	.	.	.	.	.	.	.	.
TR165478_c6_g15	TR165478_c6_g15_i1	.	.	.	.	.	.	.	.	.	.	.	.	.	.
TR165513_c1_g3	TR165513_c1_g3_i1	.	.	.	.	.	.	.	.	.	.	.	.	.	.
TR165621_c9_g9	TR165621_c9_g9_i1	.	.	.	.	.	.	.	.	.	.	.	.	.	.
TR165661_c4_g3	TR165661_c4_g3_i1	.	.	.	.	.	.	.	.	.	.	.	.	.	.
TR165629_c4_g11	TR165629_c4_g11_i1	.	.	.	.	.	.	.	.	.	.	.	.	.	.
TR165629_c4_g11	TR165629_c4_g11_i2	.	.	.	.	.	.	.	.	.	.	.	.	.	.
TR165698_c0_g1	TR165698_c0_g1_i1	.	.	TR165698_c0_g1::TR165698_c0_g1_i1::g.2414::m.2414	1550-318[-]	.	.	.	.	.	.	.	.	.	.
TR165698_c0_g1	TR165698_c0_g1_i2	.	.	.	.	.	.	.	.	.	.	.	.	.	.
TR165698_c0_g1	TR165698_c0_g1_i3	.	.	TR165698_c0_g1::TR165698_c0_g1_i3::g.2415::m.2415	1148-66[-]	.	.	.	.	.	.	.	.	.	.
TR165698_c0_g1	TR165698_c0_g1_i4	.	.	TR165698_c0_g1::TR165698_c0_g1_i4::g.2416::m.2416	673-317[-]	.	.	.	.	.	.	.	.	.	.
TR165698_c0_g1	TR165698_c0_g1_i5	.	.	.	.	.	.	.	.	.	.	.	.	.	.
TR165704_c2_g1	TR165704_c2_g1_i1	.	.	.	.	.	.	.	.	.	.	.	.	.	.
TR165710_c3_g13	TR165710_c3_g13_i1	.	.	.	.	.	.	.	.	.	.	.	.	.	.
TR165710_c3_g13	TR165710_c3_g13_i2	.	.	TR165710_c3_g13::TR165710_c3_g13_i2::g.2667::m.2667	304-1308[+]	.	.	.	.	.	.	.	.	.	.
TR165710_c3_g13	TR165710_c3_g13_i2	.	.	TR165710_c3_g13::TR165710_c3_g13_i2::g.2668::m.2668	803-300[-]	.	.	.	.	.	.	.	.	.	.
TR165710_c3_g13	TR165710_c3_g13_i3	.	.	TR165710_c3_g13::TR165710_c3_g13_i3::g.2669::m.2669	143-1198[+]	.	.	.	.	.	.	.	.	.	.
TR165710_c3_g13	TR165710_c3_g13_i3	.	.	TR165710_c3_g13::TR165710_c3_g13_i3::g.2670::m.2670	711-139[-]	.	.	.	.	.	.	.	.	.	.
TR165710_c3_g13	TR165710_c3_g13_i4	.	.	TR165710_c3_g13::TR165710_c3_g13_i4::g.2672::m.2672	2-316[+]	.	.	.	.	.	.	.	.	.	.
TR165710_c3_g13	TR165710_c3_g13_i5	.	.	TR165710_c3_g13::TR165710_c3_g13_i5::g.2673::m.2673	716-300[-]	.	.	.	.	.	.	.	.	.	.
TR165710_c3_g13	TR165710_c3_g13_i5	.	.	TR165710_c3_g13::TR165710_c3_g13_i5::g.2674::m.2674	304-717[+]	.	.	.	.	.	.	.	.	.	.
TR165710_c3_g13	TR165710_c3_g13_i6	.	.	.	.	.	.	.	.	.	.	.	.	.	.
TR165710_c3_g13	TR165710_c3_g13_i7	.	.	TR165710_c3_g13::TR165710_c3_g13_i7::g.2675::m.2675	297-1[-]	.	.	.	.	.	.	.	.	.	.
TR165710_c3_g13	TR165710_c3_g13_i8	.	.	TR165710_c3_g13::TR165710_c3_g13_i8::g.2676::m.2676	143-1231[+]	.	.	.	.	.	.	.	.	.	.
TR165710_c3_g13	TR165710_c3_g13_i8	.	.	TR165710_c3_g13::TR165710_c3_g13_i8::g.2677::m.2677	711-139[-]	.	.	.	.	.	.	.	.	.	.
TR165710_c3_g13	TR165710_c3_g13_i9	.	.	TR165710_c3_g13::TR165710_c3_g13_i9::g.2678::m.2678	304-1227[+]	.	.	.	.	.	.	.	.	.	.
TR165710_c3_g13	TR165710_c3_g13_i9	.	.	TR165710_c3_g13::TR165710_c3_g13_i9::g.2679::m.2679	722-300[-]	.	.	.	.	.	.	.	.	.	.
TR165710_c3_g13	TR165710_c3_g13_i10	.	.	TR165710_c3_g13::TR165710_c3_g13_i10::g.2680::m.2680	991-1644[+]	.	.	.	.	.	.	.	.	.	.
TR165710_c3_g13	TR165710_c3_g13_i10	.	.	TR165710_c3_g13::TR165710_c3_g13_i10::g.2681::m.2681	304-831[+]	.	.	.	.	.	.	.	.	.	.
TR165710_c3_g13	TR165710_c3_g13_i11	.	.	TR165710_c3_g13::TR165710_c3_g13_i11::g.2682::m.2682	304-1392[+]	.	.	.	.	.	.	.	.	.	.
TR165710_c3_g13	TR165710_c3_g13_i11	.	.	TR165710_c3_g13::TR165710_c3_g13_i11::g.2683::m.2683	872-300[-]	.	.	.	.	.	.	.	.	.	.
TR165710_c3_g13	TR165710_c3_g13_i12	.	.	.	.	.	.	.	.	.	.	.	.	.	.
TR165710_c3_g13	TR165710_c3_g13_i13	.	.	TR165710_c3_g13::TR165710_c3_g13_i13::g.2684::m.2684	1-528[+]	.	.	.	.	.	.	.	.	.	.
TR165710_c3_g13	TR165710_c3_g13_i14	.	.	.	.	.	.	.	.	.	.	.	.	.	.
TR165710_c3_g13	TR165710_c3_g13_i15	.	.	TR165710_c3_g13::TR165710_c3_g13_i15::g.2685::m.2685	304-831[+]	.	.	.	.	.	.	.	.	.	.
TR165710_c3_g13	TR165710_c3_g13_i15	.	.	TR165710_c3_g13::TR165710_c3_g13_i15::g.2686::m.2686	991-1512[+]	.	.	.	.	.	.	.	.	.	.
TR165710_c3_g13	TR165710_c3_g13_i16	.	.	TR165710_c3_g13::TR165710_c3_g13_i16::g.2687::m.2687	636-139[-]	.	.	.	.	.	.	.	.	.	.
TR165710_c3_g13	TR165710_c3_g13_i16	.	.	TR165710_c3_g13::TR165710_c3_g13_i16::g.2688::m.2688	143-637[+]	.	.	.	.	.	.	.	.	.	.
TR165710_c3_g13	TR165710_c3_g13_i17	.	.	TR165710_c3_g13::TR165710_c3_g13_i17::g.2689::m.2689	304-1359[+]	.	.	.	.	.	.	.	.	.	.
TR165710_c3_g13	TR165710_c3_g13_i17	.	.	TR165710_c3_g13::TR165710_c3_g13_i17::g.2690::m.2690	872-300[-]	.	.	.	.	.	.	.	.	.	.
TR165710_c3_g13	TR165710_c3_g13_i18	.	.	TR165710_c3_g13::TR165710_c3_g13_i18::g.2691::m.2691	304-1473[+]	.	.	.	.	.	.	.	.	.	.
TR165710_c3_g13	TR165710_c3_g13_i18	.	.	TR165710_c3_g13::TR165710_c3_g13_i18::g.2692::m.2692	953-300[-]	.	.	.	.	.	.	.	.	.	.
TR165710_c3_g13	TR165710_c3_g13_i19	.	.	TR165710_c3_g13::TR165710_c3_g13_i19::g.2693::m.2693	555-139[-]	.	.	.	.	.	.	.	.	.	.
TR165710_c3_g13	TR165710_c3_g13_i19	.	.	TR165710_c3_g13::TR165710_c3_g13_i19::g.2694::m.2694	143-556[+]	.	.	.	.	.	.	.	.	.	.
TR165710_c3_g13	TR165710_c3_g13_i20	.	.	TR165710_c3_g13::TR165710_c3_g13_i20::g.2695::m.2695	304-1440[+]	.	.	.	.	.	.	.	.	.	.
TR165710_c3_g13	TR165710_c3_g13_i20	.	.	TR165710_c3_g13::TR165710_c3_g13_i20::g.2696::m.2696	953-300[-]	.	.	.	.	.	.	.	.	.	.
TR165710_c3_g13	TR165710_c3_g13_i21	.	.	TR165710_c3_g13::TR165710_c3_g13_i21::g.2698::m.2698	797-300[-]	.	.	.	.	.	.	.	.	.	.
TR165710_c3_g13	TR165710_c3_g13_i21	.	.	TR165710_c3_g13::TR165710_c3_g13_i21::g.2699::m.2699	304-798[+]	.	.	.	.	.	.	.	.	.	.
TR165710_c3_g13	TR165710_c3_g13_i22	.	.	TR165710_c3_g13::TR165710_c3_g13_i22::g.2700::m.2700	304-912[+]	.	.	.	.	.	.	.	.	.	.
TR165710_c3_g13	TR165710_c3_g13_i22	.	.	TR165710_c3_g13::TR165710_c3_g13_i22::g.2701::m.2701	1072-1593[+]	.	.	.	.	.	.	.	.	.	.
TR165710_c3_g13	TR165710_c3_g13_i23	.	.	TR165710_c3_g13::TR165710_c3_g13_i23::g.2702::m.2702	143-670[+]	.	.	.	.	.	.	.	.	.	.
TR165710_c3_g13	TR165710_c3_g13_i23	.	.	TR165710_c3_g13::TR165710_c3_g13_i23::g.2703::m.2703	830-1351[+]	.	.	.	.	.	.	.	.	.	.
TR165776_c4_g8	TR165776_c4_g8_i1	.	.	.	.	.	.	.	.	.	.	.	.	.	.
TR165776_c4_g8	TR165776_c4_g8_i2	.	.	.	.	.	.	.	.	.	.	.	.	.	.
TR165776_c4_g8	TR165776_c4_g8_i3	.	.	.	.	.	.	.	.	.	.	.	.	.	.
TR165877_c1_g12	TR165877_c1_g12_i1	.	.	TR165877_c1_g12::TR165877_c1_g12_i1::g.685::m.685	3-332[+]	.	.	.	.	.	.	.	.	.	.
TR165877_c1_g12	TR165877_c1_g12_i2	.	.	.	.	.	.	.	.	.	.	.	.	.	.
TR165877_c1_g12	TR165877_c1_g12_i3	.	.	.	.	.	.	.	.	.	.	.	.	.	.
TR165877_c1_g12	TR165877_c1_g12_i4	.	.	TR165877_c1_g12::TR165877_c1_g12_i4::g.687::m.687	3-368[+]	.	.	.	.	.	.	.	.	.	.
TR165877_c1_g12	TR165877_c1_g12_i5	.	.	TR165877_c1_g12::TR165877_c1_g12_i5::g.688::m.688	1-348[+]	.	.	.	.	.	.	.	.	.	.
TR165877_c1_g12	TR165877_c1_g12_i5	.	.	TR165877_c1_g12::TR165877_c1_g12_i5::g.689::m.689	938-1246[+]	.	.	.	.	.	.	.	.	.	.
TR165864_c0_g1	TR165864_c0_g1_i1	.	.	.	.	.	.	.	.	.	.	.	.	.	.
TR165962_c2_g1	TR165962_c2_g1_i1	FBX48_MOUSE^FBX48_MOUSE^Q:736-320,H:38-154^28.37%ID^E:7e-08^RecName: Full=F-box only protein 48;^Eukaryota; Metazoa; Chordata; Craniata; Vertebrata; Euteleostomi; Mammalia; Eutheria; Euarchontoglires; Glires; Rodentia; Sciurognathi; Muroidea; Muridae; Murinae; Mus; Mus	.	.	.	.	.	.	.	ENOG41125II^F-box protein 48	KEGG:mmu:319701	.	.	.	.
TR165962_c2_g1	TR165962_c2_g1_i2	.	.	.	.	.	.	.	.	.	.	.	.	.	.
TR165962_c2_g1	TR165962_c2_g1_i3	FBX48_MOUSE^FBX48_MOUSE^Q:719-303,H:38-154^28.37%ID^E:7e-08^RecName: Full=F-box only protein 48;^Eukaryota; Metazoa; Chordata; Craniata; Vertebrata; Euteleostomi; Mammalia; Eutheria; Euarchontoglires; Glires; Rodentia; Sciurognathi; Muroidea; Muridae; Murinae; Mus; Mus	.	.	.	.	.	.	.	ENOG41125II^F-box protein 48	KEGG:mmu:319701	.	.	.	.
TR165962_c2_g1	TR165962_c2_g1_i4	.	.	.	.	.	.	.	.	.	.	.	.	.	.
TR166003_c2_g15	TR166003_c2_g15_i1	.	.	.	.	.	.	.	.	.	.	.	.	.	.
TR166003_c2_g15	TR166003_c2_g15_i2	.	.	.	.	.	.	.	.	.	.	.	.	.	.
TR166027_c9_g6	TR166027_c9_g6_i1	.	.	.	.	.	.	.	.	.	.	.	.	.	.
TR166027_c9_g6	TR166027_c9_g6_i2	.	.	TR166027_c9_g6::TR166027_c9_g6_i2::g.2030::m.2030	2-328[+]	.	.	.	.	.	.	.	.	.	.
TR166027_c9_g6	TR166027_c9_g6_i3	F261_RAT^F261_RAT^Q:1-138,H:426-471^56.52%ID^E:6e-09^RecName: Full=6-phosphofructo-2-kinase/fructose-2,6-bisphosphatase 1;^Eukaryota; Metazoa; Chordata; Craniata; Vertebrata; Euteleostomi; Mammalia; Eutheria; Euarchontoglires; Glires; Rodentia; Sciurognathi; Muroidea; Muridae; Murinae; Rattus	.	.	.	.	.	.	.	COG0406^Phosphoglycerate mutase	KEGG:rno:24638`KO:K19028	GO:0043540^cellular_component^6-phosphofructo-2-kinase/fructose-2,6-biphosphatase complex`GO:0005829^cellular_component^cytosol`GO:0003873^molecular_function^6-phosphofructo-2-kinase activity`GO:0005524^molecular_function^ATP binding`GO:0004331^molecular_function^fructose-2,6-bisphosphate 2-phosphatase activity`GO:0070095^molecular_function^fructose-6-phosphate binding`GO:0042802^molecular_functi…	.	.	.
TR166047_c3_g6	TR166047_c3_g6_i1	.	.	.	.	.	.	.	.	.	.	.	.	.	.
TR166176_c1_g2	TR166176_c1_g2_i1	.	.	TR166176_c1_g2::TR166176_c1_g2_i1::g.74::m.74	2-322[+]	.	PF03160.13^Calx-beta^Calx-beta domain^4-67^E:7.4e-09	.	.	.	.	.	GO:0007154^biological_process^cell communication`GO:0016021^cellular_component^integral component of membrane	.	.
TR166182_c0_g13	TR166182_c0_g13_i1	.	.	.	.	.	.	.	.	.	.	.	.	.	.
TR166182_c0_g15	TR166182_c0_g15_i1	.	.	.	.	.	.	.	.	.	.	.	.	.	.
TR166170_c4_g8	TR166170_c4_g8_i1	.	.	.	.	.	.	.	.	.	.	.	.	.	.
TR166208_c4_g4	TR166208_c4_g4_i1	.	.	.	.	.	.	.	.	.	.	.	.	.	.
TR166208_c4_g4	TR166208_c4_g4_i2	.	.	.	.	.	.	.	.	.	.	.	.	.	.
TR166208_c4_g4	TR166208_c4_g4_i3	.	.	.	.	.	.	.	.	.	.	.	.	.	.
TR166208_c4_g4	TR166208_c4_g4_i4	.	.	.	.	.	.	.	.	.	.	.	.	.	.
TR166208_c4_g4	TR166208_c4_g4_i5	.	.	.	.	.	.	.	.	.	.	.	.	.	.
TR166208_c4_g4	TR166208_c4_g4_i6	.	.	.	.	.	.	.	.	.	.	.	.	.	.
TR166267_c2_g18	TR166267_c2_g18_i1	.	.	.	.	.	.	.	.	.	.	.	.	.	.
TR166267_c2_g18	TR166267_c2_g18_i2	.	.	TR166267_c2_g18::TR166267_c2_g18_i2::g.842::m.842	345-1[-]	.	.	.	.	.	.	.	.	.	.
TR166267_c2_g18	TR166267_c2_g18_i2	.	.	TR166267_c2_g18::TR166267_c2_g18_i2::g.843::m.843	328-11[-]	.	.	.	.	.	.	.	.	.	.
TR166267_c2_g18	TR166267_c2_g18_i3	.	.	TR166267_c2_g18::TR166267_c2_g18_i3::g.844::m.844	297-1[-]	.	.	.	.	.	.	.	.	.	.
TR166447_c3_g1	TR166447_c3_g1_i1	.	.	TR166447_c3_g1::TR166447_c3_g1_i1::g.1908::m.1908	2-610[+]	.	.	.	.	.	.	.	.	.	.
TR166447_c3_g1	TR166447_c3_g1_i2	.	.	.	.	.	.	.	.	.	.	.	.	.	.
TR166447_c3_g1	TR166447_c3_g1_i3	.	.	TR166447_c3_g1::TR166447_c3_g1_i3::g.1909::m.1909	2-676[+]	.	.	.	.	.	.	.	.	.	.
TR166447_c3_g1	TR166447_c3_g1_i4	.	.	TR166447_c3_g1::TR166447_c3_g1_i4::g.1910::m.1910	338-646[+]	.	.	.	.	.	.	.	.	.	.
TR166429_c1_g1	TR166429_c1_g1_i1	.	.	.	.	.	.	.	.	.	.	.	.	.	.
TR166496_c3_g5	TR166496_c3_g5_i1	.	.	.	.	.	.	.	.	.	.	.	.	.	.
TR166750_c11_g2	TR166750_c11_g2_i1	.	.	.	.	.	.	.	.	.	.	.	.	.	.
TR166857_c0_g39	TR166857_c0_g39_i1	.	.	.	.	.	.	.	.	.	.	.	.	.	.
TR166943_c5_g1	TR166943_c5_g1_i1	.	.	.	.	.	.	.	.	.	.	.	.	.	.
TR166943_c5_g1	TR166943_c5_g1_i2	.	.	.	.	.	.	.	.	.	.	.	.	.	.
TR166943_c5_g1	TR166943_c5_g1_i3	.	.	.	.	.	.	.	.	.	.	.	.	.	.
TR166943_c5_g1	TR166943_c5_g1_i4	.	.	.	.	.	.	.	.	.	.	.	.	.	.
TR166943_c5_g1	TR166943_c5_g1_i5	.	.	.	.	.	.	.	.	.	.	.	.	.	.
TR166943_c5_g1	TR166943_c5_g1_i6	.	.	.	.	.	.	.	.	.	.	.	.	.	.
TR166943_c5_g1	TR166943_c5_g1_i7	.	.	.	.	.	.	.	.	.	.	.	.	.	.
TR166943_c5_g1	TR166943_c5_g1_i8	.	.	.	.	.	.	.	.	.	.	.	.	.	.
TR167006_c0_g4	TR167006_c0_g4_i1	.	.	.	.	.	.	.	.	.	.	.	.	.	.
TR167006_c0_g4	TR167006_c0_g4_i2	.	.	.	.	.	.	.	.	.	.	.	.	.	.
TR167006_c0_g4	TR167006_c0_g4_i3	.	.	.	.	.	.	.	.	.	.	.	.	.	.
TR167006_c0_g4	TR167006_c0_g4_i4	.	.	TR167006_c0_g4::TR167006_c0_g4_i4::g.587::m.587	898-482[-]	.	.	.	.	.	.	.	.	.	.
TR167006_c0_g4	TR167006_c0_g4_i5	.	.	.	.	.	.	.	.	.	.	.	.	.	.
TR167006_c0_g4	TR167006_c0_g4_i6	.	.	TR167006_c0_g4::TR167006_c0_g4_i6::g.588::m.588	924-508[-]	.	.	.	.	.	.	.	.	.	.
TR167006_c0_g4	TR167006_c0_g4_i7	.	.	.	.	.	.	.	.	.	.	.	.	.	.
TR167063_c2_g1	TR167063_c2_g1_i1	.	.	.	.	.	.	.	.	.	.	.	.	.	.
TR167116_c2_g6	TR167116_c2_g6_i1	.	.	.	.	.	.	.	.	.	.	.	.	.	.
TR167159_c1_g1	TR167159_c1_g1_i1	.	.	TR167159_c1_g1::TR167159_c1_g1_i1::g.1909::m.1909	1-354[+]	.	.	.	.	.	.	.	.	.	.
TR167182_c2_g8	TR167182_c2_g8_i1	NTRK2_MOUSE^NTRK2_MOUSE^Q:1071-1466,H:208-337^27.61%ID^E:6e-08^RecName: Full=BDNF/NT-3 growth factors receptor;^Eukaryota; Metazoa; Chordata; Craniata; Vertebrata; Euteleostomi; Mammalia; Eutheria; Euarchontoglires; Glires; Rodentia; Sciurognathi; Muroidea; Muridae; Murinae; Mus; Mus	.	TR167182_c2_g8::TR167182_c2_g8_i1::g.1925::m.1925	987-1475[+]	NTRK2_MOUSE^NTRK2_MOUSE^Q:29-160,H:208-337^28.89%ID^E:1e-08^RecName: Full=BDNF/NT-3 growth factors receptor;^Eukaryota; Metazoa; Chordata; Craniata; Vertebrata; Euteleostomi; Mammalia; Eutheria; Euarchontoglires; Glires; Rodentia; Sciurognathi; Muroidea; Muridae; Murinae; Mus; Mus	.	.	.	ENOG410YGKQ^neurotrophic tyrosine kinase, receptor, type	KEGG:mmu:18212`KO:K04360	GO:0005829^cellular_component^cytosol`GO:0005769^cellular_component^early endosome`GO:0005768^cellular_component^endosome`GO:0010008^cellular_component^endosome membrane`GO:0005887^cellular_component^integral component of plasma membrane`GO:0005622^cellular_component^intracellular`GO:0005886^cellular_component^plasma membrane`GO:0014069^cellular_component^postsynaptic density`GO:0045211^cellular_…	.	.	.
TR167182_c2_g8	TR167182_c2_g8_i2	NTRK2_HUMAN^NTRK2_HUMAN^Q:33-350,H:233-337^26.85%ID^E:4e-06^RecName: Full=BDNF/NT-3 growth factors receptor;^Eukaryota; Metazoa; Chordata; Craniata; Vertebrata; Euteleostomi; Mammalia; Eutheria; Euarchontoglires; Primates; Haplorrhini; Catarrhini; Hominidae; Homo	.	TR167182_c2_g8::TR167182_c2_g8_i2::g.1926::m.1926	3-359[+]	NTRK2_HUMAN^NTRK2_HUMAN^Q:11-116,H:233-337^26.85%ID^E:3e-06^RecName: Full=BDNF/NT-3 growth factors receptor;^Eukaryota; Metazoa; Chordata; Craniata; Vertebrata; Euteleostomi; Mammalia; Eutheria; Euarchontoglires; Primates; Haplorrhini; Catarrhini; Hominidae; Homo	.	.	.	ENOG410YGKQ^neurotrophic tyrosine kinase, receptor, type	KEGG:hsa:4915`KO:K04360	GO:0005829^cellular_component^cytosol`GO:0005769^cellular_component^early endosome`GO:0010008^cellular_component^endosome membrane`GO:0005887^cellular_component^integral component of plasma membrane`GO:0014069^cellular_component^postsynaptic density`GO:0045211^cellular_component^postsynaptic membrane`GO:0043235^cellular_component^receptor complex`GO:0043195^cellular_component^terminal bouton`GO:0…	.	.	.
TR167199_c6_g3	TR167199_c6_g3_i1	LASP1_CAEEL^LASP1_CAEEL^Q:1-102,H:291-324^64.71%ID^E:7e-08^RecName: Full=LIM and SH3 domain protein F42H10.3;^Eukaryota; Metazoa; Ecdysozoa; Nematoda; Chromadorea; Rhabditida; Rhabditoidea; Rhabditidae; Peloderinae; Caenorhabditis	.	.	.	.	.	.	.	ENOG4111GQ8^LIM and SH3 protein 1	KEGG:cel:CELE_F42H10.3	GO:0030054^cellular_component^cell junction`GO:0055120^cellular_component^striated muscle dense body`GO:0008270^molecular_function^zinc ion binding	.	.	.
TR167199_c6_g11	TR167199_c6_g11_i1	LASP1_RABIT^LASP1_RABIT^Q:309-467,H:209-261^66.04%ID^E:7e-17^RecName: Full=LIM and SH3 domain protein 1;^Eukaryota; Metazoa; Chordata; Craniata; Vertebrata; Euteleostomi; Mammalia; Eutheria; Euarchontoglires; Glires; Lagomorpha; Leporidae; Oryctolagus	.	TR167199_c6_g11::TR167199_c6_g11_i1::g.2136::m.2136	3-479[+]	LASP1_RAT^LASP1_RAT^Q:1-155,H:76-261^33.69%ID^E:1e-20^RecName: Full=LIM and SH3 domain protein 1;^Eukaryota; Metazoa; Chordata; Craniata; Vertebrata; Euteleostomi; Mammalia; Eutheria; Euarchontoglires; Glires; Rodentia; Sciurognathi; Muroidea; Muridae; Murinae; Rattus	PF07653.16^SH3_2^Variant SH3 domain^102-156^E:4.5e-07`PF00018.27^SH3_1^SH3 domain^104-151^E:6.7e-13`PF14604.5^SH3_9^Variant SH3 domain^105-155^E:5.7e-12	.	.	ENOG4111GQ8^LIM and SH3 protein 1	KEGG:rno:29278	GO:0030864^cellular_component^cortical actin cytoskeleton`GO:0070062^cellular_component^extracellular exosome`GO:0005925^cellular_component^focal adhesion`GO:0015075^molecular_function^ion transmembrane transporter activity`GO:0008270^molecular_function^zinc ion binding`GO:0006811^biological_process^ion transport	GO:0005515^molecular_function^protein binding	.	.
TR167199_c6_g11	TR167199_c6_g11_i1	LASP1_RABIT^LASP1_RABIT^Q:309-467,H:209-261^66.04%ID^E:7e-17^RecName: Full=LIM and SH3 domain protein 1;^Eukaryota; Metazoa; Chordata; Craniata; Vertebrata; Euteleostomi; Mammalia; Eutheria; Euarchontoglires; Glires; Lagomorpha; Leporidae; Oryctolagus	.	TR167199_c6_g11::TR167199_c6_g11_i1::g.2137::m.2137	1-315[+]	.	.	.	.	.	.	.	.	.	.
TR167199_c6_g16	TR167199_c6_g16_i1	.	.	.	.	.	.	.	.	.	.	.	.	.	.
TR167214_c1_g2	TR167214_c1_g2_i1	TIGD1_HUMAN^TIGD1_HUMAN^Q:937-527,H:299-452^32.47%ID^E:3e-11^RecName: Full=Tigger transposable element-derived protein 1;^Eukaryota; Metazoa; Chordata; Craniata; Vertebrata; Euteleostomi; Mammalia; Eutheria; Euarchontoglires; Primates; Haplorrhini; Catarrhini; Hominidae; Homo	.	TR167214_c1_g2::TR167214_c1_g2_i1::g.2227::m.2227	871-287[-]	TIGD6_HUMAN^TIGD6_HUMAN^Q:2-82,H:302-377^39.51%ID^E:6e-08^RecName: Full=Tigger transposable element-derived protein 6;^Eukaryota; Metazoa; Chordata; Craniata; Vertebrata; Euteleostomi; Mammalia; Eutheria; Euarchontoglires; Primates; Haplorrhini; Catarrhini; Hominidae; Homo	PF03184.18^DDE_1^DDE superfamily endonuclease^1-77^E:2.2e-14	.	.	ENOG4110CDI^tigger transposable element derived	KEGG:hsa:81789	GO:0005634^cellular_component^nucleus`GO:0003677^molecular_function^DNA binding	GO:0003676^molecular_function^nucleic acid binding	.	.
TR167214_c1_g2	TR167214_c1_g2_i2	TIGD1_HUMAN^TIGD1_HUMAN^Q:937-527,H:299-452^32.47%ID^E:6e-11^RecName: Full=Tigger transposable element-derived protein 1;^Eukaryota; Metazoa; Chordata; Craniata; Vertebrata; Euteleostomi; Mammalia; Eutheria; Euarchontoglires; Primates; Haplorrhini; Catarrhini; Hominidae; Homo	.	TR167214_c1_g2::TR167214_c1_g2_i2::g.2228::m.2228	871-287[-]	TIGD6_HUMAN^TIGD6_HUMAN^Q:2-82,H:302-377^39.51%ID^E:6e-08^RecName: Full=Tigger transposable element-derived protein 6;^Eukaryota; Metazoa; Chordata; Craniata; Vertebrata; Euteleostomi; Mammalia; Eutheria; Euarchontoglires; Primates; Haplorrhini; Catarrhini; Hominidae; Homo	PF03184.18^DDE_1^DDE superfamily endonuclease^1-77^E:2.2e-14	.	.	ENOG4110CDI^tigger transposable element derived	KEGG:hsa:81789	GO:0005634^cellular_component^nucleus`GO:0003677^molecular_function^DNA binding	GO:0003676^molecular_function^nucleic acid binding	.	.
TR167214_c1_g2	TR167214_c1_g2_i3	TIGD1_HUMAN^TIGD1_HUMAN^Q:1313-1131,H:299-359^44.26%ID^E:5e-06^RecName: Full=Tigger transposable element-derived protein 1;^Eukaryota; Metazoa; Chordata; Craniata; Vertebrata; Euteleostomi; Mammalia; Eutheria; Euarchontoglires; Primates; Haplorrhini; Catarrhini; Hominidae; Homo	.	.	.	.	.	.	.	ENOG4110CDI^tigger transposable element derived	KEGG:hsa:200765	GO:0005634^cellular_component^nucleus`GO:0003677^molecular_function^DNA binding	.	.	.
TR167214_c1_g2	TR167214_c1_g2_i4	TIGD1_HUMAN^TIGD1_HUMAN^Q:1313-1131,H:299-359^44.26%ID^E:3e-06^RecName: Full=Tigger transposable element-derived protein 1;^Eukaryota; Metazoa; Chordata; Craniata; Vertebrata; Euteleostomi; Mammalia; Eutheria; Euarchontoglires; Primates; Haplorrhini; Catarrhini; Hominidae; Homo	.	.	.	.	.	.	.	ENOG4110CDI^tigger transposable element derived	KEGG:hsa:200765	GO:0005634^cellular_component^nucleus`GO:0003677^molecular_function^DNA binding	.	.	.
TR167214_c1_g2	TR167214_c1_g2_i5	.	.	.	.	.	.	.	.	.	.	.	.	.	.
TR167255_c0_g4	TR167255_c0_g4_i1	.	.	TR167255_c0_g4::TR167255_c0_g4_i1::g.2415::m.2415	1-1011[+]	.	.	.	.	.	.	.	.	.	.
TR167255_c0_g4	TR167255_c0_g4_i1	.	.	TR167255_c0_g4::TR167255_c0_g4_i1::g.2416::m.2416	1010-411[-]	.	.	.	.	.	.	.	.	.	.
TR167255_c0_g4	TR167255_c0_g4_i2	.	.	TR167255_c0_g4::TR167255_c0_g4_i2::g.2417::m.2417	1-780[+]	.	.	.	.	.	.	.	.	.	.
TR167255_c0_g4	TR167255_c0_g4_i2	.	.	TR167255_c0_g4::TR167255_c0_g4_i2::g.2418::m.2418	779-411[-]	.	.	.	.	.	.	.	.	.	.
TR167255_c0_g4	TR167255_c0_g4_i3	.	.	TR167255_c0_g4::TR167255_c0_g4_i3::g.2419::m.2419	1-969[+]	.	.	.	.	.	.	.	.	.	.
TR167255_c0_g4	TR167255_c0_g4_i3	.	.	TR167255_c0_g4::TR167255_c0_g4_i3::g.2420::m.2420	968-411[-]	.	.	.	.	.	.	.	.	.	.
TR167300_c3_g4	TR167300_c3_g4_i1	.	.	TR167300_c3_g4::TR167300_c3_g4_i1::g.2860::m.2860	2-430[+]	.	.	.	.	.	.	.	.	.	.
TR167300_c3_g4	TR167300_c3_g4_i2	.	.	.	.	.	.	.	.	.	.	.	.	.	.
TR167361_c6_g1	TR167361_c6_g1_i1	.	.	.	.	.	.	.	.	.	.	.	.	.	.
TR167361_c6_g6	TR167361_c6_g6_i1	.	.	TR167361_c6_g6::TR167361_c6_g6_i1::g.318::m.318	846-439[-]	.	.	.	.	.	.	.	.	.	.
TR167384_c0_g1	TR167384_c0_g1_i1	.	.	TR167384_c0_g1::TR167384_c0_g1_i1::g.509::m.509	665-138[-]	.	.	.	.	.	.	.	.	.	.
TR167384_c0_g1	TR167384_c0_g1_i1	.	.	TR167384_c0_g1::TR167384_c0_g1_i1::g.510::m.510	1-480[+]	.	PF00531.21^Death^Death domain^75-150^E:0.00011	.	.	.	.	.	GO:0005515^molecular_function^protein binding`GO:0007165^biological_process^signal transduction	.	.
TR167423_c5_g1	TR167423_c5_g1_i1	.	.	.	.	.	.	.	.	.	.	.	.	.	.
TR167423_c5_g1	TR167423_c5_g1_i2	.	.	.	.	.	.	.	.	.	.	.	.	.	.
TR167423_c5_g1	TR167423_c5_g1_i3	.	.	.	.	.	.	.	.	.	.	.	.	.	.
TR167456_c6_g11	TR167456_c6_g11_i1	.	.	.	.	.	.	.	.	.	.	.	.	.	.
TR167502_c4_g9	TR167502_c4_g9_i1	CSMD2_HUMAN^CSMD2_HUMAN^Q:12-197,H:2664-2726^42.86%ID^E:3e-09^RecName: Full=CUB and sushi domain-containing protein 2;^Eukaryota; Metazoa; Chordata; Craniata; Vertebrata; Euteleostomi; Mammalia; Eutheria; Euarchontoglires; Primates; Haplorrhini; Catarrhini; Hominidae; Homo`CSMD2_HUMAN^CSMD2_HUMAN^Q:3-209,H:2838-2907^35.71%ID^E:2e-06^RecName: Full=CUB and sushi domain-containing protein 2;^Eukaryo…	.	.	.	.	.	.	.	ENOG410XPJ1^c-type lectin domain family	KEGG:hsa:114784`KO:K17495	GO:0016021^cellular_component^integral component of membrane`GO:0005886^cellular_component^plasma membrane	.	.	.
TR167502_c4_g9	TR167502_c4_g9_i2	CSMD3_HUMAN^CSMD3_HUMAN^Q:65-580,H:3077-3246^41.34%ID^E:9e-26^RecName: Full=CUB and sushi domain-containing protein 3;^Eukaryota; Metazoa; Chordata; Craniata; Vertebrata; Euteleostomi; Mammalia; Eutheria; Euarchontoglires; Primates; Haplorrhini; Catarrhini; Hominidae; Homo`CSMD3_HUMAN^CSMD3_HUMAN^Q:26-547,H:2767-2941^38.42%ID^E:2e-24^RecName: Full=CUB and sushi domain-containing protein 3;^Eukary…	.	TR167502_c4_g9::TR167502_c4_g9_i2::g.1728::m.1728	2-580[+]	CSMD3_HUMAN^CSMD3_HUMAN^Q:22-193,H:3077-3246^41.34%ID^E:8e-26^RecName: Full=CUB and sushi domain-containing protein 3;^Eukaryota; Metazoa; Chordata; Craniata; Vertebrata; Euteleostomi; Mammalia; Eutheria; Euarchontoglires; Primates; Haplorrhini; Catarrhini; Hominidae; Homo`CSMD3_HUMAN^CSMD3_HUMAN^Q:9-182,H:2767-2941^38.42%ID^E:1e-24^RecName: Full=CUB and sushi domain-containing protein 3;^Eukaryo…	PF00084.19^Sushi^Sushi repeat (SCR repeat)^1-55^E:1.3e-07`PF00084.19^Sushi^Sushi repeat (SCR repeat)^59-113^E:2.1e-08`PF00084.19^Sushi^Sushi repeat (SCR repeat)^117-170^E:7.1e-14	.	.	ENOG410XPJ1^c-type lectin domain family	KEGG:hsa:114788`KO:K17495	GO:0016021^cellular_component^integral component of membrane`GO:0005886^cellular_component^plasma membrane	.	.	.
TR167502_c4_g9	TR167502_c4_g9_i3	CSMD3_MOUSE^CSMD3_MOUSE^Q:2-406,H:3114-3246^41.13%ID^E:3e-19^RecName: Full=CUB and sushi domain-containing protein 3;^Eukaryota; Metazoa; Chordata; Craniata; Vertebrata; Euteleostomi; Mammalia; Eutheria; Euarchontoglires; Glires; Rodentia; Sciurognathi; Muroidea; Muridae; Murinae; Mus; Mus`CSMD3_MOUSE^CSMD3_MOUSE^Q:26-376,H:2767-2884^41.18%ID^E:2e-16^RecName: Full=CUB and sushi domain-containing …	.	TR167502_c4_g9::TR167502_c4_g9_i3::g.1729::m.1729	2-406[+]	CSMD3_MOUSE^CSMD3_MOUSE^Q:1-135,H:3114-3246^41.13%ID^E:3e-19^RecName: Full=CUB and sushi domain-containing protein 3;^Eukaryota; Metazoa; Chordata; Craniata; Vertebrata; Euteleostomi; Mammalia; Eutheria; Euarchontoglires; Glires; Rodentia; Sciurognathi; Muroidea; Muridae; Murinae; Mus; Mus`CSMD3_MOUSE^CSMD3_MOUSE^Q:9-125,H:2767-2884^41.18%ID^E:2e-16^RecName: Full=CUB and sushi domain-containing p…	PF00084.19^Sushi^Sushi repeat (SCR repeat)^1-55^E:5.9e-09`PF00084.19^Sushi^Sushi repeat (SCR repeat)^59-112^E:3.4e-14	.	.	ENOG410XPJ1^c-type lectin domain family	KEGG:mmu:239420`KO:K17495	GO:0016021^cellular_component^integral component of membrane`GO:0005886^cellular_component^plasma membrane	.	.	.
TR167502_c4_g9	TR167502_c4_g9_i4	CSMD3_HUMAN^CSMD3_HUMAN^Q:269-844,H:3056-3246^36.68%ID^E:2e-26^RecName: Full=CUB and sushi domain-containing protein 3;^Eukaryota; Metazoa; Chordata; Craniata; Vertebrata; Euteleostomi; Mammalia; Eutheria; Euarchontoglires; Primates; Haplorrhini; Catarrhini; Hominidae; Homo`CSMD3_HUMAN^CSMD3_HUMAN^Q:260-820,H:3170-3363^34.36%ID^E:3e-25^RecName: Full=CUB and sushi domain-containing protein 3;^Euka…	.	TR167502_c4_g9::TR167502_c4_g9_i4::g.1730::m.1730	2-844[+]	CSMD2_HUMAN^CSMD2_HUMAN^Q:66-279,H:2690-2910^33.78%ID^E:1e-26^RecName: Full=CUB and sushi domain-containing protein 2;^Eukaryota; Metazoa; Chordata; Craniata; Vertebrata; Euteleostomi; Mammalia; Eutheria; Euarchontoglires; Primates; Haplorrhini; Catarrhini; Hominidae; Homo`CSMD2_HUMAN^CSMD2_HUMAN^Q:70-271,H:2634-2844^34.74%ID^E:4e-26^RecName: Full=CUB and sushi domain-containing protein 2;^Eukary…	PF00041.20^fn3^Fibronectin type III domain^3-81^E:1.1e-06`PF00084.19^Sushi^Sushi repeat (SCR repeat)^90-143^E:1.7e-11`PF00084.19^Sushi^Sushi repeat (SCR repeat)^147-201^E:3.5e-08`PF00084.19^Sushi^Sushi repeat (SCR repeat)^205-258^E:2.7e-12	.	.	ENOG410XPJ1^c-type lectin domain family	KEGG:hsa:114784`KO:K17495	GO:0016021^cellular_component^integral component of membrane`GO:0005886^cellular_component^plasma membrane	GO:0005515^molecular_function^protein binding	.	.
TR167502_c4_g9	TR167502_c4_g9_i5	CSMD3_MOUSE^CSMD3_MOUSE^Q:2-727,H:3114-3363^37.3%ID^E:1e-36^RecName: Full=CUB and sushi domain-containing protein 3;^Eukaryota; Metazoa; Chordata; Craniata; Vertebrata; Euteleostomi; Mammalia; Eutheria; Euarchontoglires; Glires; Rodentia; Sciurognathi; Muroidea; Muridae; Murinae; Mus; Mus`CSMD3_MOUSE^CSMD3_MOUSE^Q:26-721,H:2767-3004^35.83%ID^E:4e-33^RecName: Full=CUB and sushi domain-containing p…	.	TR167502_c4_g9::TR167502_c4_g9_i5::g.1731::m.1731	2-751[+]	CSMD3_MOUSE^CSMD3_MOUSE^Q:1-242,H:3114-3363^37.3%ID^E:9e-37^RecName: Full=CUB and sushi domain-containing protein 3;^Eukaryota; Metazoa; Chordata; Craniata; Vertebrata; Euteleostomi; Mammalia; Eutheria; Euarchontoglires; Glires; Rodentia; Sciurognathi; Muroidea; Muridae; Murinae; Mus; Mus`CSMD3_MOUSE^CSMD3_MOUSE^Q:9-240,H:2767-3004^35.83%ID^E:4e-33^RecName: Full=CUB and sushi domain-containing pr…	PF00084.19^Sushi^Sushi repeat (SCR repeat)^1-55^E:2e-08`PF00084.19^Sushi^Sushi repeat (SCR repeat)^59-112^E:2.2e-12`PF00084.19^Sushi^Sushi repeat (SCR repeat)^116-170^E:2.5e-08`PF00084.19^Sushi^Sushi repeat (SCR repeat)^174-227^E:2.2e-12	.	.	ENOG410XPJ1^c-type lectin domain family	KEGG:mmu:239420`KO:K17495	GO:0016021^cellular_component^integral component of membrane`GO:0005886^cellular_component^plasma membrane	.	.	.
TR167502_c4_g9	TR167502_c4_g9_i6	CSMD3_HUMAN^CSMD3_HUMAN^Q:53-925,H:2954-3246^38.94%ID^E:1e-43^RecName: Full=CUB and sushi domain-containing protein 3;^Eukaryota; Metazoa; Chordata; Craniata; Vertebrata; Euteleostomi; Mammalia; Eutheria; Euarchontoglires; Primates; Haplorrhini; Catarrhini; Hominidae; Homo`CSMD3_HUMAN^CSMD3_HUMAN^Q:2-904,H:3114-3423^37.18%ID^E:1e-40^RecName: Full=CUB and sushi domain-containing protein 3;^Eukaryo…	.	TR167502_c4_g9::TR167502_c4_g9_i6::g.1732::m.1732	2-925[+]	CSMD3_HUMAN^CSMD3_HUMAN^Q:18-308,H:2954-3246^38.94%ID^E:1e-43^RecName: Full=CUB and sushi domain-containing protein 3;^Eukaryota; Metazoa; Chordata; Craniata; Vertebrata; Euteleostomi; Mammalia; Eutheria; Euarchontoglires; Primates; Haplorrhini; Catarrhini; Hominidae; Homo`CSMD3_HUMAN^CSMD3_HUMAN^Q:1-301,H:3114-3423^37.18%ID^E:1e-40^RecName: Full=CUB and sushi domain-containing protein 3;^Eukaryo…	PF00084.19^Sushi^Sushi repeat (SCR repeat)^1-55^E:3e-07`PF00084.19^Sushi^Sushi repeat (SCR repeat)^59-113^E:4.7e-08`PF00084.19^Sushi^Sushi repeat (SCR repeat)^117-170^E:3.1e-12`PF00084.19^Sushi^Sushi repeat (SCR repeat)^174-228^E:3.5e-08`PF00084.19^Sushi^Sushi repeat (SCR repeat)^232-285^E:3.1e-12	.	.	ENOG410XPJ1^c-type lectin domain family	KEGG:hsa:114788`KO:K17495	GO:0016021^cellular_component^integral component of membrane`GO:0005886^cellular_component^plasma membrane	.	.	.
TR167502_c4_g9	TR167502_c4_g9_i7	CSMD3_MOUSE^CSMD3_MOUSE^Q:196-471,H:3170-3264^38.95%ID^E:1e-12^RecName: Full=CUB and sushi domain-containing protein 3;^Eukaryota; Metazoa; Chordata; Craniata; Vertebrata; Euteleostomi; Mammalia; Eutheria; Euarchontoglires; Glires; Rodentia; Sciurognathi; Muroidea; Muridae; Murinae; Mus; Mus`CSMD3_MOUSE^CSMD3_MOUSE^Q:163-489,H:2743-2853^34.82%ID^E:2e-10^RecName: Full=CUB and sushi domain-containi…	.	TR167502_c4_g9::TR167502_c4_g9_i7::g.1733::m.1733	1-492[+]	CSMD3_MOUSE^CSMD3_MOUSE^Q:66-157,H:3170-3264^38.95%ID^E:1e-12^RecName: Full=CUB and sushi domain-containing protein 3;^Eukaryota; Metazoa; Chordata; Craniata; Vertebrata; Euteleostomi; Mammalia; Eutheria; Euarchontoglires; Glires; Rodentia; Sciurognathi; Muroidea; Muridae; Murinae; Mus; Mus`CSMD3_MOUSE^CSMD3_MOUSE^Q:59-163,H:2747-2853^35.19%ID^E:2e-10^RecName: Full=CUB and sushi domain-containing…	PF00084.19^Sushi^Sushi repeat (SCR repeat)^69-122^E:6.2e-12	.	.	ENOG410XPJ1^c-type lectin domain family	KEGG:mmu:239420`KO:K17495	GO:0016021^cellular_component^integral component of membrane`GO:0005886^cellular_component^plasma membrane	.	.	.
TR167554_c2_g1	TR167554_c2_g1_i1	GTPA_DICDI^GTPA_DICDI^Q:656-1114,H:141-291^30.82%ID^E:8e-09^RecName: Full=GTP-binding protein A;^Eukaryota; Amoebozoa; Mycetozoa; Dictyosteliida; Dictyostelium	.	TR167554_c2_g1::TR167554_c2_g1_i1::g.2001::m.2001	155-1582[+]	GTPA_DICDI^GTPA_DICDI^Q:168-320,H:141-291^30.82%ID^E:6e-09^RecName: Full=GTP-binding protein A;^Eukaryota; Amoebozoa; Mycetozoa; Dictyosteliida; Dictyostelium	PF00619.20^CARD^Caspase recruitment domain^18-86^E:3.9e-06`PF05783.10^DLIC^Dynein light intermediate chain (DLIC)^158-212^E:0.047`PF00735.17^Septin^Septin^179-241^E:2.1e-07`PF01926.22^MMR_HSR1^50S ribosome-binding GTPase^181-275^E:3.2e-12`PF04548.15^AIG1^AIG1 family^181-305^E:3.3e-11`PF00350.22^Dynamin_N^Dynamin family^181-217^E:6.9e-05	.	.	ENOG410ZHTP^Translocase of chloroplast	KEGG:ddi:DDB_G0275441	GO:0005525^molecular_function^GTP binding	GO:0042981^biological_process^regulation of apoptotic process`GO:0005525^molecular_function^GTP binding	.	.
TR167554_c2_g1	TR167554_c2_g1_i1	GTPA_DICDI^GTPA_DICDI^Q:656-1114,H:141-291^30.82%ID^E:8e-09^RecName: Full=GTP-binding protein A;^Eukaryota; Amoebozoa; Mycetozoa; Dictyosteliida; Dictyostelium	.	TR167554_c2_g1::TR167554_c2_g1_i1::g.2002::m.2002	1614-1153[-]	.	.	.	.	.	.	.	.	.	.
TR167668_c2_g11	TR167668_c2_g11_i1	.	.	.	.	.	.	.	.	.	.	.	.	.	.
TR167668_c2_g11	TR167668_c2_g11_i2	.	.	.	.	.	.	.	.	.	.	.	.	.	.
TR167668_c2_g11	TR167668_c2_g11_i3	.	.	.	.	.	.	.	.	.	.	.	.	.	.
TR167668_c3_g1	TR167668_c3_g1_i1	.	.	.	.	.	.	.	.	.	.	.	.	.	.
TR167668_c3_g1	TR167668_c3_g1_i2	.	.	.	.	.	.	.	.	.	.	.	.	.	.
TR167668_c3_g1	TR167668_c3_g1_i3	.	.	.	.	.	.	.	.	.	.	.	.	.	.
TR167702_c11_g1	TR167702_c11_g1_i1	.	.	TR167702_c11_g1::TR167702_c11_g1_i1::g.431::m.431	308-1153[+]	.	.	.	.	.	.	.	.	.	.
TR167756_c1_g4	TR167756_c1_g4_i1	.	.	.	.	.	.	.	.	.	.	.	.	.	.
TR167821_c4_g26	TR167821_c4_g26_i1	.	.	.	.	.	.	.	.	.	.	.	.	.	.
TR167900_c0_g1	TR167900_c0_g1_i1	.	.	TR167900_c0_g1::TR167900_c0_g1_i1::g.1795::m.1795	788-252[-]	.	.	.	.	.	.	.	.	.	.
TR167900_c0_g1	TR167900_c0_g1_i1	.	.	TR167900_c0_g1::TR167900_c0_g1_i1::g.1796::m.1796	997-689[-]	.	.	.	.	.	.	.	.	.	.
TR167900_c0_g1	TR167900_c0_g1_i2	.	.	TR167900_c0_g1::TR167900_c0_g1_i2::g.1797::m.1797	1300-749[-]	.	.	.	.	.	.	.	.	.	.
TR167900_c0_g1	TR167900_c0_g1_i2	.	.	TR167900_c0_g1::TR167900_c0_g1_i2::g.1798::m.1798	600-298[-]	.	.	.	.	.	.	.	.	.	.
TR167900_c0_g1	TR167900_c0_g1_i3	.	.	TR167900_c0_g1::TR167900_c0_g1_i3::g.1799::m.1799	1102-2[-]	.	.	.	.	.	.	.	.	.	.
TR167900_c0_g1	TR167900_c0_g1_i3	.	.	TR167900_c0_g1::TR167900_c0_g1_i3::g.1800::m.1800	2011-1460[-]	.	.	.	.	.	.	.	.	.	.
TR167900_c0_g1	TR167900_c0_g1_i3	.	.	TR167900_c0_g1::TR167900_c0_g1_i3::g.1801::m.1801	1311-1003[-]	.	.	.	.	.	.	.	.	.	.
TR167900_c0_g1	TR167900_c0_g1_i4	.	.	TR167900_c0_g1::TR167900_c0_g1_i4::g.1802::m.1802	1102-2[-]	.	.	.	.	.	.	.	.	.	.
TR167900_c0_g1	TR167900_c0_g1_i4	.	.	TR167900_c0_g1::TR167900_c0_g1_i4::g.1803::m.1803	1748-1407[-]	.	.	.	.	.	.	.	.	.	.
TR167900_c0_g1	TR167900_c0_g1_i4	.	.	TR167900_c0_g1::TR167900_c0_g1_i4::g.1804::m.1804	1311-1003[-]	.	.	.	.	.	.	.	.	.	.
TR167900_c0_g1	TR167900_c0_g1_i5	.	.	TR167900_c0_g1::TR167900_c0_g1_i5::g.1805::m.1805	788-252[-]	.	.	.	.	.	.	.	.	.	.
TR167900_c0_g1	TR167900_c0_g1_i5	.	.	TR167900_c0_g1::TR167900_c0_g1_i5::g.1806::m.1806	1434-1093[-]	.	.	.	.	.	.	.	.	.	.
TR167900_c0_g1	TR167900_c0_g1_i5	.	.	TR167900_c0_g1::TR167900_c0_g1_i5::g.1807::m.1807	997-689[-]	.	.	.	.	.	.	.	.	.	.
TR167900_c0_g1	TR167900_c0_g1_i6	.	.	TR167900_c0_g1::TR167900_c0_g1_i6::g.1808::m.1808	788-252[-]	.	.	.	.	.	.	.	.	.	.
TR167900_c0_g1	TR167900_c0_g1_i6	.	.	TR167900_c0_g1::TR167900_c0_g1_i6::g.1809::m.1809	1434-1093[-]	.	.	.	.	.	.	.	.	.	.
TR167900_c0_g1	TR167900_c0_g1_i6	.	.	TR167900_c0_g1::TR167900_c0_g1_i6::g.1810::m.1810	997-689[-]	.	.	.	.	.	.	.	.	.	.
TR167900_c0_g1	TR167900_c0_g1_i7	.	.	TR167900_c0_g1::TR167900_c0_g1_i7::g.1811::m.1811	1300-749[-]	.	.	.	.	.	.	.	.	.	.
TR167900_c0_g1	TR167900_c0_g1_i7	.	.	TR167900_c0_g1::TR167900_c0_g1_i7::g.1812::m.1812	600-298[-]	.	.	.	.	.	.	.	.	.	.
TR167900_c0_g1	TR167900_c0_g1_i8	.	.	TR167900_c0_g1::TR167900_c0_g1_i8::g.1813::m.1813	600-298[-]	.	.	.	.	.	.	.	.	.	.
TR167900_c0_g1	TR167900_c0_g1_i9	.	.	TR167900_c0_g1::TR167900_c0_g1_i9::g.1814::m.1814	1037-696[-]	.	.	.	.	.	.	.	.	.	.
TR167900_c0_g1	TR167900_c0_g1_i9	.	.	TR167900_c0_g1::TR167900_c0_g1_i9::g.1815::m.1815	600-298[-]	.	.	.	.	.	.	.	.	.	.
TR167900_c0_g1	TR167900_c0_g1_i10	.	.	TR167900_c0_g1::TR167900_c0_g1_i10::g.1816::m.1816	1697-1146[-]	.	.	.	.	.	.	.	.	.	.
TR167900_c0_g1	TR167900_c0_g1_i10	.	.	TR167900_c0_g1::TR167900_c0_g1_i10::g.1817::m.1817	788-252[-]	.	.	.	.	.	.	.	.	.	.
TR167900_c0_g1	TR167900_c0_g1_i10	.	.	TR167900_c0_g1::TR167900_c0_g1_i10::g.1818::m.1818	997-689[-]	.	.	.	.	.	.	.	.	.	.
TR167900_c0_g1	TR167900_c0_g1_i11	.	.	TR167900_c0_g1::TR167900_c0_g1_i11::g.1819::m.1819	1037-696[-]	.	.	.	.	.	.	.	.	.	.
TR167900_c0_g1	TR167900_c0_g1_i11	.	.	TR167900_c0_g1::TR167900_c0_g1_i11::g.1820::m.1820	600-298[-]	.	.	.	.	.	.	.	.	.	.
TR167900_c0_g1	TR167900_c0_g1_i12	.	.	TR167900_c0_g1::TR167900_c0_g1_i12::g.1821::m.1821	788-252[-]	.	.	.	.	.	.	.	.	.	.
TR167900_c0_g1	TR167900_c0_g1_i13	.	.	TR167900_c0_g1::TR167900_c0_g1_i13::g.1822::m.1822	1074-13[-]	.	.	.	.	.	.	.	.	.	.
TR167900_c0_g1	TR167900_c0_g1_i13	.	.	TR167900_c0_g1::TR167900_c0_g1_i13::g.1823::m.1823	1983-1432[-]	.	.	.	.	.	.	.	.	.	.
TR167900_c0_g1	TR167900_c0_g1_i13	.	.	TR167900_c0_g1::TR167900_c0_g1_i13::g.1824::m.1824	1283-975[-]	.	.	.	.	.	.	.	.	.	.
TR167910_c1_g3	TR167910_c1_g3_i1	.	.	.	.	.	.	.	.	.	.	.	.	.	.
TR167929_c4_g6	TR167929_c4_g6_i1	.	.	.	.	.	.	.	.	.	.	.	.	.	.
TR167970_c3_g2	TR167970_c3_g2_i1	.	.	.	.	.	.	.	.	.	.	.	.	.	.
TR167970_c3_g2	TR167970_c3_g2_i2	.	.	TR167970_c3_g2::TR167970_c3_g2_i2::g.2464::m.2464	738-343[-]	.	.	.	.	.	.	.	.	.	.
TR167970_c3_g2	TR167970_c3_g2_i2	.	.	TR167970_c3_g2::TR167970_c3_g2_i2::g.2465::m.2465	298-2[-]	.	.	.	.	.	.	.	.	.	.
TR168046_c0_g1	TR168046_c0_g1_i1	LORF2_HUMAN^LORF2_HUMAN^Q:1630-665,H:453-770^27.27%ID^E:8e-22^RecName: Full=LINE-1 retrotransposable element ORF2 protein;^Eukaryota; Metazoa; Chordata; Craniata; Vertebrata; Euteleostomi; Mammalia; Eutheria; Euarchontoglires; Primates; Haplorrhini; Catarrhini; Hominidae; Homo	.	TR168046_c0_g1::TR168046_c0_g1_i1::g.47::m.47	1936-554[-]	LORF2_HUMAN^LORF2_HUMAN^Q:103-434,H:453-780^27.06%ID^E:2e-23^RecName: Full=LINE-1 retrotransposable element ORF2 protein;^Eukaryota; Metazoa; Chordata; Craniata; Vertebrata; Euteleostomi; Mammalia; Eutheria; Euarchontoglires; Primates; Haplorrhini; Catarrhini; Hominidae; Homo	PF00078.26^RVT_1^Reverse transcriptase (RNA-dependent DNA polymerase)^167-425^E:3.7e-37	.	.	ENOG410Y9TZ^NA	.	GO:0046872^molecular_function^metal ion binding`GO:0003964^molecular_function^RNA-directed DNA polymerase activity`GO:0009036^molecular_function^Type II site-specific deoxyribonuclease activity`GO:0006310^biological_process^DNA recombination`GO:0090305^biological_process^nucleic acid phosphodiester bond hydrolysis`GO:0032199^biological_process^reverse transcription involved in RNA-mediated transp…	.	.	.
TR168046_c0_g1	TR168046_c0_g1_i1	LORF2_HUMAN^LORF2_HUMAN^Q:1630-665,H:453-770^27.27%ID^E:8e-22^RecName: Full=LINE-1 retrotransposable element ORF2 protein;^Eukaryota; Metazoa; Chordata; Craniata; Vertebrata; Euteleostomi; Mammalia; Eutheria; Euarchontoglires; Primates; Haplorrhini; Catarrhini; Hominidae; Homo	.	TR168046_c0_g1::TR168046_c0_g1_i1::g.48::m.48	2697-2023[-]	CFDP2_BOVIN^CFDP2_BOVIN^Q:17-165,H:342-495^28.39%ID^E:3e-10^RecName: Full=Craniofacial development protein 2;^Eukaryota; Metazoa; Chordata; Craniata; Vertebrata; Euteleostomi; Mammalia; Eutheria; Laurasiatheria; Cetartiodactyla; Ruminantia; Pecora; Bovidae; Bovinae; Bos	PF14529.5^Exo_endo_phos_2^Endonuclease-reverse transcriptase^16-148^E:1e-08`PF03372.22^Exo_endo_phos^Endonuclease/Exonuclease/phosphatase family^24-146^E:5.8e-08	.	.	ENOG410Y65V^Retrotransposon protein	KEGG:bta:286876	GO:0005737^cellular_component^cytoplasm`GO:0005634^cellular_component^nucleus	.	.	.
TR168046_c0_g1	TR168046_c0_g1_i1	LORF2_HUMAN^LORF2_HUMAN^Q:1630-665,H:453-770^27.27%ID^E:8e-22^RecName: Full=LINE-1 retrotransposable element ORF2 protein;^Eukaryota; Metazoa; Chordata; Craniata; Vertebrata; Euteleostomi; Mammalia; Eutheria; Euarchontoglires; Primates; Haplorrhini; Catarrhini; Hominidae; Homo	.	TR168046_c0_g1::TR168046_c0_g1_i1::g.49::m.49	3012-3365[+]	.	.	.	.	.	.	.	.	.	.
TR168046_c0_g1	TR168046_c0_g1_i2	.	.	.	.	.	.	.	.	.	.	.	.	.	.
TR168046_c0_g1	TR168046_c0_g1_i3	.	.	.	.	.	.	.	.	.	.	.	.	.	.
TR168046_c0_g1	TR168046_c0_g1_i4	LORF2_HUMAN^LORF2_HUMAN^Q:1443-478,H:453-770^27.27%ID^E:7e-22^RecName: Full=LINE-1 retrotransposable element ORF2 protein;^Eukaryota; Metazoa; Chordata; Craniata; Vertebrata; Euteleostomi; Mammalia; Eutheria; Euarchontoglires; Primates; Haplorrhini; Catarrhini; Hominidae; Homo	.	TR168046_c0_g1::TR168046_c0_g1_i4::g.50::m.50	1749-367[-]	LORF2_HUMAN^LORF2_HUMAN^Q:103-434,H:453-780^27.06%ID^E:2e-23^RecName: Full=LINE-1 retrotransposable element ORF2 protein;^Eukaryota; Metazoa; Chordata; Craniata; Vertebrata; Euteleostomi; Mammalia; Eutheria; Euarchontoglires; Primates; Haplorrhini; Catarrhini; Hominidae; Homo	PF00078.26^RVT_1^Reverse transcriptase (RNA-dependent DNA polymerase)^167-425^E:3.7e-37	.	.	ENOG410Y9TZ^NA	.	GO:0046872^molecular_function^metal ion binding`GO:0003964^molecular_function^RNA-directed DNA polymerase activity`GO:0009036^molecular_function^Type II site-specific deoxyribonuclease activity`GO:0006310^biological_process^DNA recombination`GO:0090305^biological_process^nucleic acid phosphodiester bond hydrolysis`GO:0032199^biological_process^reverse transcription involved in RNA-mediated transp…	.	.	.
TR168046_c0_g1	TR168046_c0_g1_i4	LORF2_HUMAN^LORF2_HUMAN^Q:1443-478,H:453-770^27.27%ID^E:7e-22^RecName: Full=LINE-1 retrotransposable element ORF2 protein;^Eukaryota; Metazoa; Chordata; Craniata; Vertebrata; Euteleostomi; Mammalia; Eutheria; Euarchontoglires; Primates; Haplorrhini; Catarrhini; Hominidae; Homo	.	TR168046_c0_g1::TR168046_c0_g1_i4::g.51::m.51	2510-1836[-]	CFDP2_BOVIN^CFDP2_BOVIN^Q:17-165,H:342-495^28.39%ID^E:3e-10^RecName: Full=Craniofacial development protein 2;^Eukaryota; Metazoa; Chordata; Craniata; Vertebrata; Euteleostomi; Mammalia; Eutheria; Laurasiatheria; Cetartiodactyla; Ruminantia; Pecora; Bovidae; Bovinae; Bos	PF14529.5^Exo_endo_phos_2^Endonuclease-reverse transcriptase^16-148^E:1e-08`PF03372.22^Exo_endo_phos^Endonuclease/Exonuclease/phosphatase family^24-146^E:5.8e-08	.	.	ENOG410Y65V^Retrotransposon protein	KEGG:bta:286876	GO:0005737^cellular_component^cytoplasm`GO:0005634^cellular_component^nucleus	.	.	.
TR168046_c0_g1	TR168046_c0_g1_i4	LORF2_HUMAN^LORF2_HUMAN^Q:1443-478,H:453-770^27.27%ID^E:7e-22^RecName: Full=LINE-1 retrotransposable element ORF2 protein;^Eukaryota; Metazoa; Chordata; Craniata; Vertebrata; Euteleostomi; Mammalia; Eutheria; Euarchontoglires; Primates; Haplorrhini; Catarrhini; Hominidae; Homo	.	TR168046_c0_g1::TR168046_c0_g1_i4::g.52::m.52	2825-3178[+]	.	.	.	.	.	.	.	.	.	.
TR168046_c0_g1	TR168046_c0_g1_i5	.	.	TR168046_c0_g1::TR168046_c0_g1_i5::g.53::m.53	2-385[+]	.	.	.	.	.	.	.	.	.	.
TR168167_c1_g1	TR168167_c1_g1_i1	.	.	TR168167_c1_g1::TR168167_c1_g1_i1::g.1137::m.1137	1683-3095[+]	.	.	.	.	.	.	.	.	.	.
TR168167_c1_g1	TR168167_c1_g1_i1	.	.	TR168167_c1_g1::TR168167_c1_g1_i1::g.1138::m.1138	735-1247[+]	.	.	.	.	.	.	.	.	.	.
TR168167_c1_g1	TR168167_c1_g1_i1	.	.	TR168167_c1_g1::TR168167_c1_g1_i1::g.1139::m.1139	1198-1524[+]	.	.	.	.	.	.	.	.	.	.
TR168167_c1_g1	TR168167_c1_g1_i1	.	.	TR168167_c1_g1::TR168167_c1_g1_i1::g.1140::m.1140	135-455[+]	.	.	.	.	.	.	.	.	.	.
TR168167_c1_g1	TR168167_c1_g1_i1	.	.	TR168167_c1_g1::TR168167_c1_g1_i1::g.1141::m.1141	452-751[+]	.	.	.	.	.	.	.	.	.	.
TR168167_c1_g1	TR168167_c1_g1_i2	.	.	TR168167_c1_g1::TR168167_c1_g1_i2::g.1142::m.1142	1645-3180[+]	.	.	.	.	.	.	.	.	.	.
TR168167_c1_g1	TR168167_c1_g1_i2	.	.	TR168167_c1_g1::TR168167_c1_g1_i2::g.1143::m.1143	452-1486[+]	.	.	.	.	.	.	.	.	.	.
TR168167_c1_g1	TR168167_c1_g1_i2	.	.	TR168167_c1_g1::TR168167_c1_g1_i2::g.1144::m.1144	135-455[+]	.	.	.	.	.	.	.	.	.	.
TR168167_c1_g1	TR168167_c1_g1_i2	.	.	TR168167_c1_g1::TR168167_c1_g1_i2::g.1145::m.1145	3030-2719[-]	.	.	.	.	.	.	.	.	.	.
TR168167_c1_g1	TR168167_c1_g1_i3	.	.	TR168167_c1_g1::TR168167_c1_g1_i3::g.1146::m.1146	1645-3057[+]	.	.	.	.	.	.	.	.	.	.
TR168167_c1_g1	TR168167_c1_g1_i3	.	.	TR168167_c1_g1::TR168167_c1_g1_i3::g.1147::m.1147	452-1486[+]	.	.	.	.	.	.	.	.	.	.
TR168167_c1_g1	TR168167_c1_g1_i3	.	.	TR168167_c1_g1::TR168167_c1_g1_i3::g.1148::m.1148	135-455[+]	.	.	.	.	.	.	.	.	.	.
TR168167_c1_g1	TR168167_c1_g1_i4	.	.	TR168167_c1_g1::TR168167_c1_g1_i4::g.1149::m.1149	452-1486[+]	.	.	.	.	.	.	.	.	.	.
TR168167_c1_g1	TR168167_c1_g1_i4	.	.	TR168167_c1_g1::TR168167_c1_g1_i4::g.1150::m.1150	2132-2968[+]	.	.	.	.	.	.	.	.	.	.
TR168167_c1_g1	TR168167_c1_g1_i4	.	.	TR168167_c1_g1::TR168167_c1_g1_i4::g.1151::m.1151	2868-3326[+]	.	.	.	.	.	.	.	.	.	.
TR168167_c1_g1	TR168167_c1_g1_i4	.	.	TR168167_c1_g1::TR168167_c1_g1_i4::g.1152::m.1152	1645-1977[+]	.	.	.	.	.	.	.	.	.	.
TR168167_c1_g1	TR168167_c1_g1_i4	.	.	TR168167_c1_g1::TR168167_c1_g1_i4::g.1153::m.1153	135-455[+]	.	.	.	.	.	.	.	.	.	.
TR168167_c1_g1	TR168167_c1_g1_i5	.	.	TR168167_c1_g1::TR168167_c1_g1_i5::g.1154::m.1154	1735-2964[+]	.	.	.	.	.	.	.	.	.	.
TR168167_c1_g1	TR168167_c1_g1_i5	.	.	TR168167_c1_g1::TR168167_c1_g1_i5::g.1155::m.1155	2849-3505[+]	.	.	.	.	.	.	.	.	.	.
TR168167_c1_g1	TR168167_c1_g1_i5	.	.	TR168167_c1_g1::TR168167_c1_g1_i5::g.1156::m.1156	452-991[+]	.	.	.	.	.	.	.	.	.	.
TR168167_c1_g1	TR168167_c1_g1_i5	.	.	TR168167_c1_g1::TR168167_c1_g1_i5::g.1157::m.1157	1250-1576[+]	.	.	.	.	.	.	.	.	.	.
TR168167_c1_g1	TR168167_c1_g1_i5	.	.	TR168167_c1_g1::TR168167_c1_g1_i5::g.1158::m.1158	135-455[+]	.	.	.	.	.	.	.	.	.	.
TR168167_c1_g1	TR168167_c1_g1_i6	.	.	TR168167_c1_g1::TR168167_c1_g1_i6::g.1159::m.1159	2132-3451[+]	.	.	.	.	.	.	.	.	.	.
TR168167_c1_g1	TR168167_c1_g1_i6	.	.	TR168167_c1_g1::TR168167_c1_g1_i6::g.1160::m.1160	452-1486[+]	.	.	.	.	.	.	.	.	.	.
TR168167_c1_g1	TR168167_c1_g1_i6	.	.	TR168167_c1_g1::TR168167_c1_g1_i6::g.1161::m.1161	1645-1977[+]	.	.	.	.	.	.	.	.	.	.
TR168167_c1_g1	TR168167_c1_g1_i6	.	.	TR168167_c1_g1::TR168167_c1_g1_i6::g.1162::m.1162	135-455[+]	.	.	.	.	.	.	.	.	.	.
TR168167_c1_g1	TR168167_c1_g1_i7	.	.	TR168167_c1_g1::TR168167_c1_g1_i7::g.1163::m.1163	1683-2897[+]	.	.	.	.	.	.	.	.	.	.
TR168167_c1_g1	TR168167_c1_g1_i7	.	.	TR168167_c1_g1::TR168167_c1_g1_i7::g.1164::m.1164	735-1247[+]	.	.	.	.	.	.	.	.	.	.
TR168167_c1_g1	TR168167_c1_g1_i7	.	.	TR168167_c1_g1::TR168167_c1_g1_i7::g.1165::m.1165	2797-3255[+]	.	.	.	.	.	.	.	.	.	.
TR168167_c1_g1	TR168167_c1_g1_i7	.	.	TR168167_c1_g1::TR168167_c1_g1_i7::g.1166::m.1166	1198-1524[+]	.	.	.	.	.	.	.	.	.	.
TR168167_c1_g1	TR168167_c1_g1_i7	.	.	TR168167_c1_g1::TR168167_c1_g1_i7::g.1167::m.1167	135-455[+]	.	.	.	.	.	.	.	.	.	.
TR168167_c1_g1	TR168167_c1_g1_i7	.	.	TR168167_c1_g1::TR168167_c1_g1_i7::g.1168::m.1168	452-751[+]	.	.	.	.	.	.	.	.	.	.
TR168167_c1_g1	TR168167_c1_g1_i8	.	.	TR168167_c1_g1::TR168167_c1_g1_i8::g.1169::m.1169	2170-3489[+]	.	.	.	.	.	.	.	.	.	.
TR168167_c1_g1	TR168167_c1_g1_i8	.	.	TR168167_c1_g1::TR168167_c1_g1_i8::g.1170::m.1170	735-1247[+]	.	.	.	.	.	.	.	.	.	.
TR168167_c1_g1	TR168167_c1_g1_i8	.	.	TR168167_c1_g1::TR168167_c1_g1_i8::g.1171::m.1171	1683-2015[+]	.	.	.	.	.	.	.	.	.	.
TR168167_c1_g1	TR168167_c1_g1_i8	.	.	TR168167_c1_g1::TR168167_c1_g1_i8::g.1172::m.1172	1198-1524[+]	.	.	.	.	.	.	.	.	.	.
TR168167_c1_g1	TR168167_c1_g1_i8	.	.	TR168167_c1_g1::TR168167_c1_g1_i8::g.1173::m.1173	135-455[+]	.	.	.	.	.	.	.	.	.	.
TR168167_c1_g1	TR168167_c1_g1_i8	.	.	TR168167_c1_g1::TR168167_c1_g1_i8::g.1174::m.1174	452-751[+]	.	.	.	.	.	.	.	.	.	.
TR168167_c1_g1	TR168167_c1_g1_i9	.	.	TR168167_c1_g1::TR168167_c1_g1_i9::g.1175::m.1175	1784-2737[+]	.	.	.	.	.	.	.	.	.	.
TR168167_c1_g1	TR168167_c1_g1_i9	.	.	TR168167_c1_g1::TR168167_c1_g1_i9::g.1176::m.1176	452-1348[+]	.	.	.	.	.	.	.	.	.	.
TR168167_c1_g1	TR168167_c1_g1_i9	.	.	TR168167_c1_g1::TR168167_c1_g1_i9::g.1177::m.1177	2963-3334[+]	.	.	.	.	.	.	.	.	.	.
TR168167_c1_g1	TR168167_c1_g1_i9	.	.	TR168167_c1_g1::TR168167_c1_g1_i9::g.1178::m.1178	1299-1625[+]	.	.	.	.	.	.	.	.	.	.
TR168167_c1_g1	TR168167_c1_g1_i9	.	.	TR168167_c1_g1::TR168167_c1_g1_i9::g.1179::m.1179	135-455[+]	.	.	.	.	.	.	.	.	.	.
TR168167_c1_g1	TR168167_c1_g1_i10	.	.	TR168167_c1_g1::TR168167_c1_g1_i10::g.1180::m.1180	1828-3549[+]	.	.	.	.	.	.	.	.	.	.
TR168167_c1_g1	TR168167_c1_g1_i10	.	.	TR168167_c1_g1::TR168167_c1_g1_i10::g.1181::m.1181	452-1348[+]	.	.	.	.	.	.	.	.	.	.
TR168167_c1_g1	TR168167_c1_g1_i10	.	.	TR168167_c1_g1::TR168167_c1_g1_i10::g.1182::m.1182	1299-1625[+]	.	.	.	.	.	.	.	.	.	.
TR168167_c1_g1	TR168167_c1_g1_i10	.	.	TR168167_c1_g1::TR168167_c1_g1_i10::g.1183::m.1183	135-455[+]	.	.	.	.	.	.	.	.	.	.
TR168167_c1_g1	TR168167_c1_g1_i11	.	.	TR168167_c1_g1::TR168167_c1_g1_i11::g.1184::m.1184	135-455[+]	.	.	.	.	.	.	.	.	.	.
TR168167_c1_g1	TR168167_c1_g1_i11	.	.	TR168167_c1_g1::TR168167_c1_g1_i11::g.1185::m.1185	452-751[+]	.	.	.	.	.	.	.	.	.	.
TR168167_c1_g1	TR168167_c1_g1_i12	.	.	TR168167_c1_g1::TR168167_c1_g1_i12::g.1186::m.1186	1784-3013[+]	.	.	.	.	.	.	.	.	.	.
TR168167_c1_g1	TR168167_c1_g1_i12	.	.	TR168167_c1_g1::TR168167_c1_g1_i12::g.1187::m.1187	452-1348[+]	.	.	.	.	.	.	.	.	.	.
TR168167_c1_g1	TR168167_c1_g1_i12	.	.	TR168167_c1_g1::TR168167_c1_g1_i12::g.1188::m.1188	2898-3269[+]	.	.	.	.	.	.	.	.	.	.
TR168167_c1_g1	TR168167_c1_g1_i12	.	.	TR168167_c1_g1::TR168167_c1_g1_i12::g.1189::m.1189	1299-1625[+]	.	.	.	.	.	.	.	.	.	.
TR168167_c1_g1	TR168167_c1_g1_i12	.	.	TR168167_c1_g1::TR168167_c1_g1_i12::g.1190::m.1190	135-455[+]	.	.	.	.	.	.	.	.	.	.
TR168167_c1_g1	TR168167_c1_g1_i13	.	.	TR168167_c1_g1::TR168167_c1_g1_i13::g.1191::m.1191	1828-2805[+]	.	.	.	.	.	.	.	.	.	.
TR168167_c1_g1	TR168167_c1_g1_i13	.	.	TR168167_c1_g1::TR168167_c1_g1_i13::g.1192::m.1192	452-1348[+]	.	.	.	.	.	.	.	.	.	.
TR168167_c1_g1	TR168167_c1_g1_i13	.	.	TR168167_c1_g1::TR168167_c1_g1_i13::g.1193::m.1193	2883-3614[+]	.	.	.	.	.	.	.	.	.	.
TR168167_c1_g1	TR168167_c1_g1_i13	.	.	TR168167_c1_g1::TR168167_c1_g1_i13::g.1194::m.1194	1299-1625[+]	.	.	.	.	.	.	.	.	.	.
TR168167_c1_g1	TR168167_c1_g1_i13	.	.	TR168167_c1_g1::TR168167_c1_g1_i13::g.1195::m.1195	135-455[+]	.	.	.	.	.	.	.	.	.	.
TR168167_c1_g1	TR168167_c1_g1_i14	.	.	TR168167_c1_g1::TR168167_c1_g1_i14::g.1196::m.1196	1735-2688[+]	.	.	.	.	.	.	.	.	.	.
TR168167_c1_g1	TR168167_c1_g1_i14	.	.	TR168167_c1_g1::TR168167_c1_g1_i14::g.1197::m.1197	2766-3497[+]	.	.	.	.	.	.	.	.	.	.
TR168167_c1_g1	TR168167_c1_g1_i14	.	.	TR168167_c1_g1::TR168167_c1_g1_i14::g.1198::m.1198	452-991[+]	.	.	.	.	.	.	.	.	.	.
TR168167_c1_g1	TR168167_c1_g1_i14	.	.	TR168167_c1_g1::TR168167_c1_g1_i14::g.1199::m.1199	1250-1576[+]	.	.	.	.	.	.	.	.	.	.
TR168167_c1_g1	TR168167_c1_g1_i14	.	.	TR168167_c1_g1::TR168167_c1_g1_i14::g.1200::m.1200	135-455[+]	.	.	.	.	.	.	.	.	.	.
TR168167_c1_g1	TR168167_c1_g1_i15	.	.	TR168167_c1_g1::TR168167_c1_g1_i15::g.1201::m.1201	1645-3342[+]	.	.	.	.	.	.	.	.	.	.
TR168167_c1_g1	TR168167_c1_g1_i15	.	.	TR168167_c1_g1::TR168167_c1_g1_i15::g.1202::m.1202	452-1486[+]	.	.	.	.	.	.	.	.	.	.
TR168167_c1_g1	TR168167_c1_g1_i15	.	.	TR168167_c1_g1::TR168167_c1_g1_i15::g.1203::m.1203	135-455[+]	.	.	.	.	.	.	.	.	.	.
TR168167_c1_g1	TR168167_c1_g1_i16	.	.	TR168167_c1_g1::TR168167_c1_g1_i16::g.1204::m.1204	1683-3218[+]	.	.	.	.	.	.	.	.	.	.
TR168167_c1_g1	TR168167_c1_g1_i16	.	.	TR168167_c1_g1::TR168167_c1_g1_i16::g.1205::m.1205	735-1247[+]	.	.	.	.	.	.	.	.	.	.
TR168167_c1_g1	TR168167_c1_g1_i16	.	.	TR168167_c1_g1::TR168167_c1_g1_i16::g.1206::m.1206	1198-1524[+]	.	.	.	.	.	.	.	.	.	.
TR168167_c1_g1	TR168167_c1_g1_i16	.	.	TR168167_c1_g1::TR168167_c1_g1_i16::g.1207::m.1207	135-455[+]	.	.	.	.	.	.	.	.	.	.
TR168167_c1_g1	TR168167_c1_g1_i16	.	.	TR168167_c1_g1::TR168167_c1_g1_i16::g.1208::m.1208	3068-2757[-]	.	.	.	.	.	.	.	.	.	.
TR168167_c1_g1	TR168167_c1_g1_i16	.	.	TR168167_c1_g1::TR168167_c1_g1_i16::g.1209::m.1209	452-751[+]	.	.	.	.	.	.	.	.	.	.
TR168167_c1_g1	TR168167_c1_g1_i17	.	.	TR168167_c1_g1::TR168167_c1_g1_i17::g.1210::m.1210	452-1486[+]	.	.	.	.	.	.	.	.	.	.
TR168167_c1_g1	TR168167_c1_g1_i17	.	.	TR168167_c1_g1::TR168167_c1_g1_i17::g.1211::m.1211	1645-2598[+]	.	.	.	.	.	.	.	.	.	.
TR168167_c1_g1	TR168167_c1_g1_i17	.	.	TR168167_c1_g1::TR168167_c1_g1_i17::g.1212::m.1212	2676-3245[+]	.	.	.	.	.	.	.	.	.	.
TR168167_c1_g1	TR168167_c1_g1_i17	.	.	TR168167_c1_g1::TR168167_c1_g1_i17::g.1213::m.1213	135-455[+]	.	.	.	.	.	.	.	.	.	.
TR168167_c1_g1	TR168167_c1_g1_i17	.	.	TR168167_c1_g1::TR168167_c1_g1_i17::g.1214::m.1214	3095-2784[-]	.	.	.	.	.	.	.	.	.	.
TR168167_c1_g1	TR168167_c1_g1_i18	.	.	TR168167_c1_g1::TR168167_c1_g1_i18::g.1215::m.1215	735-1385[+]	.	.	.	.	.	.	.	.	.	.
TR168167_c1_g1	TR168167_c1_g1_i18	.	.	TR168167_c1_g1::TR168167_c1_g1_i18::g.1216::m.1216	135-455[+]	.	.	.	.	.	.	.	.	.	.
TR168167_c1_g1	TR168167_c1_g1_i18	.	.	TR168167_c1_g1::TR168167_c1_g1_i18::g.1217::m.1217	452-751[+]	.	.	.	.	.	.	.	.	.	.
TR168167_c1_g1	TR168167_c1_g1_i19	.	.	TR168167_c1_g1::TR168167_c1_g1_i19::g.1218::m.1218	1645-2859[+]	.	.	.	.	.	.	.	.	.	.
TR168167_c1_g1	TR168167_c1_g1_i19	.	.	TR168167_c1_g1::TR168167_c1_g1_i19::g.1219::m.1219	452-1486[+]	.	.	.	.	.	.	.	.	.	.
TR168167_c1_g1	TR168167_c1_g1_i19	.	.	TR168167_c1_g1::TR168167_c1_g1_i19::g.1220::m.1220	2759-3217[+]	.	.	.	.	.	.	.	.	.	.
TR168167_c1_g1	TR168167_c1_g1_i19	.	.	TR168167_c1_g1::TR168167_c1_g1_i19::g.1221::m.1221	135-455[+]	.	.	.	.	.	.	.	.	.	.
TR168167_c1_g1	TR168167_c1_g1_i20	.	.	TR168167_c1_g1::TR168167_c1_g1_i20::g.1222::m.1222	452-1486[+]	.	.	.	.	.	.	.	.	.	.
TR168167_c1_g1	TR168167_c1_g1_i20	.	.	TR168167_c1_g1::TR168167_c1_g1_i20::g.1223::m.1223	1645-2598[+]	.	.	.	.	.	.	.	.	.	.
TR168167_c1_g1	TR168167_c1_g1_i20	.	.	TR168167_c1_g1::TR168167_c1_g1_i20::g.1224::m.1224	2824-3282[+]	.	.	.	.	.	.	.	.	.	.
TR168167_c1_g1	TR168167_c1_g1_i20	.	.	TR168167_c1_g1::TR168167_c1_g1_i20::g.1225::m.1225	135-455[+]	.	.	.	.	.	.	.	.	.	.
TR168167_c1_g1	TR168167_c1_g1_i21	.	.	TR168167_c1_g1::TR168167_c1_g1_i21::g.1226::m.1226	1735-2964[+]	.	.	.	.	.	.	.	.	.	.
TR168167_c1_g1	TR168167_c1_g1_i21	.	.	TR168167_c1_g1::TR168167_c1_g1_i21::g.1227::m.1227	452-991[+]	.	.	.	.	.	.	.	.	.	.
TR168167_c1_g1	TR168167_c1_g1_i21	.	.	TR168167_c1_g1::TR168167_c1_g1_i21::g.1228::m.1228	2849-3220[+]	.	.	.	.	.	.	.	.	.	.
TR168167_c1_g1	TR168167_c1_g1_i21	.	.	TR168167_c1_g1::TR168167_c1_g1_i21::g.1229::m.1229	1250-1576[+]	.	.	.	.	.	.	.	.	.	.
TR168167_c1_g1	TR168167_c1_g1_i21	.	.	TR168167_c1_g1::TR168167_c1_g1_i21::g.1230::m.1230	135-455[+]	.	.	.	.	.	.	.	.	.	.
TR168167_c1_g1	TR168167_c1_g1_i22	.	.	TR168167_c1_g1::TR168167_c1_g1_i22::g.1231::m.1231	2170-3006[+]	.	.	.	.	.	.	.	.	.	.
TR168167_c1_g1	TR168167_c1_g1_i22	.	.	TR168167_c1_g1::TR168167_c1_g1_i22::g.1232::m.1232	735-1247[+]	.	.	.	.	.	.	.	.	.	.
TR168167_c1_g1	TR168167_c1_g1_i22	.	.	TR168167_c1_g1::TR168167_c1_g1_i22::g.1233::m.1233	2906-3364[+]	.	.	.	.	.	.	.	.	.	.
TR168167_c1_g1	TR168167_c1_g1_i22	.	.	TR168167_c1_g1::TR168167_c1_g1_i22::g.1234::m.1234	1683-2015[+]	.	.	.	.	.	.	.	.	.	.
TR168167_c1_g1	TR168167_c1_g1_i22	.	.	TR168167_c1_g1::TR168167_c1_g1_i22::g.1235::m.1235	1198-1524[+]	.	.	.	.	.	.	.	.	.	.
TR168167_c1_g1	TR168167_c1_g1_i22	.	.	TR168167_c1_g1::TR168167_c1_g1_i22::g.1236::m.1236	135-455[+]	.	.	.	.	.	.	.	.	.	.
TR168167_c1_g1	TR168167_c1_g1_i22	.	.	TR168167_c1_g1::TR168167_c1_g1_i22::g.1237::m.1237	452-751[+]	.	.	.	.	.	.	.	.	.	.
TR168167_c1_g1	TR168167_c1_g1_i23	.	.	TR168167_c1_g1::TR168167_c1_g1_i23::g.1238::m.1238	135-455[+]	.	.	.	.	.	.	.	.	.	.
TR168167_c1_g1	TR168167_c1_g1_i23	.	.	TR168167_c1_g1::TR168167_c1_g1_i23::g.1239::m.1239	452-751[+]	.	.	.	.	.	.	.	.	.	.
TR168167_c1_g1	TR168167_c1_g1_i24	.	.	TR168167_c1_g1::TR168167_c1_g1_i24::g.1240::m.1240	452-1348[+]	.	.	.	.	.	.	.	.	.	.
TR168167_c1_g1	TR168167_c1_g1_i24	.	.	TR168167_c1_g1::TR168167_c1_g1_i24::g.1241::m.1241	2339-3190[+]	.	.	.	.	.	.	.	.	.	.
TR168167_c1_g1	TR168167_c1_g1_i24	.	.	TR168167_c1_g1::TR168167_c1_g1_i24::g.1242::m.1242	3075-3446[+]	.	.	.	.	.	.	.	.	.	.
TR168167_c1_g1	TR168167_c1_g1_i24	.	.	TR168167_c1_g1::TR168167_c1_g1_i24::g.1243::m.1243	1828-2184[+]	.	.	.	.	.	.	.	.	.	.
TR168167_c1_g1	TR168167_c1_g1_i24	.	.	TR168167_c1_g1::TR168167_c1_g1_i24::g.1244::m.1244	1299-1625[+]	.	.	.	.	.	.	.	.	.	.
TR168167_c1_g1	TR168167_c1_g1_i24	.	.	TR168167_c1_g1::TR168167_c1_g1_i24::g.1245::m.1245	135-455[+]	.	.	.	.	.	.	.	.	.	.
TR168167_c1_g1	TR168167_c1_g1_i25	.	.	TR168167_c1_g1::TR168167_c1_g1_i25::g.1246::m.1246	1683-2636[+]	.	.	.	.	.	.	.	.	.	.
TR168167_c1_g1	TR168167_c1_g1_i25	.	.	TR168167_c1_g1::TR168167_c1_g1_i25::g.1247::m.1247	735-1247[+]	.	.	.	.	.	.	.	.	.	.
TR168167_c1_g1	TR168167_c1_g1_i25	.	.	TR168167_c1_g1::TR168167_c1_g1_i25::g.1248::m.1248	2862-3320[+]	.	.	.	.	.	.	.	.	.	.
TR168167_c1_g1	TR168167_c1_g1_i25	.	.	TR168167_c1_g1::TR168167_c1_g1_i25::g.1249::m.1249	1198-1524[+]	.	.	.	.	.	.	.	.	.	.
TR168167_c1_g1	TR168167_c1_g1_i25	.	.	TR168167_c1_g1::TR168167_c1_g1_i25::g.1250::m.1250	135-455[+]	.	.	.	.	.	.	.	.	.	.
TR168167_c1_g1	TR168167_c1_g1_i25	.	.	TR168167_c1_g1::TR168167_c1_g1_i25::g.1251::m.1251	452-751[+]	.	.	.	.	.	.	.	.	.	.
TR168167_c1_g1	TR168167_c1_g1_i26	.	.	TR168167_c1_g1::TR168167_c1_g1_i26::g.1252::m.1252	1828-3081[+]	.	.	.	.	.	.	.	.	.	.
TR168167_c1_g1	TR168167_c1_g1_i26	.	.	TR168167_c1_g1::TR168167_c1_g1_i26::g.1253::m.1253	452-1348[+]	.	.	.	.	.	.	.	.	.	.
TR168167_c1_g1	TR168167_c1_g1_i26	.	.	TR168167_c1_g1::TR168167_c1_g1_i26::g.1254::m.1254	2966-3337[+]	.	.	.	.	.	.	.	.	.	.
TR168167_c1_g1	TR168167_c1_g1_i26	.	.	TR168167_c1_g1::TR168167_c1_g1_i26::g.1255::m.1255	1299-1625[+]	.	.	.	.	.	.	.	.	.	.
TR168167_c1_g1	TR168167_c1_g1_i26	.	.	TR168167_c1_g1::TR168167_c1_g1_i26::g.1256::m.1256	135-455[+]	.	.	.	.	.	.	.	.	.	.
TR168167_c1_g1	TR168167_c1_g1_i27	.	.	TR168167_c1_g1::TR168167_c1_g1_i27::g.1257::m.1257	1735-3432[+]	.	.	.	.	.	.	.	.	.	.
TR168167_c1_g1	TR168167_c1_g1_i27	.	.	TR168167_c1_g1::TR168167_c1_g1_i27::g.1258::m.1258	452-991[+]	.	.	.	.	.	.	.	.	.	.
TR168167_c1_g1	TR168167_c1_g1_i27	.	.	TR168167_c1_g1::TR168167_c1_g1_i27::g.1259::m.1259	1250-1576[+]	.	.	.	.	.	.	.	.	.	.
TR168167_c1_g1	TR168167_c1_g1_i27	.	.	TR168167_c1_g1::TR168167_c1_g1_i27::g.1260::m.1260	135-455[+]	.	.	.	.	.	.	.	.	.	.
TR168167_c1_g1	TR168167_c1_g1_i28	.	.	TR168167_c1_g1::TR168167_c1_g1_i28::g.1261::m.1261	735-1385[+]	.	.	.	.	.	.	.	.	.	.
TR168167_c1_g1	TR168167_c1_g1_i28	.	.	TR168167_c1_g1::TR168167_c1_g1_i28::g.1262::m.1262	135-455[+]	.	.	.	.	.	.	.	.	.	.
TR168167_c1_g1	TR168167_c1_g1_i28	.	.	TR168167_c1_g1::TR168167_c1_g1_i28::g.1263::m.1263	452-751[+]	.	.	.	.	.	.	.	.	.	.
TR168167_c1_g1	TR168167_c1_g1_i29	.	.	TR168167_c1_g1::TR168167_c1_g1_i29::g.1264::m.1264	1683-2636[+]	.	.	.	.	.	.	.	.	.	.
TR168167_c1_g1	TR168167_c1_g1_i29	.	.	TR168167_c1_g1::TR168167_c1_g1_i29::g.1265::m.1265	2714-3283[+]	.	.	.	.	.	.	.	.	.	.
TR168167_c1_g1	TR168167_c1_g1_i29	.	.	TR168167_c1_g1::TR168167_c1_g1_i29::g.1266::m.1266	735-1247[+]	.	.	.	.	.	.	.	.	.	.
TR168167_c1_g1	TR168167_c1_g1_i29	.	.	TR168167_c1_g1::TR168167_c1_g1_i29::g.1267::m.1267	1198-1524[+]	.	.	.	.	.	.	.	.	.	.
TR168167_c1_g1	TR168167_c1_g1_i29	.	.	TR168167_c1_g1::TR168167_c1_g1_i29::g.1268::m.1268	135-455[+]	.	.	.	.	.	.	.	.	.	.
TR168167_c1_g1	TR168167_c1_g1_i29	.	.	TR168167_c1_g1::TR168167_c1_g1_i29::g.1269::m.1269	3133-2822[-]	.	.	.	.	.	.	.	.	.	.
TR168167_c1_g1	TR168167_c1_g1_i29	.	.	TR168167_c1_g1::TR168167_c1_g1_i29::g.1270::m.1270	452-751[+]	.	.	.	.	.	.	.	.	.	.
TR168167_c1_g1	TR168167_c1_g1_i30	.	.	TR168167_c1_g1::TR168167_c1_g1_i30::g.1271::m.1271	1683-3380[+]	.	.	.	.	.	.	.	.	.	.
TR168167_c1_g1	TR168167_c1_g1_i30	.	.	TR168167_c1_g1::TR168167_c1_g1_i30::g.1272::m.1272	735-1247[+]	.	.	.	.	.	.	.	.	.	.
TR168167_c1_g1	TR168167_c1_g1_i30	.	.	TR168167_c1_g1::TR168167_c1_g1_i30::g.1273::m.1273	1198-1524[+]	.	.	.	.	.	.	.	.	.	.
TR168167_c1_g1	TR168167_c1_g1_i30	.	.	TR168167_c1_g1::TR168167_c1_g1_i30::g.1274::m.1274	135-455[+]	.	.	.	.	.	.	.	.	.	.
TR168167_c1_g1	TR168167_c1_g1_i30	.	.	TR168167_c1_g1::TR168167_c1_g1_i30::g.1275::m.1275	452-751[+]	.	.	.	.	.	.	.	.	.	.
TR168249_c4_g22	TR168249_c4_g22_i1	.	.	.	.	.	.	.	.	.	.	.	.	.	.
TR168382_c5_g3	TR168382_c5_g3_i1	.	.	.	.	.	.	.	.	.	.	.	.	.	.
TR168382_c5_g3	TR168382_c5_g3_i2	.	.	TR168382_c5_g3::TR168382_c5_g3_i2::g.19::m.19	2-535[+]	.	.	.	.	.	.	.	.	.	.
TR168382_c5_g3	TR168382_c5_g3_i3	.	.	.	.	.	.	.	.	.	.	.	.	.	.
TR168382_c5_g3	TR168382_c5_g3_i4	.	.	.	.	.	.	.	.	.	.	.	.	.	.
TR168382_c5_g3	TR168382_c5_g3_i5	.	.	.	.	.	.	.	.	.	.	.	.	.	.
TR168382_c5_g3	TR168382_c5_g3_i6	.	.	TR168382_c5_g3::TR168382_c5_g3_i6::g.20::m.20	2-535[+]	.	.	.	.	.	.	.	.	.	.
TR168382_c5_g3	TR168382_c5_g3_i7	.	.	.	.	.	.	.	.	.	.	.	.	.	.
TR168382_c5_g3	TR168382_c5_g3_i8	.	.	.	.	.	.	.	.	.	.	.	.	.	.
TR168382_c5_g3	TR168382_c5_g3_i9	POL2_DROME^POL2_DROME^Q:3-1814,H:339-971^29.38%ID^E:3e-69^RecName: Full=Retrovirus-related Pol polyprotein from transposon 297;^Eukaryota; Metazoa; Ecdysozoa; Arthropoda; Hexapoda; Insecta; Pterygota; Neoptera; Endopterygota; Diptera; Brachycera; Muscomorpha; Ephydroidea; Drosophilidae; Drosophila; Sophophora	.	TR168382_c5_g3::TR168382_c5_g3_i9::g.21::m.21	3-2324[+]	POL2_DROME^POL2_DROME^Q:1-604,H:339-971^29.38%ID^E:6e-70^RecName: Full=Retrovirus-related Pol polyprotein from transposon 297;^Eukaryota; Metazoa; Ecdysozoa; Arthropoda; Hexapoda; Insecta; Pterygota; Neoptera; Endopterygota; Diptera; Brachycera; Muscomorpha; Ephydroidea; Drosophilidae; Drosophila; Sophophora	PF00078.26^RVT_1^Reverse transcriptase (RNA-dependent DNA polymerase)^2-73^E:4e-13`PF00665.25^rve^Integrase core domain^448-557^E:3.7e-19	.	.	.	.	GO:0004190^molecular_function^aspartic-type endopeptidase activity`GO:0004519^molecular_function^endonuclease activity`GO:0003676^molecular_function^nucleic acid binding`GO:0003964^molecular_function^RNA-directed DNA polymerase activity`GO:0015074^biological_process^DNA integration	GO:0015074^biological_process^DNA integration	.	.
TR168382_c5_g3	TR168382_c5_g3_i9	POL2_DROME^POL2_DROME^Q:3-1814,H:339-971^29.38%ID^E:3e-69^RecName: Full=Retrovirus-related Pol polyprotein from transposon 297;^Eukaryota; Metazoa; Ecdysozoa; Arthropoda; Hexapoda; Insecta; Pterygota; Neoptera; Endopterygota; Diptera; Brachycera; Muscomorpha; Ephydroidea; Drosophilidae; Drosophila; Sophophora	.	TR168382_c5_g3::TR168382_c5_g3_i9::g.22::m.22	1349-1663[+]	.	.	.	.	.	.	.	.	.	.
TR168382_c5_g3	TR168382_c5_g3_i10	.	.	.	.	.	.	.	.	.	.	.	.	.	.
TR168382_c5_g3	TR168382_c5_g3_i11	.	.	.	.	.	.	.	.	.	.	.	.	.	.
TR168435_c4_g1	TR168435_c4_g1_i1	.	.	.	.	.	.	.	.	.	.	.	.	.	.
TR168536_c0_g11	TR168536_c0_g11_i1	.	.	.	.	.	.	.	.	.	.	.	.	.	.
TR168536_c0_g11	TR168536_c0_g11_i2	.	.	.	.	.	.	.	.	.	.	.	.	.	.
TR168536_c0_g11	TR168536_c0_g11_i3	.	.	TR168536_c0_g11::TR168536_c0_g11_i3::g.1106::m.1106	1-402[+]	.	.	.	.	.	.	.	.	.	.
TR168536_c0_g11	TR168536_c0_g11_i4	.	.	TR168536_c0_g11::TR168536_c0_g11_i4::g.1107::m.1107	632-946[+]	.	.	.	.	.	.	.	.	.	.
TR168595_c6_g7	TR168595_c6_g7_i1	.	.	.	.	.	.	.	.	.	.	.	.	.	.
TR168595_c6_g7	TR168595_c6_g7_i2	.	.	TR168595_c6_g7::TR168595_c6_g7_i2::g.1754::m.1754	3-317[+]	.	.	.	.	.	.	.	.	.	.
TR168601_c6_g1	TR168601_c6_g1_i1	.	.	.	.	.	.	.	.	.	.	.	.	.	.
TR168601_c6_g1	TR168601_c6_g1_i2	.	.	.	.	.	.	.	.	.	.	.	.	.	.
TR168601_c6_g1	TR168601_c6_g1_i3	.	.	.	.	.	.	.	.	.	.	.	.	.	.
TR168601_c7_g2	TR168601_c7_g2_i1	.	.	.	.	.	.	.	.	.	.	.	.	.	.
TR168625_c4_g1	TR168625_c4_g1_i1	.	.	.	.	.	.	.	.	.	.	.	.	.	.
TR168625_c4_g1	TR168625_c4_g1_i2	.	.	.	.	.	.	.	.	.	.	.	.	.	.
TR168625_c4_g1	TR168625_c4_g1_i3	.	.	.	.	.	.	.	.	.	.	.	.	.	.
TR168625_c4_g1	TR168625_c4_g1_i4	.	.	.	.	.	.	.	.	.	.	.	.	.	.
TR168625_c4_g1	TR168625_c4_g1_i5	.	.	.	.	.	.	.	.	.	.	.	.	.	.
TR168625_c4_g2	TR168625_c4_g2_i1	.	.	.	.	.	.	.	.	.	.	.	.	.	.
TR168624_c0_g1	TR168624_c0_g1_i1	.	.	TR168624_c0_g1::TR168624_c0_g1_i1::g.2138::m.2138	1073-3[-]	.	.	.	.	.	.	.	.	.	.
TR168624_c0_g1	TR168624_c0_g1_i1	.	.	TR168624_c0_g1::TR168624_c0_g1_i1::g.2139::m.2139	3-1073[+]	.	.	.	.	.	.	.	.	.	.
TR168624_c0_g1	TR168624_c0_g1_i2	.	.	TR168624_c0_g1::TR168624_c0_g1_i2::g.2140::m.2140	3-668[+]	.	.	.	.	.	.	.	.	.	.
TR168624_c0_g1	TR168624_c0_g1_i2	.	.	TR168624_c0_g1::TR168624_c0_g1_i2::g.2141::m.2141	76-465[+]	.	.	.	.	.	.	.	.	.	.
TR168624_c0_g1	TR168624_c0_g1_i2	.	.	TR168624_c0_g1::TR168624_c0_g1_i2::g.2142::m.2142	667-329[-]	.	.	.	.	.	.	.	.	.	.
TR168624_c0_g1	TR168624_c0_g1_i3	.	.	TR168624_c0_g1::TR168624_c0_g1_i3::g.2143::m.2143	3-1061[+]	.	.	.	.	.	.	.	.	.	.
TR168624_c0_g1	TR168624_c0_g1_i3	.	.	TR168624_c0_g1::TR168624_c0_g1_i3::g.2144::m.2144	76-465[+]	.	.	.	.	.	.	.	.	.	.
TR168624_c0_g1	TR168624_c0_g1_i3	.	.	TR168624_c0_g1::TR168624_c0_g1_i3::g.2145::m.2145	1061-732[-]	.	.	.	.	.	.	.	.	.	.
TR168624_c0_g1	TR168624_c0_g1_i4	.	.	TR168624_c0_g1::TR168624_c0_g1_i4::g.2146::m.2146	3-1349[+]	.	.	.	.	.	.	.	.	.	.
TR168624_c0_g1	TR168624_c0_g1_i4	.	.	TR168624_c0_g1::TR168624_c0_g1_i4::g.2147::m.2147	757-329[-]	.	.	.	.	.	.	.	.	.	.
TR168624_c0_g1	TR168624_c0_g1_i4	.	.	TR168624_c0_g1::TR168624_c0_g1_i4::g.2148::m.2148	76-465[+]	.	.	.	.	.	.	.	.	.	.
TR168624_c0_g1	TR168624_c0_g1_i5	.	.	TR168624_c0_g1::TR168624_c0_g1_i5::g.2149::m.2149	770-3[-]	.	.	.	.	.	.	.	.	.	.
TR168624_c0_g1	TR168624_c0_g1_i5	.	.	TR168624_c0_g1::TR168624_c0_g1_i5::g.2150::m.2150	3-770[+]	.	.	.	.	.	.	.	.	.	.
TR168624_c0_g1	TR168624_c0_g1_i5	.	.	TR168624_c0_g1::TR168624_c0_g1_i5::g.2151::m.2151	769-329[-]	.	.	.	.	.	.	.	.	.	.
TR168624_c0_g1	TR168624_c0_g1_i5	.	.	TR168624_c0_g1::TR168624_c0_g1_i5::g.2152::m.2152	76-465[+]	.	.	.	.	.	.	.	.	.	.
TR168624_c0_g1	TR168624_c0_g1_i6	.	.	TR168624_c0_g1::TR168624_c0_g1_i6::g.2153::m.2153	3-1100[+]	.	.	.	.	.	.	.	.	.	.
TR168624_c0_g1	TR168624_c0_g1_i6	.	.	TR168624_c0_g1::TR168624_c0_g1_i6::g.2154::m.2154	1100-579[-]	.	.	.	.	.	.	.	.	.	.
TR168624_c0_g1	TR168624_c0_g1_i6	.	.	TR168624_c0_g1::TR168624_c0_g1_i6::g.2155::m.2155	76-501[+]	.	.	.	.	.	.	.	.	.	.
TR168624_c0_g1	TR168624_c0_g1_i7	.	.	TR168624_c0_g1::TR168624_c0_g1_i7::g.2156::m.2156	3-1091[+]	.	.	.	.	.	.	.	.	.	.
TR168624_c0_g1	TR168624_c0_g1_i7	.	.	TR168624_c0_g1::TR168624_c0_g1_i7::g.2157::m.2157	707-3[-]	.	.	.	.	.	.	.	.	.	.
TR168624_c0_g1	TR168624_c0_g1_i7	.	.	TR168624_c0_g1::TR168624_c0_g1_i7::g.2158::m.2158	1091-714[-]	.	.	.	.	.	.	.	.	.	.
TR168624_c0_g1	TR168624_c0_g1_i8	.	.	TR168624_c0_g1::TR168624_c0_g1_i8::g.2159::m.2159	3-695[+]	.	PF13202.5^EF-hand_5^EF hand^123-135^E:0.082	.	.	.	.	.	GO:0005509^molecular_function^calcium ion binding	.	.
TR168624_c0_g1	TR168624_c0_g1_i8	.	.	TR168624_c0_g1::TR168624_c0_g1_i8::g.2160::m.2160	695-3[-]	.	.	.	.	.	.	.	.	.	.
TR168624_c0_g1	TR168624_c0_g1_i8	.	.	TR168624_c0_g1::TR168624_c0_g1_i8::g.2161::m.2161	697-329[-]	.	.	.	.	.	.	.	.	.	.
TR168660_c1_g2	TR168660_c1_g2_i1	.	.	.	.	.	.	.	.	.	.	.	.	.	.
TR168669_c3_g3	TR168669_c3_g3_i1	.	.	.	.	.	.	.	.	.	.	.	.	.	.
TR168669_c3_g3	TR168669_c3_g3_i2	.	.	.	.	.	.	.	.	.	.	.	.	.	.
TR168669_c3_g3	TR168669_c3_g3_i3	.	.	.	.	.	.	.	.	.	.	.	.	.	.
TR168669_c3_g3	TR168669_c3_g3_i4	.	.	TR168669_c3_g3::TR168669_c3_g3_i4::g.2521::m.2521	1-417[+]	.	.	.	.	.	.	.	.	.	.
TR168691_c1_g8	TR168691_c1_g8_i1	.	.	.	.	.	.	.	.	.	.	.	.	.	.
TR168768_c3_g2	TR168768_c3_g2_i1	.	.	.	.	.	.	.	.	.	.	.	.	.	.
TR168768_c3_g2	TR168768_c3_g2_i2	.	.	.	.	.	.	.	.	.	.	.	.	.	.
TR168768_c3_g2	TR168768_c3_g2_i3	.	.	TR168768_c3_g2::TR168768_c3_g2_i3::g.394::m.394	692-1480[+]	.	PF05225.15^HTH_psq^helix-turn-helix, Psq domain^35-76^E:9.8e-09	.	.	.	.	.	GO:0003677^molecular_function^DNA binding	.	.
TR168768_c3_g2	TR168768_c3_g2_i3	.	.	TR168768_c3_g2::TR168768_c3_g2_i3::g.395::m.395	1843-1490[-]	.	.	.	.	.	.	.	.	.	.
TR168768_c3_g2	TR168768_c3_g2_i4	.	.	.	.	.	.	.	.	.	.	.	.	.	.
TR168768_c3_g2	TR168768_c3_g2_i5	TIGD6_HUMAN^TIGD6_HUMAN^Q:563-1396,H:8-289^23.23%ID^E:2e-08^RecName: Full=Tigger transposable element-derived protein 6;^Eukaryota; Metazoa; Chordata; Craniata; Vertebrata; Euteleostomi; Mammalia; Eutheria; Euarchontoglires; Primates; Haplorrhini; Catarrhini; Hominidae; Homo	.	TR168768_c3_g2::TR168768_c3_g2_i5::g.396::m.396	476-1468[+]	TIGD6_HUMAN^TIGD6_HUMAN^Q:30-307,H:8-289^23.23%ID^E:2e-08^RecName: Full=Tigger transposable element-derived protein 6;^Eukaryota; Metazoa; Chordata; Craniata; Vertebrata; Euteleostomi; Mammalia; Eutheria; Euarchontoglires; Primates; Haplorrhini; Catarrhini; Hominidae; Homo	PF05225.15^HTH_psq^helix-turn-helix, Psq domain^35-76^E:1.4e-08`PF03184.18^DDE_1^DDE superfamily endonuclease^227-330^E:2e-15	.	.	ENOG4110CDI^tigger transposable element derived	KEGG:hsa:81789	GO:0005634^cellular_component^nucleus`GO:0003677^molecular_function^DNA binding	GO:0003677^molecular_function^DNA binding`GO:0003676^molecular_function^nucleic acid binding	.	.
TR168768_c3_g2	TR168768_c3_g2_i6	.	.	TR168768_c3_g2::TR168768_c3_g2_i6::g.397::m.397	552-1340[+]	.	PF05225.15^HTH_psq^helix-turn-helix, Psq domain^35-76^E:9.8e-09	.	.	.	.	.	GO:0003677^molecular_function^DNA binding	.	.
TR168768_c3_g2	TR168768_c3_g2_i6	.	.	TR168768_c3_g2::TR168768_c3_g2_i6::g.398::m.398	1703-1350[-]	.	.	.	.	.	.	.	.	.	.
TR168768_c3_g2	TR168768_c3_g2_i7	.	.	TR168768_c3_g2::TR168768_c3_g2_i7::g.399::m.399	476-1264[+]	.	PF05225.15^HTH_psq^helix-turn-helix, Psq domain^35-76^E:9.8e-09	.	.	.	.	.	GO:0003677^molecular_function^DNA binding	.	.
TR168768_c3_g2	TR168768_c3_g2_i7	.	.	TR168768_c3_g2::TR168768_c3_g2_i7::g.400::m.400	1627-1274[-]	.	.	.	.	.	.	.	.	.	.
TR168768_c3_g2	TR168768_c3_g2_i8	.	.	TR168768_c3_g2::TR168768_c3_g2_i8::g.401::m.401	768-1556[+]	.	PF05225.15^HTH_psq^helix-turn-helix, Psq domain^35-76^E:9.8e-09	.	.	.	.	.	GO:0003677^molecular_function^DNA binding	.	.
TR168768_c3_g2	TR168768_c3_g2_i8	.	.	TR168768_c3_g2::TR168768_c3_g2_i8::g.402::m.402	1919-1566[-]	.	.	.	.	.	.	.	.	.	.
TR168768_c3_g2	TR168768_c3_g2_i9	TIGD6_HUMAN^TIGD6_HUMAN^Q:855-1688,H:8-289^23.23%ID^E:3e-08^RecName: Full=Tigger transposable element-derived protein 6;^Eukaryota; Metazoa; Chordata; Craniata; Vertebrata; Euteleostomi; Mammalia; Eutheria; Euarchontoglires; Primates; Haplorrhini; Catarrhini; Hominidae; Homo	.	TR168768_c3_g2::TR168768_c3_g2_i9::g.403::m.403	768-1760[+]	TIGD6_HUMAN^TIGD6_HUMAN^Q:30-307,H:8-289^23.23%ID^E:2e-08^RecName: Full=Tigger transposable element-derived protein 6;^Eukaryota; Metazoa; Chordata; Craniata; Vertebrata; Euteleostomi; Mammalia; Eutheria; Euarchontoglires; Primates; Haplorrhini; Catarrhini; Hominidae; Homo	PF05225.15^HTH_psq^helix-turn-helix, Psq domain^35-76^E:1.4e-08`PF03184.18^DDE_1^DDE superfamily endonuclease^227-330^E:2e-15	.	.	ENOG4110CDI^tigger transposable element derived	KEGG:hsa:81789	GO:0005634^cellular_component^nucleus`GO:0003677^molecular_function^DNA binding	GO:0003677^molecular_function^DNA binding`GO:0003676^molecular_function^nucleic acid binding	.	.
TR168768_c3_g2	TR168768_c3_g2_i10	TIGD6_HUMAN^TIGD6_HUMAN^Q:779-1612,H:8-289^23.23%ID^E:3e-08^RecName: Full=Tigger transposable element-derived protein 6;^Eukaryota; Metazoa; Chordata; Craniata; Vertebrata; Euteleostomi; Mammalia; Eutheria; Euarchontoglires; Primates; Haplorrhini; Catarrhini; Hominidae; Homo	.	TR168768_c3_g2::TR168768_c3_g2_i10::g.404::m.404	692-1684[+]	TIGD6_HUMAN^TIGD6_HUMAN^Q:30-307,H:8-289^23.23%ID^E:2e-08^RecName: Full=Tigger transposable element-derived protein 6;^Eukaryota; Metazoa; Chordata; Craniata; Vertebrata; Euteleostomi; Mammalia; Eutheria; Euarchontoglires; Primates; Haplorrhini; Catarrhini; Hominidae; Homo	PF05225.15^HTH_psq^helix-turn-helix, Psq domain^35-76^E:1.4e-08`PF03184.18^DDE_1^DDE superfamily endonuclease^227-330^E:2e-15	.	.	ENOG4110CDI^tigger transposable element derived	KEGG:hsa:81789	GO:0005634^cellular_component^nucleus`GO:0003677^molecular_function^DNA binding	GO:0003677^molecular_function^DNA binding`GO:0003676^molecular_function^nucleic acid binding	.	.
TR168768_c3_g2	TR168768_c3_g2_i11	.	.	.	.	.	.	.	.	.	.	.	.	.	.
TR168768_c3_g2	TR168768_c3_g2_i12	TIGD6_HUMAN^TIGD6_HUMAN^Q:639-1472,H:8-289^23.23%ID^E:2e-08^RecName: Full=Tigger transposable element-derived protein 6;^Eukaryota; Metazoa; Chordata; Craniata; Vertebrata; Euteleostomi; Mammalia; Eutheria; Euarchontoglires; Primates; Haplorrhini; Catarrhini; Hominidae; Homo	.	TR168768_c3_g2::TR168768_c3_g2_i12::g.405::m.405	552-1544[+]	TIGD6_HUMAN^TIGD6_HUMAN^Q:30-307,H:8-289^23.23%ID^E:2e-08^RecName: Full=Tigger transposable element-derived protein 6;^Eukaryota; Metazoa; Chordata; Craniata; Vertebrata; Euteleostomi; Mammalia; Eutheria; Euarchontoglires; Primates; Haplorrhini; Catarrhini; Hominidae; Homo	PF05225.15^HTH_psq^helix-turn-helix, Psq domain^35-76^E:1.4e-08`PF03184.18^DDE_1^DDE superfamily endonuclease^227-330^E:2e-15	.	.	ENOG4110CDI^tigger transposable element derived	KEGG:hsa:81789	GO:0005634^cellular_component^nucleus`GO:0003677^molecular_function^DNA binding	GO:0003677^molecular_function^DNA binding`GO:0003676^molecular_function^nucleic acid binding	.	.
TR168897_c1_g1	TR168897_c1_g1_i1	.	.	.	.	.	.	.	.	.	.	.	.	.	.
TR168897_c1_g3	TR168897_c1_g3_i1	.	.	TR168897_c1_g3::TR168897_c1_g3_i1::g.1065::m.1065	395-1219[+]	.	.	.	.	.	.	.	.	.	.
TR168839_c3_g2	TR168839_c3_g2_i1	L3BPA_DANRE^L3BPA_DANRE^Q:211-327,H:23-60^61.54%ID^E:4e-08^RecName: Full=Galectin-3-binding protein A;^Eukaryota; Metazoa; Chordata; Craniata; Vertebrata; Euteleostomi; Actinopterygii; Neopterygii; Teleostei; Ostariophysi; Cypriniformes; Cyprinidae; Danio	.	.	.	.	.	.	.	ENOG410YBYF^lectin, galactoside-binding, soluble, 3 binding protein	KEGG:dre:677742`KO:K17300	GO:0016020^cellular_component^membrane`GO:0005578^cellular_component^proteinaceous extracellular matrix`GO:0005044^molecular_function^scavenger receptor activity`GO:0007155^biological_process^cell adhesion	.	.	.
TR168960_c2_g1	TR168960_c2_g1_i1	.	.	.	.	.	.	.	.	.	.	.	.	.	.
TR169109_c8_g25	TR169109_c8_g25_i1	.	.	.	.	.	.	.	.	.	.	.	.	.	.
TR169237_c4_g1	TR169237_c4_g1_i1	RBBP5_HUMAN^RBBP5_HUMAN^Q:1031-630,H:286-417^57.04%ID^E:9e-16^RecName: Full=Retinoblastoma-binding protein 5;^Eukaryota; Metazoa; Chordata; Craniata; Vertebrata; Euteleostomi; Mammalia; Eutheria; Euarchontoglires; Primates; Haplorrhini; Catarrhini; Hominidae; Homo	.	TR169237_c4_g1::TR169237_c4_g1_i1::g.1067::m.1067	803-435[-]	RBBP5_MOUSE^RBBP5_MOUSE^Q:8-58,H:366-417^51.92%ID^E:2e-06^RecName: Full=Retinoblastoma-binding protein 5;^Eukaryota; Metazoa; Chordata; Craniata; Vertebrata; Euteleostomi; Mammalia; Eutheria; Euarchontoglires; Glires; Rodentia; Sciurognathi; Muroidea; Muridae; Murinae; Mus; Mus	.	.	.	ENOG410XTA2^Retinoblastoma binding protein 5	KEGG:mmu:213464`KO:K14961	GO:0035097^cellular_component^histone methyltransferase complex`GO:0071339^cellular_component^MLL1 complex`GO:0044666^cellular_component^MLL3/4 complex`GO:0005730^cellular_component^nucleolus`GO:0005654^cellular_component^nucleoplasm`GO:0005634^cellular_component^nucleus`GO:0048188^cellular_component^Set1C/COMPASS complex`GO:0042800^molecular_function^histone methyltransferase activity (H3-K4 spe…	.	.	.
TR169237_c4_g1	TR169237_c4_g1_i1	RBBP5_HUMAN^RBBP5_HUMAN^Q:1031-630,H:286-417^57.04%ID^E:9e-16^RecName: Full=Retinoblastoma-binding protein 5;^Eukaryota; Metazoa; Chordata; Craniata; Vertebrata; Euteleostomi; Mammalia; Eutheria; Euarchontoglires; Primates; Haplorrhini; Catarrhini; Hominidae; Homo	.	TR169237_c4_g1::TR169237_c4_g1_i1::g.1068::m.1068	730-1032[+]	.	.	.	.	.	.	.	.	.	.
TR169212_c4_g10	TR169212_c4_g10_i1	.	.	TR169212_c4_g10::TR169212_c4_g10_i1::g.1193::m.1193	1-363[+]	.	.	.	.	.	.	.	.	.	.
TR169212_c4_g10	TR169212_c4_g10_i1	.	.	TR169212_c4_g10::TR169212_c4_g10_i1::g.1194::m.1194	365-3[-]	.	.	.	.	.	.	.	.	.	.
TR169212_c4_g10	TR169212_c4_g10_i2	.	.	TR169212_c4_g10::TR169212_c4_g10_i2::g.1195::m.1195	3-455[+]	.	.	.	.	.	.	.	.	.	.
TR169212_c4_g10	TR169212_c4_g10_i2	.	.	TR169212_c4_g10::TR169212_c4_g10_i2::g.1196::m.1196	358-2[-]	.	.	.	.	.	.	.	.	.	.
TR169212_c4_g10	TR169212_c4_g10_i3	.	.	.	.	.	.	.	.	.	.	.	.	.	.
TR169212_c4_g10	TR169212_c4_g10_i4	.	.	.	.	.	.	.	.	.	.	.	.	.	.
TR169212_c4_g10	TR169212_c4_g10_i5	.	.	TR169212_c4_g10::TR169212_c4_g10_i5::g.1197::m.1197	98-565[+]	.	.	.	.	.	.	.	.	.	.
TR169212_c4_g10	TR169212_c4_g10_i5	.	.	TR169212_c4_g10::TR169212_c4_g10_i5::g.1198::m.1198	468-88[-]	.	.	.	.	.	.	.	.	.	.
TR169212_c4_g10	TR169212_c4_g10_i6	.	.	.	.	.	.	.	.	.	.	.	.	.	.
TR169212_c4_g10	TR169212_c4_g10_i7	.	.	TR169212_c4_g10::TR169212_c4_g10_i7::g.1199::m.1199	1-375[+]	.	.	.	.	.	.	.	.	.	.
TR169212_c4_g10	TR169212_c4_g10_i8	.	.	TR169212_c4_g10::TR169212_c4_g10_i8::g.1200::m.1200	1-375[+]	.	.	.	.	.	.	.	.	.	.
TR169212_c4_g10	TR169212_c4_g10_i9	.	.	.	.	.	.	.	.	.	.	.	.	.	.
TR169220_c5_g12	TR169220_c5_g12_i1	.	.	.	.	.	.	.	.	.	.	.	.	.	.
TR169220_c5_g12	TR169220_c5_g12_i2	.	.	TR169220_c5_g12::TR169220_c5_g12_i2::g.1458::m.1458	2-337[+]	.	.	.	.	.	.	.	.	.	.
TR169220_c5_g12	TR169220_c5_g12_i3	HMCN1_HUMAN^HMCN1_HUMAN^Q:16-432,H:1854-1996^29.66%ID^E:2e-06^RecName: Full=Hemicentin-1;^Eukaryota; Metazoa; Chordata; Craniata; Vertebrata; Euteleostomi; Mammalia; Eutheria; Euarchontoglires; Primates; Haplorrhini; Catarrhini; Hominidae; Homo	.	TR169220_c5_g12::TR169220_c5_g12_i3::g.1459::m.1459	1-432[+]	HMCN1_HUMAN^HMCN1_HUMAN^Q:6-144,H:1854-1996^29.66%ID^E:5e-10^RecName: Full=Hemicentin-1;^Eukaryota; Metazoa; Chordata; Craniata; Vertebrata; Euteleostomi; Mammalia; Eutheria; Euarchontoglires; Primates; Haplorrhini; Catarrhini; Hominidae; Homo`HMCN1_HUMAN^HMCN1_HUMAN^Q:6-143,H:2702-2852^27.45%ID^E:6e-08^RecName: Full=Hemicentin-1;^Eukaryota; Metazoa; Chordata; Craniata; Vertebrata; Euteleostomi; …	PF07679.15^I-set^Immunoglobulin I-set domain^6-63^E:2e-07`PF13927.5^Ig_3^Immunoglobulin domain^76-143^E:4.6e-09`PF00047.24^ig^Immunoglobulin domain^80-143^E:6.4e-05	.	.	ENOG410ZN3C^von Willebrand factor A domain containing 7	KEGG:hsa:83872`KO:K17341	GO:0005604^cellular_component^basement membrane`GO:0005938^cellular_component^cell cortex`GO:0030054^cellular_component^cell junction`GO:0032154^cellular_component^cleavage furrow`GO:0070062^cellular_component^extracellular exosome`GO:0005509^molecular_function^calcium ion binding`GO:0007049^biological_process^cell cycle`GO:0051301^biological_process^cell division`GO:0050896^biological_process^re…	.	.	.
TR169220_c5_g12	TR169220_c5_g12_i4	DCC_RAT^DCC_RAT^Q:93-785,H:208-420^26.18%ID^E:8e-06^RecName: Full=Netrin receptor DCC;^Eukaryota; Metazoa; Chordata; Craniata; Vertebrata; Euteleostomi; Mammalia; Eutheria; Euarchontoglires; Glires; Rodentia; Sciurognathi; Muroidea; Muridae; Murinae; Rattus	.	TR169220_c5_g12::TR169220_c5_g12_i4::g.1460::m.1460	3-929[+]	TITIN_DROME^TITIN_DROME^Q:65-263,H:374-565^28.57%ID^E:5e-06^RecName: Full=Titin;^Eukaryota; Metazoa; Ecdysozoa; Arthropoda; Hexapoda; Insecta; Pterygota; Neoptera; Endopterygota; Diptera; Brachycera; Muscomorpha; Ephydroidea; Drosophilidae; Drosophila; Sophophora	PF13927.5^Ig_3^Immunoglobulin domain^172-245^E:1.7e-07`PF07679.15^I-set^Immunoglobulin I-set domain^176-258^E:2.4e-07	.	.	ENOG410XTJ8^IG_like	KEGG:dme:Dmel_CG1915`KO:K12567	GO:0000794^cellular_component^condensed nuclear chromosome`GO:0031674^cellular_component^I band`GO:0005875^cellular_component^microtubule associated complex`GO:0030017^cellular_component^sarcomere`GO:0005863^cellular_component^striated muscle myosin thick filament`GO:0030018^cellular_component^Z disc`GO:0003779^molecular_function^actin binding`GO:0008307^molecular_function^structural constituent …	.	.	.
TR169220_c5_g12	TR169220_c5_g12_i4	DCC_RAT^DCC_RAT^Q:93-785,H:208-420^26.18%ID^E:8e-06^RecName: Full=Netrin receptor DCC;^Eukaryota; Metazoa; Chordata; Craniata; Vertebrata; Euteleostomi; Mammalia; Eutheria; Euarchontoglires; Glires; Rodentia; Sciurognathi; Muroidea; Muridae; Murinae; Rattus	.	TR169220_c5_g12::TR169220_c5_g12_i4::g.1461::m.1461	319-2[-]	.	.	.	.	.	.	.	.	.	.
TR169220_c5_g12	TR169220_c5_g12_i5	.	.	TR169220_c5_g12::TR169220_c5_g12_i5::g.1462::m.1462	2-475[+]	.	.	.	.	.	.	.	.	.	.
TR169220_c5_g12	TR169220_c5_g12_i6	ROBO2_HUMAN^ROBO2_HUMAN^Q:86-484,H:188-316^28.36%ID^E:2e-08^RecName: Full=Roundabout homolog 2;^Eukaryota; Metazoa; Chordata; Craniata; Vertebrata; Euteleostomi; Mammalia; Eutheria; Euarchontoglires; Primates; Haplorrhini; Catarrhini; Hominidae; Homo	.	TR169220_c5_g12::TR169220_c5_g12_i6::g.1463::m.1463	2-490[+]	ROBO2_HUMAN^ROBO2_HUMAN^Q:29-161,H:188-316^28.36%ID^E:1e-08^RecName: Full=Roundabout homolog 2;^Eukaryota; Metazoa; Chordata; Craniata; Vertebrata; Euteleostomi; Mammalia; Eutheria; Euarchontoglires; Primates; Haplorrhini; Catarrhini; Hominidae; Homo	PF13927.5^Ig_3^Immunoglobulin domain^70-142^E:2.1e-07`PF07679.15^I-set^Immunoglobulin I-set domain^73-155^E:1e-07	.	.	ENOG410XPQS^Roundabout, axon guidance receptor, homolog	KEGG:hsa:6092`KO:K06754	GO:0030673^cellular_component^axolemma`GO:0009986^cellular_component^cell surface`GO:0070062^cellular_component^extracellular exosome`GO:0016021^cellular_component^integral component of membrane`GO:0008046^molecular_function^axon guidance receptor activity`GO:0042802^molecular_function^identical protein binding`GO:0061364^biological_process^apoptotic process involved in luteolysis`GO:0007411^biol…	.	.	.
TR169220_c5_g12	TR169220_c5_g12_i7	.	.	TR169220_c5_g12::TR169220_c5_g12_i7::g.1464::m.1464	2-337[+]	.	.	.	.	.	.	.	.	.	.
TR169220_c5_g12	TR169220_c5_g12_i7	.	.	TR169220_c5_g12::TR169220_c5_g12_i7::g.1465::m.1465	337-2[-]	.	.	.	.	.	.	.	.	.	.
TR169220_c5_g12	TR169220_c5_g12_i8	.	.	TR169220_c5_g12::TR169220_c5_g12_i8::g.1466::m.1466	3-410[+]	.	.	.	.	.	.	.	.	.	.
TR169220_c5_g12	TR169220_c5_g12_i8	.	.	TR169220_c5_g12::TR169220_c5_g12_i8::g.1467::m.1467	319-2[-]	.	.	.	.	.	.	.	.	.	.
TR169220_c5_g12	TR169220_c5_g12_i9	.	.	.	.	.	.	.	.	.	.	.	.	.	.
TR169331_c1_g8	TR169331_c1_g8_i1	.	.	.	.	.	.	.	.	.	.	.	.	.	.
TR169331_c1_g8	TR169331_c1_g8_i2	.	.	TR169331_c1_g8::TR169331_c1_g8_i2::g.2017::m.2017	851-1399[+]	.	.	.	.	.	.	.	.	.	.
TR169331_c1_g8	TR169331_c1_g8_i3	.	.	.	.	.	.	.	.	.	.	.	.	.	.
TR169331_c1_g8	TR169331_c1_g8_i4	.	.	.	.	.	.	.	.	.	.	.	.	.	.
TR169331_c1_g8	TR169331_c1_g8_i5	.	.	TR169331_c1_g8::TR169331_c1_g8_i5::g.2018::m.2018	545-1093[+]	.	.	.	.	.	.	.	.	.	.
TR169311_c0_g5	TR169311_c0_g5_i1	.	.	.	.	.	.	.	.	.	.	.	.	.	.
TR169311_c0_g6	TR169311_c0_g6_i1	.	.	.	.	.	.	.	.	.	.	.	.	.	.
TR169444_c2_g2	TR169444_c2_g2_i1	.	.	.	.	.	.	.	.	.	.	.	.	.	.
TR169444_c2_g2	TR169444_c2_g2_i2	.	.	.	.	.	.	.	.	.	.	.	.	.	.
TR169444_c2_g2	TR169444_c2_g2_i3	.	.	TR169444_c2_g2::TR169444_c2_g2_i3::g.294::m.294	304-792[+]	.	.	.	.	.	.	.	.	.	.
TR169444_c2_g2	TR169444_c2_g2_i4	.	.	TR169444_c2_g2::TR169444_c2_g2_i4::g.295::m.295	250-738[+]	.	.	.	.	.	.	.	.	.	.
TR169444_c2_g2	TR169444_c2_g2_i5	.	.	.	.	.	.	.	.	.	.	.	.	.	.
TR169444_c2_g2	TR169444_c2_g2_i6	.	.	.	.	.	.	.	.	.	.	.	.	.	.
TR169493_c2_g1	TR169493_c2_g1_i1	.	.	TR169493_c2_g1::TR169493_c2_g1_i1::g.587::m.587	3-302[+]	.	.	.	.	.	.	.	.	.	.
TR169493_c2_g1	TR169493_c2_g1_i2	.	.	TR169493_c2_g1::TR169493_c2_g1_i2::g.588::m.588	3-323[+]	.	.	.	.	.	.	.	.	.	.
TR169493_c2_g1	TR169493_c2_g1_i3	.	.	TR169493_c2_g1::TR169493_c2_g1_i3::g.589::m.589	3-311[+]	.	.	.	.	.	.	.	.	.	.
TR169493_c2_g1	TR169493_c2_g1_i4	.	.	.	.	.	.	.	.	.	.	.	.	.	.
TR169562_c0_g5	TR169562_c0_g5_i1	.	.	.	.	.	.	.	.	.	.	.	.	.	.
TR169562_c0_g5	TR169562_c0_g5_i2	.	.	TR169562_c0_g5::TR169562_c0_g5_i2::g.900::m.900	650-309[-]	.	.	.	.	.	.	.	.	.	.
TR169570_c1_g1	TR169570_c1_g1_i1	.	.	TR169570_c1_g1::TR169570_c1_g1_i1::g.1216::m.1216	768-10[-]	.	.	.	.	.	.	.	.	.	.
TR169570_c1_g1	TR169570_c1_g1_i1	.	.	TR169570_c1_g1::TR169570_c1_g1_i1::g.1217::m.1217	404-81[-]	.	.	.	.	.	.	.	.	.	.
TR169570_c1_g1	TR169570_c1_g1_i2	.	.	TR169570_c1_g1::TR169570_c1_g1_i2::g.1218::m.1218	998-147[-]	.	.	.	.	.	.	.	.	.	.
TR169570_c1_g1	TR169570_c1_g1_i2	.	.	TR169570_c1_g1::TR169570_c1_g1_i2::g.1219::m.1219	544-218[-]	.	.	.	.	.	.	.	.	.	.
TR169570_c1_g1	TR169570_c1_g1_i3	.	.	TR169570_c1_g1::TR169570_c1_g1_i3::g.1220::m.1220	890-147[-]	.	.	.	.	.	.	.	.	.	.
TR169570_c1_g1	TR169570_c1_g1_i3	.	.	TR169570_c1_g1::TR169570_c1_g1_i3::g.1221::m.1221	544-218[-]	.	.	.	.	.	.	.	.	.	.
TR169570_c1_g1	TR169570_c1_g1_i4	.	.	TR169570_c1_g1::TR169570_c1_g1_i4::g.1222::m.1222	954-103[-]	.	.	.	.	.	.	.	.	.	.
TR169570_c1_g1	TR169570_c1_g1_i4	.	.	TR169570_c1_g1::TR169570_c1_g1_i4::g.1223::m.1223	931-1260[+]	.	.	.	.	.	.	.	.	.	.
TR169570_c1_g1	TR169570_c1_g1_i4	.	.	TR169570_c1_g1::TR169570_c1_g1_i4::g.1224::m.1224	500-174[-]	.	.	.	.	.	.	.	.	.	.
TR169570_c1_g1	TR169570_c1_g1_i5	.	.	.	.	.	.	.	.	.	.	.	.	.	.
TR169570_c1_g1	TR169570_c1_g1_i6	.	.	TR169570_c1_g1::TR169570_c1_g1_i6::g.1225::m.1225	555-85[-]	.	.	.	.	.	.	.	.	.	.
TR169570_c1_g1	TR169570_c1_g1_i7	.	.	TR169570_c1_g1::TR169570_c1_g1_i7::g.1226::m.1226	1304-147[-]	MARCO_HUMAN^MARCO_HUMAN^Q:49-112,H:220-304^45.88%ID^E:6e-08^RecName: Full=Macrophage receptor MARCO;^Eukaryota; Metazoa; Chordata; Craniata; Vertebrata; Euteleostomi; Mammalia; Eutheria; Euarchontoglires; Primates; Haplorrhini; Catarrhini; Hominidae; Homo	PF01391.17^Collagen^Collagen triple helix repeat (20 copies)^52-109^E:3.1e-08	.	.	ENOG410YHJF^macrophage receptor with collagenous structure	KEGG:hsa:8685`KO:K13884	GO:0005581^cellular_component^collagen trimer`GO:0030666^cellular_component^endocytic vesicle membrane`GO:0005887^cellular_component^integral component of plasma membrane`GO:0005886^cellular_component^plasma membrane`GO:0005044^molecular_function^scavenger receptor activity`GO:0008329^molecular_function^signaling pattern recognition receptor activity`GO:0004888^molecular_function^transmembrane si…	.	.	.
TR169570_c1_g1	TR169570_c1_g1_i7	.	.	TR169570_c1_g1::TR169570_c1_g1_i7::g.1227::m.1227	541-218[-]	.	.	.	.	.	.	.	.	.	.
TR169570_c1_g1	TR169570_c1_g1_i7	.	.	TR169570_c1_g1::TR169570_c1_g1_i7::g.1228::m.1228	1075-1377[+]	.	.	.	.	.	.	.	.	.	.
TR169570_c1_g1	TR169570_c1_g1_i8	.	.	TR169570_c1_g1::TR169570_c1_g1_i8::g.1229::m.1229	887-147[-]	.	.	.	.	.	.	.	.	.	.
TR169570_c1_g1	TR169570_c1_g1_i8	.	.	TR169570_c1_g1::TR169570_c1_g1_i8::g.1230::m.1230	541-218[-]	.	.	.	.	.	.	.	.	.	.
TR169570_c1_g1	TR169570_c1_g1_i9	.	.	TR169570_c1_g1::TR169570_c1_g1_i9::g.1231::m.1231	1298-147[-]	MARCO_HUMAN^MARCO_HUMAN^Q:49-112,H:220-304^45.88%ID^E:8e-08^RecName: Full=Macrophage receptor MARCO;^Eukaryota; Metazoa; Chordata; Craniata; Vertebrata; Euteleostomi; Mammalia; Eutheria; Euarchontoglires; Primates; Haplorrhini; Catarrhini; Hominidae; Homo	PF01391.17^Collagen^Collagen triple helix repeat (20 copies)^52-109^E:2.5e-08	.	.	ENOG410YHJF^macrophage receptor with collagenous structure	KEGG:hsa:8685`KO:K13884	GO:0005581^cellular_component^collagen trimer`GO:0030666^cellular_component^endocytic vesicle membrane`GO:0005887^cellular_component^integral component of plasma membrane`GO:0005886^cellular_component^plasma membrane`GO:0005044^molecular_function^scavenger receptor activity`GO:0008329^molecular_function^signaling pattern recognition receptor activity`GO:0004888^molecular_function^transmembrane si…	.	.	.
TR169570_c1_g1	TR169570_c1_g1_i9	.	.	TR169570_c1_g1::TR169570_c1_g1_i9::g.1232::m.1232	1069-1371[+]	.	.	.	.	.	.	.	.	.	.
TR169570_c1_g1	TR169570_c1_g1_i10	.	.	TR169570_c1_g1::TR169570_c1_g1_i10::g.1233::m.1233	1227-70[-]	MARCO_HUMAN^MARCO_HUMAN^Q:49-112,H:220-304^45.88%ID^E:6e-08^RecName: Full=Macrophage receptor MARCO;^Eukaryota; Metazoa; Chordata; Craniata; Vertebrata; Euteleostomi; Mammalia; Eutheria; Euarchontoglires; Primates; Haplorrhini; Catarrhini; Hominidae; Homo	PF01391.17^Collagen^Collagen triple helix repeat (20 copies)^52-109^E:3.1e-08	.	.	ENOG410YHJF^macrophage receptor with collagenous structure	KEGG:hsa:8685`KO:K13884	GO:0005581^cellular_component^collagen trimer`GO:0030666^cellular_component^endocytic vesicle membrane`GO:0005887^cellular_component^integral component of plasma membrane`GO:0005886^cellular_component^plasma membrane`GO:0005044^molecular_function^scavenger receptor activity`GO:0008329^molecular_function^signaling pattern recognition receptor activity`GO:0004888^molecular_function^transmembrane si…	.	.	.
TR169570_c1_g1	TR169570_c1_g1_i10	.	.	TR169570_c1_g1::TR169570_c1_g1_i10::g.1234::m.1234	464-141[-]	.	.	.	.	.	.	.	.	.	.
TR169570_c1_g1	TR169570_c1_g1_i10	.	.	TR169570_c1_g1::TR169570_c1_g1_i10::g.1235::m.1235	998-1300[+]	.	.	.	.	.	.	.	.	.	.
TR169570_c1_g1	TR169570_c1_g1_i11	.	.	TR169570_c1_g1::TR169570_c1_g1_i11::g.1236::m.1236	1092-103[-]	.	.	.	.	.	.	.	.	.	.
TR169570_c1_g1	TR169570_c1_g1_i11	.	.	TR169570_c1_g1::TR169570_c1_g1_i11::g.1237::m.1237	500-174[-]	.	.	.	.	.	.	.	.	.	.
TR169570_c1_g1	TR169570_c1_g1_i12	.	.	TR169570_c1_g1::TR169570_c1_g1_i12::g.1238::m.1238	918-103[-]	.	.	.	.	.	.	.	.	.	.
TR169570_c1_g1	TR169570_c1_g1_i12	.	.	TR169570_c1_g1::TR169570_c1_g1_i12::g.1239::m.1239	500-174[-]	.	.	.	.	.	.	.	.	.	.
TR169604_c0_g4	TR169604_c0_g4_i1	.	.	TR169604_c0_g4::TR169604_c0_g4_i1::g.1393::m.1393	2-2458[+]	.	.	.	.	.	.	.	.	.	.
TR169604_c0_g4	TR169604_c0_g4_i1	.	.	TR169604_c0_g4::TR169604_c0_g4_i1::g.1394::m.1394	492-1[-]	.	.	.	.	.	.	.	.	.	.
TR169604_c0_g4	TR169604_c0_g4_i1	.	.	TR169604_c0_g4::TR169604_c0_g4_i1::g.1395::m.1395	2458-2027[-]	.	.	.	.	.	.	.	.	.	.
TR169649_c3_g2	TR169649_c3_g2_i1	.	.	.	.	.	.	.	.	.	.	.	.	.	.
TR169672_c9_g11	TR169672_c9_g11_i1	.	.	.	.	.	.	.	.	.	.	.	.	.	.
TR169672_c9_g11	TR169672_c9_g11_i2	.	.	TR169672_c9_g11::TR169672_c9_g11_i2::g.1889::m.1889	1-324[+]	.	.	.	.	.	.	.	.	.	.
TR169683_c1_g2	TR169683_c1_g2_i1	.	.	TR169683_c1_g2::TR169683_c1_g2_i1::g.2048::m.2048	3-458[+]	.	.	.	.	.	.	.	.	.	.
TR169683_c1_g2	TR169683_c1_g2_i2	.	.	.	.	.	.	.	.	.	.	.	.	.	.
TR169712_c6_g8	TR169712_c6_g8_i1	.	.	.	.	.	.	.	.	.	.	.	.	.	.
TR169756_c5_g1	TR169756_c5_g1_i1	.	.	.	.	.	.	.	.	.	.	.	.	.	.
TR169756_c5_g1	TR169756_c5_g1_i2	.	.	TR169756_c5_g1::TR169756_c5_g1_i2::g.2555::m.2555	144-1508[+]	.	PF16739.4^CARD_2^Caspase recruitment domain^1-86^E:4.7e-10`PF00619.20^CARD^Caspase recruitment domain^6-80^E:9e-09	.	.	.	.	.	GO:0042981^biological_process^regulation of apoptotic process	.	.
TR169756_c5_g1	TR169756_c5_g1_i3	.	.	TR169756_c5_g1::TR169756_c5_g1_i3::g.2556::m.2556	3-1376[+]	.	PF16739.4^CARD_2^Caspase recruitment domain^2-84^E:4.3e-09`PF00619.20^CARD^Caspase recruitment domain^8-78^E:2.2e-05	.	.	.	.	.	GO:0042981^biological_process^regulation of apoptotic process	.	.
TR169756_c5_g1	TR169756_c5_g1_i3	.	.	TR169756_c5_g1::TR169756_c5_g1_i3::g.2557::m.2557	560-177[-]	.	.	.	.	.	.	.	.	.	.
TR169756_c5_g1	TR169756_c5_g1_i4	.	.	TR169756_c5_g1::TR169756_c5_g1_i4::g.2558::m.2558	256-1047[+]	.	.	.	.	.	.	.	.	.	.
TR169756_c5_g1	TR169756_c5_g1_i5	.	.	TR169756_c5_g1::TR169756_c5_g1_i5::g.2559::m.2559	144-1490[+]	.	PF16739.4^CARD_2^Caspase recruitment domain^1-86^E:3.6e-10`PF00619.20^CARD^Caspase recruitment domain^6-80^E:1.9e-07	.	.	.	.	.	GO:0042981^biological_process^regulation of apoptotic process	.	.
TR169756_c5_g1	TR169756_c5_g1_i6	.	.	TR169756_c5_g1::TR169756_c5_g1_i6::g.2560::m.2560	144-1514[+]	.	PF16739.4^CARD_2^Caspase recruitment domain^1-86^E:3.8e-10`PF00619.20^CARD^Caspase recruitment domain^6-80^E:2e-07	.	.	.	.	.	GO:0042981^biological_process^regulation of apoptotic process	.	.
TR169756_c5_g1	TR169756_c5_g1_i6	.	.	TR169756_c5_g1::TR169756_c5_g1_i6::g.2561::m.2561	1216-914[-]	.	.	.	.	.	.	.	.	.	.
TR169756_c5_g1	TR169756_c5_g1_i7	.	.	TR169756_c5_g1::TR169756_c5_g1_i7::g.2562::m.2562	3-1382[+]	.	PF16739.4^CARD_2^Caspase recruitment domain^2-84^E:4.3e-09`PF00619.20^CARD^Caspase recruitment domain^8-78^E:2.2e-05	.	.	.	.	.	GO:0042981^biological_process^regulation of apoptotic process	.	.
TR169756_c5_g1	TR169756_c5_g1_i7	.	.	TR169756_c5_g1::TR169756_c5_g1_i7::g.2563::m.2563	560-177[-]	.	.	.	.	.	.	.	.	.	.
TR169756_c5_g1	TR169756_c5_g1_i8	.	.	TR169756_c5_g1::TR169756_c5_g1_i8::g.2564::m.2564	1-483[+]	.	.	.	.	.	.	.	.	.	.
TR169756_c5_g1	TR169756_c5_g1_i9	.	.	TR169756_c5_g1::TR169756_c5_g1_i9::g.2565::m.2565	3-1376[+]	.	PF16739.4^CARD_2^Caspase recruitment domain^2-84^E:4.3e-09`PF00619.20^CARD^Caspase recruitment domain^8-78^E:2.2e-05	.	.	.	.	.	GO:0042981^biological_process^regulation of apoptotic process	.	.
TR169756_c5_g1	TR169756_c5_g1_i9	.	.	TR169756_c5_g1::TR169756_c5_g1_i9::g.2566::m.2566	560-177[-]	.	.	.	.	.	.	.	.	.	.
TR169769_c3_g8	TR169769_c3_g8_i1	.	.	.	.	.	.	.	.	.	.	.	.	.	.
TR169828_c5_g11	TR169828_c5_g11_i1	.	.	.	.	.	.	.	.	.	.	.	.	.	.
TR169872_c2_g3	TR169872_c2_g3_i1	.	.	.	.	.	.	.	.	.	.	.	.	.	.
TR169872_c2_g3	TR169872_c2_g3_i2	.	.	.	.	.	.	.	.	.	.	.	.	.	.
TR169867_c3_g3	TR169867_c3_g3_i1	.	.	.	.	.	.	.	.	.	.	.	.	.	.
TR169867_c3_g3	TR169867_c3_g3_i2	.	.	.	.	.	.	.	.	.	.	.	.	.	.
TR169871_c0_g4	TR169871_c0_g4_i1	.	.	TR169871_c0_g4::TR169871_c0_g4_i1::g.1102::m.1102	213-1199[+]	.	.	.	.	.	.	.	.	.	.
TR169871_c0_g4	TR169871_c0_g4_i1	.	.	TR169871_c0_g4::TR169871_c0_g4_i1::g.1103::m.1103	610-272[-]	.	.	.	.	.	.	.	.	.	.
TR169871_c0_g4	TR169871_c0_g4_i1	.	.	TR169871_c0_g4::TR169871_c0_g4_i1::g.1104::m.1104	730-1035[+]	.	.	.	.	.	.	.	.	.	.
TR169871_c0_g4	TR169871_c0_g4_i2	.	.	TR169871_c0_g4::TR169871_c0_g4_i2::g.1105::m.1105	100-1572[+]	.	.	.	.	.	.	.	.	.	.
TR169871_c0_g4	TR169871_c0_g4_i2	.	.	TR169871_c0_g4::TR169871_c0_g4_i2::g.1106::m.1106	983-648[-]	.	.	.	.	.	.	.	.	.	.
TR169871_c0_g4	TR169871_c0_g4_i2	.	.	TR169871_c0_g4::TR169871_c0_g4_i2::g.1107::m.1107	1103-1408[+]	.	.	.	.	.	.	.	.	.	.
TR169871_c0_g4	TR169871_c0_g4_i3	.	.	TR169871_c0_g4::TR169871_c0_g4_i3::g.1108::m.1108	100-1311[+]	.	.	.	.	.	.	.	.	.	.
TR169871_c0_g4	TR169871_c0_g4_i3	.	.	TR169871_c0_g4::TR169871_c0_g4_i3::g.1109::m.1109	987-1475[+]	.	.	.	.	.	.	.	.	.	.
TR169871_c0_g4	TR169871_c0_g4_i3	.	.	TR169871_c0_g4::TR169871_c0_g4_i3::g.1110::m.1110	1043-648[-]	.	.	.	.	.	.	.	.	.	.
TR169871_c0_g4	TR169871_c0_g4_i4	.	.	TR169871_c0_g4::TR169871_c0_g4_i4::g.1111::m.1111	1030-2433[+]	.	.	.	.	.	.	.	.	.	.
TR169871_c0_g4	TR169871_c0_g4_i4	.	.	TR169871_c0_g4::TR169871_c0_g4_i4::g.1112::m.1112	1844-1509[-]	.	.	.	.	.	.	.	.	.	.
TR169871_c0_g4	TR169871_c0_g4_i4	.	.	TR169871_c0_g4::TR169871_c0_g4_i4::g.1113::m.1113	1964-2269[+]	.	.	.	.	.	.	.	.	.	.
TR169871_c0_g4	TR169871_c0_g4_i5	.	.	TR169871_c0_g4::TR169871_c0_g4_i5::g.1114::m.1114	1030-2172[+]	.	.	.	.	.	.	.	.	.	.
TR169871_c0_g4	TR169871_c0_g4_i5	.	.	TR169871_c0_g4::TR169871_c0_g4_i5::g.1115::m.1115	1848-2336[+]	.	.	.	.	.	.	.	.	.	.
TR169871_c0_g4	TR169871_c0_g4_i5	.	.	TR169871_c0_g4::TR169871_c0_g4_i5::g.1116::m.1116	1904-1509[-]	.	.	.	.	.	.	.	.	.	.
TR169871_c0_g4	TR169871_c0_g4_i6	.	.	TR169871_c0_g4::TR169871_c0_g4_i6::g.1117::m.1117	140-1390[+]	.	.	.	.	.	.	.	.	.	.
TR169871_c0_g4	TR169871_c0_g4_i6	.	.	TR169871_c0_g4::TR169871_c0_g4_i6::g.1118::m.1118	801-466[-]	.	.	.	.	.	.	.	.	.	.
TR169871_c0_g4	TR169871_c0_g4_i6	.	.	TR169871_c0_g4::TR169871_c0_g4_i6::g.1119::m.1119	921-1226[+]	.	.	.	.	.	.	.	.	.	.
TR169871_c0_g4	TR169871_c0_g4_i7	.	.	TR169871_c0_g4::TR169871_c0_g4_i7::g.1120::m.1120	140-1129[+]	.	.	.	.	.	.	.	.	.	.
TR169871_c0_g4	TR169871_c0_g4_i7	.	.	TR169871_c0_g4::TR169871_c0_g4_i7::g.1121::m.1121	805-1293[+]	.	.	.	.	.	.	.	.	.	.
TR169871_c0_g4	TR169871_c0_g4_i7	.	.	TR169871_c0_g4::TR169871_c0_g4_i7::g.1122::m.1122	861-466[-]	.	.	.	.	.	.	.	.	.	.
TR169871_c0_g4	TR169871_c0_g4_i8	.	.	TR169871_c0_g4::TR169871_c0_g4_i8::g.1123::m.1123	302-1291[+]	.	.	.	.	.	.	.	.	.	.
TR169871_c0_g4	TR169871_c0_g4_i8	.	.	TR169871_c0_g4::TR169871_c0_g4_i8::g.1124::m.1124	967-1455[+]	.	.	.	.	.	.	.	.	.	.
TR169871_c0_g4	TR169871_c0_g4_i8	.	.	TR169871_c0_g4::TR169871_c0_g4_i8::g.1125::m.1125	1023-628[-]	.	.	.	.	.	.	.	.	.	.
TR169871_c0_g4	TR169871_c0_g4_i9	.	.	.	.	.	.	.	.	.	.	.	.	.	.
TR169871_c0_g4	TR169871_c0_g4_i10	.	.	TR169871_c0_g4::TR169871_c0_g4_i10::g.1126::m.1126	302-1552[+]	.	.	.	.	.	.	.	.	.	.
TR169871_c0_g4	TR169871_c0_g4_i10	.	.	TR169871_c0_g4::TR169871_c0_g4_i10::g.1127::m.1127	963-628[-]	.	.	.	.	.	.	.	.	.	.
TR169871_c0_g4	TR169871_c0_g4_i10	.	.	TR169871_c0_g4::TR169871_c0_g4_i10::g.1128::m.1128	1083-1388[+]	.	.	.	.	.	.	.	.	.	.
TR169871_c0_g4	TR169871_c0_g4_i11	.	.	TR169871_c0_g4::TR169871_c0_g4_i11::g.1129::m.1129	213-938[+]	.	.	.	.	.	.	.	.	.	.
TR169871_c0_g4	TR169871_c0_g4_i11	.	.	TR169871_c0_g4::TR169871_c0_g4_i11::g.1130::m.1130	614-1102[+]	.	.	.	.	.	.	.	.	.	.
TR169871_c0_g4	TR169871_c0_g4_i11	.	.	TR169871_c0_g4::TR169871_c0_g4_i11::g.1131::m.1131	670-272[-]	.	.	.	.	.	.	.	.	.	.
TR169937_c8_g9	TR169937_c8_g9_i1	.	.	TR169937_c8_g9::TR169937_c8_g9_i1::g.1460::m.1460	51-425[+]	.	.	.	.	.	.	.	.	.	.
TR169937_c8_g9	TR169937_c8_g9_i2	.	.	TR169937_c8_g9::TR169937_c8_g9_i2::g.1461::m.1461	548-114[-]	.	.	.	.	.	.	.	.	.	.
TR169937_c8_g9	TR169937_c8_g9_i2	.	.	TR169937_c8_g9::TR169937_c8_g9_i2::g.1462::m.1462	124-555[+]	.	.	.	.	.	.	.	.	.	.
TR169937_c8_g9	TR169937_c8_g9_i3	.	.	TR169937_c8_g9::TR169937_c8_g9_i3::g.1463::m.1463	3-503[+]	.	.	.	.	.	.	.	.	.	.
TR169937_c8_g9	TR169937_c8_g9_i3	.	.	TR169937_c8_g9::TR169937_c8_g9_i3::g.1464::m.1464	496-56[-]	.	.	.	.	.	.	.	.	.	.
TR169937_c8_g9	TR169937_c8_g9_i4	.	.	TR169937_c8_g9::TR169937_c8_g9_i4::g.1465::m.1465	51-425[+]	.	.	.	.	.	.	.	.	.	.
TR169937_c8_g9	TR169937_c8_g9_i5	.	.	TR169937_c8_g9::TR169937_c8_g9_i5::g.1466::m.1466	548-114[-]	.	.	.	.	.	.	.	.	.	.
TR169937_c8_g9	TR169937_c8_g9_i5	.	.	TR169937_c8_g9::TR169937_c8_g9_i5::g.1467::m.1467	124-555[+]	.	.	.	.	.	.	.	.	.	.
TR169937_c8_g9	TR169937_c8_g9_i6	.	.	TR169937_c8_g9::TR169937_c8_g9_i6::g.1468::m.1468	51-386[+]	.	.	.	.	.	.	.	.	.	.
TR169937_c8_g9	TR169937_c8_g9_i7	.	.	TR169937_c8_g9::TR169937_c8_g9_i7::g.1469::m.1469	3-503[+]	.	.	.	.	.	.	.	.	.	.
TR169937_c8_g9	TR169937_c8_g9_i7	.	.	TR169937_c8_g9::TR169937_c8_g9_i7::g.1470::m.1470	496-56[-]	.	.	.	.	.	.	.	.	.	.
TR169927_c3_g11	TR169927_c3_g11_i1	HMCN1_MOUSE^HMCN1_MOUSE^Q:747-1436,H:4161-4350^26.81%ID^E:9e-14^RecName: Full=Hemicentin-1 {ECO:0000312|MGI:MGI:2685047};^Eukaryota; Metazoa; Chordata; Craniata; Vertebrata; Euteleostomi; Mammalia; Eutheria; Euarchontoglires; Glires; Rodentia; Sciurognathi; Muroidea; Muridae; Murinae; Mus; Mus`HMCN1_MOUSE^HMCN1_MOUSE^Q:409-717,H:4058-4151^28.16%ID^E:9e-14^RecName: Full=Hemicentin-1 {ECO:0000312|M…	.	TR169927_c3_g11::TR169927_c3_g11_i1::g.1606::m.1606	903-1475[+]	TITIN_MOUSE^TITIN_MOUSE^Q:22-179,H:8612-8759^28.74%ID^E:8e-11^RecName: Full=Titin;^Eukaryota; Metazoa; Chordata; Craniata; Vertebrata; Euteleostomi; Mammalia; Eutheria; Euarchontoglires; Glires; Rodentia; Sciurognathi; Muroidea; Muridae; Murinae; Mus; Mus`TITIN_MOUSE^TITIN_MOUSE^Q:39-191,H:5724-5858^26.45%ID^E:2e-09^RecName: Full=Titin;^Eukaryota; Metazoa; Chordata; Craniata; Vertebrata; Euteleos…	PF07679.15^I-set^Immunoglobulin I-set domain^64-172^E:2.6e-08`PF13927.5^Ig_3^Immunoglobulin domain^64-159^E:1e-08`PF07686.16^V-set^Immunoglobulin V-set domain^69-174^E:3.8e-06`PF00047.24^ig^Immunoglobulin domain^70-169^E:4.3e-06	.	.	ENOG410XQFD^myosin light chain kinase	.	GO:0031672^cellular_component^A band`GO:0000794^cellular_component^condensed nuclear chromosome`GO:0070062^cellular_component^extracellular exosome`GO:0031674^cellular_component^I band`GO:0031430^cellular_component^M band`GO:0005859^cellular_component^muscle myosin complex`GO:0030017^cellular_component^sarcomere`GO:0005865^cellular_component^striated muscle thin filament`GO:0030018^cellular_compo…	.	.	.
TR169927_c3_g11	TR169927_c3_g11_i1	HMCN1_MOUSE^HMCN1_MOUSE^Q:747-1436,H:4161-4350^26.81%ID^E:9e-14^RecName: Full=Hemicentin-1 {ECO:0000312|MGI:MGI:2685047};^Eukaryota; Metazoa; Chordata; Craniata; Vertebrata; Euteleostomi; Mammalia; Eutheria; Euarchontoglires; Glires; Rodentia; Sciurognathi; Muroidea; Muridae; Murinae; Mus; Mus`HMCN1_MOUSE^HMCN1_MOUSE^Q:409-717,H:4058-4151^28.16%ID^E:9e-14^RecName: Full=Hemicentin-1 {ECO:0000312|M…	.	TR169927_c3_g11::TR169927_c3_g11_i1::g.1607::m.1607	2-460[+]	.	PF03160.13^Calx-beta^Calx-beta domain^5-23^E:8.2`PF03160.13^Calx-beta^Calx-beta domain^40-123^E:3e-05	.	.	.	.	.	GO:0007154^biological_process^cell communication`GO:0016021^cellular_component^integral component of membrane	.	.
TR169927_c3_g11	TR169927_c3_g11_i1	HMCN1_MOUSE^HMCN1_MOUSE^Q:747-1436,H:4161-4350^26.81%ID^E:9e-14^RecName: Full=Hemicentin-1 {ECO:0000312|MGI:MGI:2685047};^Eukaryota; Metazoa; Chordata; Craniata; Vertebrata; Euteleostomi; Mammalia; Eutheria; Euarchontoglires; Glires; Rodentia; Sciurognathi; Muroidea; Muridae; Murinae; Mus; Mus`HMCN1_MOUSE^HMCN1_MOUSE^Q:409-717,H:4058-4151^28.16%ID^E:9e-14^RecName: Full=Hemicentin-1 {ECO:0000312|M…	.	TR169927_c3_g11::TR169927_c3_g11_i1::g.1608::m.1608	1081-662[-]	.	.	.	.	.	.	.	.	.	.
TR169927_c3_g11	TR169927_c3_g11_i1	HMCN1_MOUSE^HMCN1_MOUSE^Q:747-1436,H:4161-4350^26.81%ID^E:9e-14^RecName: Full=Hemicentin-1 {ECO:0000312|MGI:MGI:2685047};^Eukaryota; Metazoa; Chordata; Craniata; Vertebrata; Euteleostomi; Mammalia; Eutheria; Euarchontoglires; Glires; Rodentia; Sciurognathi; Muroidea; Muridae; Murinae; Mus; Mus`HMCN1_MOUSE^HMCN1_MOUSE^Q:409-717,H:4058-4151^28.16%ID^E:9e-14^RecName: Full=Hemicentin-1 {ECO:0000312|M…	.	TR169927_c3_g11::TR169927_c3_g11_i1::g.1609::m.1609	662-339[-]	.	.	.	.	.	.	.	.	.	.
TR169927_c3_g11	TR169927_c3_g11_i2	HMCN1_MOUSE^HMCN1_MOUSE^Q:772-1461,H:4161-4350^26.81%ID^E:2e-13^RecName: Full=Hemicentin-1 {ECO:0000312|MGI:MGI:2685047};^Eukaryota; Metazoa; Chordata; Craniata; Vertebrata; Euteleostomi; Mammalia; Eutheria; Euarchontoglires; Glires; Rodentia; Sciurognathi; Muroidea; Muridae; Murinae; Mus; Mus`HMCN1_MOUSE^HMCN1_MOUSE^Q:431-742,H:4057-4151^27.88%ID^E:2e-13^RecName: Full=Hemicentin-1 {ECO:0000312|M…	.	TR169927_c3_g11::TR169927_c3_g11_i2::g.1610::m.1610	2-802[+]	NRCAM_CHICK^NRCAM_CHICK^Q:163-247,H:32-122^31.87%ID^E:4e-06^RecName: Full=Neuronal cell adhesion molecule;^Eukaryota; Metazoa; Chordata; Craniata; Vertebrata; Euteleostomi; Archelosauria; Archosauria; Dinosauria; Saurischia; Theropoda; Coelurosauria; Aves; Neognathae; Galloanserae; Galliformes; Phasianidae; Phasianinae; Gallus	PF03160.13^Calx-beta^Calx-beta domain^5-23^E:17`PF03160.13^Calx-beta^Calx-beta domain^40-143^E:2.7e-10`PF13927.5^Ig_3^Immunoglobulin domain^171-247^E:5.7e-12`PF07679.15^I-set^Immunoglobulin I-set domain^172-249^E:3.5e-09`PF13895.5^Ig_2^Immunoglobulin domain^172-247^E:2e-09`PF08205.11^C2-set_2^CD80-like C2-set immunoglobulin domain^172-226^E:0.00018`PF00047.24^ig^Immunoglobulin domain^181-252^E:3e…	.	.	ENOG410XSVG^Cell adhesion molecule	KEGG:gga:396202`KO:K06756	GO:0005911^cellular_component^cell-cell junction`GO:0005887^cellular_component^integral component of plasma membrane`GO:0005886^cellular_component^plasma membrane`GO:0030506^molecular_function^ankyrin binding`GO:0030246^molecular_function^carbohydrate binding`GO:0050839^molecular_function^cell adhesion molecule binding`GO:0030247^molecular_function^polysaccharide binding`GO:0046982^molecular_func…	GO:0007154^biological_process^cell communication`GO:0016021^cellular_component^integral component of membrane`GO:0005515^molecular_function^protein binding	.	.
TR169927_c3_g11	TR169927_c3_g11_i2	HMCN1_MOUSE^HMCN1_MOUSE^Q:772-1461,H:4161-4350^26.81%ID^E:2e-13^RecName: Full=Hemicentin-1 {ECO:0000312|MGI:MGI:2685047};^Eukaryota; Metazoa; Chordata; Craniata; Vertebrata; Euteleostomi; Mammalia; Eutheria; Euarchontoglires; Glires; Rodentia; Sciurognathi; Muroidea; Muridae; Murinae; Mus; Mus`HMCN1_MOUSE^HMCN1_MOUSE^Q:431-742,H:4057-4151^27.88%ID^E:2e-13^RecName: Full=Hemicentin-1 {ECO:0000312|M…	.	TR169927_c3_g11::TR169927_c3_g11_i2::g.1611::m.1611	928-1500[+]	TITIN_MOUSE^TITIN_MOUSE^Q:22-179,H:8612-8759^28.74%ID^E:8e-11^RecName: Full=Titin;^Eukaryota; Metazoa; Chordata; Craniata; Vertebrata; Euteleostomi; Mammalia; Eutheria; Euarchontoglires; Glires; Rodentia; Sciurognathi; Muroidea; Muridae; Murinae; Mus; Mus`TITIN_MOUSE^TITIN_MOUSE^Q:39-191,H:5724-5858^26.45%ID^E:2e-09^RecName: Full=Titin;^Eukaryota; Metazoa; Chordata; Craniata; Vertebrata; Euteleos…	PF07679.15^I-set^Immunoglobulin I-set domain^64-172^E:2.6e-08`PF13927.5^Ig_3^Immunoglobulin domain^64-159^E:1e-08`PF07686.16^V-set^Immunoglobulin V-set domain^69-174^E:3.8e-06`PF00047.24^ig^Immunoglobulin domain^70-169^E:4.3e-06	.	.	ENOG410XQFD^myosin light chain kinase	.	GO:0031672^cellular_component^A band`GO:0000794^cellular_component^condensed nuclear chromosome`GO:0070062^cellular_component^extracellular exosome`GO:0031674^cellular_component^I band`GO:0031430^cellular_component^M band`GO:0005859^cellular_component^muscle myosin complex`GO:0030017^cellular_component^sarcomere`GO:0005865^cellular_component^striated muscle thin filament`GO:0030018^cellular_compo…	.	.	.
TR169927_c3_g11	TR169927_c3_g11_i2	HMCN1_MOUSE^HMCN1_MOUSE^Q:772-1461,H:4161-4350^26.81%ID^E:2e-13^RecName: Full=Hemicentin-1 {ECO:0000312|MGI:MGI:2685047};^Eukaryota; Metazoa; Chordata; Craniata; Vertebrata; Euteleostomi; Mammalia; Eutheria; Euarchontoglires; Glires; Rodentia; Sciurognathi; Muroidea; Muridae; Murinae; Mus; Mus`HMCN1_MOUSE^HMCN1_MOUSE^Q:431-742,H:4057-4151^27.88%ID^E:2e-13^RecName: Full=Hemicentin-1 {ECO:0000312|M…	.	TR169927_c3_g11::TR169927_c3_g11_i2::g.1612::m.1612	1106-687[-]	.	.	.	.	.	.	.	.	.	.
TR169970_c2_g1	TR169970_c2_g1_i1	.	.	.	.	.	.	.	.	.	.	.	.	.	.
TR169970_c5_g4	TR169970_c5_g4_i1	.	.	.	.	.	.	.	.	.	.	.	.	.	.
TR169970_c5_g5	TR169970_c5_g5_i1	.	.	.	.	.	.	.	.	.	.	.	.	.	.
TR199796_c0_g1	TR199796_c0_g1_i1	.	.	TR199796_c0_g1::TR199796_c0_g1_i1::g.105::m.105	124-1188[+]	Y162_UREPA^Y162_UREPA^Q:36-106,H:381-442^39.44%ID^E:2e-06^RecName: Full=Uncharacterized protein UU162;^Bacteria; Tenericutes; Mollicutes; Mycoplasmataceae; Ureaplasma	.	.	.	.	KEGG:uur:UU162	.	.	.	.
TR199796_c0_g1	TR199796_c0_g1_i1	.	.	TR199796_c0_g1::TR199796_c0_g1_i1::g.106::m.106	800-1210[+]	.	.	.	.	.	.	.	.	.	.
TR199796_c0_g1	TR199796_c0_g1_i1	.	.	TR199796_c0_g1::TR199796_c0_g1_i1::g.107::m.107	900-559[-]	.	.	.	.	.	.	.	.	.	.
TR204140_c0_g1	TR204140_c0_g1_i1	.	.	.	.	.	.	.	.	.	.	.	.	.	.
TR233636_c0_g1	TR233636_c0_g1_i1	.	.	TR233636_c0_g1::TR233636_c0_g1_i1::g.483::m.483	3-299[+]	COA_ACRMI^COA_ACRMI^Q:1-98,H:348-442^51.49%ID^E:9e-11^RecName: Full=Collagen alpha chain;^Eukaryota; Metazoa; Cnidaria; Anthozoa; Hexacorallia; Scleractinia; Astrocoeniina; Acroporidae; Acropora`COA_ACRMI^COA_ACRMI^Q:1-97,H:126-222^49.48%ID^E:3e-07^RecName: Full=Collagen alpha chain;^Eukaryota; Metazoa; Cnidaria; Anthozoa; Hexacorallia; Scleractinia; Astrocoeniina; Acroporidae; Acropora`COA_ACRMI…	PF01391.17^Collagen^Collagen triple helix repeat (20 copies)^1-53^E:3.5e-08`PF01391.17^Collagen^Collagen triple helix repeat (20 copies)^40-97^E:3e-11	.	.	.	.	GO:0005581^cellular_component^collagen trimer`GO:0005576^cellular_component^extracellular region`GO:0005201^molecular_function^extracellular matrix structural constituent	.	.	.
TR204736_c0_g1	TR204736_c0_g1_i1	.	.	TR204736_c0_g1::TR204736_c0_g1_i1::g.508::m.508	50-970[+]	.	.	.	.	.	.	.	.	.	.
TR204736_c0_g1	TR204736_c0_g1_i1	.	.	TR204736_c0_g1::TR204736_c0_g1_i1::g.509::m.509	789-460[-]	.	.	.	.	.	.	.	.	.	.
TR232543_c0_g1	TR232543_c0_g1_i1	.	.	.	.	.	.	.	.	.	.	.	.	.	.
TR222598_c0_g1	TR222598_c0_g1_i1	.	.	TR222598_c0_g1::TR222598_c0_g1_i1::g.734::m.734	230-742[+]	.	.	.	.	.	.	.	.	.	.
TR223672_c1_g1	TR223672_c1_g1_i1	.	.	.	.	.	.	.	.	.	.	.	.	.	.
TR213330_c0_g1	TR213330_c0_g1_i1	.	.	.	.	.	.	.	.	.	.	.	.	.	.
TR255241_c0_g1	TR255241_c0_g1_i1	.	.	TR255241_c0_g1::TR255241_c0_g1_i1::g.205::m.205	3-383[+]	.	.	.	.	.	.	.	.	.	.
TR252254_c0_g1	TR252254_c0_g1_i1	.	.	TR252254_c0_g1::TR252254_c0_g1_i1::g.1149::m.1149	123-1013[+]	.	.	.	.	.	.	.	.	.	.
TR271129_c0_g1	TR271129_c0_g1_i1	.	.	.	.	.	.	.	.	.	.	.	.	.	.
TR246283_c0_g1	TR246283_c0_g1_i1	.	.	.	.	.	.	.	.	.	.	.	.	.	.
TR246502_c0_g1	TR246502_c0_g1_i1	.	.	.	.	.	.	.	.	.	.	.	.	.	.
TR246625_c0_g1	TR246625_c0_g1_i1	LEG1_PIG^LEG1_PIG^Q:37-393,H:9-124^25.83%ID^E:3e-07^RecName: Full=Galectin-1;^Eukaryota; Metazoa; Chordata; Craniata; Vertebrata; Euteleostomi; Mammalia; Eutheria; Laurasiatheria; Cetartiodactyla; Suina; Suidae; Sus	.	TR246625_c0_g1::TR246625_c0_g1_i1::g.145::m.145	1-393[+]	LEG1_PIG^LEG1_PIG^Q:13-131,H:9-124^25.83%ID^E:2e-07^RecName: Full=Galectin-1;^Eukaryota; Metazoa; Chordata; Craniata; Vertebrata; Euteleostomi; Mammalia; Eutheria; Laurasiatheria; Cetartiodactyla; Suina; Suidae; Sus	PF00337.21^Gal-bind_lectin^Galactoside-binding lectin^15-129^E:2.4e-14	.	.	ENOG4111EA0^Lectin, galactoside-binding, soluble	.	GO:0005578^cellular_component^proteinaceous extracellular matrix`GO:0030246^molecular_function^carbohydrate binding`GO:0006915^biological_process^apoptotic process	GO:0030246^molecular_function^carbohydrate binding	.	.
TR246742_c0_g1	TR246742_c0_g1_i1	.	.	TR246742_c0_g1::TR246742_c0_g1_i1::g.287::m.287	140-1750[+]	.	.	.	.	.	.	.	.	.	.
TR295497_c0_g1	TR295497_c0_g1_i1	.	.	.	.	.	.	.	.	.	.	.	.	.	.
TR292258_c0_g1	TR292258_c0_g1_i1	.	.	.	.	.	.	.	.	.	.	.	.	.	.
TR301111_c0_g1	TR301111_c0_g1_i1	PUR8_CHICK^PUR8_CHICK^Q:507-635,H:328-370^60.47%ID^E:1e-06^RecName: Full=Adenylosuccinate lyase;^Eukaryota; Metazoa; Chordata; Craniata; Vertebrata; Euteleostomi; Archelosauria; Archosauria; Dinosauria; Saurischia; Theropoda; Coelurosauria; Aves; Neognathae; Galloanserae; Galliformes; Phasianidae; Phasianinae; Gallus	.	.	.	.	.	.	.	COG0015^adenylosuccinate lyase	KEGG:gga:396540`KO:K01756	GO:0005829^cellular_component^cytosol`GO:0070626^molecular_function^(S)-2-(5-amino-1-(5-phospho-D-ribosyl)imidazole-4-carboxamido)succinate AMP-lyase (fumarate-forming) activity`GO:0004018^molecular_function^N6-(1,2-dicarboxyethyl)AMP AMP-lyase (fumarate-forming) activity`GO:0044208^biological_process^'de novo' AMP biosynthetic process`GO:0006189^biological_process^'de novo' IMP biosynthetic proc…	.	.	.

## Sheet: up-regulated
#Up-regulated DEGs
#gene_id	#transcript_id	#Top_BLASTX_hit	RNAMMER	#prot_id	#prot_coords	#Top_BLASTP_hit	#Pfam	#SignalP	#TmHMM	#eggnog	#Kegg	#gene_ontology_blast	#gene_ontology_pfam
TR66065_c0_g1	TR66065_c0_g1_i1	.	.	.	.	.	.	.	.	.	.	.	.	.	.
TR99505_c0_g1	TR99505_c0_g1_i1	.	.	.	.	.	.	.	.	.	.	.	.	.	.
TR99505_c0_g2	TR99505_c0_g2_i1	.	.	.	.	.	.	.	.	.	.	.	.	.	.
TR66614_c0_g1	TR66614_c0_g1_i1	.	.	.	.	.	.	.	.	.	.	.	.	.	.
TR99660_c0_g5	TR99660_c0_g5_i1	.	.	.	.	.	.	.	.	.	.	.	.	.	.
TR99660_c0_g5	TR99660_c0_g5_i2	.	.	.	.	.	.	.	.	.	.	.	.	.	.
TR52197_c0_g1	TR52197_c0_g1_i1	.	.	TR52197_c0_g1::TR52197_c0_g1_i1::g.822::m.822	80-811[+]	.	.	.	.	.	.	.	.	.	.
TR52197_c0_g1	TR52197_c0_g1_i1	.	.	TR52197_c0_g1::TR52197_c0_g1_i1::g.823::m.823	889-401[-]	.	.	.	.	.	.	.	.	.	.
TR47535_c0_g1	TR47535_c0_g1_i1	.	.	.	.	.	.	.	.	.	.	.	.	.	.
TR47535_c0_g1	TR47535_c0_g1_i2	.	.	TR47535_c0_g1::TR47535_c0_g1_i2::g.1880::m.1880	1061-714[-]	.	.	.	.	.	.	.	.	.	.
TR25672_c0_g1	TR25672_c0_g1_i1	.	.	TR25672_c0_g1::TR25672_c0_g1_i1::g.632::m.632	2-379[+]	.	.	.	.	.	.	.	.	.	.
TR25672_c0_g2	TR25672_c0_g2_i1	.	.	TR25672_c0_g2::TR25672_c0_g2_i1::g.633::m.633	2-502[+]	.	.	.	.	.	.	.	.	.	.
TR22514_c0_g1	TR22514_c0_g1_i1	FCN2_BOVIN^FCN2_BOVIN^Q:3-212,H:259-327^52.78%ID^E:1e-11^RecName: Full=Ficolin-2;^Eukaryota; Metazoa; Chordata; Craniata; Vertebrata; Euteleostomi; Mammalia; Eutheria; Laurasiatheria; Cetartiodactyla; Ruminantia; Pecora; Bovidae; Bovinae; Bos	.	.	.	.	.	.	.	.	KEGG:bta:497016`KO:K10104	GO:0005581^cellular_component^collagen trimer`GO:0005576^cellular_component^extracellular region`GO:0030246^molecular_function^carbohydrate binding`GO:0046872^molecular_function^metal ion binding`GO:0001867^biological_process^complement activation, lectin pathway	.	.	.
TR12022_c0_g1	TR12022_c0_g1_i1	.	.	.	.	.	.	.	.	.	.	.	.	.	.
TR13497_c0_g1	TR13497_c0_g1_i1	.	.	.	.	.	.	.	.	.	.	.	.	.	.
TR13528_c0_g1	TR13528_c0_g1_i1	.	.	TR13528_c0_g1::TR13528_c0_g1_i1::g.182::m.182	2-439[+]	.	PF00530.17^SRCR^Scavenger receptor cysteine-rich domain^40-127^E:6.4e-06	.	.	.	.	.	GO:0005044^molecular_function^scavenger receptor activity`GO:0016020^cellular_component^membrane	.	.
TR13528_c0_g1	TR13528_c0_g1_i1	.	.	TR13528_c0_g1::TR13528_c0_g1_i1::g.183::m.183	439-2[-]	.	.	.	.	.	.	.	.	.	.
TR13528_c0_g2	TR13528_c0_g2_i1	.	.	.	.	.	.	.	.	.	.	.	.	.	.
TR58530_c0_g1	TR58530_c0_g1_i1	TM87B_MOUSE^TM87B_MOUSE^Q:5-190,H:408-471^40.62%ID^E:5e-08^RecName: Full=Transmembrane protein 87B;^Eukaryota; Metazoa; Chordata; Craniata; Vertebrata; Euteleostomi; Mammalia; Eutheria; Euarchontoglires; Glires; Rodentia; Sciurognathi; Muroidea; Muridae; Murinae; Mus; Mus	.	.	.	.	.	.	.	ENOG410XS1Q^Transmembrane protein 87A	KEGG:mmu:72477	GO:0016021^cellular_component^integral component of membrane	.	.	.
TR58530_c0_g1	TR58530_c0_g1_i2	TM87B_MOUSE^TM87B_MOUSE^Q:5-169,H:408-463^39.29%ID^E:3e-06^RecName: Full=Transmembrane protein 87B;^Eukaryota; Metazoa; Chordata; Craniata; Vertebrata; Euteleostomi; Mammalia; Eutheria; Euarchontoglires; Glires; Rodentia; Sciurognathi; Muroidea; Muridae; Murinae; Mus; Mus	.	.	.	.	.	.	.	ENOG410XS1Q^Transmembrane protein 87A	KEGG:mmu:72477	GO:0016021^cellular_component^integral component of membrane	.	.	.
TR85826_c1_g3	TR85826_c1_g3_i1	DFP3_ANTMY^DFP3_ANTMY^Q:16-240,H:72-149^40.51%ID^E:1e-07^RecName: Full=Putative defense protein 3;^Eukaryota; Metazoa; Ecdysozoa; Arthropoda; Hexapoda; Insecta; Pterygota; Neoptera; Endopterygota; Lepidoptera; Glossata; Ditrysia; Bombycoidea; Saturniidae; Saturniinae; Saturniini; Antheraea	.	.	.	.	.	.	.	.	.	GO:0005576^cellular_component^extracellular region`GO:0042742^biological_process^defense response to bacterium`GO:0042832^biological_process^defense response to protozoan`GO:0045087^biological_process^innate immune response	.	.	.
TR19713_c0_g1	TR19713_c0_g1_i1	.	.	.	.	.	.	.	.	.	.	.	.	.	.
TR35547_c0_g2	TR35547_c0_g2_i1	.	.	.	.	.	.	.	.	.	.	.	.	.	.
TR35809_c0_g2	TR35809_c0_g2_i1	.	.	.	.	.	.	.	.	.	.	.	.	.	.
TR23421_c0_g1	TR23421_c0_g1_i1	.	.	.	.	.	.	.	.	.	.	.	.	.	.
TR33294_c0_g1	TR33294_c0_g1_i1	.	.	.	.	.	.	.	.	.	.	.	.	.	.
TR73139_c0_g3	TR73139_c0_g3_i1	.	.	.	.	.	.	.	.	.	.	.	.	.	.
TR73139_c0_g3	TR73139_c0_g3_i2	.	.	.	.	.	.	.	.	.	.	.	.	.	.
TR48943_c0_g2	TR48943_c0_g2_i1	.	.	.	.	.	.	.	.	.	.	.	.	.	.
TR76771_c0_g1	TR76771_c0_g1_i1	.	.	TR76771_c0_g1::TR76771_c0_g1_i1::g.1822::m.1822	2-358[+]	.	.	.	.	.	.	.	.	.	.
TR60996_c0_g1	TR60996_c0_g1_i1	.	.	TR60996_c0_g1::TR60996_c0_g1_i1::g.887::m.887	1192-1905[+]	.	PF02452.16^PemK_toxin^PemK-like, MazF-like toxin of type II toxin-antitoxin system^6-103^E:3.3e-10	.	.	.	.	.	GO:0003677^molecular_function^DNA binding	.	.
TR60996_c0_g1	TR60996_c0_g1_i1	.	.	TR60996_c0_g1::TR60996_c0_g1_i1::g.888::m.888	575-1177[+]	.	.	.	.	.	.	.	.	.	.
TR60996_c0_g1	TR60996_c0_g1_i1	.	.	TR60996_c0_g1::TR60996_c0_g1_i1::g.889::m.889	1971-1633[-]	.	.	.	.	.	.	.	.	.	.
TR72158_c0_g3	TR72158_c0_g3_i1	TKT_PONAB^TKT_PONAB^Q:97-582,H:5-165^59.26%ID^E:2e-59^RecName: Full=Transketolase;^Eukaryota; Metazoa; Chordata; Craniata; Vertebrata; Euteleostomi; Mammalia; Eutheria; Euarchontoglires; Primates; Haplorrhini; Catarrhini; Hominidae; Pongo	.	TR72158_c0_g3::TR72158_c0_g3_i1::g.1157::m.1157	91-582[+]	TKT_PONAB^TKT_PONAB^Q:3-164,H:5-165^59.26%ID^E:4e-60^RecName: Full=Transketolase;^Eukaryota; Metazoa; Chordata; Craniata; Vertebrata; Euteleostomi; Mammalia; Eutheria; Euarchontoglires; Primates; Haplorrhini; Catarrhini; Hominidae; Pongo	PF00456.20^Transketolase_N^Transketolase, thiamine diphosphate binding domain^16-160^E:2.2e-25	.	.	.	KEGG:pon:100174016`KO:K00615	GO:0046872^molecular_function^metal ion binding`GO:0004802^molecular_function^transketolase activity`GO:0008152^biological_process^metabolic process	.	.	.
TR72158_c0_g5	TR72158_c0_g5_i1	TKT_PONAB^TKT_PONAB^Q:111-596,H:5-165^59.26%ID^E:2e-59^RecName: Full=Transketolase;^Eukaryota; Metazoa; Chordata; Craniata; Vertebrata; Euteleostomi; Mammalia; Eutheria; Euarchontoglires; Primates; Haplorrhini; Catarrhini; Hominidae; Pongo	.	TR72158_c0_g5::TR72158_c0_g5_i1::g.1159::m.1159	105-596[+]	TKT_PONAB^TKT_PONAB^Q:3-164,H:5-165^59.26%ID^E:4e-60^RecName: Full=Transketolase;^Eukaryota; Metazoa; Chordata; Craniata; Vertebrata; Euteleostomi; Mammalia; Eutheria; Euarchontoglires; Primates; Haplorrhini; Catarrhini; Hominidae; Pongo	PF00456.20^Transketolase_N^Transketolase, thiamine diphosphate binding domain^16-160^E:2.2e-25	.	.	.	KEGG:pon:100174016`KO:K00615	GO:0046872^molecular_function^metal ion binding`GO:0004802^molecular_function^transketolase activity`GO:0008152^biological_process^metabolic process	.	.	.
TR97658_c0_g1	TR97658_c0_g1_i1	.	.	.	.	.	.	.	.	.	.	.	.	.	.
TR97658_c0_g1	TR97658_c0_g1_i2	.	.	.	.	.	.	.	.	.	.	.	.	.	.
TR96136_c1_g1	TR96136_c1_g1_i1	.	.	.	.	.	.	.	.	.	.	.	.	.	.
TR85652_c0_g3	TR85652_c0_g3_i1	FRS1L_RAT^FRS1L_RAT^Q:131-301,H:113-165^45.61%ID^E:2e-07^RecName: Full=DOMON domain-containing protein FRRS1L;^Eukaryota; Metazoa; Chordata; Craniata; Vertebrata; Euteleostomi; Mammalia; Eutheria; Euarchontoglires; Glires; Rodentia; Sciurognathi; Muroidea; Muridae; Murinae; Rattus	.	TR85652_c0_g3::TR85652_c0_g3_i1::g.1050::m.1050	320-3[-]	.	.	.	.	.	.	.	.	.	.
TR86258_c0_g1	TR86258_c0_g1_i1	.	.	TR86258_c0_g1::TR86258_c0_g1_i1::g.1342::m.1342	2-1285[+]	.	.	.	.	.	.	.	.	.	.
TR91826_c0_g1	TR91826_c0_g1_i1	.	.	.	.	.	.	.	.	.	.	.	.	.	.
TR93793_c0_g2	TR93793_c0_g2_i1	.	.	.	.	.	.	.	.	.	.	.	.	.	.
TR115143_c0_g2	TR115143_c0_g2_i1	IF2P_HUMAN^IF2P_HUMAN^Q:997-650,H:1105-1220^66.38%ID^E:3e-41^RecName: Full=Eukaryotic translation initiation factor 5B;^Eukaryota; Metazoa; Chordata; Craniata; Vertebrata; Euteleostomi; Mammalia; Eutheria; Euarchontoglires; Primates; Haplorrhini; Catarrhini; Hominidae; Homo	.	TR115143_c0_g2::TR115143_c0_g2_i1::g.742::m.742	997-647[-]	IF2P_MOUSE^IF2P_MOUSE^Q:1-116,H:1101-1216^66.38%ID^E:4e-52^RecName: Full=Eukaryotic translation initiation factor 5B;^Eukaryota; Metazoa; Chordata; Craniata; Vertebrata; Euteleostomi; Mammalia; Eutheria; Euarchontoglires; Glires; Rodentia; Sciurognathi; Muroidea; Muridae; Murinae; Mus; Mus	.	.	.	COG0532^One of the essential components for the initiation of protein synthesis. Protects formylmethionyl-tRNA from spontaneous hydrolysis and promotes its binding to the 30S ribosomal subunits. Also involved in the hydrolysis of GTP during the formation of the 70S ribosomal complex (By similarity)	KEGG:mmu:226982`KO:K03243	GO:0005737^cellular_component^cytoplasm`GO:0005525^molecular_function^GTP binding`GO:0003924^molecular_function^GTPase activity`GO:0046872^molecular_function^metal ion binding`GO:0003723^molecular_function^RNA binding`GO:0003743^molecular_function^translation initiation factor activity`GO:0006446^biological_process^regulation of translational initiation	.	.	.
TR115143_c0_g2	TR115143_c0_g2_i1	IF2P_HUMAN^IF2P_HUMAN^Q:997-650,H:1105-1220^66.38%ID^E:3e-41^RecName: Full=Eukaryotic translation initiation factor 5B;^Eukaryota; Metazoa; Chordata; Craniata; Vertebrata; Euteleostomi; Mammalia; Eutheria; Euarchontoglires; Primates; Haplorrhini; Catarrhini; Hominidae; Homo	.	TR115143_c0_g2::TR115143_c0_g2_i1::g.743::m.743	656-997[+]	.	.	.	.	.	.	.	.	.	.
TR100285_c0_g1	TR100285_c0_g1_i1	TENX_HUMAN^TENX_HUMAN^Q:17-283,H:4152-4231^44.44%ID^E:7e-11^RecName: Full=Tenascin-X;^Eukaryota; Metazoa; Chordata; Craniata; Vertebrata; Euteleostomi; Mammalia; Eutheria; Euarchontoglires; Primates; Haplorrhini; Catarrhini; Hominidae; Homo	.	.	.	.	.	.	.	ENOG410ZYS4^fibrinogen	KEGG:hsa:7148`KO:K06252	GO:0070062^cellular_component^extracellular exosome`GO:0005615^cellular_component^extracellular space`GO:0005622^cellular_component^intracellular`GO:0005578^cellular_component^proteinaceous extracellular matrix`GO:0008201^molecular_function^heparin binding`GO:0005178^molecular_function^integrin binding`GO:0030036^biological_process^actin cytoskeleton organization`GO:0007155^biological_process^cel…	.	.	.
TR112111_c0_g1	TR112111_c0_g1_i1	.	.	.	.	.	.	.	.	.	.	.	.	.	.
TR101379_c0_g1	TR101379_c0_g1_i1	.	.	.	.	.	.	.	.	.	.	.	.	.	.
TR101379_c0_g1	TR101379_c0_g1_i2	.	.	.	.	.	.	.	.	.	.	.	.	.	.
TR112411_c0_g2	TR112411_c0_g2_i1	.	.	TR112411_c0_g2::TR112411_c0_g2_i1::g.738::m.738	609-139[-]	.	.	.	.	.	.	.	.	.	.
TR112411_c0_g2	TR112411_c0_g2_i2	.	.	TR112411_c0_g2::TR112411_c0_g2_i2::g.739::m.739	567-139[-]	.	.	.	.	.	.	.	.	.	.
TR101826_c0_g3	TR101826_c0_g3_i1	.	.	TR101826_c0_g3::TR101826_c0_g3_i1::g.1092::m.1092	323-3[-]	.	.	.	.	.	.	.	.	.	.
TR101826_c0_g3	TR101826_c0_g3_i1	.	.	TR101826_c0_g3::TR101826_c0_g3_i1::g.1093::m.1093	2-322[+]	.	.	.	.	.	.	.	.	.	.
TR101826_c0_g3	TR101826_c0_g3_i1	.	.	TR101826_c0_g3::TR101826_c0_g3_i1::g.1094::m.1094	3-323[+]	.	.	.	.	.	.	.	.	.	.
TR101826_c0_g3	TR101826_c0_g3_i1	.	.	TR101826_c0_g3::TR101826_c0_g3_i1::g.1095::m.1095	321-1[-]	.	.	.	.	.	.	.	.	.	.
TR101943_c0_g1	TR101943_c0_g1_i1	.	.	.	.	.	.	.	.	.	.	.	.	.	.
TR117003_c0_g1	TR117003_c0_g1_i1	.	.	.	.	.	.	.	.	.	.	.	.	.	.
TR117003_c0_g3	TR117003_c0_g3_i1	.	.	.	.	.	.	.	.	.	.	.	.	.	.
TR117185_c0_g2	TR117185_c0_g2_i1	.	.	.	.	.	.	.	.	.	.	.	.	.	.
TR131371_c0_g3	TR131371_c0_g3_i1	COA3_MOUSE^COA3_MOUSE^Q:223-387,H:41-95^41.82%ID^E:4e-06^RecName: Full=Cytochrome c oxidase assembly factor 3 homolog, mitochondrial;^Eukaryota; Metazoa; Chordata; Craniata; Vertebrata; Euteleostomi; Mammalia; Eutheria; Euarchontoglires; Glires; Rodentia; Sciurognathi; Muroidea; Muridae; Murinae; Mus; Mus	.	.	.	.	.	.	.	ENOG4111XAC^cytochrome c oxidase assembly factor 3	KEGG:mmu:52469`KO:K18175	GO:0031305^cellular_component^integral component of mitochondrial inner membrane`GO:0005739^cellular_component^mitochondrion`GO:0033617^biological_process^mitochondrial respiratory chain complex IV assembly`GO:0070131^biological_process^positive regulation of mitochondrial translation	.	.	.
TR117888_c0_g1	TR117888_c0_g1_i1	.	.	.	.	.	.	.	.	.	.	.	.	.	.
TR117888_c0_g1	TR117888_c0_g1_i2	.	.	.	.	.	.	.	.	.	.	.	.	.	.
TR131951_c0_g1	TR131951_c0_g1_i1	.	.	.	.	.	.	.	.	.	.	.	.	.	.
TR114257_c0_g1	TR114257_c0_g1_i1	FBLN4_CRIGR^FBLN4_CRIGR^Q:5-448,H:219-375^33.96%ID^E:2e-18^RecName: Full=EGF-containing fibulin-like extracellular matrix protein 2;^Eukaryota; Metazoa; Chordata; Craniata; Vertebrata; Euteleostomi; Mammalia; Eutheria; Euarchontoglires; Glires; Rodentia; Sciurognathi; Muroidea; Cricetidae; Cricetinae; Cricetulus`FBLN4_CRIGR^FBLN4_CRIGR^Q:2-310,H:141-234^41.35%ID^E:8e-14^RecName: Full=EGF-containi…	.	TR114257_c0_g1::TR114257_c0_g1_i1::g.528::m.528	2-589[+]	FBLN4_CRIGR^FBLN4_CRIGR^Q:2-149,H:219-375^33.96%ID^E:2e-19^RecName: Full=EGF-containing fibulin-like extracellular matrix protein 2;^Eukaryota; Metazoa; Chordata; Craniata; Vertebrata; Euteleostomi; Mammalia; Eutheria; Euarchontoglires; Glires; Rodentia; Sciurognathi; Muroidea; Cricetidae; Cricetinae; Cricetulus`FBLN4_CRIGR^FBLN4_CRIGR^Q:1-103,H:141-234^41.35%ID^E:8e-15^RecName: Full=EGF-containi…	PF07645.14^EGF_CA^Calcium-binding EGF domain^2-24^E:0.0016`PF12662.6^cEGF^Complement Clr-like EGF-like^6-29^E:5.7e-07`PF07645.14^EGF_CA^Calcium-binding EGF domain^26-64^E:2.6e-06`PF00008.26^EGF^EGF-like domain^30-57^E:3.5e-05`PF12661.6^hEGF^Human growth factor-like EGF^40-56^E:0.018`PF12662.6^cEGF^Complement Clr-like EGF-like^48-69^E:1.7e-08`PF07645.14^EGF_CA^Calcium-binding EGF domain^66-105^E:3…	.	.	.	KEGG:cge:100736553`KO:K19866	GO:0005576^cellular_component^extracellular region`GO:0005509^molecular_function^calcium ion binding	GO:0005509^molecular_function^calcium ion binding`GO:0005515^molecular_function^protein binding	.	.
TR114257_c0_g4	TR114257_c0_g4_i1	FBLN5_PONAB^FBLN5_PONAB^Q:1-495,H:156-317^45.51%ID^E:2e-32^RecName: Full=Fibulin-5;^Eukaryota; Metazoa; Chordata; Craniata; Vertebrata; Euteleostomi; Mammalia; Eutheria; Euarchontoglires; Primates; Haplorrhini; Catarrhini; Hominidae; Pongo`FBLN5_PONAB^FBLN5_PONAB^Q:121-519,H:113-238^36.76%ID^E:6e-15^RecName: Full=Fibulin-5;^Eukaryota; Metazoa; Chordata; Craniata; Vertebrata; Euteleostomi; Mammali…	.	TR114257_c0_g4::TR114257_c0_g4_i1::g.530::m.530	1-798[+]	FBLN5_HUMAN^FBLN5_HUMAN^Q:1-165,H:156-317^45.51%ID^E:1e-33^RecName: Full=Fibulin-5;^Eukaryota; Metazoa; Chordata; Craniata; Vertebrata; Euteleostomi; Mammalia; Eutheria; Euarchontoglires; Primates; Haplorrhini; Catarrhini; Hominidae; Homo`FBLN5_HUMAN^FBLN5_HUMAN^Q:41-173,H:113-238^36.76%ID^E:8e-16^RecName: Full=Fibulin-5;^Eukaryota; Metazoa; Chordata; Craniata; Vertebrata; Euteleostomi; Mammalia;…	PF07645.14^EGF_CA^Calcium-binding EGF domain^15-53^E:1.1e-07`PF00008.26^EGF^EGF-like domain^19-46^E:0.00018`PF12661.6^hEGF^Human growth factor-like EGF^30-45^E:0.013`PF12662.6^cEGF^Complement Clr-like EGF-like^36-58^E:2.3e-08`PF07645.14^EGF_CA^Calcium-binding EGF domain^55-94^E:3e-08`PF14670.5^FXa_inhibition^Coagulation Factor Xa inhibitory site^59-94^E:9.4e-10`PF12662.6^cEGF^Complement Clr-like …	.	.	ENOG41104WD^Fibulin 5	KEGG:hsa:10516`KO:K17340	GO:0071953^cellular_component^elastic fiber`GO:0070062^cellular_component^extracellular exosome`GO:0031012^cellular_component^extracellular matrix`GO:0005576^cellular_component^extracellular region`GO:0005615^cellular_component^extracellular space`GO:0005578^cellular_component^proteinaceous extracellular matrix`GO:0005509^molecular_function^calcium ion binding`GO:0005178^molecular_function^integr…	GO:0005509^molecular_function^calcium ion binding`GO:0005515^molecular_function^protein binding	.	.
TR114686_c0_g1	TR114686_c0_g1_i1	.	.	.	.	.	.	.	.	.	.	.	.	.	.
TR104040_c1_g2	TR104040_c1_g2_i1	.	.	.	.	.	.	.	.	.	.	.	.	.	.
TR133784_c0_g4	TR133784_c0_g4_i1	.	.	.	.	.	.	.	.	.	.	.	.	.	.
TR133784_c0_g4	TR133784_c0_g4_i2	.	.	.	.	.	.	.	.	.	.	.	.	.	.
TR119824_c0_g3	TR119824_c0_g3_i1	G2E3_CHICK^G2E3_CHICK^Q:279-473,H:671-731^41.54%ID^E:6e-06^RecName: Full=G2/M phase-specific E3 ubiquitin-protein ligase;^Eukaryota; Metazoa; Chordata; Craniata; Vertebrata; Euteleostomi; Archelosauria; Archosauria; Dinosauria; Saurischia; Theropoda; Coelurosauria; Aves; Neognathae; Galloanserae; Galliformes; Phasianidae; Phasianinae; Gallus	.	.	.	.	.	.	.	ENOG410ZNVY^G2 M-phase specific E3 ubiquitin protein ligase	KEGG:gga:423305	GO:0005737^cellular_component^cytoplasm`GO:0005730^cellular_component^nucleolus`GO:0004842^molecular_function^ubiquitin-protein transferase activity`GO:0008270^molecular_function^zinc ion binding`GO:0006915^biological_process^apoptotic process`GO:0007275^biological_process^multicellular organism development	.	.	.
TR119824_c0_g3	TR119824_c0_g3_i2	G2E3_CHICK^G2E3_CHICK^Q:130-324,H:671-731^41.54%ID^E:7e-07^RecName: Full=G2/M phase-specific E3 ubiquitin-protein ligase;^Eukaryota; Metazoa; Chordata; Craniata; Vertebrata; Euteleostomi; Archelosauria; Archosauria; Dinosauria; Saurischia; Theropoda; Coelurosauria; Aves; Neognathae; Galloanserae; Galliformes; Phasianidae; Phasianinae; Gallus	.	TR119824_c0_g3::TR119824_c0_g3_i2::g.1595::m.1595	2-343[+]	.	.	.	.	.	.	.	.	.	.
TR119847_c0_g1	TR119847_c0_g1_i1	.	.	TR119847_c0_g1::TR119847_c0_g1_i1::g.1600::m.1600	1-570[+]	.	.	.	.	.	.	.	.	.	.
TR119847_c0_g1	TR119847_c0_g1_i2	.	.	TR119847_c0_g1::TR119847_c0_g1_i2::g.1601::m.1601	3-668[+]	.	.	.	.	.	.	.	.	.	.
TR119847_c0_g1	TR119847_c0_g1_i3	.	.	TR119847_c0_g1::TR119847_c0_g1_i3::g.1602::m.1602	3-575[+]	.	PF01535.19^PPR^PPR repeat^4-20^E:1.2`PF01535.19^PPR^PPR repeat^159-182^E:1.4	.	.	.	.	.	.	.	.
TR119839_c0_g2	TR119839_c0_g2_i1	.	.	.	.	.	.	.	.	.	.	.	.	.	.
TR119839_c0_g3	TR119839_c0_g3_i1	.	.	.	.	.	.	.	.	.	.	.	.	.	.
TR133803_c0_g2	TR133803_c0_g2_i1	.	.	.	.	.	.	.	.	.	.	.	.	.	.
TR104914_c1_g5	TR104914_c1_g5_i1	.	.	.	.	.	.	.	.	.	.	.	.	.	.
TR119987_c0_g1	TR119987_c0_g1_i1	.	.	TR119987_c0_g1::TR119987_c0_g1_i1::g.206::m.206	2-433[+]	.	.	.	.	.	.	.	.	.	.
TR105446_c0_g3	TR105446_c0_g3_i1	.	.	.	.	.	.	.	.	.	.	.	.	.	.
TR130523_c1_g3	TR130523_c1_g3_i1	.	.	.	.	.	.	.	.	.	.	.	.	.	.
TR116709_c0_g1	TR116709_c0_g1_i1	.	.	TR116709_c0_g1::TR116709_c0_g1_i1::g.184::m.184	1-582[+]	.	.	.	.	.	.	.	.	.	.
TR116709_c0_g1	TR116709_c0_g1_i1	.	.	TR116709_c0_g1::TR116709_c0_g1_i1::g.185::m.185	1107-1409[+]	.	.	.	.	.	.	.	.	.	.
TR116709_c0_g1	TR116709_c0_g1_i1	.	.	TR116709_c0_g1::TR116709_c0_g1_i1::g.186::m.186	1569-1868[+]	.	.	.	.	.	.	.	.	.	.
TR116709_c0_g1	TR116709_c0_g1_i2	.	.	TR116709_c0_g1::TR116709_c0_g1_i2::g.187::m.187	1-582[+]	.	.	.	.	.	.	.	.	.	.
TR116709_c0_g1	TR116709_c0_g1_i2	.	.	TR116709_c0_g1::TR116709_c0_g1_i2::g.188::m.188	1107-1409[+]	.	.	.	.	.	.	.	.	.	.
TR116709_c0_g1	TR116709_c0_g1_i3	.	.	TR116709_c0_g1::TR116709_c0_g1_i3::g.189::m.189	1-705[+]	.	.	.	.	.	.	.	.	.	.
TR116709_c0_g1	TR116709_c0_g1_i4	.	.	TR116709_c0_g1::TR116709_c0_g1_i4::g.190::m.190	1-768[+]	.	.	.	.	.	.	.	.	.	.
TR116709_c0_g1	TR116709_c0_g1_i5	.	.	TR116709_c0_g1::TR116709_c0_g1_i5::g.191::m.191	1-540[+]	.	.	.	.	.	.	.	.	.	.
TR116709_c0_g1	TR116709_c0_g1_i6	.	.	TR116709_c0_g1::TR116709_c0_g1_i6::g.192::m.192	1-540[+]	.	.	.	.	.	.	.	.	.	.
TR106343_c0_g1	TR106343_c0_g1_i1	PSB6_BOVIN^PSB6_BOVIN^Q:210-491,H:144-237^61.7%ID^E:6e-36^RecName: Full=Proteasome subunit beta type-6;^Eukaryota; Metazoa; Chordata; Craniata; Vertebrata; Euteleostomi; Mammalia; Eutheria; Laurasiatheria; Cetartiodactyla; Ruminantia; Pecora; Bovidae; Bovinae; Bos	.	.	.	.	.	.	.	ENOG410XS23^The proteasome is a multicatalytic proteinase complex which is characterized by its ability to cleave peptides with Arg, Phe, Tyr, Leu, and Glu adjacent to the leaving group at neutral or slightly basic pH. The proteasome has an ATP-dependent proteolytic activity (By similarity)	KEGG:bta:510069`KO:K02738	GO:0005829^cellular_component^cytosol`GO:0070062^cellular_component^extracellular exosome`GO:0005654^cellular_component^nucleoplasm`GO:0005839^cellular_component^proteasome core complex`GO:0004298^molecular_function^threonine-type endopeptidase activity`GO:0051603^biological_process^proteolysis involved in cellular protein catabolic process	.	.	.
TR106434_c0_g2	TR106434_c0_g2_i1	.	.	.	.	.	.	.	.	.	.	.	.	.	.
TR106560_c0_g1	TR106560_c0_g1_i1	.	.	TR106560_c0_g1::TR106560_c0_g1_i1::g.282::m.282	3-515[+]	.	.	.	.	.	.	.	.	.	.
TR106596_c0_g1	TR106596_c0_g1_i1	.	.	.	.	.	.	.	.	.	.	.	.	.	.
TR106596_c0_g1	TR106596_c0_g1_i2	.	.	TR106596_c0_g1::TR106596_c0_g1_i2::g.287::m.287	129-701[+]	.	.	.	.	.	.	.	.	.	.
TR135670_c0_g2	TR135670_c0_g2_i1	.	.	.	.	.	.	.	.	.	.	.	.	.	.
TR135890_c0_g3	TR135890_c0_g3_i1	.	.	.	.	.	.	.	.	.	.	.	.	.	.
TR107175_c1_g1	TR107175_c1_g1_i1	.	.	.	.	.	.	.	.	.	.	.	.	.	.
TR118603_c0_g1	TR118603_c0_g1_i1	.	.	TR118603_c0_g1::TR118603_c0_g1_i1::g.1563::m.1563	1-309[+]	.	.	.	.	.	.	.	.	.	.
TR121798_c0_g1	TR121798_c0_g1_i1	.	.	TR121798_c0_g1::TR121798_c0_g1_i1::g.332::m.332	826-521[-]	.	.	.	.	.	.	.	.	.	.
TR121798_c0_g1	TR121798_c0_g1_i2	.	.	TR121798_c0_g1::TR121798_c0_g1_i2::g.333::m.333	841-521[-]	.	.	.	.	.	.	.	.	.	.
TR121798_c0_g1	TR121798_c0_g1_i3	.	.	TR121798_c0_g1::TR121798_c0_g1_i3::g.334::m.334	339-4[-]	.	.	.	.	.	.	.	.	.	.
TR121798_c0_g1	TR121798_c0_g1_i4	.	.	TR121798_c0_g1::TR121798_c0_g1_i4::g.335::m.335	354-4[-]	.	.	.	.	.	.	.	.	.	.
TR118862_c0_g2	TR118862_c0_g2_i1	.	.	TR118862_c0_g2::TR118862_c0_g2_i1::g.529::m.529	3-1058[+]	.	.	.	.	.	.	.	.	.	.
TR118862_c0_g2	TR118862_c0_g2_i2	.	.	TR118862_c0_g2::TR118862_c0_g2_i2::g.530::m.530	3-1160[+]	.	.	.	.	.	.	.	.	.	.
TR118862_c0_g2	TR118862_c0_g2_i3	.	.	TR118862_c0_g2::TR118862_c0_g2_i3::g.531::m.531	1969-2502[+]	.	.	.	.	.	.	.	.	.	.
TR118862_c0_g2	TR118862_c0_g2_i4	.	.	TR118862_c0_g2::TR118862_c0_g2_i4::g.532::m.532	3-887[+]	.	.	.	.	.	.	.	.	.	.
TR118862_c0_g2	TR118862_c0_g2_i5	.	.	TR118862_c0_g2::TR118862_c0_g2_i5::g.533::m.533	3-866[+]	.	.	.	.	.	.	.	.	.	.
TR118838_c1_g1	TR118838_c1_g1_i1	.	.	TR118838_c1_g1::TR118838_c1_g1_i1::g.542::m.542	186-1616[+]	.	PF00092.27^VWA^von Willebrand factor type A domain^266-440^E:8.3e-16`PF13768.5^VWA_3^von Willebrand factor type A domain^266-413^E:0.25`PF13519.5^VWA_2^von Willebrand factor type A domain^267-382^E:1.1e-06	.	.	.	.	.	.	.	.
TR118838_c1_g1	TR118838_c1_g1_i1	.	.	TR118838_c1_g1::TR118838_c1_g1_i1::g.543::m.543	749-432[-]	.	.	.	.	.	.	.	.	.	.
TR137117_c0_g5	TR137117_c0_g5_i1	.	.	.	.	.	.	.	.	.	.	.	.	.	.
TR137117_c0_g5	TR137117_c0_g5_i2	.	.	.	.	.	.	.	.	.	.	.	.	.	.
TR137117_c0_g7	TR137117_c0_g7_i1	.	.	.	.	.	.	.	.	.	.	.	.	.	.
TR137884_c0_g2	TR137884_c0_g2_i1	.	.	.	.	.	.	.	.	.	.	.	.	.	.
TR137884_c0_g2	TR137884_c0_g2_i2	.	.	.	.	.	.	.	.	.	.	.	.	.	.
TR151802_c0_g2	TR151802_c0_g2_i1	.	.	TR151802_c0_g2::TR151802_c0_g2_i1::g.1273::m.1273	72-818[+]	.	.	.	.	.	.	.	.	.	.
TR151802_c0_g2	TR151802_c0_g2_i1	.	.	TR151802_c0_g2::TR151802_c0_g2_i1::g.1274::m.1274	818-408[-]	.	.	.	.	.	.	.	.	.	.
TR151802_c0_g2	TR151802_c0_g2_i2	.	.	TR151802_c0_g2::TR151802_c0_g2_i2::g.1275::m.1275	147-893[+]	.	.	.	.	.	.	.	.	.	.
TR151802_c0_g2	TR151802_c0_g2_i2	.	.	TR151802_c0_g2::TR151802_c0_g2_i2::g.1276::m.1276	893-483[-]	.	.	.	.	.	.	.	.	.	.
TR151802_c0_g2	TR151802_c0_g2_i3	.	.	TR151802_c0_g2::TR151802_c0_g2_i3::g.1277::m.1277	633-1337[+]	.	.	.	.	.	.	.	.	.	.
TR151802_c0_g2	TR151802_c0_g2_i3	.	.	TR151802_c0_g2::TR151802_c0_g2_i3::g.1278::m.1278	1337-927[-]	.	.	.	.	.	.	.	.	.	.
TR151836_c0_g1	TR151836_c0_g1_i1	.	.	TR151836_c0_g1::TR151836_c0_g1_i1::g.1299::m.1299	3-755[+]	.	.	.	.	.	.	.	.	.	.
TR137963_c0_g2	TR137963_c0_g2_i1	.	.	.	.	.	.	.	.	.	.	.	.	.	.
TR123471_c0_g4	TR123471_c0_g4_i1	.	.	.	.	.	.	.	.	.	.	.	.	.	.
TR123471_c0_g4	TR123471_c0_g4_i2	.	.	.	.	.	.	.	.	.	.	.	.	.	.
TR109625_c0_g4	TR109625_c0_g4_i1	.	.	.	.	.	.	.	.	.	.	.	.	.	.
TR134684_c1_g3	TR134684_c1_g3_i1	.	.	.	.	.	.	.	.	.	.	.	.	.	.
TR113646_c0_g2	TR113646_c0_g2_i1	.	.	.	.	.	.	.	.	.	.	.	.	.	.
TR139048_c0_g1	TR139048_c0_g1_i1	UBAD1_DANRE^UBAD1_DANRE^Q:86-325,H:2-75^33.75%ID^E:2e-06^RecName: Full=UBA-like domain-containing protein 1;^Eukaryota; Metazoa; Chordata; Craniata; Vertebrata; Euteleostomi; Actinopterygii; Neopterygii; Teleostei; Ostariophysi; Cypriniformes; Cyprinidae; Danio	.	.	.	.	.	.	.	ENOG4111XJX^Family with sequence similarity 100, member	KEGG:dre:794012	.	.	.	.
TR139048_c0_g1	TR139048_c0_g1_i2	.	.	.	.	.	.	.	.	.	.	.	.	.	.
TR139048_c0_g1	TR139048_c0_g1_i3	UBD2B_XENLA^UBD2B_XENLA^Q:2-253,H:15-92^41.67%ID^E:2e-11^RecName: Full=UBA-like domain-containing protein 2-B;^Eukaryota; Metazoa; Chordata; Craniata; Vertebrata; Euteleostomi; Amphibia; Batrachia; Anura; Pipoidea; Pipidae; Xenopodinae; Xenopus; Xenopus	.	.	.	.	.	.	.	.	KEGG:xla:446779	.	.	.	.
TR139048_c0_g1	TR139048_c0_g1_i4	.	.	.	.	.	.	.	.	.	.	.	.	.	.
TR139048_c0_g1	TR139048_c0_g1_i5	UBD2B_XENLA^UBD2B_XENLA^Q:98-364,H:10-92^40.45%ID^E:2e-09^RecName: Full=UBA-like domain-containing protein 2-B;^Eukaryota; Metazoa; Chordata; Craniata; Vertebrata; Euteleostomi; Amphibia; Batrachia; Anura; Pipoidea; Pipidae; Xenopodinae; Xenopus; Xenopus	.	.	.	.	.	.	.	.	KEGG:xla:446779	.	.	.	.
TR139048_c0_g1	TR139048_c0_g1_i6	UBD2B_XENLA^UBD2B_XENLA^Q:2-247,H:17-92^39.02%ID^E:2e-09^RecName: Full=UBA-like domain-containing protein 2-B;^Eukaryota; Metazoa; Chordata; Craniata; Vertebrata; Euteleostomi; Amphibia; Batrachia; Anura; Pipoidea; Pipidae; Xenopodinae; Xenopus; Xenopus	.	.	.	.	.	.	.	.	KEGG:xla:446779	.	.	.	.
TR139048_c0_g1	TR139048_c0_g1_i7	.	.	.	.	.	.	.	.	.	.	.	.	.	.
TR153071_c0_g1	TR153071_c0_g1_i1	.	.	TR153071_c0_g1::TR153071_c0_g1_i1::g.1219::m.1219	1-1362[+]	.	.	.	.	.	.	.	.	.	.
TR153071_c0_g1	TR153071_c0_g1_i2	.	.	TR153071_c0_g1::TR153071_c0_g1_i2::g.1220::m.1220	1-861[+]	.	.	.	.	.	.	.	.	.	.
TR153071_c0_g1	TR153071_c0_g1_i3	.	.	TR153071_c0_g1::TR153071_c0_g1_i3::g.1221::m.1221	1-954[+]	.	.	.	.	.	.	.	.	.	.
TR153121_c1_g2	TR153121_c1_g2_i1	.	.	.	.	.	.	.	.	.	.	.	.	.	.
TR153121_c1_g2	TR153121_c1_g2_i2	.	.	.	.	.	.	.	.	.	.	.	.	.	.
TR153181_c0_g2	TR153181_c0_g2_i1	RL28E_SCHPO^RL28E_SCHPO^Q:1-123,H:94-134^53.66%ID^E:3e-06^RecName: Full=Probable 60S ribosomal protein L28e;^Eukaryota; Fungi; Dikarya; Ascomycota; Taphrinomycotina; Schizosaccharomycetes; Schizosaccharomycetales; Schizosaccharomycetaceae; Schizosaccharomyces	.	.	.	.	.	.	.	.	KEGG:spo:SPAC1687.06c`KO:K02903	GO:0005829^cellular_component^cytosol`GO:0022625^cellular_component^cytosolic large ribosomal subunit`GO:0003735^molecular_function^structural constituent of ribosome`GO:0002181^biological_process^cytoplasmic translation`GO:0006412^biological_process^translation	.	.	.
TR153170_c2_g5	TR153170_c2_g5_i1	.	.	.	.	.	.	.	.	.	.	.	.	.	.
TR153304_c1_g6	TR153304_c1_g6_i1	.	.	.	.	.	.	.	.	.	.	.	.	.	.
TR153304_c1_g6	TR153304_c1_g6_i2	.	.	.	.	.	.	.	.	.	.	.	.	.	.
TR153304_c1_g6	TR153304_c1_g6_i3	.	.	.	.	.	.	.	.	.	.	.	.	.	.
TR124620_c0_g2	TR124620_c0_g2_i1	.	.	.	.	.	.	.	.	.	.	.	.	.	.
TR124620_c0_g2	TR124620_c0_g2_i2	.	.	.	.	.	.	.	.	.	.	.	.	.	.
TR124620_c0_g2	TR124620_c0_g2_i3	.	.	.	.	.	.	.	.	.	.	.	.	.	.
TR124620_c0_g2	TR124620_c0_g2_i4	.	.	.	.	.	.	.	.	.	.	.	.	.	.
TR124620_c0_g2	TR124620_c0_g2_i5	.	.	.	.	.	.	.	.	.	.	.	.	.	.
TR124620_c0_g2	TR124620_c0_g2_i6	.	.	.	.	.	.	.	.	.	.	.	.	.	.
TR124620_c0_g2	TR124620_c0_g2_i7	.	.	.	.	.	.	.	.	.	.	.	.	.	.
TR124620_c0_g2	TR124620_c0_g2_i8	.	.	.	.	.	.	.	.	.	.	.	.	.	.
TR153708_c0_g1	TR153708_c0_g1_i1	Y9801_DROME^Y9801_DROME^Q:675-854,H:242-300^46.67%ID^E:1e-06^RecName: Full=PP2C-like domain-containing protein CG9801;^Eukaryota; Metazoa; Ecdysozoa; Arthropoda; Hexapoda; Insecta; Pterygota; Neoptera; Endopterygota; Diptera; Brachycera; Muscomorpha; Ephydroidea; Drosophilidae; Drosophila; Sophophora	.	TR153708_c0_g1::TR153708_c0_g1_i1::g.2026::m.2026	339-854[+]	Y9801_DROME^Y9801_DROME^Q:113-172,H:242-300^46.67%ID^E:2e-07^RecName: Full=PP2C-like domain-containing protein CG9801;^Eukaryota; Metazoa; Ecdysozoa; Arthropoda; Hexapoda; Insecta; Pterygota; Neoptera; Endopterygota; Diptera; Brachycera; Muscomorpha; Ephydroidea; Drosophilidae; Drosophila; Sophophora	.	.	.	ENOG410XR2J^PP2Cc	KEGG:dme:Dmel_CG9801	GO:0003824^molecular_function^catalytic activity	.	.	.
TR124825_c0_g5	TR124825_c0_g5_i1	.	.	.	.	.	.	.	.	.	.	.	.	.	.
TR124900_c0_g1	TR124900_c0_g1_i1	COX19_CRYNJ^COX19_CRYNJ^Q:257-373,H:4-42^56.41%ID^E:3e-09^RecName: Full=Cytochrome c oxidase assembly protein COX19;^Eukaryota; Fungi; Dikarya; Basidiomycota; Agaricomycotina; Tremellomycetes; Tremellales; Cryptococcaceae; Cryptococcus; Cryptococcus neoformans species complex	.	.	.	.	.	.	.	ENOG41121W4^CytoChrome c oxidase assembly	KEGG:cne:CNJ01690`KO:K18183	GO:0005829^cellular_component^cytosol`GO:0005758^cellular_component^mitochondrial intermembrane space`GO:0005634^cellular_component^nucleus`GO:0005507^molecular_function^copper ion binding`GO:0009060^biological_process^aerobic respiration`GO:0030001^biological_process^metal ion transport`GO:0033617^biological_process^mitochondrial respiratory chain complex IV assembly	.	.	.
TR124900_c0_g1	TR124900_c0_g1_i2	COX19_CRYNJ^COX19_CRYNJ^Q:387-503,H:4-42^56.41%ID^E:5e-09^RecName: Full=Cytochrome c oxidase assembly protein COX19;^Eukaryota; Fungi; Dikarya; Basidiomycota; Agaricomycotina; Tremellomycetes; Tremellales; Cryptococcaceae; Cryptococcus; Cryptococcus neoformans species complex	.	.	.	.	.	.	.	ENOG41121W4^CytoChrome c oxidase assembly	KEGG:cne:CNJ01690`KO:K18183	GO:0005829^cellular_component^cytosol`GO:0005758^cellular_component^mitochondrial intermembrane space`GO:0005634^cellular_component^nucleus`GO:0005507^molecular_function^copper ion binding`GO:0009060^biological_process^aerobic respiration`GO:0030001^biological_process^metal ion transport`GO:0033617^biological_process^mitochondrial respiratory chain complex IV assembly	.	.	.
TR153998_c0_g12	TR153998_c0_g12_i1	.	.	.	.	.	.	.	.	.	.	.	.	.	.
TR153998_c0_g12	TR153998_c0_g12_i2	.	.	.	.	.	.	.	.	.	.	.	.	.	.
TR150046_c0_g2	TR150046_c0_g2_i1	.	.	.	.	.	.	.	.	.	.	.	.	.	.
TR150046_c0_g2	TR150046_c0_g2_i2	.	.	TR150046_c0_g2::TR150046_c0_g2_i2::g.1205::m.1205	2-307[+]	.	.	.	.	.	.	.	.	.	.
TR136199_c0_g1	TR136199_c0_g1_i1	.	.	.	.	.	.	.	.	.	.	.	.	.	.
TR150148_c0_g1	TR150148_c0_g1_i1	RTXE_DROME^RTXE_DROME^Q:585-2534,H:4-665^25.43%ID^E:9e-21^RecName: Full=Probable RNA-directed DNA polymerase from transposon X-element;^Eukaryota; Metazoa; Ecdysozoa; Arthropoda; Hexapoda; Insecta; Pterygota; Neoptera; Endopterygota; Diptera; Brachycera; Muscomorpha; Ephydroidea; Drosophilidae; Drosophila; Sophophora	.	TR150148_c0_g1::TR150148_c0_g1_i1::g.1672::m.1672	909-2069[+]	RTJK_DROME^RTJK_DROME^Q:1-378,H:109-506^23.65%ID^E:6e-06^RecName: Full=RNA-directed DNA polymerase from mobile element jockey;^Eukaryota; Metazoa; Ecdysozoa; Arthropoda; Hexapoda; Insecta; Pterygota; Neoptera; Endopterygota; Diptera; Brachycera; Muscomorpha; Ephydroidea; Drosophilidae; Drosophila; Sophophora	PF14529.5^Exo_endo_phos_2^Endonuclease-reverse transcriptase^1-105^E:3e-09	.	.	.	.	GO:0003964^molecular_function^RNA-directed DNA polymerase activity	.	.	.
TR150148_c0_g1	TR150148_c0_g1_i1	RTXE_DROME^RTXE_DROME^Q:585-2534,H:4-665^25.43%ID^E:9e-21^RecName: Full=Probable RNA-directed DNA polymerase from transposon X-element;^Eukaryota; Metazoa; Ecdysozoa; Arthropoda; Hexapoda; Insecta; Pterygota; Neoptera; Endopterygota; Diptera; Brachycera; Muscomorpha; Ephydroidea; Drosophilidae; Drosophila; Sophophora	.	TR150148_c0_g1::TR150148_c0_g1_i1::g.1673::m.1673	670-143[-]	.	.	.	.	.	.	.	.	.	.
TR150148_c0_g1	TR150148_c0_g1_i1	RTXE_DROME^RTXE_DROME^Q:585-2534,H:4-665^25.43%ID^E:9e-21^RecName: Full=Probable RNA-directed DNA polymerase from transposon X-element;^Eukaryota; Metazoa; Ecdysozoa; Arthropoda; Hexapoda; Insecta; Pterygota; Neoptera; Endopterygota; Diptera; Brachycera; Muscomorpha; Ephydroidea; Drosophilidae; Drosophila; Sophophora	.	TR150148_c0_g1::TR150148_c0_g1_i1::g.1674::m.1674	2540-2193[-]	.	.	.	.	.	.	.	.	.	.
TR150148_c0_g1	TR150148_c0_g1_i2	RTXE_DROME^RTXE_DROME^Q:580-2529,H:4-665^25.43%ID^E:9e-21^RecName: Full=Probable RNA-directed DNA polymerase from transposon X-element;^Eukaryota; Metazoa; Ecdysozoa; Arthropoda; Hexapoda; Insecta; Pterygota; Neoptera; Endopterygota; Diptera; Brachycera; Muscomorpha; Ephydroidea; Drosophilidae; Drosophila; Sophophora	.	TR150148_c0_g1::TR150148_c0_g1_i2::g.1675::m.1675	904-2064[+]	RTJK_DROME^RTJK_DROME^Q:1-378,H:109-506^23.65%ID^E:6e-06^RecName: Full=RNA-directed DNA polymerase from mobile element jockey;^Eukaryota; Metazoa; Ecdysozoa; Arthropoda; Hexapoda; Insecta; Pterygota; Neoptera; Endopterygota; Diptera; Brachycera; Muscomorpha; Ephydroidea; Drosophilidae; Drosophila; Sophophora	PF14529.5^Exo_endo_phos_2^Endonuclease-reverse transcriptase^1-105^E:3e-09	.	.	.	.	GO:0003964^molecular_function^RNA-directed DNA polymerase activity	.	.	.
TR150148_c0_g1	TR150148_c0_g1_i2	RTXE_DROME^RTXE_DROME^Q:580-2529,H:4-665^25.43%ID^E:9e-21^RecName: Full=Probable RNA-directed DNA polymerase from transposon X-element;^Eukaryota; Metazoa; Ecdysozoa; Arthropoda; Hexapoda; Insecta; Pterygota; Neoptera; Endopterygota; Diptera; Brachycera; Muscomorpha; Ephydroidea; Drosophilidae; Drosophila; Sophophora	.	TR150148_c0_g1::TR150148_c0_g1_i2::g.1676::m.1676	665-138[-]	.	.	.	.	.	.	.	.	.	.
TR150148_c0_g1	TR150148_c0_g1_i2	RTXE_DROME^RTXE_DROME^Q:580-2529,H:4-665^25.43%ID^E:9e-21^RecName: Full=Probable RNA-directed DNA polymerase from transposon X-element;^Eukaryota; Metazoa; Ecdysozoa; Arthropoda; Hexapoda; Insecta; Pterygota; Neoptera; Endopterygota; Diptera; Brachycera; Muscomorpha; Ephydroidea; Drosophilidae; Drosophila; Sophophora	.	TR150148_c0_g1::TR150148_c0_g1_i2::g.1677::m.1677	2535-2188[-]	.	.	.	.	.	.	.	.	.	.
TR125299_c0_g5	TR125299_c0_g5_i1	.	.	.	.	.	.	.	.	.	.	.	.	.	.
TR136391_c0_g5	TR136391_c0_g5_i1	.	.	.	.	.	.	.	.	.	.	.	.	.	.
TR136391_c0_g5	TR136391_c0_g5_i2	.	.	.	.	.	.	.	.	.	.	.	.	.	.
TR136391_c0_g5	TR136391_c0_g5_i3	.	.	.	.	.	.	.	.	.	.	.	.	.	.
TR136640_c0_g4	TR136640_c0_g4_i1	.	.	.	.	.	.	.	.	.	.	.	.	.	.
TR150608_c0_g9	TR150608_c0_g9_i1	.	.	TR150608_c0_g9::TR150608_c0_g9_i1::g.1059::m.1059	351-1[-]	.	.	.	.	.	.	.	.	.	.
TR150769_c0_g1	TR150769_c0_g1_i1	.	.	.	.	.	.	.	.	.	.	.	.	.	.
TR140204_c0_g1	TR140204_c0_g1_i1	.	.	.	.	.	.	.	.	.	.	.	.	.	.
TR140204_c0_g7	TR140204_c0_g7_i1	.	.	.	.	.	.	.	.	.	.	.	.	.	.
TR126779_c0_g4	TR126779_c0_g4_i1	AGRL3_HUMAN^AGRL3_HUMAN^Q:3-323,H:934-1026^31.78%ID^E:9e-12^RecName: Full=Adhesion G protein-coupled receptor L3 {ECO:0000312|HGNC:HGNC:20974};^Eukaryota; Metazoa; Chordata; Craniata; Vertebrata; Euteleostomi; Mammalia; Eutheria; Euarchontoglires; Primates; Haplorrhini; Catarrhini; Hominidae; Homo	.	TR126779_c0_g4::TR126779_c0_g4_i1::g.1619::m.1619	3-323[+]	AGRD1_BOVIN^AGRD1_BOVIN^Q:1-107,H:667-759^37.38%ID^E:2e-13^RecName: Full=Adhesion G-protein coupled receptor D1;^Eukaryota; Metazoa; Chordata; Craniata; Vertebrata; Euteleostomi; Mammalia; Eutheria; Laurasiatheria; Cetartiodactyla; Ruminantia; Pecora; Bovidae; Bovinae; Bos	PF00002.23^7tm_2^7 transmembrane receptor (Secretin family)^1-107^E:3.1e-20	.	.	ENOG410XSD2^G- protein-coupled receptor	KEGG:bta:528174`KO:K08465	GO:0016021^cellular_component^integral component of membrane`GO:0005886^cellular_component^plasma membrane`GO:0004930^molecular_function^G-protein coupled receptor activity`GO:0007166^biological_process^cell surface receptor signaling pathway`GO:0007186^biological_process^G-protein coupled receptor signaling pathway`GO:0010579^biological_process^positive regulation of adenylate cyclase activity i…	GO:0004930^molecular_function^G-protein coupled receptor activity`GO:0007186^biological_process^G-protein coupled receptor signaling pathway`GO:0016021^cellular_component^integral component of membrane	.	.
TR155727_c2_g3	TR155727_c2_g3_i1	.	.	.	.	.	.	.	.	.	.	.	.	.	.
TR155727_c2_g3	TR155727_c2_g3_i2	.	.	.	.	.	.	.	.	.	.	.	.	.	.
TR155784_c0_g9	TR155784_c0_g9_i1	.	.	.	.	.	.	.	.	.	.	.	.	.	.
TR155785_c5_g2	TR155785_c5_g2_i1	.	.	.	.	.	.	.	.	.	.	.	.	.	.
TR140855_c0_g4	TR140855_c0_g4_i1	INSR_XENLA^INSR_XENLA^Q:36-281,H:594-681^35.23%ID^E:2e-06^RecName: Full=Insulin receptor;^Eukaryota; Metazoa; Chordata; Craniata; Vertebrata; Euteleostomi; Amphibia; Batrachia; Anura; Pipoidea; Pipidae; Xenopodinae; Xenopus; Xenopus	.	TR140855_c0_g4::TR140855_c0_g4_i1::g.2084::m.2084	3-305[+]	INSR_XENLA^INSR_XENLA^Q:12-93,H:594-681^35.23%ID^E:2e-06^RecName: Full=Insulin receptor;^Eukaryota; Metazoa; Chordata; Craniata; Vertebrata; Euteleostomi; Amphibia; Batrachia; Anura; Pipoidea; Pipidae; Xenopodinae; Xenopus; Xenopus	.	.	.	.	KEGG:xla:398006`KO:K04527	GO:0005887^cellular_component^integral component of plasma membrane`GO:0016020^cellular_component^membrane`GO:0005886^cellular_component^plasma membrane`GO:0005524^molecular_function^ATP binding`GO:0043559^molecular_function^insulin binding`GO:0043560^molecular_function^insulin receptor substrate binding`GO:0005009^molecular_function^insulin-activated receptor activity`GO:0043548^molecular_functi…	.	.	.
TR140818_c0_g5	TR140818_c0_g5_i1	.	.	.	.	.	.	.	.	.	.	.	.	.	.
TR140891_c0_g4	TR140891_c0_g4_i1	.	.	TR140891_c0_g4::TR140891_c0_g4_i1::g.27::m.27	1-300[+]	.	PF03160.13^Calx-beta^Calx-beta domain^4-89^E:3.5e-08	.	.	.	.	.	GO:0007154^biological_process^cell communication`GO:0016021^cellular_component^integral component of membrane	.	.
TR155815_c0_g3	TR155815_c0_g3_i1	.	.	TR155815_c0_g3::TR155815_c0_g3_i1::g.41::m.41	2-421[+]	.	.	.	.	.	.	.	.	.	.
TR155819_c1_g4	TR155819_c1_g4_i1	.	.	.	.	.	.	.	.	.	.	.	.	.	.
TR155819_c1_g9	TR155819_c1_g9_i1	.	.	.	.	.	.	.	.	.	.	.	.	.	.
TR138068_c0_g1	TR138068_c0_g1_i1	DD3_DICDI^DD3_DICDI^Q:2-382,H:78-179^35.43%ID^E:4e-11^RecName: Full=Protein DD3-3;^Eukaryota; Amoebozoa; Mycetozoa; Dictyosteliida; Dictyostelium	.	TR138068_c0_g1::TR138068_c0_g1_i1::g.928::m.928	2-436[+]	DD3_DICDI^DD3_DICDI^Q:1-145,H:78-197^40%ID^E:4e-21^RecName: Full=Protein DD3-3;^Eukaryota; Amoebozoa; Mycetozoa; Dictyosteliida; Dictyostelium	.	.	.	ENOG410XS6Y^protein Hydra magnipapillata	KEGG:ddi:DDB_G0283095	GO:0016021^cellular_component^integral component of membrane	.	.	.
TR141246_c0_g11	TR141246_c0_g11_i1	.	.	.	.	.	.	.	.	.	.	.	.	.	.
TR141261_c0_g3	TR141261_c0_g3_i1	.	.	.	.	.	.	.	.	.	.	.	.	.	.
TR141261_c0_g3	TR141261_c0_g3_i2	.	.	.	.	.	.	.	.	.	.	.	.	.	.
TR127420_c1_g4	TR127420_c1_g4_i1	.	.	.	.	.	.	.	.	.	.	.	.	.	.
TR127420_c1_g4	TR127420_c1_g4_i2	.	.	.	.	.	.	.	.	.	.	.	.	.	.
TR127548_c0_g1	TR127548_c0_g1_i1	.	.	.	.	.	.	.	.	.	.	.	.	.	.
TR138649_c0_g3	TR138649_c0_g3_i1	.	.	.	.	.	.	.	.	.	.	.	.	.	.
TR141660_c0_g4	TR141660_c0_g4_i1	.	.	TR141660_c0_g4::TR141660_c0_g4_i1::g.83::m.83	1-336[+]	.	.	.	.	.	.	.	.	.	.
TR141660_c0_g4	TR141660_c0_g4_i1	.	.	TR141660_c0_g4::TR141660_c0_g4_i1::g.84::m.84	336-1[-]	.	.	.	.	.	.	.	.	.	.
TR138713_c0_g2	TR138713_c0_g2_i1	.	.	.	.	.	.	.	.	.	.	.	.	.	.
TR138769_c0_g5	TR138769_c0_g5_i1	.	.	.	.	.	.	.	.	.	.	.	.	.	.
TR152744_c3_g3	TR152744_c3_g3_i1	.	.	.	.	.	.	.	.	.	.	.	.	.	.
TR152842_c0_g2	TR152842_c0_g2_i1	.	.	.	.	.	.	.	.	.	.	.	.	.	.
TR138979_c0_g1	TR138979_c0_g1_i1	UBE2N_RAT^UBE2N_RAT^Q:834-965,H:11-54^81.82%ID^E:1e-15^RecName: Full=Ubiquitin-conjugating enzyme E2 N;^Eukaryota; Metazoa; Chordata; Craniata; Vertebrata; Euteleostomi; Mammalia; Eutheria; Euarchontoglires; Glires; Rodentia; Sciurognathi; Muroidea; Muridae; Murinae; Rattus	.	TR138979_c0_g1::TR138979_c0_g1_i1::g.1477::m.1477	965-621[-]	.	.	.	.	.	.	.	.	.	.
TR138979_c0_g1	TR138979_c0_g1_i1	UBE2N_RAT^UBE2N_RAT^Q:834-965,H:11-54^81.82%ID^E:1e-15^RecName: Full=Ubiquitin-conjugating enzyme E2 N;^Eukaryota; Metazoa; Chordata; Craniata; Vertebrata; Euteleostomi; Mammalia; Eutheria; Euarchontoglires; Glires; Rodentia; Sciurognathi; Muroidea; Muridae; Murinae; Rattus	.	TR138979_c0_g1::TR138979_c0_g1_i1::g.1478::m.1478	307-2[-]	.	.	.	.	.	.	.	.	.	.
TR138979_c0_g1	TR138979_c0_g1_i1	UBE2N_RAT^UBE2N_RAT^Q:834-965,H:11-54^81.82%ID^E:1e-15^RecName: Full=Ubiquitin-conjugating enzyme E2 N;^Eukaryota; Metazoa; Chordata; Craniata; Vertebrata; Euteleostomi; Mammalia; Eutheria; Euarchontoglires; Glires; Rodentia; Sciurognathi; Muroidea; Muridae; Murinae; Rattus	.	TR138979_c0_g1::TR138979_c0_g1_i1::g.1479::m.1479	652-353[-]	.	.	.	.	.	.	.	.	.	.
TR152954_c2_g1	TR152954_c2_g1_i1	.	.	.	.	.	.	.	.	.	.	.	.	.	.
TR152954_c3_g1	TR152954_c3_g1_i1	.	.	TR152954_c3_g1::TR152954_c3_g1_i1::g.1663::m.1663	17-721[+]	.	.	.	.	.	.	.	.	.	.
TR152954_c3_g1	TR152954_c3_g1_i2	.	.	TR152954_c3_g1::TR152954_c3_g1_i2::g.1664::m.1664	1-741[+]	.	.	.	.	.	.	.	.	.	.
TR152954_c3_g1	TR152954_c3_g1_i3	.	.	TR152954_c3_g1::TR152954_c3_g1_i3::g.1665::m.1665	66-776[+]	.	.	.	.	.	.	.	.	.	.
TR152954_c3_g1	TR152954_c3_g1_i4	.	.	TR152954_c3_g1::TR152954_c3_g1_i4::g.1666::m.1666	145-849[+]	.	.	.	.	.	.	.	.	.	.
TR152954_c3_g1	TR152954_c3_g1_i5	.	.	TR152954_c3_g1::TR152954_c3_g1_i5::g.1667::m.1667	1-747[+]	.	.	.	.	.	.	.	.	.	.
TR152954_c3_g1	TR152954_c3_g1_i6	.	.	TR152954_c3_g1::TR152954_c3_g1_i6::g.1668::m.1668	1-741[+]	.	.	.	.	.	.	.	.	.	.
TR171067_c6_g1	TR171067_c6_g1_i1	.	.	TR171067_c6_g1::TR171067_c6_g1_i1::g.512::m.512	43-612[+]	.	.	.	.	.	.	.	.	.	.
TR171067_c6_g1	TR171067_c6_g1_i2	.	.	TR171067_c6_g1::TR171067_c6_g1_i2::g.513::m.513	638-1261[+]	.	.	.	.	.	.	.	.	.	.
TR171067_c6_g1	TR171067_c6_g1_i2	.	.	TR171067_c6_g1::TR171067_c6_g1_i2::g.514::m.514	367-2[-]	.	.	.	.	.	.	.	.	.	.
TR171067_c6_g1	TR171067_c6_g1_i3	.	.	TR171067_c6_g1::TR171067_c6_g1_i3::g.515::m.515	404-1066[+]	.	.	.	.	.	.	.	.	.	.
TR171067_c6_g1	TR171067_c6_g1_i4	.	.	TR171067_c6_g1::TR171067_c6_g1_i4::g.516::m.516	1055-156[-]	.	.	.	.	.	.	.	.	.	.
TR171067_c6_g1	TR171067_c6_g1_i4	.	.	TR171067_c6_g1::TR171067_c6_g1_i4::g.517::m.517	1326-1949[+]	.	.	.	.	.	.	.	.	.	.
TR171051_c2_g27	TR171051_c2_g27_i1	.	.	TR171051_c2_g27::TR171051_c2_g27_i1::g.737::m.737	2-511[+]	CAF1_EPHMU^CAF1_EPHMU^Q:1-163,H:208-410^29.38%ID^E:7e-10^RecName: Full=Collagen EMF1-alpha;^Eukaryota; Metazoa; Porifera; Demospongiae; Heteroscleromorpha; Spongillida; Spongillidae; Ephydatia	PF01391.17^Collagen^Collagen triple helix repeat (20 copies)^2-60^E:3.2e-07`PF01410.17^COLFI^Fibrillar collagen C-terminal domain^98-156^E:1.6e-07	.	.	.	.	GO:0005581^cellular_component^collagen trimer`GO:0005578^cellular_component^proteinaceous extracellular matrix`GO:0005201^molecular_function^extracellular matrix structural constituent	GO:0005201^molecular_function^extracellular matrix structural constituent	.	.
TR171064_c7_g10	TR171064_c7_g10_i1	.	.	.	.	.	.	.	.	.	.	.	.	.	.
TR171083_c1_g1	TR171083_c1_g1_i1	.	.	.	.	.	.	.	.	.	.	.	.	.	.
TR171083_c1_g2	TR171083_c1_g2_i1	.	.	.	.	.	.	.	.	.	.	.	.	.	.
TR171083_c2_g19	TR171083_c2_g19_i1	.	.	.	.	.	.	.	.	.	.	.	.	.	.
TR171083_c2_g19	TR171083_c2_g19_i2	Y5262_ARATH^Y5262_ARATH^Q:5-625,H:58-265^27.4%ID^E:2e-13^RecName: Full=Ankyrin repeat-containing protein At5g02620;^Eukaryota; Viridiplantae; Streptophyta; Embryophyta; Tracheophyta; Spermatophyta; Magnoliophyta; eudicotyledons; Gunneridae; Pentapetalae; rosids; malvids; Brassicales; Brassicaceae; Camelineae; Arabidopsis	.	TR171083_c2_g19::TR171083_c2_g19_i2::g.1048::m.1048	2-811[+]	Y5262_ARATH^Y5262_ARATH^Q:2-208,H:58-265^27.4%ID^E:5e-15^RecName: Full=Ankyrin repeat-containing protein At5g02620;^Eukaryota; Viridiplantae; Streptophyta; Embryophyta; Tracheophyta; Spermatophyta; Magnoliophyta; eudicotyledons; Gunneridae; Pentapetalae; rosids; malvids; Brassicales; Brassicaceae; Camelineae; Arabidopsis`Y5262_ARATH^Y5262_ARATH^Q:7-189,H:98-280^26.06%ID^E:1e-05^RecName: Full=Anky…	PF12796.6^Ank_2^Ankyrin repeats (3 copies)^4-99^E:2.1e-15`PF13637.5^Ank_4^Ankyrin repeats (many copies)^70-121^E:3.9e-05`PF12796.6^Ank_2^Ankyrin repeats (3 copies)^108-198^E:4.2e-15`PF00023.29^Ank^Ankyrin repeat^135-167^E:0.013`PF13637.5^Ank_4^Ankyrin repeats (many copies)^140-190^E:9.8e-09`PF13857.5^Ank_5^Ankyrin repeats (many copies)^162-209^E:4e-07`PF12796.6^Ank_2^Ankyrin repeats (3 copies)^16…	.	.	COG0666^Ankyrin Repeat	KEGG:ath:AT5G02620	GO:0005783^cellular_component^endoplasmic reticulum`GO:0016021^cellular_component^integral component of membrane`GO:0005886^cellular_component^plasma membrane	GO:0005515^molecular_function^protein binding	.	.
TR171083_c2_g19	TR171083_c2_g19_i3	ESPN_HUMAN^ESPN_HUMAN^Q:122-673,H:77-260^30.11%ID^E:5e-16^RecName: Full=Espin;^Eukaryota; Metazoa; Chordata; Craniata; Vertebrata; Euteleostomi; Mammalia; Eutheria; Euarchontoglires; Primates; Haplorrhini; Catarrhini; Hominidae; Homo`ESPN_HUMAN^ESPN_HUMAN^Q:20-670,H:111-324^27.27%ID^E:7e-12^RecName: Full=Espin;^Eukaryota; Metazoa; Chordata; Craniata; Vertebrata; Euteleostomi; Mammalia; Eutheria; …	.	TR171083_c2_g19::TR171083_c2_g19_i3::g.1049::m.1049	2-673[+]	ESPN_HUMAN^ESPN_HUMAN^Q:41-224,H:77-260^30.11%ID^E:4e-16^RecName: Full=Espin;^Eukaryota; Metazoa; Chordata; Craniata; Vertebrata; Euteleostomi; Mammalia; Eutheria; Euarchontoglires; Primates; Haplorrhini; Catarrhini; Hominidae; Homo`ESPN_HUMAN^ESPN_HUMAN^Q:7-223,H:111-324^27.27%ID^E:6e-12^RecName: Full=Espin;^Eukaryota; Metazoa; Chordata; Craniata; Vertebrata; Euteleostomi; Mammalia; Eutheria; Eu…	PF13637.5^Ank_4^Ankyrin repeats (many copies)^2-53^E:0.0001`PF12796.6^Ank_2^Ankyrin repeats (3 copies)^4-99^E:4.6e-15`PF13637.5^Ank_4^Ankyrin repeats (many copies)^70-121^E:1.3e-05`PF12796.6^Ank_2^Ankyrin repeats (3 copies)^107-198^E:4e-16`PF00023.29^Ank^Ankyrin repeat^135-167^E:0.0081`PF13637.5^Ank_4^Ankyrin repeats (many copies)^147-190^E:1.4e-06`PF13857.5^Ank_5^Ankyrin repeats (many copies)^16…	.	.	COG0666^Ankyrin Repeat	KEGG:hsa:83715	GO:0005903^cellular_component^brush border`GO:0005737^cellular_component^cytoplasm`GO:0031941^cellular_component^filamentous actin`GO:0005902^cellular_component^microvillus`GO:0032426^cellular_component^stereocilium tip`GO:0051015^molecular_function^actin filament binding`GO:0017124^molecular_function^SH3 domain binding`GO:0051017^biological_process^actin filament bundle assembly`GO:0007626^biolo…	GO:0005515^molecular_function^protein binding	.	.
TR142139_c0_g1	TR142139_c0_g1_i1	.	.	.	.	.	.	.	.	.	.	.	.	.	.
TR142139_c1_g1	TR142139_c1_g1_i1	.	.	.	.	.	.	.	.	.	.	.	.	.	.
TR171176_c2_g2	TR171176_c2_g2_i1	TF211_SCHPO^TF211_SCHPO^Q:1-1365,H:643-1096^27.7%ID^E:4e-40^RecName: Full=Transposon Tf2-11 polyprotein;^Eukaryota; Fungi; Dikarya; Ascomycota; Taphrinomycotina; Schizosaccharomycetes; Schizosaccharomycetales; Schizosaccharomycetaceae; Schizosaccharomyces	.	TR171176_c2_g2::TR171176_c2_g2_i1::g.2178::m.2178	1-1896[+]	TF28_SCHPO^TF28_SCHPO^Q:1-455,H:643-1096^27.7%ID^E:3e-40^RecName: Full=Transposon Tf2-8 polyprotein;^Eukaryota; Fungi; Dikarya; Ascomycota; Taphrinomycotina; Schizosaccharomycetes; Schizosaccharomycetales; Schizosaccharomycetaceae; Schizosaccharomyces	PF00665.25^rve^Integrase core domain^360-453^E:4.1e-18	.	.	.	KEGG:spo:SPAC13D1.01c`KEGG:spo:SPAC19D5.09c	GO:0004190^molecular_function^aspartic-type endopeptidase activity`GO:0003677^molecular_function^DNA binding`GO:0003887^molecular_function^DNA-directed DNA polymerase activity`GO:0004519^molecular_function^endonuclease activity`GO:0046872^molecular_function^metal ion binding`GO:0003723^molecular_function^RNA binding`GO:0003964^molecular_function^RNA-directed DNA polymerase activity`GO:0015074^bio…	GO:0015074^biological_process^DNA integration	.	.
TR171108_c0_g5	TR171108_c0_g5_i1	SVEP1_HUMAN^SVEP1_HUMAN^Q:46-648,H:2144-2341^36.41%ID^E:1e-17^RecName: Full=Sushi, von Willebrand factor type A, EGF and pentraxin domain-containing protein 1;^Eukaryota; Metazoa; Chordata; Craniata; Vertebrata; Euteleostomi; Mammalia; Eutheria; Euarchontoglires; Primates; Haplorrhini; Catarrhini; Hominidae; Homo`SVEP1_HUMAN^SVEP1_HUMAN^Q:22-621,H:2704-2900^35.61%ID^E:2e-15^RecName: Full=Sushi, v…	.	TR171108_c0_g5::TR171108_c0_g5_i1::g.2270::m.2270	1-654[+]	SVEP1_HUMAN^SVEP1_HUMAN^Q:16-216,H:2144-2341^36.41%ID^E:4e-23^RecName: Full=Sushi, von Willebrand factor type A, EGF and pentraxin domain-containing protein 1;^Eukaryota; Metazoa; Chordata; Craniata; Vertebrata; Euteleostomi; Mammalia; Eutheria; Euarchontoglires; Primates; Haplorrhini; Catarrhini; Hominidae; Homo`SVEP1_HUMAN^SVEP1_HUMAN^Q:15-207,H:2714-2900^37.24%ID^E:3e-22^RecName: Full=Sushi, v…	PF00084.19^Sushi^Sushi repeat (SCR repeat)^18-73^E:9.1e-09`PF00084.19^Sushi^Sushi repeat (SCR repeat)^77-131^E:2e-08`PF00084.19^Sushi^Sushi repeat (SCR repeat)^137-192^E:5.1e-09	.	.	ENOG410XPJ1^c-type lectin domain family	KEGG:hsa:79987`KO:K17495	GO:0005737^cellular_component^cytoplasm`GO:0005615^cellular_component^extracellular space`GO:0016020^cellular_component^membrane`GO:0005509^molecular_function^calcium ion binding`GO:0003682^molecular_function^chromatin binding`GO:0007155^biological_process^cell adhesion	.	.	.
TR171108_c0_g5	TR171108_c0_g5_i2	SVEP1_HUMAN^SVEP1_HUMAN^Q:46-558,H:2144-2310^36.21%ID^E:1e-14^RecName: Full=Sushi, von Willebrand factor type A, EGF and pentraxin domain-containing protein 1;^Eukaryota; Metazoa; Chordata; Craniata; Vertebrata; Euteleostomi; Mammalia; Eutheria; Euarchontoglires; Primates; Haplorrhini; Catarrhini; Hominidae; Homo`SVEP1_HUMAN^SVEP1_HUMAN^Q:37-558,H:1784-1951^34.29%ID^E:4e-12^RecName: Full=Sushi, v…	.	TR171108_c0_g5::TR171108_c0_g5_i2::g.2271::m.2271	1-660[+]	SVEP1_HUMAN^SVEP1_HUMAN^Q:15-207,H:2714-2900^38.27%ID^E:5e-23^RecName: Full=Sushi, von Willebrand factor type A, EGF and pentraxin domain-containing protein 1;^Eukaryota; Metazoa; Chordata; Craniata; Vertebrata; Euteleostomi; Mammalia; Eutheria; Euarchontoglires; Primates; Haplorrhini; Catarrhini; Hominidae; Homo`SVEP1_HUMAN^SVEP1_HUMAN^Q:16-215,H:2144-2340^36.1%ID^E:7e-23^RecName: Full=Sushi, vo…	PF00084.19^Sushi^Sushi repeat (SCR repeat)^18-73^E:9.2e-09`PF00084.19^Sushi^Sushi repeat (SCR repeat)^77-131^E:2e-08`PF00084.19^Sushi^Sushi repeat (SCR repeat)^137-192^E:9.9e-09	.	.	ENOG410XPJ1^c-type lectin domain family	KEGG:hsa:79987`KO:K17495	GO:0005737^cellular_component^cytoplasm`GO:0005615^cellular_component^extracellular space`GO:0016020^cellular_component^membrane`GO:0005509^molecular_function^calcium ion binding`GO:0003682^molecular_function^chromatin binding`GO:0007155^biological_process^cell adhesion	.	.	.
TR171108_c0_g5	TR171108_c0_g5_i3	SVEP1_HUMAN^SVEP1_HUMAN^Q:46-558,H:2144-2310^36.21%ID^E:1e-14^RecName: Full=Sushi, von Willebrand factor type A, EGF and pentraxin domain-containing protein 1;^Eukaryota; Metazoa; Chordata; Craniata; Vertebrata; Euteleostomi; Mammalia; Eutheria; Euarchontoglires; Primates; Haplorrhini; Catarrhini; Hominidae; Homo`SVEP1_HUMAN^SVEP1_HUMAN^Q:37-558,H:1784-1951^34.29%ID^E:4e-12^RecName: Full=Sushi, v…	.	TR171108_c0_g5::TR171108_c0_g5_i3::g.2272::m.2272	1-657[+]	SVEP1_HUMAN^SVEP1_HUMAN^Q:16-215,H:2144-2340^35.12%ID^E:2e-23^RecName: Full=Sushi, von Willebrand factor type A, EGF and pentraxin domain-containing protein 1;^Eukaryota; Metazoa; Chordata; Craniata; Vertebrata; Euteleostomi; Mammalia; Eutheria; Euarchontoglires; Primates; Haplorrhini; Catarrhini; Hominidae; Homo`SVEP1_HUMAN^SVEP1_HUMAN^Q:15-211,H:2714-2904^36.5%ID^E:2e-22^RecName: Full=Sushi, vo…	PF00084.19^Sushi^Sushi repeat (SCR repeat)^18-73^E:9.1e-09`PF00084.19^Sushi^Sushi repeat (SCR repeat)^77-131^E:2e-08`PF00084.19^Sushi^Sushi repeat (SCR repeat)^137-192^E:9.9e-09	.	.	ENOG410XPJ1^c-type lectin domain family	KEGG:hsa:79987`KO:K17495	GO:0005737^cellular_component^cytoplasm`GO:0005615^cellular_component^extracellular space`GO:0016020^cellular_component^membrane`GO:0005509^molecular_function^calcium ion binding`GO:0003682^molecular_function^chromatin binding`GO:0007155^biological_process^cell adhesion	.	.	.
TR171108_c0_g5	TR171108_c0_g5_i3	SVEP1_HUMAN^SVEP1_HUMAN^Q:46-558,H:2144-2310^36.21%ID^E:1e-14^RecName: Full=Sushi, von Willebrand factor type A, EGF and pentraxin domain-containing protein 1;^Eukaryota; Metazoa; Chordata; Craniata; Vertebrata; Euteleostomi; Mammalia; Eutheria; Euarchontoglires; Primates; Haplorrhini; Catarrhini; Hominidae; Homo`SVEP1_HUMAN^SVEP1_HUMAN^Q:37-558,H:1784-1951^34.29%ID^E:4e-12^RecName: Full=Sushi, v…	.	TR171108_c0_g5::TR171108_c0_g5_i3::g.2273::m.2273	657-358[-]	.	.	.	.	.	.	.	.	.	.
TR171108_c0_g16	TR171108_c0_g16_i1	SVEP1_RAT^SVEP1_RAT^Q:1-210,H:3038-3106^35.71%ID^E:9e-08^RecName: Full=Sushi, von Willebrand factor type A, EGF and pentraxin domain-containing protein 1;^Eukaryota; Metazoa; Chordata; Craniata; Vertebrata; Euteleostomi; Mammalia; Eutheria; Euarchontoglires; Glires; Rodentia; Sciurognathi; Muroidea; Muridae; Murinae; Rattus`SVEP1_RAT^SVEP1_RAT^Q:7-204,H:1667-1732^40.3%ID^E:4e-06^RecName: Full=Sus…	.	.	.	.	.	.	.	ENOG410XPJ1^c-type lectin domain family	.	GO:0005737^cellular_component^cytoplasm`GO:0005576^cellular_component^extracellular region`GO:0016020^cellular_component^membrane`GO:0005509^molecular_function^calcium ion binding`GO:0007155^biological_process^cell adhesion	.	.	.
TR171108_c0_g20	TR171108_c0_g20_i1	SVEP1_HUMAN^SVEP1_HUMAN^Q:4-201,H:2814-2879^44.78%ID^E:5e-08^RecName: Full=Sushi, von Willebrand factor type A, EGF and pentraxin domain-containing protein 1;^Eukaryota; Metazoa; Chordata; Craniata; Vertebrata; Euteleostomi; Mammalia; Eutheria; Euarchontoglires; Primates; Haplorrhini; Catarrhini; Hominidae; Homo`SVEP1_HUMAN^SVEP1_HUMAN^Q:1-201,H:2929-2995^38.24%ID^E:8e-07^RecName: Full=Sushi, von…	.	.	.	.	.	.	.	ENOG410XPJ1^c-type lectin domain family	KEGG:hsa:79987`KO:K17495	GO:0005737^cellular_component^cytoplasm`GO:0005615^cellular_component^extracellular space`GO:0016020^cellular_component^membrane`GO:0005509^molecular_function^calcium ion binding`GO:0003682^molecular_function^chromatin binding`GO:0007155^biological_process^cell adhesion	.	.	.
TR171108_c0_g21	TR171108_c0_g21_i1	.	.	.	.	.	.	.	.	.	.	.	.	.	.
TR171170_c1_g11	TR171170_c1_g11_i1	.	.	.	.	.	.	.	.	.	.	.	.	.	.
TR171170_c1_g11	TR171170_c1_g11_i2	.	.	.	.	.	.	.	.	.	.	.	.	.	.
TR171190_c4_g1	TR171190_c4_g1_i1	.	.	TR171190_c4_g1::TR171190_c4_g1_i1::g.40::m.40	216-875[+]	.	PF00041.20^fn3^Fibronectin type III domain^134-198^E:1.2e-06	.	.	.	.	.	GO:0005515^molecular_function^protein binding	.	.
TR171190_c4_g1	TR171190_c4_g1_i2	.	.	TR171190_c4_g1::TR171190_c4_g1_i2::g.41::m.41	216-977[+]	.	PF00041.20^fn3^Fibronectin type III domain^135-199^E:1.6e-06	.	.	.	.	.	GO:0005515^molecular_function^protein binding	.	.
TR171190_c4_g1	TR171190_c4_g1_i2	.	.	TR171190_c4_g1::TR171190_c4_g1_i2::g.42::m.42	580-281[-]	.	.	.	.	.	.	.	.	.	.
TR171190_c4_g1	TR171190_c4_g1_i3	.	.	TR171190_c4_g1::TR171190_c4_g1_i3::g.43::m.43	216-938[+]	.	PF00041.20^fn3^Fibronectin type III domain^135-199^E:1.4e-06	.	.	.	.	.	GO:0005515^molecular_function^protein binding	.	.
TR171190_c4_g1	TR171190_c4_g1_i3	.	.	TR171190_c4_g1::TR171190_c4_g1_i3::g.44::m.44	580-281[-]	.	.	.	.	.	.	.	.	.	.
TR157261_c0_g1	TR157261_c0_g1_i1	.	.	TR157261_c0_g1::TR157261_c0_g1_i1::g.447::m.447	418-11[-]	.	.	.	.	.	.	.	.	.	.
TR171217_c3_g17	TR171217_c3_g17_i1	.	.	.	.	.	.	.	.	.	.	.	.	.	.
TR171269_c0_g1	TR171269_c0_g1_i1	.	.	.	.	.	.	.	.	.	.	.	.	.	.
TR171269_c0_g1	TR171269_c0_g1_i2	.	.	TR171269_c0_g1::TR171269_c0_g1_i2::g.815::m.815	1-1638[+]	.	.	.	.	.	.	.	.	.	.
TR171269_c0_g1	TR171269_c0_g1_i3	.	.	.	.	.	.	.	.	.	.	.	.	.	.
TR171417_c2_g3	TR171417_c2_g3_i1	.	.	TR171417_c2_g3::TR171417_c2_g3_i1::g.1091::m.1091	2-568[+]	.	.	.	.	.	.	.	.	.	.
TR171417_c2_g3	TR171417_c2_g3_i2	.	.	TR171417_c2_g3::TR171417_c2_g3_i2::g.1092::m.1092	1-726[+]	.	.	.	.	.	.	.	.	.	.
TR171417_c2_g3	TR171417_c2_g3_i2	.	.	TR171417_c2_g3::TR171417_c2_g3_i2::g.1093::m.1093	2-334[+]	.	.	.	.	.	.	.	.	.	.
TR171417_c2_g3	TR171417_c2_g3_i3	.	.	TR171417_c2_g3::TR171417_c2_g3_i3::g.1094::m.1094	3-779[+]	.	.	.	.	.	.	.	.	.	.
TR171417_c2_g3	TR171417_c2_g3_i4	.	.	TR171417_c2_g3::TR171417_c2_g3_i4::g.1096::m.1096	1-1203[+]	.	.	.	.	.	.	.	.	.	.
TR171417_c2_g3	TR171417_c2_g3_i4	.	.	TR171417_c2_g3::TR171417_c2_g3_i4::g.1097::m.1097	2-334[+]	.	.	.	.	.	.	.	.	.	.
TR171417_c2_g3	TR171417_c2_g3_i5	.	.	TR171417_c2_g3::TR171417_c2_g3_i5::g.1098::m.1098	3-779[+]	.	.	.	.	.	.	.	.	.	.
TR171417_c2_g3	TR171417_c2_g3_i6	.	.	TR171417_c2_g3::TR171417_c2_g3_i6::g.1100::m.1100	3-665[+]	.	.	.	.	.	.	.	.	.	.
TR171417_c2_g3	TR171417_c2_g3_i7	.	.	TR171417_c2_g3::TR171417_c2_g3_i7::g.1101::m.1101	1-621[+]	.	.	.	.	.	.	.	.	.	.
TR171417_c2_g3	TR171417_c2_g3_i7	.	.	TR171417_c2_g3::TR171417_c2_g3_i7::g.1102::m.1102	2-334[+]	.	.	.	.	.	.	.	.	.	.
TR171417_c2_g3	TR171417_c2_g3_i8	.	.	TR171417_c2_g3::TR171417_c2_g3_i8::g.1104::m.1104	1-1098[+]	.	.	.	.	.	.	.	.	.	.
TR171417_c2_g3	TR171417_c2_g3_i8	.	.	TR171417_c2_g3::TR171417_c2_g3_i8::g.1105::m.1105	2-334[+]	.	.	.	.	.	.	.	.	.	.
TR171417_c2_g3	TR171417_c2_g3_i9	.	.	TR171417_c2_g3::TR171417_c2_g3_i9::g.1106::m.1106	73-807[+]	.	.	.	.	.	.	.	.	.	.
TR171417_c2_g3	TR171417_c2_g3_i10	.	.	TR171417_c2_g3::TR171417_c2_g3_i10::g.1107::m.1107	73-693[+]	.	.	.	.	.	.	.	.	.	.
TR171417_c2_g3	TR171417_c2_g3_i11	.	.	TR171417_c2_g3::TR171417_c2_g3_i11::g.1109::m.1109	1-1089[+]	.	.	.	.	.	.	.	.	.	.
TR171417_c2_g3	TR171417_c2_g3_i11	.	.	TR171417_c2_g3::TR171417_c2_g3_i11::g.1110::m.1110	2-334[+]	.	.	.	.	.	.	.	.	.	.
TR171417_c2_g3	TR171417_c2_g3_i12	.	.	TR171417_c2_g3::TR171417_c2_g3_i12::g.1112::m.1112	1-984[+]	.	.	.	.	.	.	.	.	.	.
TR171417_c2_g3	TR171417_c2_g3_i12	.	.	TR171417_c2_g3::TR171417_c2_g3_i12::g.1113::m.1113	2-334[+]	.	.	.	.	.	.	.	.	.	.
TR171467_c1_g1	TR171467_c1_g1_i1	.	.	.	.	.	.	.	.	.	.	.	.	.	.
TR171467_c1_g1	TR171467_c1_g1_i2	.	.	.	.	.	.	.	.	.	.	.	.	.	.
TR171467_c1_g1	TR171467_c1_g1_i3	.	.	.	.	.	.	.	.	.	.	.	.	.	.
TR171478_c5_g3	TR171478_c5_g3_i1	.	.	.	.	.	.	.	.	.	.	.	.	.	.
TR171478_c5_g3	TR171478_c5_g3_i2	.	.	.	.	.	.	.	.	.	.	.	.	.	.
TR128553_c3_g1	TR128553_c3_g1_i1	.	.	TR128553_c3_g1::TR128553_c3_g1_i1::g.2115::m.2115	3-794[+]	.	.	.	.	.	.	.	.	.	.
TR128553_c4_g1	TR128553_c4_g1_i1	.	.	.	.	.	.	.	.	.	.	.	.	.	.
TR157594_c1_g10	TR157594_c1_g10_i1	ZMYM2_HUMAN^ZMYM2_HUMAN^Q:136-843,H:1114-1358^29.6%ID^E:1e-23^RecName: Full=Zinc finger MYM-type protein 2;^Eukaryota; Metazoa; Chordata; Craniata; Vertebrata; Euteleostomi; Mammalia; Eutheria; Euarchontoglires; Primates; Haplorrhini; Catarrhini; Hominidae; Homo	.	TR157594_c1_g10::TR157594_c1_g10_i1::g.2479::m.2479	1-1176[+]	ZMYM2_PONAB^ZMYM2_PONAB^Q:46-281,H:1114-1358^29.6%ID^E:6e-24^RecName: Full=Zinc finger MYM-type protein 2;^Eukaryota; Metazoa; Chordata; Craniata; Vertebrata; Euteleostomi; Mammalia; Eutheria; Euarchontoglires; Primates; Haplorrhini; Catarrhini; Hominidae; Pongo	PF12012.7^DUF3504^Domain of unknown function (DUF3504)^129-281^E:7.4e-33`PF00589.21^Phage_integrase^Phage integrase family^265-334^E:2.4e-08	.	.	ENOG410XQR6^zinc finger, MYM-type	KEGG:pon:100174301	GO:0005634^cellular_component^nucleus`GO:0008270^molecular_function^zinc ion binding`GO:0006355^biological_process^regulation of transcription, DNA-templated`GO:0006351^biological_process^transcription, DNA-templated	GO:0003677^molecular_function^DNA binding`GO:0006310^biological_process^DNA recombination`GO:0015074^biological_process^DNA integration	.	.
TR157594_c1_g16	TR157594_c1_g16_i1	ZMYM2_PONAB^ZMYM2_PONAB^Q:136-843,H:1114-1358^30%ID^E:4e-24^RecName: Full=Zinc finger MYM-type protein 2;^Eukaryota; Metazoa; Chordata; Craniata; Vertebrata; Euteleostomi; Mammalia; Eutheria; Euarchontoglires; Primates; Haplorrhini; Catarrhini; Hominidae; Pongo	.	TR157594_c1_g16::TR157594_c1_g16_i1::g.2482::m.2482	1-1176[+]	ZMYM2_PONAB^ZMYM2_PONAB^Q:46-281,H:1114-1358^30%ID^E:2e-24^RecName: Full=Zinc finger MYM-type protein 2;^Eukaryota; Metazoa; Chordata; Craniata; Vertebrata; Euteleostomi; Mammalia; Eutheria; Euarchontoglires; Primates; Haplorrhini; Catarrhini; Hominidae; Pongo	PF12012.7^DUF3504^Domain of unknown function (DUF3504)^129-281^E:7.4e-33`PF00589.21^Phage_integrase^Phage integrase family^265-334^E:2.4e-08	.	.	ENOG410XQR6^zinc finger, MYM-type	KEGG:pon:100174301	GO:0005634^cellular_component^nucleus`GO:0008270^molecular_function^zinc ion binding`GO:0006355^biological_process^regulation of transcription, DNA-templated`GO:0006351^biological_process^transcription, DNA-templated	GO:0003677^molecular_function^DNA binding`GO:0006310^biological_process^DNA recombination`GO:0015074^biological_process^DNA integration	.	.
TR171519_c2_g1	TR171519_c2_g1_i1	.	.	.	.	.	.	.	.	.	.	.	.	.	.
TR171519_c2_g10	TR171519_c2_g10_i1	.	.	.	.	.	.	.	.	.	.	.	.	.	.
TR171512_c1_g2	TR171512_c1_g2_i1	.	.	.	.	.	.	.	.	.	.	.	.	.	.
TR142631_c0_g2	TR142631_c0_g2_i1	ACBG2_XENLA^ACBG2_XENLA^Q:32-241,H:660-728^48.57%ID^E:6e-09^RecName: Full=Long-chain-fatty-acid--CoA ligase ACSBG2;^Eukaryota; Metazoa; Chordata; Craniata; Vertebrata; Euteleostomi; Amphibia; Batrachia; Anura; Pipoidea; Pipidae; Xenopodinae; Xenopus; Xenopus	.	.	.	.	.	.	.	.	KEGG:xla:379181`KO:K15013	GO:0005737^cellular_component^cytoplasm`GO:0005524^molecular_function^ATP binding`GO:0102391^molecular_function^decanoate--CoA ligase activity`GO:0004467^molecular_function^long-chain fatty acid-CoA ligase activity	.	.	.
TR142631_c0_g2	TR142631_c0_g2_i2	ACBG2_XENLA^ACBG2_XENLA^Q:10-219,H:660-728^48.57%ID^E:7e-09^RecName: Full=Long-chain-fatty-acid--CoA ligase ACSBG2;^Eukaryota; Metazoa; Chordata; Craniata; Vertebrata; Euteleostomi; Amphibia; Batrachia; Anura; Pipoidea; Pipidae; Xenopodinae; Xenopus; Xenopus	.	.	.	.	.	.	.	.	KEGG:xla:379181`KO:K15013	GO:0005737^cellular_component^cytoplasm`GO:0005524^molecular_function^ATP binding`GO:0102391^molecular_function^decanoate--CoA ligase activity`GO:0004467^molecular_function^long-chain fatty acid-CoA ligase activity	.	.	.
TR142631_c0_g2	TR142631_c0_g2_i3	ACBG2_XENLA^ACBG2_XENLA^Q:2-358,H:611-728^48.74%ID^E:8e-23^RecName: Full=Long-chain-fatty-acid--CoA ligase ACSBG2;^Eukaryota; Metazoa; Chordata; Craniata; Vertebrata; Euteleostomi; Amphibia; Batrachia; Anura; Pipoidea; Pipidae; Xenopodinae; Xenopus; Xenopus	.	.	.	.	.	.	.	.	KEGG:xla:379181`KO:K15013	GO:0005737^cellular_component^cytoplasm`GO:0005524^molecular_function^ATP binding`GO:0102391^molecular_function^decanoate--CoA ligase activity`GO:0004467^molecular_function^long-chain fatty acid-CoA ligase activity	.	.	.
TR142631_c0_g9	TR142631_c0_g9_i1	ACBG2_XENLA^ACBG2_XENLA^Q:2-286,H:611-704^48.42%ID^E:7e-20^RecName: Full=Long-chain-fatty-acid--CoA ligase ACSBG2;^Eukaryota; Metazoa; Chordata; Craniata; Vertebrata; Euteleostomi; Amphibia; Batrachia; Anura; Pipoidea; Pipidae; Xenopodinae; Xenopus; Xenopus	.	.	.	.	.	.	.	.	KEGG:xla:379181`KO:K15013	GO:0005737^cellular_component^cytoplasm`GO:0005524^molecular_function^ATP binding`GO:0102391^molecular_function^decanoate--CoA ligase activity`GO:0004467^molecular_function^long-chain fatty acid-CoA ligase activity	.	.	.
TR142631_c0_g18	TR142631_c0_g18_i1	ACBG2_XENLA^ACBG2_XENLA^Q:2-340,H:611-722^48.67%ID^E:9e-21^RecName: Full=Long-chain-fatty-acid--CoA ligase ACSBG2;^Eukaryota; Metazoa; Chordata; Craniata; Vertebrata; Euteleostomi; Amphibia; Batrachia; Anura; Pipoidea; Pipidae; Xenopodinae; Xenopus; Xenopus	.	.	.	.	.	.	.	.	KEGG:xla:379181`KO:K15013	GO:0005737^cellular_component^cytoplasm`GO:0005524^molecular_function^ATP binding`GO:0102391^molecular_function^decanoate--CoA ligase activity`GO:0004467^molecular_function^long-chain fatty acid-CoA ligase activity	.	.	.
TR142631_c0_g21	TR142631_c0_g21_i1	ACBG2_XENLA^ACBG2_XENLA^Q:2-283,H:611-703^51.06%ID^E:1e-21^RecName: Full=Long-chain-fatty-acid--CoA ligase ACSBG2;^Eukaryota; Metazoa; Chordata; Craniata; Vertebrata; Euteleostomi; Amphibia; Batrachia; Anura; Pipoidea; Pipidae; Xenopodinae; Xenopus; Xenopus	.	.	.	.	.	.	.	.	KEGG:xla:379181`KO:K15013	GO:0005737^cellular_component^cytoplasm`GO:0005524^molecular_function^ATP binding`GO:0102391^molecular_function^decanoate--CoA ligase activity`GO:0004467^molecular_function^long-chain fatty acid-CoA ligase activity	.	.	.
TR171647_c5_g11	TR171647_c5_g11_i1	.	.	TR171647_c5_g11::TR171647_c5_g11_i1::g.1526::m.1526	2-862[+]	.	.	.	.	.	.	.	.	.	.
TR171647_c5_g11	TR171647_c5_g11_i2	.	.	TR171647_c5_g11::TR171647_c5_g11_i2::g.1527::m.1527	3-848[+]	.	.	.	.	.	.	.	.	.	.
TR171647_c5_g11	TR171647_c5_g11_i3	.	.	TR171647_c5_g11::TR171647_c5_g11_i3::g.1528::m.1528	2-400[+]	.	.	.	.	.	.	.	.	.	.
TR171647_c5_g11	TR171647_c5_g11_i4	.	.	TR171647_c5_g11::TR171647_c5_g11_i4::g.1529::m.1529	2-952[+]	HMCN2_HUMAN^HMCN2_HUMAN^Q:28-250,H:1020-1245^26.07%ID^E:2e-09^RecName: Full=Hemicentin-2 {ECO:0000305};^Eukaryota; Metazoa; Chordata; Craniata; Vertebrata; Euteleostomi; Mammalia; Eutheria; Euarchontoglires; Primates; Haplorrhini; Catarrhini; Hominidae; Homo`HMCN2_HUMAN^HMCN2_HUMAN^Q:11-250,H:1098-1339^25.78%ID^E:4e-08^RecName: Full=Hemicentin-2 {ECO:0000305};^Eukaryota; Metazoa; Chordata; Crania…	.	.	.	.	.	GO:0005604^cellular_component^basement membrane`GO:0005938^cellular_component^cell cortex`GO:0030054^cellular_component^cell junction`GO:0032154^cellular_component^cleavage furrow`GO:0005509^molecular_function^calcium ion binding`GO:0030335^biological_process^positive regulation of cell migration`GO:0050896^biological_process^response to stimulus`GO:0006939^biological_process^smooth muscle contra…	.	.	.
TR171698_c0_g1	TR171698_c0_g1_i1	.	.	TR171698_c0_g1::TR171698_c0_g1_i1::g.1817::m.1817	165-1493[+]	.	.	.	.	.	.	.	.	.	.
TR171698_c0_g1	TR171698_c0_g1_i1	.	.	TR171698_c0_g1::TR171698_c0_g1_i1::g.1818::m.1818	1096-701[-]	.	.	.	.	.	.	.	.	.	.
TR171698_c0_g1	TR171698_c0_g1_i1	.	.	TR171698_c0_g1::TR171698_c0_g1_i1::g.1819::m.1819	1494-1189[-]	.	.	.	.	.	.	.	.	.	.
TR171698_c0_g1	TR171698_c0_g1_i2	.	.	TR171698_c0_g1::TR171698_c0_g1_i2::g.1820::m.1820	313-831[+]	.	.	.	.	.	.	.	.	.	.
TR171698_c0_g1	TR171698_c0_g1_i3	.	.	TR171698_c0_g1::TR171698_c0_g1_i3::g.1821::m.1821	165-1205[+]	.	.	.	.	.	.	.	.	.	.
TR171698_c0_g1	TR171698_c0_g1_i4	.	.	TR171698_c0_g1::TR171698_c0_g1_i4::g.1822::m.1822	2-625[+]	.	.	.	.	.	.	.	.	.	.
TR171698_c0_g1	TR171698_c0_g1_i5	.	.	TR171698_c0_g1::TR171698_c0_g1_i5::g.1823::m.1823	165-731[+]	.	.	.	.	.	.	.	.	.	.
TR171698_c0_g1	TR171698_c0_g1_i6	.	.	TR171698_c0_g1::TR171698_c0_g1_i6::g.1824::m.1824	165-1208[+]	.	.	.	.	.	.	.	.	.	.
TR171698_c0_g1	TR171698_c0_g1_i6	.	.	TR171698_c0_g1::TR171698_c0_g1_i6::g.1825::m.1825	1096-701[-]	.	.	.	.	.	.	.	.	.	.
TR171698_c0_g1	TR171698_c0_g1_i6	.	.	TR171698_c0_g1::TR171698_c0_g1_i6::g.1826::m.1826	1947-1624[-]	.	.	.	.	.	.	.	.	.	.
TR171658_c8_g1	TR171658_c8_g1_i1	.	.	.	.	.	.	.	.	.	.	.	.	.	.
TR171678_c4_g2	TR171678_c4_g2_i1	.	.	TR171678_c4_g2::TR171678_c4_g2_i1::g.2211::m.2211	20-319[+]	.	.	.	.	.	.	.	.	.	.
TR171723_c1_g28	TR171723_c1_g28_i1	RTBS_DROME^RTBS_DROME^Q:609-64,H:383-565^29.03%ID^E:5e-09^RecName: Full=Probable RNA-directed DNA polymerase from transposon BS;^Eukaryota; Metazoa; Ecdysozoa; Arthropoda; Hexapoda; Insecta; Pterygota; Neoptera; Endopterygota; Diptera; Brachycera; Muscomorpha; Ephydroidea; Drosophilidae; Drosophila; Sophophora	.	TR171723_c1_g28::TR171723_c1_g28_i1::g.714::m.714	744-1[-]	RTBS_DROME^RTBS_DROME^Q:46-227,H:383-565^29.03%ID^E:2e-09^RecName: Full=Probable RNA-directed DNA polymerase from transposon BS;^Eukaryota; Metazoa; Ecdysozoa; Arthropoda; Hexapoda; Insecta; Pterygota; Neoptera; Endopterygota; Diptera; Brachycera; Muscomorpha; Ephydroidea; Drosophilidae; Drosophila; Sophophora	.	.	.	.	.	GO:0003964^molecular_function^RNA-directed DNA polymerase activity`GO:0006313^biological_process^transposition, DNA-mediated	.	.	.
TR171723_c1_g28	TR171723_c1_g28_i2	RTBS_DROME^RTBS_DROME^Q:609-64,H:383-565^29.03%ID^E:5e-09^RecName: Full=Probable RNA-directed DNA polymerase from transposon BS;^Eukaryota; Metazoa; Ecdysozoa; Arthropoda; Hexapoda; Insecta; Pterygota; Neoptera; Endopterygota; Diptera; Brachycera; Muscomorpha; Ephydroidea; Drosophilidae; Drosophila; Sophophora	.	TR171723_c1_g28::TR171723_c1_g28_i2::g.715::m.715	744-1[-]	RTBS_DROME^RTBS_DROME^Q:46-227,H:383-565^29.03%ID^E:2e-09^RecName: Full=Probable RNA-directed DNA polymerase from transposon BS;^Eukaryota; Metazoa; Ecdysozoa; Arthropoda; Hexapoda; Insecta; Pterygota; Neoptera; Endopterygota; Diptera; Brachycera; Muscomorpha; Ephydroidea; Drosophilidae; Drosophila; Sophophora	.	.	.	.	.	GO:0003964^molecular_function^RNA-directed DNA polymerase activity`GO:0006313^biological_process^transposition, DNA-mediated	.	.	.
TR171723_c1_g28	TR171723_c1_g28_i2	RTBS_DROME^RTBS_DROME^Q:609-64,H:383-565^29.03%ID^E:5e-09^RecName: Full=Probable RNA-directed DNA polymerase from transposon BS;^Eukaryota; Metazoa; Ecdysozoa; Arthropoda; Hexapoda; Insecta; Pterygota; Neoptera; Endopterygota; Diptera; Brachycera; Muscomorpha; Ephydroidea; Drosophilidae; Drosophila; Sophophora	.	TR171723_c1_g28::TR171723_c1_g28_i2::g.716::m.716	1099-797[-]	.	.	.	.	.	.	.	.	.	.
TR171867_c2_g1	TR171867_c2_g1_i1	.	.	TR171867_c2_g1::TR171867_c2_g1_i1::g.2187::m.2187	3-497[+]	.	.	.	.	.	.	.	.	.	.
TR171805_c3_g1	TR171805_c3_g1_i1	.	.	.	.	.	.	.	.	.	.	.	.	.	.
TR171805_c3_g1	TR171805_c3_g1_i2	.	.	.	.	.	.	.	.	.	.	.	.	.	.
TR171894_c1_g1	TR171894_c1_g1_i1	.	.	.	.	.	.	.	.	.	.	.	.	.	.
TR171894_c1_g1	TR171894_c1_g1_i2	.	.	.	.	.	.	.	.	.	.	.	.	.	.
TR171917_c7_g12	TR171917_c7_g12_i1	.	.	.	.	.	.	.	.	.	.	.	.	.	.
TR171925_c0_g1	TR171925_c0_g1_i1	.	.	TR171925_c0_g1::TR171925_c0_g1_i1::g.1474::m.1474	662-39[-]	.	.	.	.	.	.	.	.	.	.
TR171925_c0_g1	TR171925_c0_g1_i1	.	.	TR171925_c0_g1::TR171925_c0_g1_i1::g.1475::m.1475	3-521[+]	.	.	.	.	.	.	.	.	.	.
TR171925_c0_g1	TR171925_c0_g1_i1	.	.	TR171925_c0_g1::TR171925_c0_g1_i1::g.1476::m.1476	355-2[-]	.	.	.	.	.	.	.	.	.	.
TR171925_c0_g2	TR171925_c0_g2_i1	.	.	TR171925_c0_g2::TR171925_c0_g2_i1::g.1477::m.1477	662-39[-]	.	.	.	.	.	.	.	.	.	.
TR171925_c0_g2	TR171925_c0_g2_i1	.	.	TR171925_c0_g2::TR171925_c0_g2_i1::g.1478::m.1478	3-521[+]	.	.	.	.	.	.	.	.	.	.
TR171925_c0_g2	TR171925_c0_g2_i1	.	.	TR171925_c0_g2::TR171925_c0_g2_i1::g.1479::m.1479	355-2[-]	.	.	.	.	.	.	.	.	.	.
TR171985_c2_g4	TR171985_c2_g4_i1	.	.	TR171985_c2_g4::TR171985_c2_g4_i1::g.1694::m.1694	1-297[+]	.	PF02368.17^Big_2^Bacterial Ig-like domain (group 2)^34-99^E:0.0001	.	.	.	.	.	.	.	.
TR171985_c2_g4	TR171985_c2_g4_i1	.	.	TR171985_c2_g4::TR171985_c2_g4_i1::g.1695::m.1695	297-1[-]	.	.	.	.	.	.	.	.	.	.
TR171985_c2_g4	TR171985_c2_g4_i2	.	.	TR171985_c2_g4::TR171985_c2_g4_i2::g.1696::m.1696	806-2674[+]	.	PF00041.20^fn3^Fibronectin type III domain^79-156^E:1e-08	.	.	.	.	.	GO:0005515^molecular_function^protein binding	.	.
TR171985_c2_g4	TR171985_c2_g4_i2	.	.	TR171985_c2_g4::TR171985_c2_g4_i2::g.1697::m.1697	2674-1289[-]	.	.	.	.	.	.	.	.	.	.
TR171985_c2_g4	TR171985_c2_g4_i2	.	.	TR171985_c2_g4::TR171985_c2_g4_i2::g.1698::m.1698	3-692[+]	.	.	.	.	.	.	.	.	.	.
TR171985_c2_g4	TR171985_c2_g4_i2	.	.	TR171985_c2_g4::TR171985_c2_g4_i2::g.1699::m.1699	593-3[-]	.	.	.	.	.	.	.	.	.	.
TR171985_c2_g4	TR171985_c2_g4_i3	CO7A1_MOUSE^CO7A1_MOUSE^Q:438-653,H:874-944^38.89%ID^E:1e-07^RecName: Full=Collagen alpha-1(VII) chain;^Eukaryota; Metazoa; Chordata; Craniata; Vertebrata; Euteleostomi; Mammalia; Eutheria; Euarchontoglires; Glires; Rodentia; Sciurognathi; Muroidea; Muridae; Murinae; Mus; Mus`CO7A1_MOUSE^CO7A1_MOUSE^Q:435-635,H:604-669^41.79%ID^E:7e-07^RecName: Full=Collagen alpha-1(VII) chain;^Eukaryota; Metazoa…	.	TR171985_c2_g4::TR171985_c2_g4_i3::g.1709::m.1709	213-2072[+]	CO7A1_MOUSE^CO7A1_MOUSE^Q:76-147,H:874-944^38.89%ID^E:1e-07^RecName: Full=Collagen alpha-1(VII) chain;^Eukaryota; Metazoa; Chordata; Craniata; Vertebrata; Euteleostomi; Mammalia; Eutheria; Euarchontoglires; Glires; Rodentia; Sciurognathi; Muroidea; Muridae; Murinae; Mus; Mus`CO7A1_MOUSE^CO7A1_MOUSE^Q:75-141,H:604-669^41.79%ID^E:6e-07^RecName: Full=Collagen alpha-1(VII) chain;^Eukaryota; Metazoa; …	PF00041.20^fn3^Fibronectin type III domain^71-148^E:1.8e-11	.	.	ENOG410XNMM^collagen, type	KEGG:mmu:12836`KO:K16628	GO:0005604^cellular_component^basement membrane`GO:0005581^cellular_component^collagen trimer`GO:0005576^cellular_component^extracellular region`GO:0005615^cellular_component^extracellular space`GO:0042802^molecular_function^identical protein binding`GO:0004867^molecular_function^serine-type endopeptidase inhibitor activity`GO:0007155^biological_process^cell adhesion`GO:0035987^biological_process…	GO:0005515^molecular_function^protein binding	.	.
TR171985_c2_g4	TR171985_c2_g4_i3	CO7A1_MOUSE^CO7A1_MOUSE^Q:438-653,H:874-944^38.89%ID^E:1e-07^RecName: Full=Collagen alpha-1(VII) chain;^Eukaryota; Metazoa; Chordata; Craniata; Vertebrata; Euteleostomi; Mammalia; Eutheria; Euarchontoglires; Glires; Rodentia; Sciurognathi; Muroidea; Muridae; Murinae; Mus; Mus`CO7A1_MOUSE^CO7A1_MOUSE^Q:435-635,H:604-669^41.79%ID^E:7e-07^RecName: Full=Collagen alpha-1(VII) chain;^Eukaryota; Metazoa…	.	TR171985_c2_g4::TR171985_c2_g4_i3::g.1710::m.1710	2072-1452[-]	.	.	.	.	.	.	.	.	.	.
TR171985_c2_g4	TR171985_c2_g4_i3	CO7A1_MOUSE^CO7A1_MOUSE^Q:438-653,H:874-944^38.89%ID^E:1e-07^RecName: Full=Collagen alpha-1(VII) chain;^Eukaryota; Metazoa; Chordata; Craniata; Vertebrata; Euteleostomi; Mammalia; Eutheria; Euarchontoglires; Glires; Rodentia; Sciurognathi; Muroidea; Muridae; Murinae; Mus; Mus`CO7A1_MOUSE^CO7A1_MOUSE^Q:435-635,H:604-669^41.79%ID^E:7e-07^RecName: Full=Collagen alpha-1(VII) chain;^Eukaryota; Metazoa…	.	TR171985_c2_g4::TR171985_c2_g4_i3::g.1711::m.1711	722-267[-]	.	.	.	.	.	.	.	.	.	.
TR171985_c2_g4	TR171985_c2_g4_i3	CO7A1_MOUSE^CO7A1_MOUSE^Q:438-653,H:874-944^38.89%ID^E:1e-07^RecName: Full=Collagen alpha-1(VII) chain;^Eukaryota; Metazoa; Chordata; Craniata; Vertebrata; Euteleostomi; Mammalia; Eutheria; Euarchontoglires; Glires; Rodentia; Sciurognathi; Muroidea; Muridae; Murinae; Mus; Mus`CO7A1_MOUSE^CO7A1_MOUSE^Q:435-635,H:604-669^41.79%ID^E:7e-07^RecName: Full=Collagen alpha-1(VII) chain;^Eukaryota; Metazoa…	.	TR171985_c2_g4::TR171985_c2_g4_i3::g.1712::m.1712	1063-611[-]	.	.	.	.	.	.	.	.	.	.
TR171985_c2_g4	TR171985_c2_g4_i3	CO7A1_MOUSE^CO7A1_MOUSE^Q:438-653,H:874-944^38.89%ID^E:1e-07^RecName: Full=Collagen alpha-1(VII) chain;^Eukaryota; Metazoa; Chordata; Craniata; Vertebrata; Euteleostomi; Mammalia; Eutheria; Euarchontoglires; Glires; Rodentia; Sciurognathi; Muroidea; Muridae; Murinae; Mus; Mus`CO7A1_MOUSE^CO7A1_MOUSE^Q:435-635,H:604-669^41.79%ID^E:7e-07^RecName: Full=Collagen alpha-1(VII) chain;^Eukaryota; Metazoa…	.	TR171985_c2_g4::TR171985_c2_g4_i3::g.1713::m.1713	487-149[-]	.	.	.	.	.	.	.	.	.	.
TR171985_c2_g4	TR171985_c2_g4_i4	.	.	TR171985_c2_g4::TR171985_c2_g4_i4::g.1717::m.1717	1-510[+]	.	.	.	.	.	.	.	.	.	.
TR171985_c2_g4	TR171985_c2_g4_i5	.	.	.	.	.	.	.	.	.	.	.	.	.	.
TR172000_c5_g2	TR172000_c5_g2_i1	.	.	.	.	.	.	.	.	.	.	.	.	.	.
TR154254_c0_g5	TR154254_c0_g5_i1	.	.	.	.	.	.	.	.	.	.	.	.	.	.
TR154264_c1_g2	TR154264_c1_g2_i1	RL4B_XENLA^RL4B_XENLA^Q:111-257,H:8-57^66%ID^E:2e-15^RecName: Full=60S ribosomal protein L4-B;^Eukaryota; Metazoa; Chordata; Craniata; Vertebrata; Euteleostomi; Amphibia; Batrachia; Anura; Pipoidea; Pipidae; Xenopodinae; Xenopus; Xenopus	.	.	.	.	.	.	.	.	KEGG:xla:398678`KO:K02930	GO:0005840^cellular_component^ribosome`GO:0003735^molecular_function^structural constituent of ribosome`GO:0006412^biological_process^translation	.	.	.
TR154264_c3_g2	TR154264_c3_g2_i1	RL4_URECA^RL4_URECA^Q:1-363,H:106-226^60.33%ID^E:9e-41^RecName: Full=60S ribosomal protein L4;^Eukaryota; Metazoa; Lophotrochozoa; Annelida; Polychaeta; Echiura; Xenopneusta; Urechidae; Urechis	.	TR154264_c3_g2::TR154264_c3_g2_i1::g.527::m.527	1-363[+]	RL4_URECA^RL4_URECA^Q:1-121,H:106-226^60.33%ID^E:3e-47^RecName: Full=60S ribosomal protein L4;^Eukaryota; Metazoa; Lophotrochozoa; Annelida; Polychaeta; Echiura; Xenopneusta; Urechidae; Urechis	PF00573.21^Ribosomal_L4^Ribosomal protein L4/L1 family^2-121^E:1.4e-12	.	.	.	.	GO:0005840^cellular_component^ribosome`GO:0003735^molecular_function^structural constituent of ribosome`GO:0006412^biological_process^translation	GO:0003735^molecular_function^structural constituent of ribosome`GO:0006412^biological_process^translation`GO:0005840^cellular_component^ribosome	.	.
TR129380_c0_g3	TR129380_c0_g3_i1	.	.	.	.	.	.	.	.	.	.	.	.	.	.
TR129380_c0_g4	TR129380_c0_g4_i1	.	.	.	.	.	.	.	.	.	.	.	.	.	.
TR143435_c0_g3	TR143435_c0_g3_i1	.	.	.	.	.	.	.	.	.	.	.	.	.	.
TR154453_c0_g6	TR154453_c0_g6_i1	CCD58_MOUSE^CCD58_MOUSE^Q:180-341,H:7-60^51.85%ID^E:8e-15^RecName: Full=Coiled-coil domain-containing protein 58;^Eukaryota; Metazoa; Chordata; Craniata; Vertebrata; Euteleostomi; Mammalia; Eutheria; Euarchontoglires; Glires; Rodentia; Sciurognathi; Muroidea; Muridae; Murinae; Mus; Mus	.	.	.	.	.	.	.	ENOG4111KXF^coiled-coil domain containing 58	KEGG:mmu:381045	GO:0005739^cellular_component^mitochondrion	.	.	.
TR154740_c0_g1	TR154740_c0_g1_i1	.	.	TR154740_c0_g1::TR154740_c0_g1_i1::g.427::m.427	3-317[+]	.	.	.	.	.	.	.	.	.	.
TR154740_c0_g1	TR154740_c0_g1_i2	.	.	TR154740_c0_g1::TR154740_c0_g1_i2::g.428::m.428	3-437[+]	.	.	.	.	.	.	.	.	.	.
TR129825_c0_g4	TR129825_c0_g4_i1	.	.	.	.	.	.	.	.	.	.	.	.	.	.
TR129825_c0_g5	TR129825_c0_g5_i1	.	.	.	.	.	.	.	.	.	.	.	.	.	.
TR154926_c1_g5	TR154926_c1_g5_i1	.	.	TR154926_c1_g5::TR154926_c1_g5_i1::g.1206::m.1206	2-736[+]	.	.	.	.	.	.	.	.	.	.
TR154926_c1_g5	TR154926_c1_g5_i2	.	.	TR154926_c1_g5::TR154926_c1_g5_i2::g.1207::m.1207	2-394[+]	.	.	.	.	.	.	.	.	.	.
TR154926_c1_g5	TR154926_c1_g5_i2	.	.	TR154926_c1_g5::TR154926_c1_g5_i2::g.1208::m.1208	393-1[-]	.	.	.	.	.	.	.	.	.	.
TR154926_c1_g5	TR154926_c1_g5_i3	.	.	TR154926_c1_g5::TR154926_c1_g5_i3::g.1209::m.1209	2-712[+]	.	.	.	.	.	.	.	.	.	.
TR154926_c1_g5	TR154926_c1_g5_i4	.	.	TR154926_c1_g5::TR154926_c1_g5_i4::g.1210::m.1210	3-545[+]	.	.	.	.	.	.	.	.	.	.
TR154926_c1_g5	TR154926_c1_g5_i5	.	.	TR154926_c1_g5::TR154926_c1_g5_i5::g.1211::m.1211	2-736[+]	.	.	.	.	.	.	.	.	.	.
TR159070_c1_g1	TR159070_c1_g1_i1	.	.	TR159070_c1_g1::TR159070_c1_g1_i1::g.1975::m.1975	114-1016[+]	.	.	.	.	.	.	.	.	.	.
TR159070_c1_g1	TR159070_c1_g1_i1	.	.	TR159070_c1_g1::TR159070_c1_g1_i1::g.1976::m.1976	1015-692[-]	.	.	.	.	.	.	.	.	.	.
TR159070_c1_g1	TR159070_c1_g1_i2	.	.	TR159070_c1_g1::TR159070_c1_g1_i2::g.1977::m.1977	167-1066[+]	.	.	.	.	.	.	.	.	.	.
TR159070_c1_g1	TR159070_c1_g1_i2	.	.	TR159070_c1_g1::TR159070_c1_g1_i2::g.1978::m.1978	1065-742[-]	.	.	.	.	.	.	.	.	.	.
TR173003_c5_g15	TR173003_c5_g15_i1	.	.	.	.	.	.	.	.	.	.	.	.	.	.
TR173003_c5_g15	TR173003_c5_g15_i2	.	.	.	.	.	.	.	.	.	.	.	.	.	.
TR173003_c5_g19	TR173003_c5_g19_i1	.	.	.	.	.	.	.	.	.	.	.	.	.	.
TR173086_c0_g18	TR173086_c0_g18_i1	.	.	.	.	.	.	.	.	.	.	.	.	.	.
TR173086_c0_g18	TR173086_c0_g18_i2	.	.	.	.	.	.	.	.	.	.	.	.	.	.
TR173086_c0_g18	TR173086_c0_g18_i3	.	.	.	.	.	.	.	.	.	.	.	.	.	.
TR173086_c0_g18	TR173086_c0_g18_i4	.	.	.	.	.	.	.	.	.	.	.	.	.	.
TR173086_c0_g18	TR173086_c0_g18_i5	.	.	.	.	.	.	.	.	.	.	.	.	.	.
TR173078_c1_g5	TR173078_c1_g5_i1	.	.	TR173078_c1_g5::TR173078_c1_g5_i1::g.483::m.483	2-1174[+]	.	PF16739.4^CARD_2^Caspase recruitment domain^9-95^E:9.1e-11`PF00619.20^CARD^Caspase recruitment domain^16-91^E:5e-08	.	.	.	.	.	GO:0042981^biological_process^regulation of apoptotic process	.	.
TR173078_c1_g5	TR173078_c1_g5_i1	.	.	TR173078_c1_g5::TR173078_c1_g5_i1::g.484::m.484	972-538[-]	.	.	.	.	.	.	.	.	.	.
TR173078_c1_g5	TR173078_c1_g5_i2	.	.	TR173078_c1_g5::TR173078_c1_g5_i2::g.485::m.485	2-427[+]	.	.	.	.	.	.	.	.	.	.
TR173078_c1_g5	TR173078_c1_g5_i3	.	.	TR173078_c1_g5::TR173078_c1_g5_i3::g.486::m.486	2-1327[+]	.	PF16739.4^CARD_2^Caspase recruitment domain^9-95^E:1.1e-10`PF00619.20^CARD^Caspase recruitment domain^16-91^E:6.1e-08	.	.	.	.	.	GO:0042981^biological_process^regulation of apoptotic process	.	.
TR173078_c1_g5	TR173078_c1_g5_i3	.	.	TR173078_c1_g5::TR173078_c1_g5_i3::g.487::m.487	972-538[-]	.	.	.	.	.	.	.	.	.	.
TR144117_c0_g2	TR144117_c0_g2_i1	.	.	TR144117_c0_g2::TR144117_c0_g2_i1::g.705::m.705	2-391[+]	.	.	.	.	.	.	.	.	.	.
TR144117_c0_g2	TR144117_c0_g2_i1	.	.	TR144117_c0_g2::TR144117_c0_g2_i1::g.706::m.706	3-305[+]	.	.	.	.	.	.	.	.	.	.
TR144117_c0_g2	TR144117_c0_g2_i2	.	.	TR144117_c0_g2::TR144117_c0_g2_i2::g.707::m.707	2-391[+]	.	.	.	.	.	.	.	.	.	.
TR144117_c0_g2	TR144117_c0_g2_i2	.	.	TR144117_c0_g2::TR144117_c0_g2_i2::g.708::m.708	3-305[+]	.	.	.	.	.	.	.	.	.	.
TR144117_c0_g2	TR144117_c0_g2_i3	.	.	TR144117_c0_g2::TR144117_c0_g2_i3::g.709::m.709	2-679[+]	.	.	.	.	.	.	.	.	.	.
TR144117_c0_g2	TR144117_c0_g2_i3	.	.	TR144117_c0_g2::TR144117_c0_g2_i3::g.710::m.710	3-305[+]	.	.	.	.	.	.	.	.	.	.
TR144117_c0_g2	TR144117_c0_g2_i3	.	.	TR144117_c0_g2::TR144117_c0_g2_i3::g.711::m.711	306-605[+]	.	.	.	.	.	.	.	.	.	.
TR144117_c0_g2	TR144117_c0_g2_i4	.	.	TR144117_c0_g2::TR144117_c0_g2_i4::g.712::m.712	2-628[+]	.	.	.	.	.	.	.	.	.	.
TR144117_c0_g2	TR144117_c0_g2_i4	.	.	TR144117_c0_g2::TR144117_c0_g2_i4::g.713::m.713	3-305[+]	.	.	.	.	.	.	.	.	.	.
TR173132_c3_g4	TR173132_c3_g4_i1	.	.	TR173132_c3_g4::TR173132_c3_g4_i1::g.1176::m.1176	152-466[+]	.	.	.	.	.	.	.	.	.	.
TR173132_c3_g4	TR173132_c3_g4_i2	.	.	TR173132_c3_g4::TR173132_c3_g4_i2::g.1190::m.1190	152-5572[+]	CAD23_MOUSE^CAD23_MOUSE^Q:1567-1740,H:2438-2588^29.05%ID^E:5e-06^RecName: Full=Cadherin-23;^Eukaryota; Metazoa; Chordata; Craniata; Vertebrata; Euteleostomi; Mammalia; Eutheria; Euarchontoglires; Glires; Rodentia; Sciurognathi; Muroidea; Muridae; Murinae; Mus; Mus	PF00028.16^Cadherin^Cadherin domain^1665-1752^E:4.5e-12	.	.	ENOG410XPEI^homophilic cell adhesion	KEGG:mmu:22295`KO:K06813	GO:0005813^cellular_component^centrosome`GO:0016021^cellular_component^integral component of membrane`GO:0060091^cellular_component^kinocilium`GO:0001917^cellular_component^photoreceptor inner segment`GO:0005886^cellular_component^plasma membrane`GO:0032420^cellular_component^stereocilium`GO:0032426^cellular_component^stereocilium tip`GO:0045202^cellular_component^synapse`GO:0005509^molecular_fun…	GO:0005509^molecular_function^calcium ion binding`GO:0007156^biological_process^homophilic cell adhesion via plasma membrane adhesion molecules`GO:0016020^cellular_component^membrane	.	.
TR173132_c3_g4	TR173132_c3_g4_i2	.	.	TR173132_c3_g4::TR173132_c3_g4_i2::g.1191::m.1191	5929-7851[+]	.	.	.	.	.	.	.	.	.	.
TR173132_c3_g4	TR173132_c3_g4_i2	.	.	TR173132_c3_g4::TR173132_c3_g4_i2::g.1192::m.1192	922-305[-]	.	.	.	.	.	.	.	.	.	.
TR173132_c3_g4	TR173132_c3_g4_i2	.	.	TR173132_c3_g4::TR173132_c3_g4_i2::g.1193::m.1193	2007-1459[-]	.	.	.	.	.	.	.	.	.	.
TR173132_c3_g4	TR173132_c3_g4_i2	.	.	TR173132_c3_g4::TR173132_c3_g4_i2::g.1194::m.1194	4683-4282[-]	.	.	.	.	.	.	.	.	.	.
TR173132_c3_g4	TR173132_c3_g4_i2	.	.	TR173132_c3_g4::TR173132_c3_g4_i2::g.1195::m.1195	1230-919[-]	.	.	.	.	.	.	.	.	.	.
TR173132_c3_g4	TR173132_c3_g4_i3	.	.	.	.	.	.	.	.	.	.	.	.	.	.
TR173132_c3_g4	TR173132_c3_g4_i4	.	.	.	.	.	.	.	.	.	.	.	.	.	.
TR173132_c3_g4	TR173132_c3_g4_i5	.	.	TR173132_c3_g4::TR173132_c3_g4_i5::g.1199::m.1199	3-2228[+]	PCDB5_PANTR^PCDB5_PANTR^Q:69-532,H:238-648^25.98%ID^E:3e-08^RecName: Full=Protocadherin beta-5;^Eukaryota; Metazoa; Chordata; Craniata; Vertebrata; Euteleostomi; Mammalia; Eutheria; Euarchontoglires; Primates; Haplorrhini; Catarrhini; Hominidae; Pan	.	.	.	ENOG410XQHI^Cadherins are calcium dependent cell adhesion proteins (By similarity)	.	GO:0005887^cellular_component^integral component of plasma membrane`GO:0005509^molecular_function^calcium ion binding`GO:0007155^biological_process^cell adhesion`GO:0007268^biological_process^chemical synaptic transmission`GO:0007156^biological_process^homophilic cell adhesion via plasma membrane adhesion molecules`GO:0007416^biological_process^synapse assembly	.	.	.
TR173132_c3_g4	TR173132_c3_g4_i5	.	.	TR173132_c3_g4::TR173132_c3_g4_i5::g.1200::m.1200	2228-561[-]	.	.	.	.	.	.	.	.	.	.
TR173132_c3_g4	TR173132_c3_g4_i6	.	.	TR173132_c3_g4::TR173132_c3_g4_i6::g.1201::m.1201	1945-134[-]	.	.	.	.	.	.	.	.	.	.
TR173132_c3_g4	TR173132_c3_g4_i6	.	.	TR173132_c3_g4::TR173132_c3_g4_i6::g.1202::m.1202	152-1945[+]	.	.	.	.	.	.	.	.	.	.
TR173132_c3_g4	TR173132_c3_g4_i7	PCDB5_PANTR^PCDB5_PANTR^Q:207-626,H:238-373^32.39%ID^E:7e-06^RecName: Full=Protocadherin beta-5;^Eukaryota; Metazoa; Chordata; Craniata; Vertebrata; Euteleostomi; Mammalia; Eutheria; Euarchontoglires; Primates; Haplorrhini; Catarrhini; Hominidae; Pan	.	TR173132_c3_g4::TR173132_c3_g4_i7::g.1210::m.1210	3-680[+]	PCDB5_PANTR^PCDB5_PANTR^Q:69-207,H:238-372^36.11%ID^E:7e-08^RecName: Full=Protocadherin beta-5;^Eukaryota; Metazoa; Chordata; Craniata; Vertebrata; Euteleostomi; Mammalia; Eutheria; Euarchontoglires; Primates; Haplorrhini; Catarrhini; Hominidae; Pan	.	.	.	ENOG410XQHI^Cadherins are calcium dependent cell adhesion proteins (By similarity)	.	GO:0005887^cellular_component^integral component of plasma membrane`GO:0005509^molecular_function^calcium ion binding`GO:0007155^biological_process^cell adhesion`GO:0007268^biological_process^chemical synaptic transmission`GO:0007156^biological_process^homophilic cell adhesion via plasma membrane adhesion molecules`GO:0007416^biological_process^synapse assembly	.	.	.
TR173124_c1_g2	TR173124_c1_g2_i1	.	.	.	.	.	.	.	.	.	.	.	.	.	.
TR173124_c1_g2	TR173124_c1_g2_i2	.	.	TR173124_c1_g2::TR173124_c1_g2_i2::g.1238::m.1238	680-330[-]	.	.	.	.	.	.	.	.	.	.
TR173124_c1_g2	TR173124_c1_g2_i3	.	.	.	.	.	.	.	.	.	.	.	.	.	.
TR173124_c1_g2	TR173124_c1_g2_i4	.	.	.	.	.	.	.	.	.	.	.	.	.	.
TR173124_c1_g2	TR173124_c1_g2_i5	.	.	.	.	.	.	.	.	.	.	.	.	.	.
TR173123_c2_g1	TR173123_c2_g1_i1	TRPA1_CAEEL^TRPA1_CAEEL^Q:51-548,H:687-831^31.98%ID^E:2e-12^RecName: Full=Transient receptor potential cation channel subfamily A member 1 homolog;^Eukaryota; Metazoa; Ecdysozoa; Nematoda; Chromadorea; Rhabditida; Rhabditoidea; Rhabditidae; Peloderinae; Caenorhabditis	.	TR173123_c2_g1::TR173123_c2_g1_i1::g.1330::m.1330	3-620[+]	TRPA1_CAEEL^TRPA1_CAEEL^Q:17-182,H:687-831^31.98%ID^E:4e-13^RecName: Full=Transient receptor potential cation channel subfamily A member 1 homolog;^Eukaryota; Metazoa; Ecdysozoa; Nematoda; Chromadorea; Rhabditida; Rhabditoidea; Rhabditidae; Peloderinae; Caenorhabditis	.	.	.	COG0666^Ankyrin Repeat	KEGG:cel:CELE_C29E6.2	GO:0016021^cellular_component^integral component of membrane`GO:0043025^cellular_component^neuronal cell body`GO:0097730^cellular_component^non-motile cilium`GO:0005886^cellular_component^plasma membrane`GO:0005216^molecular_function^ion channel activity`GO:0050896^biological_process^response to stimulus	.	.	.
TR173123_c2_g1	TR173123_c2_g1_i1	TRPA1_CAEEL^TRPA1_CAEEL^Q:51-548,H:687-831^31.98%ID^E:2e-12^RecName: Full=Transient receptor potential cation channel subfamily A member 1 homolog;^Eukaryota; Metazoa; Ecdysozoa; Nematoda; Chromadorea; Rhabditida; Rhabditoidea; Rhabditidae; Peloderinae; Caenorhabditis	.	TR173123_c2_g1::TR173123_c2_g1_i1::g.1331::m.1331	648-968[+]	.	.	.	.	.	.	.	.	.	.
TR173123_c2_g1	TR173123_c2_g1_i2	TRPA1_CAEEL^TRPA1_CAEEL^Q:6-545,H:659-831^29.85%ID^E:4e-13^RecName: Full=Transient receptor potential cation channel subfamily A member 1 homolog;^Eukaryota; Metazoa; Ecdysozoa; Nematoda; Chromadorea; Rhabditida; Rhabditoidea; Rhabditidae; Peloderinae; Caenorhabditis	.	TR173123_c2_g1::TR173123_c2_g1_i2::g.1332::m.1332	3-881[+]	TRPA1_CAEEL^TRPA1_CAEEL^Q:2-284,H:659-920^25.33%ID^E:8e-16^RecName: Full=Transient receptor potential cation channel subfamily A member 1 homolog;^Eukaryota; Metazoa; Ecdysozoa; Nematoda; Chromadorea; Rhabditida; Rhabditoidea; Rhabditidae; Peloderinae; Caenorhabditis	.	.	.	COG0666^Ankyrin Repeat	KEGG:cel:CELE_C29E6.2	GO:0016021^cellular_component^integral component of membrane`GO:0043025^cellular_component^neuronal cell body`GO:0097730^cellular_component^non-motile cilium`GO:0005886^cellular_component^plasma membrane`GO:0005216^molecular_function^ion channel activity`GO:0050896^biological_process^response to stimulus	.	.	.
TR173186_c0_g1	TR173186_c0_g1_i1	SWRC_BACSU^SWRC_BACSU^Q:23-532,H:776-946^36.84%ID^E:4e-17^RecName: Full=Swarming motility protein SwrC;^Bacteria; Firmicutes; Bacilli; Bacillales; Bacillaceae; Bacillus	.	TR173186_c0_g1::TR173186_c0_g1_i1::g.1797::m.1797	20-532[+]	SWRC_BACSU^SWRC_BACSU^Q:2-171,H:776-946^36.84%ID^E:3e-27^RecName: Full=Swarming motility protein SwrC;^Bacteria; Firmicutes; Bacilli; Bacillales; Bacillaceae; Bacillus	PF00873.18^ACR_tran^AcrB/AcrD/AcrF family^4-171^E:5.5e-28	.	.	COG0841^acriflavin resistance protein	.	GO:0016020^cellular_component^membrane`GO:0005215^molecular_function^transporter activity`GO:0046677^biological_process^response to antibiotic	GO:0005215^molecular_function^transporter activity`GO:0006810^biological_process^transport`GO:0016020^cellular_component^membrane	.	.
TR173186_c0_g1	TR173186_c0_g1_i1	SWRC_BACSU^SWRC_BACSU^Q:23-532,H:776-946^36.84%ID^E:4e-17^RecName: Full=Swarming motility protein SwrC;^Bacteria; Firmicutes; Bacilli; Bacillales; Bacillaceae; Bacillus	.	TR173186_c0_g1::TR173186_c0_g1_i1::g.1798::m.1798	532-137[-]	.	.	.	.	.	.	.	.	.	.
TR173186_c0_g1	TR173186_c0_g1_i1	SWRC_BACSU^SWRC_BACSU^Q:23-532,H:776-946^36.84%ID^E:4e-17^RecName: Full=Swarming motility protein SwrC;^Bacteria; Firmicutes; Bacilli; Bacillales; Bacillaceae; Bacillus	.	TR173186_c0_g1::TR173186_c0_g1_i1::g.1799::m.1799	348-1[-]	.	.	.	.	.	.	.	.	.	.
TR173186_c0_g1	TR173186_c0_g1_i2	SWRC_BACSU^SWRC_BACSU^Q:3-1361,H:500-946^29.18%ID^E:8e-26^RecName: Full=Swarming motility protein SwrC;^Bacteria; Firmicutes; Bacilli; Bacillales; Bacillaceae; Bacillus	.	TR173186_c0_g1::TR173186_c0_g1_i2::g.1800::m.1800	3-1361[+]	SWRC_BACSU^SWRC_BACSU^Q:1-453,H:500-946^29.27%ID^E:3e-45^RecName: Full=Swarming motility protein SwrC;^Bacteria; Firmicutes; Bacilli; Bacillales; Bacillaceae; Bacillus	PF00873.18^ACR_tran^AcrB/AcrD/AcrF family^1-453^E:2e-58	.	.	COG0841^acriflavin resistance protein	.	GO:0016020^cellular_component^membrane`GO:0005215^molecular_function^transporter activity`GO:0046677^biological_process^response to antibiotic	GO:0005215^molecular_function^transporter activity`GO:0006810^biological_process^transport`GO:0016020^cellular_component^membrane	.	.
TR173186_c0_g1	TR173186_c0_g1_i2	SWRC_BACSU^SWRC_BACSU^Q:3-1361,H:500-946^29.18%ID^E:8e-26^RecName: Full=Swarming motility protein SwrC;^Bacteria; Firmicutes; Bacilli; Bacillales; Bacillaceae; Bacillus	.	TR173186_c0_g1::TR173186_c0_g1_i2::g.1801::m.1801	1177-629[-]	.	.	.	.	.	.	.	.	.	.
TR173186_c0_g1	TR173186_c0_g1_i2	SWRC_BACSU^SWRC_BACSU^Q:3-1361,H:500-946^29.18%ID^E:8e-26^RecName: Full=Swarming motility protein SwrC;^Bacteria; Firmicutes; Bacilli; Bacillales; Bacillaceae; Bacillus	.	TR173186_c0_g1::TR173186_c0_g1_i2::g.1802::m.1802	1361-966[-]	.	.	.	.	.	.	.	.	.	.
TR173186_c0_g1	TR173186_c0_g1_i2	SWRC_BACSU^SWRC_BACSU^Q:3-1361,H:500-946^29.18%ID^E:8e-26^RecName: Full=Swarming motility protein SwrC;^Bacteria; Firmicutes; Bacilli; Bacillales; Bacillaceae; Bacillus	.	TR173186_c0_g1::TR173186_c0_g1_i2::g.1803::m.1803	2-388[+]	.	.	.	.	.	.	.	.	.	.
TR173186_c0_g1	TR173186_c0_g1_i3	SWRC_BACSU^SWRC_BACSU^Q:3-1361,H:500-946^29.18%ID^E:5e-25^RecName: Full=Swarming motility protein SwrC;^Bacteria; Firmicutes; Bacilli; Bacillales; Bacillaceae; Bacillus	.	TR173186_c0_g1::TR173186_c0_g1_i3::g.1807::m.1807	3-1361[+]	SWRC_BACSU^SWRC_BACSU^Q:1-453,H:500-946^29.27%ID^E:1e-44^RecName: Full=Swarming motility protein SwrC;^Bacteria; Firmicutes; Bacilli; Bacillales; Bacillaceae; Bacillus	PF00873.18^ACR_tran^AcrB/AcrD/AcrF family^1-453^E:5.3e-58	.	.	COG0841^acriflavin resistance protein	.	GO:0016020^cellular_component^membrane`GO:0005215^molecular_function^transporter activity`GO:0046677^biological_process^response to antibiotic	GO:0005215^molecular_function^transporter activity`GO:0006810^biological_process^transport`GO:0016020^cellular_component^membrane	.	.
TR173186_c0_g1	TR173186_c0_g1_i3	SWRC_BACSU^SWRC_BACSU^Q:3-1361,H:500-946^29.18%ID^E:5e-25^RecName: Full=Swarming motility protein SwrC;^Bacteria; Firmicutes; Bacilli; Bacillales; Bacillaceae; Bacillus	.	TR173186_c0_g1::TR173186_c0_g1_i3::g.1808::m.1808	1177-656[-]	.	.	.	.	.	.	.	.	.	.
TR173186_c0_g1	TR173186_c0_g1_i3	SWRC_BACSU^SWRC_BACSU^Q:3-1361,H:500-946^29.18%ID^E:5e-25^RecName: Full=Swarming motility protein SwrC;^Bacteria; Firmicutes; Bacilli; Bacillales; Bacillaceae; Bacillus	.	TR173186_c0_g1::TR173186_c0_g1_i3::g.1809::m.1809	1361-966[-]	.	.	.	.	.	.	.	.	.	.
TR173186_c0_g1	TR173186_c0_g1_i3	SWRC_BACSU^SWRC_BACSU^Q:3-1361,H:500-946^29.18%ID^E:5e-25^RecName: Full=Swarming motility protein SwrC;^Bacteria; Firmicutes; Bacilli; Bacillales; Bacillaceae; Bacillus	.	TR173186_c0_g1::TR173186_c0_g1_i3::g.1810::m.1810	2-388[+]	.	.	.	.	.	.	.	.	.	.
TR173169_c2_g8	TR173169_c2_g8_i1	.	.	TR173169_c2_g8::TR173169_c2_g8_i1::g.1952::m.1952	1-399[+]	.	PF12796.6^Ank_2^Ankyrin repeats (3 copies)^1-87^E:2.5e-08`PF13637.5^Ank_4^Ankyrin repeats (many copies)^2-57^E:2.6e-06`PF13857.5^Ank_5^Ankyrin repeats (many copies)^35-68^E:1.9e-06`PF13606.5^Ank_3^Ankyrin repeat^37-61^E:0.00037`PF00023.29^Ank^Ankyrin repeat^37-61^E:0.004	.	.	.	.	.	GO:0005515^molecular_function^protein binding	.	.
TR173169_c2_g8	TR173169_c2_g8_i2	.	.	TR173169_c2_g8::TR173169_c2_g8_i2::g.1953::m.1953	2-343[+]	.	PF13857.5^Ank_5^Ankyrin repeats (many copies)^17-49^E:2e-06`PF13606.5^Ank_3^Ankyrin repeat^18-42^E:0.00066`PF00023.29^Ank^Ankyrin repeat^18-42^E:0.0018	.	.	.	.	.	GO:0005515^molecular_function^protein binding	.	.
TR144215_c1_g1	TR144215_c1_g1_i1	.	.	.	.	.	.	.	.	.	.	.	.	.	.
TR144248_c0_g2	TR144248_c0_g2_i1	.	.	.	.	.	.	.	.	.	.	.	.	.	.
TR144297_c0_g3	TR144297_c0_g3_i1	SR140_MOUSE^SR140_MOUSE^Q:3-521,H:304-476^56.25%ID^E:2e-53^RecName: Full=U2 snRNP-associated SURP motif-containing protein;^Eukaryota; Metazoa; Chordata; Craniata; Vertebrata; Euteleostomi; Mammalia; Eutheria; Euarchontoglires; Glires; Rodentia; Sciurognathi; Muroidea; Muridae; Murinae; Mus; Mus	.	TR144297_c0_g3::TR144297_c0_g3_i1::g.2413::m.2413	3-521[+]	SR140_MOUSE^SR140_MOUSE^Q:1-173,H:304-476^56.25%ID^E:4e-53^RecName: Full=U2 snRNP-associated SURP motif-containing protein;^Eukaryota; Metazoa; Chordata; Craniata; Vertebrata; Euteleostomi; Mammalia; Eutheria; Euarchontoglires; Glires; Rodentia; Sciurognathi; Muroidea; Muridae; Murinae; Mus; Mus	PF00076.21^RRM_1^RNA recognition motif. (a.k.a. RRM, RBD, or RNP domain)^10-45^E:0.0002`PF01805.19^Surp^Surp module^127-173^E:4.1e-17	.	.	ENOG410XSUI^U2 snRNP-associated SURP domain containing	KEGG:mmu:67958`KO:K12842	GO:0005654^cellular_component^nucleoplasm`GO:0005634^cellular_component^nucleus`GO:0000166^molecular_function^nucleotide binding`GO:0003723^molecular_function^RNA binding`GO:0006396^biological_process^RNA processing	GO:0003676^molecular_function^nucleic acid binding`GO:0003723^molecular_function^RNA binding`GO:0006396^biological_process^RNA processing	.	.
TR159203_c2_g1	TR159203_c2_g1_i1	.	.	.	.	.	.	.	.	.	.	.	.	.	.
TR173221_c0_g3	TR173221_c0_g3_i1	.	.	TR173221_c0_g3::TR173221_c0_g3_i1::g.585::m.585	2-3718[+]	.	.	.	.	.	.	.	.	.	.
TR173221_c0_g3	TR173221_c0_g3_i1	.	.	TR173221_c0_g3::TR173221_c0_g3_i1::g.586::m.586	675-292[-]	.	.	.	.	.	.	.	.	.	.
TR173221_c0_g3	TR173221_c0_g3_i2	.	.	TR173221_c0_g3::TR173221_c0_g3_i2::g.587::m.587	3-1217[+]	.	.	.	.	.	.	.	.	.	.
TR173221_c0_g3	TR173221_c0_g3_i2	.	.	TR173221_c0_g3::TR173221_c0_g3_i2::g.588::m.588	562-152[-]	.	.	.	.	.	.	.	.	.	.
TR173221_c0_g3	TR173221_c0_g3_i3	.	.	TR173221_c0_g3::TR173221_c0_g3_i3::g.589::m.589	2-3727[+]	.	.	.	.	.	.	.	.	.	.
TR173221_c0_g3	TR173221_c0_g3_i3	.	.	TR173221_c0_g3::TR173221_c0_g3_i3::g.590::m.590	936-292[-]	.	.	.	.	.	.	.	.	.	.
TR173251_c8_g1	TR173251_c8_g1_i1	.	.	.	.	.	.	.	.	.	.	.	.	.	.
TR173273_c0_g1	TR173273_c0_g1_i1	.	.	TR173273_c0_g1::TR173273_c0_g1_i1::g.1110::m.1110	1-474[+]	.	.	.	.	.	.	.	.	.	.
TR173273_c0_g1	TR173273_c0_g1_i1	.	.	TR173273_c0_g1::TR173273_c0_g1_i1::g.1111::m.1111	501-148[-]	.	.	.	.	.	.	.	.	.	.
TR173273_c0_g1	TR173273_c0_g1_i2	.	.	.	.	.	.	.	.	.	.	.	.	.	.
TR173273_c0_g1	TR173273_c0_g1_i3	.	.	.	.	.	.	.	.	.	.	.	.	.	.
TR173273_c0_g1	TR173273_c0_g1_i4	.	.	TR173273_c0_g1::TR173273_c0_g1_i4::g.1112::m.1112	1-921[+]	.	.	.	.	.	.	.	.	.	.
TR173273_c0_g1	TR173273_c0_g1_i5	.	.	.	.	.	.	.	.	.	.	.	.	.	.
TR173273_c0_g1	TR173273_c0_g1_i6	.	.	TR173273_c0_g1::TR173273_c0_g1_i6::g.1113::m.1113	1-900[+]	.	.	.	.	.	.	.	.	.	.
TR173273_c0_g1	TR173273_c0_g1_i6	.	.	TR173273_c0_g1::TR173273_c0_g1_i6::g.1114::m.1114	900-595[-]	.	.	.	.	.	.	.	.	.	.
TR144323_c0_g1	TR144323_c0_g1_i1	.	.	TR144323_c0_g1::TR144323_c0_g1_i1::g.1630::m.1630	52-1140[+]	.	.	.	.	.	.	.	.	.	.
TR144323_c0_g1	TR144323_c0_g1_i1	.	.	TR144323_c0_g1::TR144323_c0_g1_i1::g.1631::m.1631	875-3[-]	.	.	.	.	.	.	.	.	.	.
TR173345_c2_g1	TR173345_c2_g1_i1	.	.	TR173345_c2_g1::TR173345_c2_g1_i1::g.2038::m.2038	1048-1461[+]	.	.	.	.	.	.	.	.	.	.
TR173345_c2_g2	TR173345_c2_g2_i1	.	.	.	.	.	.	.	.	.	.	.	.	.	.
TR173345_c2_g1	TR173345_c2_g1_i2	.	.	TR173345_c2_g1::TR173345_c2_g1_i2::g.2039::m.2039	883-527[-]	.	.	.	.	.	.	.	.	.	.
TR173345_c2_g2	TR173345_c2_g2_i2	.	.	.	.	.	.	.	.	.	.	.	.	.	.
TR173345_c2_g1	TR173345_c2_g1_i3	.	.	TR173345_c2_g1::TR173345_c2_g1_i3::g.2040::m.2040	883-527[-]	.	.	.	.	.	.	.	.	.	.
TR173345_c2_g2	TR173345_c2_g2_i3	.	.	.	.	.	.	.	.	.	.	.	.	.	.
TR173345_c2_g2	TR173345_c2_g2_i4	.	.	.	.	.	.	.	.	.	.	.	.	.	.
TR173345_c2_g2	TR173345_c2_g2_i5	.	.	.	.	.	.	.	.	.	.	.	.	.	.
TR173345_c2_g2	TR173345_c2_g2_i6	.	.	.	.	.	.	.	.	.	.	.	.	.	.
TR173311_c7_g1	TR173311_c7_g1_i1	.	.	TR173311_c7_g1::TR173311_c7_g1_i1::g.2148::m.2148	2-646[+]	.	.	.	.	.	.	.	.	.	.
TR173311_c7_g1	TR173311_c7_g1_i1	.	.	TR173311_c7_g1::TR173311_c7_g1_i1::g.2149::m.2149	246-668[+]	.	.	.	.	.	.	.	.	.	.
TR173311_c7_g1	TR173311_c7_g1_i2	.	.	TR173311_c7_g1::TR173311_c7_g1_i2::g.2150::m.2150	2-535[+]	.	.	.	.	.	.	.	.	.	.
TR173311_c7_g1	TR173311_c7_g1_i2	.	.	TR173311_c7_g1::TR173311_c7_g1_i2::g.2151::m.2151	535-236[-]	.	.	.	.	.	.	.	.	.	.
TR173311_c7_g1	TR173311_c7_g1_i3	.	.	TR173311_c7_g1::TR173311_c7_g1_i3::g.2152::m.2152	2-649[+]	.	.	.	.	.	.	.	.	.	.
TR173311_c7_g1	TR173311_c7_g1_i4	.	.	TR173311_c7_g1::TR173311_c7_g1_i4::g.2153::m.2153	2-658[+]	.	.	.	.	.	.	.	.	.	.
TR173311_c7_g1	TR173311_c7_g1_i5	.	.	.	.	.	.	.	.	.	.	.	.	.	.
TR173311_c7_g1	TR173311_c7_g1_i6	.	.	TR173311_c7_g1::TR173311_c7_g1_i6::g.2154::m.2154	2-394[+]	.	.	.	.	.	.	.	.	.	.
TR173311_c7_g1	TR173311_c7_g1_i7	.	.	TR173311_c7_g1::TR173311_c7_g1_i7::g.2155::m.2155	2-334[+]	.	.	.	.	.	.	.	.	.	.
TR173311_c7_g1	TR173311_c7_g1_i8	.	.	TR173311_c7_g1::TR173311_c7_g1_i8::g.2156::m.2156	2-652[+]	.	.	.	.	.	.	.	.	.	.
TR173311_c7_g1	TR173311_c7_g1_i8	.	.	TR173311_c7_g1::TR173311_c7_g1_i8::g.2157::m.2157	252-674[+]	.	.	.	.	.	.	.	.	.	.
TR173311_c7_g1	TR173311_c7_g1_i9	.	.	TR173311_c7_g1::TR173311_c7_g1_i9::g.2158::m.2158	1-297[+]	.	.	.	.	.	.	.	.	.	.
TR173311_c7_g1	TR173311_c7_g1_i10	.	.	TR173311_c7_g1::TR173311_c7_g1_i10::g.2159::m.2159	2-655[+]	.	.	.	.	.	.	.	.	.	.
TR173311_c7_g1	TR173311_c7_g1_i10	.	.	TR173311_c7_g1::TR173311_c7_g1_i10::g.2160::m.2160	655-344[-]	.	.	.	.	.	.	.	.	.	.
TR173311_c7_g1	TR173311_c7_g1_i11	.	.	TR173311_c7_g1::TR173311_c7_g1_i11::g.2161::m.2161	1-483[+]	.	.	.	.	.	.	.	.	.	.
TR173311_c7_g1	TR173311_c7_g1_i12	.	.	TR173311_c7_g1::TR173311_c7_g1_i12::g.2162::m.2162	2-637[+]	.	.	.	.	.	.	.	.	.	.
TR173311_c7_g1	TR173311_c7_g1_i12	.	.	TR173311_c7_g1::TR173311_c7_g1_i12::g.2163::m.2163	637-206[-]	.	.	.	.	.	.	.	.	.	.
[truncated: 1,261 more rows]
