# Supplementary material for: Differential expression of immune receptors in two marine sponges upon exposure to microbial-associated molecular patterns
Source: Sci Rep. 2018 Oct 31;8:16081. doi: 10.1038/s41598-018-34330-w (PMC6208332; doi:10.1038/s41598-018-34330-w)
Supplement: Supplementary file 7 — Table S7 [file 41598_2018_34330_MOESM7_ESM.xlsx]

## Sheet: TableS7_Pita
#Differential expression of immune receptors in two marine sponges upon exposure to microbial-associated molecular patterns
#Lucía Pita, Marc P. Hoeppner, Marta Ribes and Ute Hentschel
#Full annotation of DEGS in D.avara as identified in edgeR (FDR p-value <0.05)
#Down-regulated DEGs
#gene_id	#transcript_id	#Top_BLASTX_hit	RNAMMER	#prot_id	#prot_coords	#Top_BLASTP_hit	#Pfam	#SignalP	#TmHMM	#eggnog	#Kegg	#gene_ontology_blast	#gene_ontology_pfam
TR1159_c0_g1	TR1159_c0_g1_i1	H2AX_HUMAN^H2AX_HUMAN^Q:2-109,H:101-143^67.44%ID^E:1e-07^RecName: Full=Histone H2AX;^Eukaryota; Metazoa; Chordata; Craniata; Vertebrata; Euteleostomi; Mammalia; Eutheria; Euarchontoglires; Primates; Haplorrhini; Catarrhini; Hominidae; Homo	.	.	.	.	.	.	.	COG5262^histone h2a	KEGG:hsa:3014`KO:K11251	GO:0000794^cellular_component^condensed nuclear chromosome`GO:0070062^cellular_component^extracellular exosome`GO:0001673^cellular_component^male germ cell nucleus`GO:0000790^cellular_component^nuclear chromatin`GO:0016607^cellular_component^nuclear speck`GO:0005654^cellular_component^nucleoplasm`GO:0000786^cellular_component^nucleosome`GO:0005634^cellular_component^nucleus`GO:0005657^cellular_co…	.	.	.
TR5619_c0_g1	TR5619_c0_g1_i1	.	.	Gene.1732::TR5619_c0_g1_i1::g.1732::m.1732	1019-1690[+]	.	.	sigP:1^17^0.752^YES	.	.	.	.	.	.	.
TR5619_c0_g2	TR5619_c0_g2_i1	.	.	Gene.1733::TR5619_c0_g2_i1::g.1733::m.1733	1095-1685[+]	.	.	.	.	.	.	.	.	.	.
TR12843_c0_g2	TR12843_c0_g2_i1	.	.	.	.	.	.	.	.	.	.	.	.	.	.
TR48280_c0_g1	TR48280_c0_g1_i1	.	.	.	.	.	.	.	.	.	.	.	.	.	.
TR74048_c0_g2	TR74048_c0_g2_i1	TRAF3_MOUSE^TRAF3_MOUSE^Q:2-136,H:523-567^51.11%ID^E:4e-09^RecName: Full=TNF receptor-associated factor 3;^Eukaryota; Metazoa; Chordata; Craniata; Vertebrata; Euteleostomi; Mammalia; Eutheria; Euarchontoglires; Glires; Rodentia; Sciurognathi; Muroidea; Muridae; Murinae; Mus; Mus	.	.	.	.	.	.	.	ENOG410YQ97^Toll signaling pathway	KEGG:mmu:22031`KO:K03174	GO:0035631^cellular_component^CD40 receptor complex`GO:0009898^cellular_component^cytoplasmic side of plasma membrane`GO:0005768^cellular_component^endosome`GO:0019901^molecular_function^protein kinase binding`GO:0019903^molecular_function^protein phosphatase binding`GO:0031996^molecular_function^thioesterase binding`GO:0005164^molecular_function^tumor necrosis factor receptor binding`GO:0031625^…	.	.	.
TR83489_c0_g1	TR83489_c0_g1_i1	FGL1_BOVIN^FGL1_BOVIN^Q:1-309,H:193-311^39.17%ID^E:4e-16^RecName: Full=Fibrinogen-like protein 1;^Eukaryota; Metazoa; Chordata; Craniata; Vertebrata; Euteleostomi; Mammalia; Eutheria; Laurasiatheria; Cetartiodactyla; Ruminantia; Pecora; Bovidae; Bovinae; Bos	.	Gene.1679::TR83489_c0_g1_i1::g.1679::m.1679	1-312[+]	FGL1_BOVIN^FGL1_BOVIN^Q:1-103,H:193-311^39.17%ID^E:4e-18^RecName: Full=Fibrinogen-like protein 1;^Eukaryota; Metazoa; Chordata; Craniata; Vertebrata; Euteleostomi; Mammalia; Eutheria; Laurasiatheria; Cetartiodactyla; Ruminantia; Pecora; Bovidae; Bovinae; Bos	PF00147.17^Fibrinogen_C^Fibrinogen beta and gamma chains, C-terminal globular domain^1-96^E:1.2e-21	.	.	ENOG410ZYS4^fibrinogen	KEGG:bta:508090	GO:0070062^cellular_component^extracellular exosome	.	.	.
TR83582_c0_g1	TR83582_c0_g1_i1	.	.	Gene.1822::TR83582_c0_g1_i1::g.1822::m.1822	277-2469[+]	.	.	.	.	.	.	.	.	.	.
TR83582_c0_g1	TR83582_c0_g1_i2	.	.	Gene.1823::TR83582_c0_g1_i2::g.1823::m.1823	290-2482[+]	.	.	.	.	.	.	.	.	.	.
TR120420_c1_g4	TR120420_c1_g4_i1	G6PI_SCHPO^G6PI_SCHPO^Q:3-260,H:65-139^40.7%ID^E:4e-08^RecName: Full=Glucose-6-phosphate isomerase;^Eukaryota; Fungi; Dikarya; Ascomycota; Taphrinomycotina; Schizosaccharomycetes; Schizosaccharomycetales; Schizosaccharomycetaceae; Schizosaccharomyces	.	.	.	.	.	.	.	.	KEGG:spo:SPBC1604.05`KO:K01810	GO:0005829^cellular_component^cytosol`GO:0004347^molecular_function^glucose-6-phosphate isomerase activity`GO:0061621^biological_process^canonical glycolysis`GO:0006094^biological_process^gluconeogenesis`GO:0006098^biological_process^pentose-phosphate shunt	.	.	.
TR120855_c4_g1	TR120855_c4_g1_i1	AGRL3_HUMAN^AGRL3_HUMAN^Q:118-474,H:914-1024^33.61%ID^E:6e-13^RecName: Full=Adhesion G protein-coupled receptor L3 {ECO:0000312|HGNC:HGNC:20974};^Eukaryota; Metazoa; Chordata; Craniata; Vertebrata; Euteleostomi; Mammalia; Eutheria; Euarchontoglires; Primates; Haplorrhini; Catarrhini; Hominidae; Homo	.	Gene.1206::TR120855_c4_g1_i1::g.1206::m.1206	1-681[+]	AGRL3_HUMAN^AGRL3_HUMAN^Q:1-225,H:877-1093^31.6%ID^E:7e-25^RecName: Full=Adhesion G protein-coupled receptor L3 {ECO:0000312|HGNC:HGNC:20974};^Eukaryota; Metazoa; Chordata; Craniata; Vertebrata; Euteleostomi; Mammalia; Eutheria; Euarchontoglires; Primates; Haplorrhini; Catarrhini; Hominidae; Homo	PF00002.23^7tm_2^7 transmembrane receptor (Secretin family)^2-225^E:1.4e-31	.	.	ENOG410XSD2^G- protein-coupled receptor	KEGG:hsa:23284`KO:K04594	GO:0030424^cellular_component^axon`GO:0005911^cellular_component^cell-cell junction`GO:0016021^cellular_component^integral component of membrane`GO:0005887^cellular_component^integral component of plasma membrane`GO:0005509^molecular_function^calcium ion binding`GO:0030246^molecular_function^carbohydrate binding`GO:0004930^molecular_function^G-protein coupled receptor activity`GO:0007166^biologic…	GO:0004930^molecular_function^G-protein coupled receptor activity`GO:0007186^biological_process^G-protein coupled receptor signaling pathway`GO:0016021^cellular_component^integral component of membrane	.	.
TR120855_c4_g1	TR120855_c4_g1_i1	AGRL3_HUMAN^AGRL3_HUMAN^Q:118-474,H:914-1024^33.61%ID^E:6e-13^RecName: Full=Adhesion G protein-coupled receptor L3 {ECO:0000312|HGNC:HGNC:20974};^Eukaryota; Metazoa; Chordata; Craniata; Vertebrata; Euteleostomi; Mammalia; Eutheria; Euarchontoglires; Primates; Haplorrhini; Catarrhini; Hominidae; Homo	.	Gene.1207::TR120855_c4_g1_i1::g.1207::m.1207	714-1061[+]	.	.	.	.	.	.	.	.	.	.
TR120855_c4_g1	TR120855_c4_g1_i2	AGRD1_BOVIN^AGRD1_BOVIN^Q:160-744,H:660-852^30.54%ID^E:1e-14^RecName: Full=Adhesion G-protein coupled receptor D1;^Eukaryota; Metazoa; Chordata; Craniata; Vertebrata; Euteleostomi; Mammalia; Eutheria; Laurasiatheria; Cetartiodactyla; Ruminantia; Pecora; Bovidae; Bovinae; Bos	.	Gene.1208::TR120855_c4_g1_i2::g.1208::m.1208	1-984[+]	AGRL3_HUMAN^AGRL3_HUMAN^Q:1-321,H:877-1184^28.13%ID^E:3e-26^RecName: Full=Adhesion G protein-coupled receptor L3 {ECO:0000312|HGNC:HGNC:20974};^Eukaryota; Metazoa; Chordata; Craniata; Vertebrata; Euteleostomi; Mammalia; Eutheria; Euarchontoglires; Primates; Haplorrhini; Catarrhini; Hominidae; Homo	PF00002.23^7tm_2^7 transmembrane receptor (Secretin family)^2-229^E:7.5e-33	.	.	ENOG410XSD2^G- protein-coupled receptor	KEGG:hsa:23284`KO:K04594	GO:0030424^cellular_component^axon`GO:0005911^cellular_component^cell-cell junction`GO:0016021^cellular_component^integral component of membrane`GO:0005887^cellular_component^integral component of plasma membrane`GO:0005509^molecular_function^calcium ion binding`GO:0030246^molecular_function^carbohydrate binding`GO:0004930^molecular_function^G-protein coupled receptor activity`GO:0007166^biologic…	GO:0004930^molecular_function^G-protein coupled receptor activity`GO:0007186^biological_process^G-protein coupled receptor signaling pathway`GO:0016021^cellular_component^integral component of membrane	.	.
TR120855_c4_g1	TR120855_c4_g1_i2	AGRD1_BOVIN^AGRD1_BOVIN^Q:160-744,H:660-852^30.54%ID^E:1e-14^RecName: Full=Adhesion G-protein coupled receptor D1;^Eukaryota; Metazoa; Chordata; Craniata; Vertebrata; Euteleostomi; Mammalia; Eutheria; Laurasiatheria; Cetartiodactyla; Ruminantia; Pecora; Bovidae; Bovinae; Bos	.	Gene.1209::TR120855_c4_g1_i2::g.1209::m.1209	785-351[-]	.	.	.	.	.	.	.	.	.	.
TR120867_c2_g1	TR120867_c2_g1_i1	.	.	.	.	.	.	.	.	.	.	.	.	.	.
TR120867_c2_g1	TR120867_c2_g1_i2	.	.	.	.	.	.	.	.	.	.	.	.	.	.
TR120867_c2_g1	TR120867_c2_g1_i3	.	.	.	.	.	.	.	.	.	.	.	.	.	.
TR120867_c2_g1	TR120867_c2_g1_i4	.	.	.	.	.	.	.	.	.	.	.	.	.	.
TR120867_c2_g1	TR120867_c2_g1_i5	.	.	.	.	.	.	.	.	.	.	.	.	.	.
TR120867_c2_g1	TR120867_c2_g1_i6	.	.	.	.	.	.	.	.	.	.	.	.	.	.
TR120867_c2_g1	TR120867_c2_g1_i7	.	.	.	.	.	.	.	.	.	.	.	.	.	.
TR120867_c2_g1	TR120867_c2_g1_i8	.	.	.	.	.	.	.	.	.	.	.	.	.	.
TR120867_c2_g1	TR120867_c2_g1_i9	.	.	.	.	.	.	.	.	.	.	.	.	.	.
TR120867_c2_g1	TR120867_c2_g1_i10	.	.	.	.	.	.	.	.	.	.	.	.	.	.
TR120867_c2_g1	TR120867_c2_g1_i11	.	.	.	.	.	.	.	.	.	.	.	.	.	.
TR120867_c2_g1	TR120867_c2_g1_i12	.	.	.	.	.	.	.	.	.	.	.	.	.	.
TR120867_c2_g1	TR120867_c2_g1_i13	.	.	.	.	.	.	.	.	.	.	.	.	.	.
TR120867_c2_g1	TR120867_c2_g1_i14	.	.	.	.	.	.	.	.	.	.	.	.	.	.
TR123612_c0_g1	TR123612_c0_g1_i1	.	.	Gene.185::TR123612_c0_g1_i1::g.185::m.185	641-2032[+]	.	.	sigP:1^23^0.479^YES	.	.	.	.	.	.	.
TR123612_c0_g1	TR123612_c0_g1_i2	.	.	Gene.186::TR123612_c0_g1_i2::g.186::m.186	641-2038[+]	.	.	sigP:1^23^0.479^YES	.	.	.	.	.	.	.
TR123612_c0_g1	TR123612_c0_g1_i2	.	.	Gene.187::TR123612_c0_g1_i2::g.187::m.187	2250-1951[-]	.	.	.	.	.	.	.	.	.	.
TR123612_c0_g1	TR123612_c0_g1_i3	.	.	Gene.188::TR123612_c0_g1_i3::g.188::m.188	156-1586[+]	.	.	sigP:1^16^0.729^YES	.	.	.	.	.	.	.
TR123612_c0_g1	TR123612_c0_g1_i4	.	.	Gene.189::TR123612_c0_g1_i4::g.189::m.189	156-1544[+]	.	.	sigP:1^16^0.729^YES	.	.	.	.	.	.	.
TR123612_c0_g1	TR123612_c0_g1_i5	.	.	Gene.190::TR123612_c0_g1_i5::g.190::m.190	322-1743[+]	.	.	sigP:1^16^0.595^YES	.	.	.	.	.	.	.
TR123612_c0_g1	TR123612_c0_g1_i6	.	.	Gene.191::TR123612_c0_g1_i6::g.191::m.191	641-2074[+]	.	.	sigP:1^23^0.479^YES	.	.	.	.	.	.	.
TR123612_c0_g1	TR123612_c0_g1_i7	.	.	Gene.192::TR123612_c0_g1_i7::g.192::m.192	322-1707[+]	.	.	sigP:1^16^0.595^YES	.	.	.	.	.	.	.
TR123612_c0_g1	TR123612_c0_g1_i7	.	.	Gene.193::TR123612_c0_g1_i7::g.193::m.193	1919-1620[-]	.	.	.	.	.	.	.	.	.	.
TR123612_c0_g1	TR123612_c0_g1_i8	.	.	Gene.194::TR123612_c0_g1_i8::g.194::m.194	322-1674[+]	.	.	sigP:1^16^0.595^YES	.	.	.	.	.	.	.
TR123612_c0_g1	TR123612_c0_g1_i9	.	.	Gene.195::TR123612_c0_g1_i9::g.195::m.195	322-1701[+]	.	.	sigP:1^16^0.595^YES	.	.	.	.	.	.	.
TR124109_c7_g2	TR124109_c7_g2_i1	.	.	.	.	.	.	.	.	.	.	.	.	.	.
TR124109_c7_g2	TR124109_c7_g2_i2	.	.	.	.	.	.	.	.	.	.	.	.	.	.
TR126682_c0_g3	TR126682_c0_g3_i1	NLRC3_HUMAN^NLRC3_HUMAN^Q:718-1641,H:683-994^31.53%ID^E:2e-34^RecName: Full=Protein NLRC3;^Eukaryota; Metazoa; Chordata; Craniata; Vertebrata; Euteleostomi; Mammalia; Eutheria; Euarchontoglires; Primates; Haplorrhini; Catarrhini; Hominidae; Homo`NLRC3_HUMAN^NLRC3_HUMAN^Q:7-1254,H:682-1057^28.64%ID^E:4e-32^RecName: Full=Protein NLRC3;^Eukaryota; Metazoa; Chordata; Craniata; Vertebrata; Euteleostom…	.	Gene.3583::TR126682_c0_g3_i1::g.3583::m.3583	1-1950[+]	NLRC3_HUMAN^NLRC3_HUMAN^Q:240-565,H:683-1015^31.04%ID^E:2e-35^RecName: Full=Protein NLRC3;^Eukaryota; Metazoa; Chordata; Craniata; Vertebrata; Euteleostomi; Mammalia; Eutheria; Euarchontoglires; Primates; Haplorrhini; Catarrhini; Hominidae; Homo`NLRC3_HUMAN^NLRC3_HUMAN^Q:3-418,H:682-1057^28.64%ID^E:3e-32^RecName: Full=Protein NLRC3;^Eukaryota; Metazoa; Chordata; Craniata; Vertebrata; Euteleostomi…	PF13516.5^LRR_6^Leucine Rich repeat^13-32^E:0.0012`PF13516.5^LRR_6^Leucine Rich repeat^42-63^E:0.0001`PF13516.5^LRR_6^Leucine Rich repeat^71-89^E:0.15`PF13516.5^LRR_6^Leucine Rich repeat^98-120^E:0.00038`PF13516.5^LRR_6^Leucine Rich repeat^126-144^E:0.61`PF13516.5^LRR_6^Leucine Rich repeat^249-272^E:0.0012`PF13516.5^LRR_6^Leucine Rich repeat^278-300^E:2.6e-06`PF13516.5^LRR_6^Leucine Rich repeat^3…	.	.	.	KEGG:hsa:197358	GO:0005737^cellular_component^cytoplasm`GO:0005829^cellular_component^cytosol`GO:0005815^cellular_component^microtubule organizing center`GO:0005524^molecular_function^ATP binding`GO:0007249^biological_process^I-kappaB kinase/NF-kappaB signaling`GO:0043124^biological_process^negative regulation of I-kappaB kinase/NF-kappaB signaling`GO:0032715^biological_process^negative regulation of interleukin…	GO:0005515^molecular_function^protein binding	.	.
TR126682_c0_g3	TR126682_c0_g3_i1	NLRC3_HUMAN^NLRC3_HUMAN^Q:718-1641,H:683-994^31.53%ID^E:2e-34^RecName: Full=Protein NLRC3;^Eukaryota; Metazoa; Chordata; Craniata; Vertebrata; Euteleostomi; Mammalia; Eutheria; Euarchontoglires; Primates; Haplorrhini; Catarrhini; Hominidae; Homo`NLRC3_HUMAN^NLRC3_HUMAN^Q:7-1254,H:682-1057^28.64%ID^E:4e-32^RecName: Full=Protein NLRC3;^Eukaryota; Metazoa; Chordata; Craniata; Vertebrata; Euteleostom…	.	Gene.3584::TR126682_c0_g3_i1::g.3584::m.3584	524-219[-]	.	.	.	.	.	.	.	.	.	.
TR126682_c0_g3	TR126682_c0_g3_i2	NLRC3_HUMAN^NLRC3_HUMAN^Q:718-1800,H:683-1055^30.29%ID^E:4e-35^RecName: Full=Protein NLRC3;^Eukaryota; Metazoa; Chordata; Craniata; Vertebrata; Euteleostomi; Mammalia; Eutheria; Euarchontoglires; Primates; Haplorrhini; Catarrhini; Hominidae; Homo`NLRC3_HUMAN^NLRC3_HUMAN^Q:139-1575,H:641-1059^26.09%ID^E:1e-34^RecName: Full=Protein NLRC3;^Eukaryota; Metazoa; Chordata; Craniata; Vertebrata; Euteleos…	.	Gene.3585::TR126682_c0_g3_i2::g.3585::m.3585	1-1833[+]	NLRC3_HUMAN^NLRC3_HUMAN^Q:240-600,H:683-1055^30.29%ID^E:3e-35^RecName: Full=Protein NLRC3;^Eukaryota; Metazoa; Chordata; Craniata; Vertebrata; Euteleostomi; Mammalia; Eutheria; Euarchontoglires; Primates; Haplorrhini; Catarrhini; Hominidae; Homo`NLRC3_HUMAN^NLRC3_HUMAN^Q:3-364,H:682-1059^30.71%ID^E:5e-33^RecName: Full=Protein NLRC3;^Eukaryota; Metazoa; Chordata; Craniata; Vertebrata; Euteleostomi…	PF13516.5^LRR_6^Leucine Rich repeat^13-32^E:0.0011`PF13516.5^LRR_6^Leucine Rich repeat^42-63^E:9.7e-05`PF13516.5^LRR_6^Leucine Rich repeat^71-89^E:0.14`PF13516.5^LRR_6^Leucine Rich repeat^98-120^E:0.00035`PF13516.5^LRR_6^Leucine Rich repeat^249-272^E:0.0059`PF13516.5^LRR_6^Leucine Rich repeat^278-300^E:5e-08`PF00560.32^LRR_1^Leucine Rich Repeat^280-308^E:0.79`PF13516.5^LRR_6^Leucine Rich repeat^4…	.	.	.	KEGG:hsa:197358	GO:0005737^cellular_component^cytoplasm`GO:0005829^cellular_component^cytosol`GO:0005815^cellular_component^microtubule organizing center`GO:0005524^molecular_function^ATP binding`GO:0007249^biological_process^I-kappaB kinase/NF-kappaB signaling`GO:0043124^biological_process^negative regulation of I-kappaB kinase/NF-kappaB signaling`GO:0032715^biological_process^negative regulation of interleukin…	GO:0005515^molecular_function^protein binding	.	.
TR126682_c0_g3	TR126682_c0_g3_i3	NLRC3_HUMAN^NLRC3_HUMAN^Q:1436-2518,H:683-1055^30.29%ID^E:6e-35^RecName: Full=Protein NLRC3;^Eukaryota; Metazoa; Chordata; Craniata; Vertebrata; Euteleostomi; Mammalia; Eutheria; Euarchontoglires; Primates; Haplorrhini; Catarrhini; Hominidae; Homo`NLRC3_HUMAN^NLRC3_HUMAN^Q:254-1285,H:688-1065^29.92%ID^E:6e-34^RecName: Full=Protein NLRC3;^Eukaryota; Metazoa; Chordata; Craniata; Vertebrata; Euteleo…	.	Gene.3586::TR126682_c0_g3_i3::g.3586::m.3586	2-2551[+]	NLRC3_HUMAN^NLRC3_HUMAN^Q:85-428,H:688-1065^29.4%ID^E:4e-35^RecName: Full=Protein NLRC3;^Eukaryota; Metazoa; Chordata; Craniata; Vertebrata; Euteleostomi; Mammalia; Eutheria; Euarchontoglires; Primates; Haplorrhini; Catarrhini; Hominidae; Homo`NLRC3_HUMAN^NLRC3_HUMAN^Q:13-389,H:665-1053^27.25%ID^E:6e-35^RecName: Full=Protein NLRC3;^Eukaryota; Metazoa; Chordata; Craniata; Vertebrata; Euteleostomi;…	PF13516.5^LRR_6^Leucine Rich repeat^117-140^E:1.2e-05`PF13516.5^LRR_6^Leucine Rich repeat^145-168^E:0.0028`PF13516.5^LRR_6^Leucine Rich repeat^173-196^E:9.5e-06`PF13516.5^LRR_6^Leucine Rich repeat^202-223^E:0.64`PF13516.5^LRR_6^Leucine Rich repeat^280-303^E:2.6e-05`PF13516.5^LRR_6^Leucine Rich repeat^337-359^E:0.00052`PF13516.5^LRR_6^Leucine Rich repeat^365-383^E:0.83`PF13516.5^LRR_6^Leucine Rich…	.	.	.	KEGG:hsa:197358	GO:0005737^cellular_component^cytoplasm`GO:0005829^cellular_component^cytosol`GO:0005815^cellular_component^microtubule organizing center`GO:0005524^molecular_function^ATP binding`GO:0007249^biological_process^I-kappaB kinase/NF-kappaB signaling`GO:0043124^biological_process^negative regulation of I-kappaB kinase/NF-kappaB signaling`GO:0032715^biological_process^negative regulation of interleukin…	GO:0005515^molecular_function^protein binding	.	.
TR126682_c0_g3	TR126682_c0_g3_i3	NLRC3_HUMAN^NLRC3_HUMAN^Q:1436-2518,H:683-1055^30.29%ID^E:6e-35^RecName: Full=Protein NLRC3;^Eukaryota; Metazoa; Chordata; Craniata; Vertebrata; Euteleostomi; Mammalia; Eutheria; Euarchontoglires; Primates; Haplorrhini; Catarrhini; Hominidae; Homo`NLRC3_HUMAN^NLRC3_HUMAN^Q:254-1285,H:688-1065^29.92%ID^E:6e-34^RecName: Full=Protein NLRC3;^Eukaryota; Metazoa; Chordata; Craniata; Vertebrata; Euteleo…	.	Gene.3587::TR126682_c0_g3_i3::g.3587::m.3587	1242-937[-]	.	.	.	.	.	.	.	.	.	.
TR130036_c5_g1	TR130036_c5_g1_i1	.	.	Gene.878::TR130036_c5_g1_i1::g.878::m.878	502-167[-]	.	.	.	.	.	.	.	.	.	.
TR130036_c6_g4	TR130036_c6_g4_i1	.	.	.	.	.	.	.	.	.	.	.	.	.	.
TR130036_c6_g4	TR130036_c6_g4_i2	.	.	.	.	.	.	.	.	.	.	.	.	.	.
TR130036_c6_g4	TR130036_c6_g4_i3	.	.	.	.	.	.	.	.	.	.	.	.	.	.
TR130036_c6_g4	TR130036_c6_g4_i4	.	.	.	.	.	.	.	.	.	.	.	.	.	.
TR130110_c1_g1	TR130110_c1_g1_i1	IRS1_XENTR^IRS1_XENTR^Q:228-974,H:19-250^25.49%ID^E:1e-06^RecName: Full=Insulin receptor substrate 1;^Eukaryota; Metazoa; Chordata; Craniata; Vertebrata; Euteleostomi; Amphibia; Batrachia; Anura; Pipoidea; Pipidae; Xenopodinae; Xenopus; Silurana	.	Gene.1146::TR130110_c1_g1_i1::g.1146::m.1146	138-1832[+]	IRS1_XENTR^IRS1_XENTR^Q:31-280,H:19-251^25.39%ID^E:4e-07^RecName: Full=Insulin receptor substrate 1;^Eukaryota; Metazoa; Chordata; Craniata; Vertebrata; Euteleostomi; Amphibia; Batrachia; Anura; Pipoidea; Pipidae; Xenopodinae; Xenopus; Silurana	PF02174.16^IRS^PTB domain (IRS-1 type)^152-242^E:1.2e-08`PF00619.20^CARD^Caspase recruitment domain^436-507^E:8.1e-09	.	.	.	.	GO:0005737^cellular_component^cytoplasm`GO:0005829^cellular_component^cytosol`GO:0043231^cellular_component^intracellular membrane-bounded organelle`GO:0005634^cellular_component^nucleus`GO:0005886^cellular_component^plasma membrane`GO:0005158^molecular_function^insulin receptor binding`GO:0005159^molecular_function^insulin-like growth factor receptor binding`GO:0043548^molecular_function^phospha…	GO:0005158^molecular_function^insulin receptor binding`GO:0042981^biological_process^regulation of apoptotic process	.	.
TR130110_c1_g1	TR130110_c1_g1_i1	IRS1_XENTR^IRS1_XENTR^Q:228-974,H:19-250^25.49%ID^E:1e-06^RecName: Full=Insulin receptor substrate 1;^Eukaryota; Metazoa; Chordata; Craniata; Vertebrata; Euteleostomi; Amphibia; Batrachia; Anura; Pipoidea; Pipidae; Xenopodinae; Xenopus; Silurana	.	Gene.1147::TR130110_c1_g1_i1::g.1147::m.1147	2060-2383[+]	.	.	.	.	.	.	.	.	.	.
TR130110_c1_g1	TR130110_c1_g1_i2	IRS1_XENTR^IRS1_XENTR^Q:228-974,H:19-250^25.49%ID^E:1e-06^RecName: Full=Insulin receptor substrate 1;^Eukaryota; Metazoa; Chordata; Craniata; Vertebrata; Euteleostomi; Amphibia; Batrachia; Anura; Pipoidea; Pipidae; Xenopodinae; Xenopus; Silurana	.	Gene.1148::TR130110_c1_g1_i2::g.1148::m.1148	138-2030[+]	IRS1_XENTR^IRS1_XENTR^Q:31-280,H:19-251^25.39%ID^E:5e-07^RecName: Full=Insulin receptor substrate 1;^Eukaryota; Metazoa; Chordata; Craniata; Vertebrata; Euteleostomi; Amphibia; Batrachia; Anura; Pipoidea; Pipidae; Xenopodinae; Xenopus; Silurana	PF02174.16^IRS^PTB domain (IRS-1 type)^152-242^E:1.5e-08`PF00619.20^CARD^Caspase recruitment domain^436-507^E:9.5e-09	.	.	.	.	GO:0005737^cellular_component^cytoplasm`GO:0005829^cellular_component^cytosol`GO:0043231^cellular_component^intracellular membrane-bounded organelle`GO:0005634^cellular_component^nucleus`GO:0005886^cellular_component^plasma membrane`GO:0005158^molecular_function^insulin receptor binding`GO:0005159^molecular_function^insulin-like growth factor receptor binding`GO:0043548^molecular_function^phospha…	GO:0005158^molecular_function^insulin receptor binding`GO:0042981^biological_process^regulation of apoptotic process	.	.
TR131742_c1_g1	TR131742_c1_g1_i1	.	.	Gene.2487::TR131742_c1_g1_i1::g.2487::m.2487	173-1684[+]	.	.	.	.	.	.	.	.	.	.
TR131742_c1_g1	TR131742_c1_g1_i1	.	.	Gene.2488::TR131742_c1_g1_i1::g.2488::m.2488	1642-2445[+]	.	.	.	.	.	.	.	.	.	.
TR131742_c1_g1	TR131742_c1_g1_i2	.	.	Gene.2489::TR131742_c1_g1_i2::g.2489::m.2489	173-2386[+]	.	.	.	.	.	.	.	.	.	.
TR131742_c1_g1	TR131742_c1_g1_i3	.	.	Gene.2490::TR131742_c1_g1_i3::g.2490::m.2490	173-1894[+]	.	.	.	.	.	.	.	.	.	.
TR131742_c1_g1	TR131742_c1_g1_i3	.	.	Gene.2491::TR131742_c1_g1_i3::g.2491::m.2491	1977-2444[+]	.	.	.	.	.	.	.	.	.	.
TR131742_c1_g1	TR131742_c1_g1_i4	.	.	Gene.2492::TR131742_c1_g1_i4::g.2492::m.2492	3-428[+]	.	.	.	.	.	.	.	.	.	.
TR131742_c1_g1	TR131742_c1_g1_i5	.	.	Gene.2493::TR131742_c1_g1_i5::g.2493::m.2493	1361-2434[+]	.	.	.	.	.	.	.	.	.	.
TR131742_c1_g1	TR131742_c1_g1_i5	.	.	Gene.2494::TR131742_c1_g1_i5::g.2494::m.2494	173-1069[+]	.	.	.	.	.	.	.	.	.	.
TR131742_c1_g1	TR131742_c1_g1_i6	.	.	Gene.2495::TR131742_c1_g1_i6::g.2495::m.2495	1953-3026[+]	.	.	.	.	.	.	.	.	.	.
TR131742_c1_g1	TR131742_c1_g1_i6	.	.	Gene.2496::TR131742_c1_g1_i6::g.2496::m.2496	765-1661[+]	.	.	.	.	.	.	.	.	.	.
TR131742_c1_g1	TR131742_c1_g1_i7	.	.	Gene.2497::TR131742_c1_g1_i7::g.2497::m.2497	765-2978[+]	.	.	.	.	.	.	.	.	.	.
TR131742_c1_g1	TR131742_c1_g1_i8	.	.	Gene.2498::TR131742_c1_g1_i8::g.2498::m.2498	765-2276[+]	.	.	.	.	.	.	.	.	.	.
TR131742_c1_g1	TR131742_c1_g1_i8	.	.	Gene.2499::TR131742_c1_g1_i8::g.2499::m.2499	2234-3037[+]	.	.	.	.	.	.	.	.	.	.
TR131742_c1_g1	TR131742_c1_g1_i9	.	.	Gene.2500::TR131742_c1_g1_i9::g.2500::m.2500	173-1069[+]	.	.	.	.	.	.	.	.	.	.
TR131742_c1_g1	TR131742_c1_g1_i9	.	.	Gene.2501::TR131742_c1_g1_i9::g.2501::m.2501	1690-2493[+]	.	.	.	.	.	.	.	.	.	.
TR131742_c1_g1	TR131742_c1_g1_i9	.	.	Gene.2502::TR131742_c1_g1_i9::g.2502::m.2502	1361-1732[+]	.	.	.	.	.	.	.	.	.	.
TR146020_c0_g1	TR146020_c0_g1_i1	KLH35_HUMAN^KLH35_HUMAN^Q:666-1439,H:302-549^23.99%ID^E:4e-08^RecName: Full=Kelch-like protein 35;^Eukaryota; Metazoa; Chordata; Craniata; Vertebrata; Euteleostomi; Mammalia; Eutheria; Euarchontoglires; Primates; Haplorrhini; Catarrhini; Hominidae; Homo	.	Gene.73::TR146020_c0_g1_i1::g.73::m.73	3-1478[+]	NS1BP_HUMAN^NS1BP_HUMAN^Q:212-456,H:360-604^25.49%ID^E:2e-08^RecName: Full=Influenza virus NS1A-binding protein;^Eukaryota; Metazoa; Chordata; Craniata; Vertebrata; Euteleostomi; Mammalia; Eutheria; Euarchontoglires; Primates; Haplorrhini; Catarrhini; Hominidae; Homo	PF00069.24^Pkinase^Protein kinase domain^4-138^E:4.3e-09`PF07714.16^Pkinase_Tyr^Protein tyrosine kinase^6-143^E:3.9e-05	.	.	ENOG410XNX8^kelch-like	KEGG:hsa:10625`KO:K15046	GO:0015629^cellular_component^actin cytoskeleton`GO:0005829^cellular_component^cytosol`GO:0005654^cellular_component^nucleoplasm`GO:0005681^cellular_component^spliceosomal complex`GO:0005667^cellular_component^transcription factor complex`GO:2001243^biological_process^negative regulation of intrinsic apoptotic signaling pathway`GO:0009615^biological_process^response to virus`GO:0008380^biological…	GO:0004672^molecular_function^protein kinase activity`GO:0005524^molecular_function^ATP binding`GO:0006468^biological_process^protein phosphorylation	.	.
TR146020_c0_g1	TR146020_c0_g1_i1	KLH35_HUMAN^KLH35_HUMAN^Q:666-1439,H:302-549^23.99%ID^E:4e-08^RecName: Full=Kelch-like protein 35;^Eukaryota; Metazoa; Chordata; Craniata; Vertebrata; Euteleostomi; Mammalia; Eutheria; Euarchontoglires; Primates; Haplorrhini; Catarrhini; Hominidae; Homo	.	Gene.74::TR146020_c0_g1_i1::g.74::m.74	565-68[-]	.	.	.	.	.	.	.	.	.	.
TR154967_c1_g1	TR154967_c1_g1_i1	.	.	Gene.1138::TR154967_c1_g1_i1::g.1138::m.1138	608-1210[+]	.	.	.	.	.	.	.	.	.	.
TR154967_c1_g1	TR154967_c1_g1_i1	.	.	Gene.1139::TR154967_c1_g1_i1::g.1139::m.1139	91-606[+]	.	.	.	.	.	.	.	.	.	.
TR154967_c1_g1	TR154967_c1_g1_i1	.	.	Gene.1140::TR154967_c1_g1_i1::g.1140::m.1140	1282-1698[+]	.	PF12017.7^Tnp_P_element^Transposase protein^6-124^E:9.7e-07	.	.	.	.	.	GO:0004803^molecular_function^transposase activity`GO:0006313^biological_process^transposition, DNA-mediated	.	.
TR154967_c1_g1	TR154967_c1_g1_i1	.	.	Gene.1141::TR154967_c1_g1_i1::g.1141::m.1141	2325-2642[+]	.	.	.	.	.	.	.	.	.	.
TR154967_c1_g1	TR154967_c1_g1_i2	.	.	Gene.1142::TR154967_c1_g1_i2::g.1142::m.1142	1018-1620[+]	.	.	.	.	.	.	.	.	.	.
TR154967_c1_g1	TR154967_c1_g1_i2	.	.	Gene.1143::TR154967_c1_g1_i2::g.1143::m.1143	1692-2108[+]	.	PF12017.7^Tnp_P_element^Transposase protein^6-124^E:9.7e-07	.	.	.	.	.	GO:0004803^molecular_function^transposase activity`GO:0006313^biological_process^transposition, DNA-mediated	.	.
TR154967_c1_g1	TR154967_c1_g1_i2	.	.	Gene.1144::TR154967_c1_g1_i2::g.1144::m.1144	2735-3052[+]	.	.	.	.	.	.	.	.	.	.
TR154967_c1_g1	TR154967_c1_g1_i3	.	.	Gene.1145::TR154967_c1_g1_i3::g.1145::m.1145	1018-1620[+]	.	.	.	.	.	.	.	.	.	.
TR154967_c1_g1	TR154967_c1_g1_i3	.	.	Gene.1146::TR154967_c1_g1_i3::g.1146::m.1146	1692-2108[+]	.	PF12017.7^Tnp_P_element^Transposase protein^6-124^E:9.7e-07	.	.	.	.	.	GO:0004803^molecular_function^transposase activity`GO:0006313^biological_process^transposition, DNA-mediated	.	.
TR154967_c1_g1	TR154967_c1_g1_i3	.	.	Gene.1147::TR154967_c1_g1_i3::g.1147::m.1147	2845-3162[+]	.	.	.	.	.	.	.	.	.	.
TR154967_c1_g1	TR154967_c1_g1_i4	.	.	Gene.1148::TR154967_c1_g1_i4::g.1148::m.1148	1018-1620[+]	.	.	.	.	.	.	.	.	.	.
TR154967_c1_g1	TR154967_c1_g1_i4	.	.	Gene.1149::TR154967_c1_g1_i4::g.1149::m.1149	1692-2108[+]	.	PF12017.7^Tnp_P_element^Transposase protein^6-124^E:9.7e-07	.	.	.	.	.	GO:0004803^molecular_function^transposase activity`GO:0006313^biological_process^transposition, DNA-mediated	.	.
TR154967_c1_g1	TR154967_c1_g1_i4	.	.	Gene.1150::TR154967_c1_g1_i4::g.1150::m.1150	2797-3114[+]	.	.	.	.	.	.	.	.	.	.
TR154967_c1_g1	TR154967_c1_g1_i5	.	.	Gene.1151::TR154967_c1_g1_i5::g.1151::m.1151	608-1210[+]	.	.	.	.	.	.	.	.	.	.
TR154967_c1_g1	TR154967_c1_g1_i5	.	.	Gene.1152::TR154967_c1_g1_i5::g.1152::m.1152	91-606[+]	.	.	.	.	.	.	.	.	.	.
TR154967_c1_g1	TR154967_c1_g1_i5	.	.	Gene.1153::TR154967_c1_g1_i5::g.1153::m.1153	1282-1698[+]	.	PF12017.7^Tnp_P_element^Transposase protein^6-124^E:9.7e-07	.	.	.	.	.	GO:0004803^molecular_function^transposase activity`GO:0006313^biological_process^transposition, DNA-mediated	.	.
TR154967_c1_g1	TR154967_c1_g1_i5	.	.	Gene.1154::TR154967_c1_g1_i5::g.1154::m.1154	2277-2594[+]	.	.	.	.	.	.	.	.	.	.
TR154967_c1_g1	TR154967_c1_g1_i6	.	.	Gene.1155::TR154967_c1_g1_i6::g.1155::m.1155	1017-1619[+]	.	.	.	.	.	.	.	.	.	.
TR154967_c1_g1	TR154967_c1_g1_i6	.	.	Gene.1156::TR154967_c1_g1_i6::g.1156::m.1156	1691-2107[+]	.	PF12017.7^Tnp_P_element^Transposase protein^6-124^E:9.7e-07	.	.	.	.	.	GO:0004803^molecular_function^transposase activity`GO:0006313^biological_process^transposition, DNA-mediated	.	.
TR154967_c1_g1	TR154967_c1_g1_i6	.	.	Gene.1157::TR154967_c1_g1_i6::g.1157::m.1157	2844-3161[+]	.	.	.	.	.	.	.	.	.	.
TR154967_c1_g1	TR154967_c1_g1_i7	.	.	Gene.1158::TR154967_c1_g1_i7::g.1158::m.1158	1018-1509[+]	.	.	.	.	.	.	.	.	.	.
TR154967_c1_g1	TR154967_c1_g1_i7	.	.	Gene.1159::TR154967_c1_g1_i7::g.1159::m.1159	1693-2109[+]	.	PF12017.7^Tnp_P_element^Transposase protein^6-124^E:9.7e-07	.	.	.	.	.	GO:0004803^molecular_function^transposase activity`GO:0006313^biological_process^transposition, DNA-mediated	.	.
TR154967_c1_g1	TR154967_c1_g1_i7	.	.	Gene.1160::TR154967_c1_g1_i7::g.1160::m.1160	2688-3005[+]	.	.	.	.	.	.	.	.	.	.
TR154967_c1_g1	TR154967_c1_g1_i8	.	.	Gene.1161::TR154967_c1_g1_i8::g.1161::m.1161	608-1210[+]	.	.	.	.	.	.	.	.	.	.
TR154967_c1_g1	TR154967_c1_g1_i8	.	.	Gene.1162::TR154967_c1_g1_i8::g.1162::m.1162	91-606[+]	.	.	.	.	.	.	.	.	.	.
TR154967_c1_g1	TR154967_c1_g1_i8	.	.	Gene.1163::TR154967_c1_g1_i8::g.1163::m.1163	1282-1698[+]	.	PF12017.7^Tnp_P_element^Transposase protein^6-124^E:9.7e-07	.	.	.	.	.	GO:0004803^molecular_function^transposase activity`GO:0006313^biological_process^transposition, DNA-mediated	.	.
TR154967_c1_g1	TR154967_c1_g1_i8	.	.	Gene.1164::TR154967_c1_g1_i8::g.1164::m.1164	2387-2704[+]	.	.	.	.	.	.	.	.	.	.
TR154967_c1_g1	TR154967_c1_g1_i9	.	.	Gene.1165::TR154967_c1_g1_i9::g.1165::m.1165	1017-1619[+]	.	.	.	.	.	.	.	.	.	.
TR154967_c1_g1	TR154967_c1_g1_i9	.	.	Gene.1166::TR154967_c1_g1_i9::g.1166::m.1166	1691-2107[+]	.	PF12017.7^Tnp_P_element^Transposase protein^6-124^E:9.7e-07	.	.	.	.	.	GO:0004803^molecular_function^transposase activity`GO:0006313^biological_process^transposition, DNA-mediated	.	.
TR154967_c1_g1	TR154967_c1_g1_i9	.	.	Gene.1167::TR154967_c1_g1_i9::g.1167::m.1167	2734-3051[+]	.	.	.	.	.	.	.	.	.	.
TR154967_c1_g1	TR154967_c1_g1_i10	.	.	Gene.1168::TR154967_c1_g1_i10::g.1168::m.1168	1017-1619[+]	.	.	.	.	.	.	.	.	.	.
TR154967_c1_g1	TR154967_c1_g1_i10	.	.	Gene.1169::TR154967_c1_g1_i10::g.1169::m.1169	1691-2107[+]	.	PF12017.7^Tnp_P_element^Transposase protein^6-124^E:9.7e-07	.	.	.	.	.	GO:0004803^molecular_function^transposase activity`GO:0006313^biological_process^transposition, DNA-mediated	.	.
TR154967_c1_g1	TR154967_c1_g1_i10	.	.	Gene.1170::TR154967_c1_g1_i10::g.1170::m.1170	2686-3003[+]	.	.	.	.	.	.	.	.	.	.
TR160312_c1_g1	TR160312_c1_g1_i1	.	.	.	.	.	.	.	.	.	.	.	.	.	.
TR160312_c1_g2	TR160312_c1_g2_i1	.	.	.	.	.	.	.	.	.	.	.	.	.	.
TR160312_c1_g2	TR160312_c1_g2_i2	.	.	.	.	.	.	.	.	.	.	.	.	.	.
TR160312_c1_g2	TR160312_c1_g2_i3	.	.	Gene.780::TR160312_c1_g2_i3::g.780::m.780	175-678[+]	.	.	sigP:1^17^0.818^YES	.	.	.	.	.	.	.
TR160312_c1_g2	TR160312_c1_g2_i4	.	.	Gene.781::TR160312_c1_g2_i4::g.781::m.781	2-466[+]	.	.	.	.	.	.	.	.	.	.
TR160312_c1_g2	TR160312_c1_g2_i5	.	.	Gene.782::TR160312_c1_g2_i5::g.782::m.782	2-466[+]	.	.	.	.	.	.	.	.	.	.
TR160312_c1_g3	TR160312_c1_g3_i1	.	.	.	.	.	.	.	.	.	.	.	.	.	.
TR160702_c1_g3	TR160702_c1_g3_i1	ENP2_TETCF^ENP2_TETCF^Q:1050-1757,H:32-291^23.67%ID^E:3e-06^RecName: Full=Electromotor neuron-associated protein 2;^Eukaryota; Metazoa; Chordata; Craniata; Vertebrata; Chondrichthyes; Elasmobranchii; Batoidea; Torpediniformes; Torpedinidae; Tetronarce	.	Gene.199::TR160702_c1_g3_i1::g.199::m.199	3-2117[+]	MAP1A_MOUSE^MAP1A_MOUSE^Q:351-645,H:38-377^24.72%ID^E:4e-06^RecName: Full=Microtubule-associated protein 1A;^Eukaryota; Metazoa; Chordata; Craniata; Vertebrata; Euteleostomi; Mammalia; Eutheria; Euarchontoglires; Glires; Rodentia; Sciurognathi; Muroidea; Muridae; Murinae; Mus; Mus	.	.	.	ENOG410XRYM^Microtubule-associated protein	KEGG:mmu:17754`KO:K10429	GO:0005829^cellular_component^cytosol`GO:0005874^cellular_component^microtubule`GO:0001750^cellular_component^photoreceptor outer segment`GO:0014069^cellular_component^postsynaptic density`GO:0008017^molecular_function^microtubule binding`GO:0000226^biological_process^microtubule cytoskeleton organization`GO:0045494^biological_process^photoreceptor cell maintenance`GO:0007605^biological_process^s…	.	.	.
TR160702_c1_g3	TR160702_c1_g3_i1	ENP2_TETCF^ENP2_TETCF^Q:1050-1757,H:32-291^23.67%ID^E:3e-06^RecName: Full=Electromotor neuron-associated protein 2;^Eukaryota; Metazoa; Chordata; Craniata; Vertebrata; Chondrichthyes; Elasmobranchii; Batoidea; Torpediniformes; Torpedinidae; Tetronarce	.	Gene.200::TR160702_c1_g3_i1::g.200::m.200	1615-1232[-]	.	.	.	.	.	.	.	.	.	.
TR160702_c1_g3	TR160702_c1_g3_i2	ENP2_TETCF^ENP2_TETCF^Q:1302-2006,H:33-291^23.76%ID^E:3e-06^RecName: Full=Electromotor neuron-associated protein 2;^Eukaryota; Metazoa; Chordata; Craniata; Vertebrata; Chondrichthyes; Elasmobranchii; Batoidea; Torpediniformes; Torpedinidae; Tetronarce	.	Gene.201::TR160702_c1_g3_i2::g.201::m.201	3-2366[+]	ENP2_TETCF^ENP2_TETCF^Q:438-668,H:37-291^23.74%ID^E:3e-06^RecName: Full=Electromotor neuron-associated protein 2;^Eukaryota; Metazoa; Chordata; Craniata; Vertebrata; Chondrichthyes; Elasmobranchii; Batoidea; Torpediniformes; Torpedinidae; Tetronarce	.	.	.	.	.	GO:0012505^cellular_component^endomembrane system`GO:0016020^cellular_component^membrane`GO:0005874^cellular_component^microtubule`GO:0000226^biological_process^microtubule cytoskeleton organization	.	.	.
TR160702_c1_g3	TR160702_c1_g3_i2	ENP2_TETCF^ENP2_TETCF^Q:1302-2006,H:33-291^23.76%ID^E:3e-06^RecName: Full=Electromotor neuron-associated protein 2;^Eukaryota; Metazoa; Chordata; Craniata; Vertebrata; Chondrichthyes; Elasmobranchii; Batoidea; Torpediniformes; Torpedinidae; Tetronarce	.	Gene.202::TR160702_c1_g3_i2::g.202::m.202	1864-1481[-]	.	.	.	.	.	.	.	.	.	.
TR162162_c0_g1	TR162162_c0_g1_i1	.	.	.	.	.	.	.	.	.	.	.	.	.	.
TR162162_c0_g1	TR162162_c0_g1_i2	.	.	.	.	.	.	.	.	.	.	.	.	.	.
TR162162_c0_g1	TR162162_c0_g1_i3	.	.	.	.	.	.	.	.	.	.	.	.	.	.
TR162162_c0_g1	TR162162_c0_g1_i4	.	.	.	.	.	.	.	.	.	.	.	.	.	.
TR162162_c0_g1	TR162162_c0_g1_i5	.	.	.	.	.	.	.	.	.	.	.	.	.	.
TR162162_c0_g1	TR162162_c0_g1_i6	.	.	.	.	.	.	.	.	.	.	.	.	.	.
TR162162_c0_g1	TR162162_c0_g1_i7	.	.	.	.	.	.	.	.	.	.	.	.	.	.
TR162162_c0_g1	TR162162_c0_g1_i8	.	.	.	.	.	.	.	.	.	.	.	.	.	.
TR162162_c0_g1	TR162162_c0_g1_i9	.	.	.	.	.	.	.	.	.	.	.	.	.	.
TR162162_c0_g1	TR162162_c0_g1_i10	.	.	Gene.913::TR162162_c0_g1_i10::g.913::m.913	1029-1397[+]	.	.	.	.	.	.	.	.	.	.
TR164899_c11_g3	TR164899_c11_g3_i1	.	.	.	.	.	.	.	.	.	.	.	.	.	.
TR166750_c0_g1	TR166750_c0_g1_i1	.	.	Gene.1582::TR166750_c0_g1_i1::g.1582::m.1582	2-955[+]	.	.	.	.	.	.	.	.	.	.
TR166750_c0_g2	TR166750_c0_g2_i1	.	.	Gene.1583::TR166750_c0_g2_i1::g.1583::m.1583	2-898[+]	.	.	.	.	.	.	.	.	.	.
TR166918_c0_g1	TR166918_c0_g1_i1	.	.	Gene.2218::TR166918_c0_g1_i1::g.2218::m.2218	3-3467[+]	.	.	.	.	.	.	.	.	.	.
TR175788_c1_g10	TR175788_c1_g10_i1	.	.	Gene.132::TR175788_c1_g10_i1::g.132::m.132	190-588[+]	.	.	.	.	.	.	.	.	.	.
TR177361_c8_g1	TR177361_c8_g1_i1	.	.	Gene.1075::TR177361_c8_g1_i1::g.1075::m.1075	472-1140[+]	.	.	.	.	.	.	.	.	.	.
TR177361_c8_g1	TR177361_c8_g1_i2	.	.	Gene.1076::TR177361_c8_g1_i2::g.1076::m.1076	2-667[+]	.	.	.	.	.	.	.	.	.	.
TR177361_c8_g1	TR177361_c8_g1_i3	.	.	Gene.1077::TR177361_c8_g1_i3::g.1077::m.1077	1153-1542[+]	.	PF13920.5^zf-C3HC4_3^Zinc finger, C3HC4 type (RING finger)^79-122^E:3.1e-07	sigP:1^16^0.523^YES	.	.	.	.	.	.	.
TR177361_c8_g1	TR177361_c8_g1_i4	.	.	Gene.1078::TR177361_c8_g1_i4::g.1078::m.1078	141-530[+]	.	PF13920.5^zf-C3HC4_3^Zinc finger, C3HC4 type (RING finger)^79-122^E:3.1e-07	sigP:1^16^0.628^YES	.	.	.	.	.	.	.
TR177361_c8_g1	TR177361_c8_g1_i5	.	.	Gene.1079::TR177361_c8_g1_i5::g.1079::m.1079	685-1074[+]	.	PF13920.5^zf-C3HC4_3^Zinc finger, C3HC4 type (RING finger)^79-122^E:3.1e-07	sigP:1^16^0.523^YES	.	.	.	.	.	.	.
TR177361_c8_g1	TR177361_c8_g1_i5	.	.	Gene.1080::TR177361_c8_g1_i5::g.1080::m.1080	329-688[+]	.	.	.	.	.	.	.	.	.	.
TR177361_c8_g1	TR177361_c8_g1_i6	.	.	Gene.1081::TR177361_c8_g1_i6::g.1081::m.1081	125-514[+]	.	PF13920.5^zf-C3HC4_3^Zinc finger, C3HC4 type (RING finger)^79-122^E:3.1e-07	sigP:1^16^0.628^YES	.	.	.	.	.	.	.
TR177361_c8_g1	TR177361_c8_g1_i7	.	.	.	.	.	.	.	.	.	.	.	.	.	.
TR177635_c1_g1	TR177635_c1_g1_i1	NLRC3_HUMAN^NLRC3_HUMAN^Q:1007-3886,H:130-1051^21.96%ID^E:2e-32^RecName: Full=Protein NLRC3;^Eukaryota; Metazoa; Chordata; Craniata; Vertebrata; Euteleostomi; Mammalia; Eutheria; Euarchontoglires; Primates; Haplorrhini; Catarrhini; Hominidae; Homo`NLRC3_HUMAN^NLRC3_HUMAN^Q:2897-4045,H:668-1050^26.8%ID^E:6e-28^RecName: Full=Protein NLRC3;^Eukaryota; Metazoa; Chordata; Craniata; Vertebrata; Euteleo…	.	Gene.2046::TR177635_c1_g1_i1::g.2046::m.2046	2-4375[+]	NLRC3_HUMAN^NLRC3_HUMAN^Q:336-1295,H:130-1051^21.86%ID^E:2e-32^RecName: Full=Protein NLRC3;^Eukaryota; Metazoa; Chordata; Craniata; Vertebrata; Euteleostomi; Mammalia; Eutheria; Euarchontoglires; Primates; Haplorrhini; Catarrhini; Hominidae; Homo`NLRC3_HUMAN^NLRC3_HUMAN^Q:966-1381,H:668-1058^26.3%ID^E:8e-28^RecName: Full=Protein NLRC3;^Eukaryota; Metazoa; Chordata; Craniata; Vertebrata; Euteleost…	PF05729.11^NACHT^NACHT domain^346-497^E:8.6e-19`PF13516.5^LRR_6^Leucine Rich repeat^962-985^E:0.00067`PF13516.5^LRR_6^Leucine Rich repeat^1078-1099^E:0.097`PF13516.5^LRR_6^Leucine Rich repeat^1107-1127^E:0.17`PF13516.5^LRR_6^Leucine Rich repeat^1132-1154^E:0.0027`PF13516.5^LRR_6^Leucine Rich repeat^1273-1289^E:0.75`PF13516.5^LRR_6^Leucine Rich repeat^1301-1321^E:0.068`PF13516.5^LRR_6^Leucine Rich…	.	.	.	KEGG:hsa:197358	GO:0005737^cellular_component^cytoplasm`GO:0005829^cellular_component^cytosol`GO:0005815^cellular_component^microtubule organizing center`GO:0005524^molecular_function^ATP binding`GO:0007249^biological_process^I-kappaB kinase/NF-kappaB signaling`GO:0043124^biological_process^negative regulation of I-kappaB kinase/NF-kappaB signaling`GO:0032715^biological_process^negative regulation of interleukin…	GO:0005515^molecular_function^protein binding	.	.
TR177635_c1_g1	TR177635_c1_g1_i1	NLRC3_HUMAN^NLRC3_HUMAN^Q:1007-3886,H:130-1051^21.96%ID^E:2e-32^RecName: Full=Protein NLRC3;^Eukaryota; Metazoa; Chordata; Craniata; Vertebrata; Euteleostomi; Mammalia; Eutheria; Euarchontoglires; Primates; Haplorrhini; Catarrhini; Hominidae; Homo`NLRC3_HUMAN^NLRC3_HUMAN^Q:2897-4045,H:668-1050^26.8%ID^E:6e-28^RecName: Full=Protein NLRC3;^Eukaryota; Metazoa; Chordata; Craniata; Vertebrata; Euteleo…	.	Gene.2047::TR177635_c1_g1_i1::g.2047::m.2047	1092-766[-]	.	.	.	.	.	.	.	.	.	.
TR179995_c6_g12	TR179995_c6_g12_i1	.	.	Gene.1264::TR179995_c6_g12_i1::g.1264::m.1264	223-1425[+]	.	.	.	.	.	.	.	.	.	.
TR179995_c6_g12	TR179995_c6_g12_i2	.	.	Gene.1265::TR179995_c6_g12_i2::g.1265::m.1265	301-1089[+]	.	.	.	.	.	.	.	.	.	.
TR179995_c6_g12	TR179995_c6_g12_i3	.	.	Gene.1266::TR179995_c6_g12_i3::g.1266::m.1266	222-1511[+]	.	.	.	.	.	.	.	.	.	.
TR183695_c6_g6	TR183695_c6_g6_i1	.	.	Gene.1211::TR183695_c6_g6_i1::g.1211::m.1211	571-2046[+]	.	.	sigP:1^23^0.794^YES	.	.	.	.	.	.	.
TR183695_c6_g6	TR183695_c6_g6_i2	.	.	Gene.1212::TR183695_c6_g6_i2::g.1212::m.1212	1158-2633[+]	.	.	sigP:1^23^0.794^YES	.	.	.	.	.	.	.
TR183695_c6_g6	TR183695_c6_g6_i3	.	.	Gene.1213::TR183695_c6_g6_i3::g.1213::m.1213	631-1701[+]	.	.	sigP:1^23^0.794^YES	.	.	.	.	.	.	.
TR183695_c6_g6	TR183695_c6_g6_i4	.	.	Gene.1214::TR183695_c6_g6_i4::g.1214::m.1214	1218-2693[+]	.	.	sigP:1^23^0.794^YES	.	.	.	.	.	.	.
TR183695_c6_g6	TR183695_c6_g6_i5	.	.	Gene.1215::TR183695_c6_g6_i5::g.1215::m.1215	1158-2663[+]	.	.	sigP:1^23^0.794^YES	.	.	.	.	.	.	.
TR183695_c6_g6	TR183695_c6_g6_i6	.	.	Gene.1216::TR183695_c6_g6_i6::g.1216::m.1216	571-2076[+]	.	.	sigP:1^23^0.794^YES	.	.	.	.	.	.	.
TR261782_c0_g1	TR261782_c0_g1_i1	FIBA_PARPA^FIBA_PARPA^Q:268-786,H:60-237^44.38%ID^E:5e-37^RecName: Full=Fibrinogen-like protein A;^Eukaryota; Metazoa; Echinodermata; Eleutherozoa; Echinozoa; Holothuroidea; Aspidochirotacea; Aspidochirotida; Stichopodidae; Parastichopus	.	Gene.1385::TR261782_c0_g1_i1::g.1385::m.1385	64-786[+]	FIBA_PARPA^FIBA_PARPA^Q:69-241,H:60-237^44.38%ID^E:3e-37^RecName: Full=Fibrinogen-like protein A;^Eukaryota; Metazoa; Echinodermata; Eleutherozoa; Echinozoa; Holothuroidea; Aspidochirotacea; Aspidochirotida; Stichopodidae; Parastichopus	PF00147.17^Fibrinogen_C^Fibrinogen beta and gamma chains, C-terminal globular domain^75-241^E:1.5e-46	sigP:1^17^0.695^YES	.	.	.	.	.	.	.
TR286444_c0_g1	TR286444_c0_g1_i1	FCN2_HUMAN^FCN2_HUMAN^Q:365-937,H:102-295^40%ID^E:1e-35^RecName: Full=Ficolin-2;^Eukaryota; Metazoa; Chordata; Craniata; Vertebrata; Euteleostomi; Mammalia; Eutheria; Euarchontoglires; Primates; Haplorrhini; Catarrhini; Hominidae; Homo	.	Gene.2569::TR286444_c0_g1_i1::g.2569::m.2569	122-994[+]	FCN2_HUMAN^FCN2_HUMAN^Q:82-272,H:102-295^40%ID^E:4e-37^RecName: Full=Ficolin-2;^Eukaryota; Metazoa; Chordata; Craniata; Vertebrata; Euteleostomi; Mammalia; Eutheria; Euarchontoglires; Primates; Haplorrhini; Catarrhini; Hominidae; Homo	PF00147.17^Fibrinogen_C^Fibrinogen beta and gamma chains, C-terminal globular domain^82-286^E:6.9e-47	sigP:1^28^0.658^YES	.	ENOG410ZYS4^fibrinogen	KEGG:hsa:2220`KO:K10104	GO:0072562^cellular_component^blood microparticle`GO:0005581^cellular_component^collagen trimer`GO:0070062^cellular_component^extracellular exosome`GO:0005576^cellular_component^extracellular region`GO:0003823^molecular_function^antigen binding`GO:0048306^molecular_function^calcium-dependent protein binding`GO:2001065^molecular_function^mannan binding`GO:0046872^molecular_function^metal ion bindi…	.	.	.
TR287787_c0_g1	TR287787_c0_g1_i1	CAS4_EPHMU^CAS4_EPHMU^Q:27-380,H:207-310^31.36%ID^E:3e-08^RecName: Full=Short-chain collagen C4;^Eukaryota; Metazoa; Porifera; Demospongiae; Heteroscleromorpha; Spongillida; Spongillidae; Ephydatia	.	Gene.3534::TR287787_c0_g1_i1::g.3534::m.3534	3-572[+]	CAS4_EPHMU^CAS4_EPHMU^Q:9-126,H:207-310^31.36%ID^E:1e-08^RecName: Full=Short-chain collagen C4;^Eukaryota; Metazoa; Porifera; Demospongiae; Heteroscleromorpha; Spongillida; Spongillidae; Ephydatia	.	.	.	.	.	GO:0005581^cellular_component^collagen trimer`GO:0005578^cellular_component^proteinaceous extracellular matrix	.	.	.
TR287787_c0_g1	TR287787_c0_g1_i1	CAS4_EPHMU^CAS4_EPHMU^Q:27-380,H:207-310^31.36%ID^E:3e-08^RecName: Full=Short-chain collagen C4;^Eukaryota; Metazoa; Porifera; Demospongiae; Heteroscleromorpha; Spongillida; Spongillidae; Ephydatia	.	Gene.3535::TR287787_c0_g1_i1::g.3535::m.3535	717-418[-]	.	.	.	.	.	.	.	.	.	.
TR310140_c0_g1	TR310140_c0_g1_i1	.	.	.	.	.	.	.	.	.	.	.	.	.	.

## Sheet: Sheet1
#Up-regulated DEGs
#gene_id	#transcript_id	#Top_BLASTX_hit	RNAMMER	#prot_id	#prot_coords	#Top_BLASTP_hit	#Pfam	#SignalP	#TmHMM	#eggnog	#Kegg	#gene_ontology_blast	#gene_ontology_pfam
TR4655_c0_g1	TR4655_c0_g1_i1	.	.	Gene.1008::TR4655_c0_g1_i1::g.1008::m.1008	559-1176[+]	.	.	sigP:1^23^0.899^YES	.	.	.	.	.	.	.
TR12439_c0_g1	TR12439_c0_g1_i1	.	.	.	.	.	.	.	.	.	.	.	.	.	.
TR14645_c0_g1	TR14645_c0_g1_i1	.	.	.	.	.	.	.	.	.	.	.	.	.	.
TR23945_c0_g1	TR23945_c0_g1_i1	LRK22_ARATH^LRK22_ARATH^Q:2-406,H:499-637^31.69%ID^E:1e-10^RecName: Full=Putative L-type lectin-domain containing receptor kinase II.2;^Eukaryota; Viridiplantae; Streptophyta; Embryophyta; Tracheophyta; Spermatophyta; Magnoliophyta; eudicotyledons; Gunneridae; Pentapetalae; rosids; malvids; Brassicales; Brassicaceae; Camelineae; Arabidopsis	.	Gene.226::TR23945_c0_g1_i1::g.226::m.226	2-1273[+]	LRK22_ARATH^LRK22_ARATH^Q:1-135,H:499-637^31.69%ID^E:8e-11^RecName: Full=Putative L-type lectin-domain containing receptor kinase II.2;^Eukaryota; Viridiplantae; Streptophyta; Embryophyta; Tracheophyta; Spermatophyta; Magnoliophyta; eudicotyledons; Gunneridae; Pentapetalae; rosids; malvids; Brassicales; Brassicaceae; Camelineae; Arabidopsis	PF00069.24^Pkinase^Protein kinase domain^1-138^E:1.3e-17`PF07714.16^Pkinase_Tyr^Protein tyrosine kinase^1-140^E:1.3e-12	.	.	COG0515^Serine Threonine protein kinase	KEGG:ath:AT5G59270	GO:0016021^cellular_component^integral component of membrane`GO:0005886^cellular_component^plasma membrane`GO:0005524^molecular_function^ATP binding`GO:0030246^molecular_function^carbohydrate binding`GO:0004674^molecular_function^protein serine/threonine kinase activity	GO:0004672^molecular_function^protein kinase activity`GO:0005524^molecular_function^ATP binding`GO:0006468^biological_process^protein phosphorylation	.	.
TR29391_c0_g1	TR29391_c0_g1_i1	.	.	Gene.1856::TR29391_c0_g1_i1::g.1856::m.1856	71-652[+]	.	.	sigP:1^20^0.836^YES	.	.	.	.	.	.	.
TR29391_c0_g2	TR29391_c0_g2_i1	.	.	Gene.1857::TR29391_c0_g2_i1::g.1857::m.1857	146-706[+]	.	.	.	.	.	.	.	.	.	.
TR67665_c0_g1	TR67665_c0_g1_i1	.	.	Gene.2064::TR67665_c0_g1_i1::g.2064::m.2064	792-1559[+]	.	PF08357.10^SEFIR^SEFIR domain^8-120^E:1.2e-08	.	.	.	.	.	.	.	.
TR67665_c0_g1	TR67665_c0_g1_i1	.	.	Gene.2065::TR67665_c0_g1_i1::g.2065::m.2065	2-757[+]	.	.	.	.	.	.	.	.	.	.
TR67665_c0_g1	TR67665_c0_g1_i2	.	.	Gene.2066::TR67665_c0_g1_i2::g.2066::m.2066	740-1507[+]	.	PF08357.10^SEFIR^SEFIR domain^8-120^E:1.2e-08	.	.	.	.	.	.	.	.
TR81648_c0_g3	TR81648_c0_g3_i1	.	.	.	.	.	.	.	.	.	.	.	.	.	.
TR81648_c0_g4	TR81648_c0_g4_i1	.	.	.	.	.	.	.	.	.	.	.	.	.	.
TR85834_c0_g1	TR85834_c0_g1_i1	.	.	.	.	.	.	.	.	.	.	.	.	.	.
TR89678_c1_g1	TR89678_c1_g1_i1	ACT2_ORYSJ^ACT2_ORYSJ^Q:1281-2117,H:87-377^46.44%ID^E:3e-85^RecName: Full=Actin-2;^Eukaryota; Viridiplantae; Streptophyta; Embryophyta; Tracheophyta; Spermatophyta; Magnoliophyta; Liliopsida; Poales; Poaceae; BOP clade; Oryzoideae; Oryzeae; Oryzinae; Oryza`ACT2_ORYSJ^ACT2_ORYSJ^Q:1003-1230,H:9-87^40.51%ID^E:3e-85^RecName: Full=Actin-2;^Eukaryota; Viridiplantae; Streptophyta; Embryophyta; Tracheop…	.	Gene.3141::TR89678_c1_g1_i1::g.3141::m.3141	1305-2132[+]	ACT1_LYTPI^ACT1_LYTPI^Q:2-271,H:95-376^46.85%ID^E:2e-83^RecName: Full=Actin, cytoskeletal 1;^Eukaryota; Metazoa; Echinodermata; Eleutherozoa; Echinozoa; Echinoidea; Euechinoidea; Echinacea; Temnopleuroida; Toxopneustidae; Lytechinus	PF00022.18^Actin^Actin^2-108^E:7.7e-29`PF00022.18^Actin^Actin^109-271^E:2.4e-38	.	.	.	.	GO:0005737^cellular_component^cytoplasm`GO:0005856^cellular_component^cytoskeleton`GO:0005524^molecular_function^ATP binding	.	.	.
TR89678_c1_g1	TR89678_c1_g1_i1	ACT2_ORYSJ^ACT2_ORYSJ^Q:1281-2117,H:87-377^46.44%ID^E:3e-85^RecName: Full=Actin-2;^Eukaryota; Viridiplantae; Streptophyta; Embryophyta; Tracheophyta; Spermatophyta; Magnoliophyta; Liliopsida; Poales; Poaceae; BOP clade; Oryzoideae; Oryzeae; Oryzinae; Oryza`ACT2_ORYSJ^ACT2_ORYSJ^Q:1003-1230,H:9-87^40.51%ID^E:3e-85^RecName: Full=Actin-2;^Eukaryota; Viridiplantae; Streptophyta; Embryophyta; Tracheop…	.	Gene.3142::TR89678_c1_g1_i1::g.3142::m.3142	769-1326[+]	ACT17_DICDI^ACT17_DICDI^Q:74-154,H:4-86^42.86%ID^E:7e-15^RecName: Full=Actin-17;^Eukaryota; Amoebozoa; Mycetozoa; Dictyosteliida; Dictyostelium	PF00022.18^Actin^Actin^75-155^E:5.5e-15	.	.	COG5277^Actin-related protein	KEGG:ddi:DDB_G0274131`KO:K10355	GO:0015629^cellular_component^actin cytoskeleton`GO:0005737^cellular_component^cytoplasm`GO:0005524^molecular_function^ATP binding`GO:0017022^molecular_function^myosin binding`GO:0005200^molecular_function^structural constituent of cytoskeleton`GO:0006909^biological_process^phagocytosis	.	.	.
TR89678_c1_g1	TR89678_c1_g1_i2	.	.	Gene.3143::TR89678_c1_g1_i2::g.3143::m.3143	96-647[+]	.	PF00022.18^Actin^Actin^125-161^E:1.2e-05	.	.	.	.	.	.	.	.
TR89678_c1_g1	TR89678_c1_g1_i3	ACT2_ORYSJ^ACT2_ORYSJ^Q:758-1594,H:87-377^46.44%ID^E:2e-85^RecName: Full=Actin-2;^Eukaryota; Viridiplantae; Streptophyta; Embryophyta; Tracheophyta; Spermatophyta; Magnoliophyta; Liliopsida; Poales; Poaceae; BOP clade; Oryzoideae; Oryzeae; Oryzinae; Oryza`ACT2_ORYSJ^ACT2_ORYSJ^Q:480-707,H:9-87^40.51%ID^E:2e-85^RecName: Full=Actin-2;^Eukaryota; Viridiplantae; Streptophyta; Embryophyta; Tracheophyt…	.	Gene.3144::TR89678_c1_g1_i3::g.3144::m.3144	782-1609[+]	ACT1_LYTPI^ACT1_LYTPI^Q:2-271,H:95-376^46.85%ID^E:2e-83^RecName: Full=Actin, cytoskeletal 1;^Eukaryota; Metazoa; Echinodermata; Eleutherozoa; Echinozoa; Echinoidea; Euechinoidea; Echinacea; Temnopleuroida; Toxopneustidae; Lytechinus	PF00022.18^Actin^Actin^2-108^E:7.7e-29`PF00022.18^Actin^Actin^109-271^E:2.4e-38	.	.	.	.	GO:0005737^cellular_component^cytoplasm`GO:0005856^cellular_component^cytoskeleton`GO:0005524^molecular_function^ATP binding	.	.	.
TR89678_c1_g1	TR89678_c1_g1_i3	ACT2_ORYSJ^ACT2_ORYSJ^Q:758-1594,H:87-377^46.44%ID^E:2e-85^RecName: Full=Actin-2;^Eukaryota; Viridiplantae; Streptophyta; Embryophyta; Tracheophyta; Spermatophyta; Magnoliophyta; Liliopsida; Poales; Poaceae; BOP clade; Oryzoideae; Oryzeae; Oryzinae; Oryza`ACT2_ORYSJ^ACT2_ORYSJ^Q:480-707,H:9-87^40.51%ID^E:2e-85^RecName: Full=Actin-2;^Eukaryota; Viridiplantae; Streptophyta; Embryophyta; Tracheophyt…	.	Gene.3145::TR89678_c1_g1_i3::g.3145::m.3145	96-803[+]	ACT2_ARATH^ACT2_ARATH^Q:122-204,H:2-87^43.02%ID^E:2e-14^RecName: Full=Actin-2;^Eukaryota; Viridiplantae; Streptophyta; Embryophyta; Tracheophyta; Spermatophyta; Magnoliophyta; eudicotyledons; Gunneridae; Pentapetalae; rosids; malvids; Brassicales; Brassicaceae; Camelineae; Arabidopsis	PF00022.18^Actin^Actin^125-205^E:9.4e-15	.	.	COG5277^Actin-related protein	KEGG:ath:AT3G18780`KO:K10355	GO:0005737^cellular_component^cytoplasm`GO:0005856^cellular_component^cytoskeleton`GO:0016020^cellular_component^membrane`GO:0005634^cellular_component^nucleus`GO:0005524^molecular_function^ATP binding`GO:0005200^molecular_function^structural constituent of cytoskeleton`GO:0009735^biological_process^response to cytokinin`GO:0010218^biological_process^response to far red light`GO:0009644^biologica…	.	.	.
TR92967_c0_g1	TR92967_c0_g1_i1	.	.	.	.	.	.	.	.	.	.	.	.	.	.
TR98706_c0_g1	TR98706_c0_g1_i1	HS12A_MOUSE^HS12A_MOUSE^Q:100-1965,H:56-674^30.98%ID^E:3e-92^RecName: Full=Heat shock 70 kDa protein 12A;^Eukaryota; Metazoa; Chordata; Craniata; Vertebrata; Euteleostomi; Mammalia; Eutheria; Euarchontoglires; Glires; Rodentia; Sciurognathi; Muroidea; Muridae; Murinae; Mus; Mus	.	Gene.1108::TR98706_c0_g1_i1::g.1108::m.1108	73-1977[+]	HS12A_MOUSE^HS12A_MOUSE^Q:10-631,H:56-674^31.16%ID^E:1e-94^RecName: Full=Heat shock 70 kDa protein 12A;^Eukaryota; Metazoa; Chordata; Craniata; Vertebrata; Euteleostomi; Mammalia; Eutheria; Euarchontoglires; Glires; Rodentia; Sciurognathi; Muroidea; Muridae; Murinae; Mus; Mus	.	.	.	COG0443^Heat shock protein	KEGG:mmu:73442	GO:0070062^cellular_component^extracellular exosome`GO:0005524^molecular_function^ATP binding	.	.	.
TR98891_c0_g2	TR98891_c0_g2_i1	.	.	.	.	.	.	.	.	.	.	.	.	.	.
TR109020_c1_g1	TR109020_c1_g1_i1	HS12B_MOUSE^HS12B_MOUSE^Q:3-863,H:320-587^28.37%ID^E:1e-23^RecName: Full=Heat shock 70 kDa protein 12B;^Eukaryota; Metazoa; Chordata; Craniata; Vertebrata; Euteleostomi; Mammalia; Eutheria; Euarchontoglires; Glires; Rodentia; Sciurognathi; Muroidea; Muridae; Murinae; Mus; Mus	.	Gene.2909::TR109020_c1_g1_i1::g.2909::m.2909	3-887[+]	HS12B_MOUSE^HS12B_MOUSE^Q:1-287,H:320-587^28.37%ID^E:9e-24^RecName: Full=Heat shock 70 kDa protein 12B;^Eukaryota; Metazoa; Chordata; Craniata; Vertebrata; Euteleostomi; Mammalia; Eutheria; Euarchontoglires; Glires; Rodentia; Sciurognathi; Muroidea; Muridae; Murinae; Mus; Mus	.	.	.	COG0443^Heat shock protein	KEGG:mmu:72630	GO:0005524^molecular_function^ATP binding	.	.	.
TR111554_c0_g1	TR111554_c0_g1_i1	.	.	Gene.616::TR111554_c0_g1_i1::g.616::m.616	3-692[+]	.	PF00619.20^CARD^Caspase recruitment domain^116-184^E:6.8e-09	.	.	.	.	.	GO:0042981^biological_process^regulation of apoptotic process	.	.
TR111554_c0_g1	TR111554_c0_g1_i1	.	.	Gene.617::TR111554_c0_g1_i1::g.617::m.617	1052-1564[+]	.	PF00531.21^Death^Death domain^103-168^E:3.3e-07	.	.	.	.	.	GO:0005515^molecular_function^protein binding`GO:0007165^biological_process^signal transduction	.	.
TR111554_c0_g1	TR111554_c0_g1_i2	.	.	Gene.618::TR111554_c0_g1_i2::g.618::m.618	271-1314[+]	.	PF00619.20^CARD^Caspase recruitment domain^44-111^E:1.5e-08`PF00619.20^CARD^Caspase recruitment domain^158-227^E:1.9e-05`PF00531.21^Death^Death domain^280-345^E:1.4e-06	.	.	.	.	.	GO:0042981^biological_process^regulation of apoptotic process`GO:0005515^molecular_function^protein binding`GO:0007165^biological_process^signal transduction	.	.
TR111554_c0_g1	TR111554_c0_g1_i3	.	.	Gene.619::TR111554_c0_g1_i3::g.619::m.619	3-1265[+]	.	PF00619.20^CARD^Caspase recruitment domain^117-184^E:2.1e-08`PF00619.20^CARD^Caspase recruitment domain^231-300^E:2.6e-05`PF00531.21^Death^Death domain^353-418^E:1.9e-06	.	.	.	.	.	GO:0042981^biological_process^regulation of apoptotic process`GO:0005515^molecular_function^protein binding`GO:0007165^biological_process^signal transduction	.	.
TR120913_c0_g1	TR120913_c0_g1_i1	FNTB_HUMAN^FNTB_HUMAN^Q:3-185,H:362-421^43.75%ID^E:1e-06^RecName: Full=Protein farnesyltransferase subunit beta;^Eukaryota; Metazoa; Chordata; Craniata; Vertebrata; Euteleostomi; Mammalia; Eutheria; Euarchontoglires; Primates; Haplorrhini; Catarrhini; Hominidae; Homo	.	.	.	.	.	.	.	COG5029^beta SUBUNIT	KEGG:hsa:100529261`KEGG:hsa:2342`KO:K05954	GO:0005829^cellular_component^cytosol`GO:0005875^cellular_component^microtubule associated complex`GO:0005965^cellular_component^protein farnesyltransferase complex`GO:0008144^molecular_function^drug binding`GO:0004311^molecular_function^farnesyltranstransferase activity`GO:0019840^molecular_function^isoprenoid binding`GO:0042277^molecular_function^peptide binding`GO:0004660^molecular_function^pr…	.	.	.
TR120914_c5_g8	TR120914_c5_g8_i1	FBCD1_MOUSE^FBCD1_MOUSE^Q:6-347,H:307-421^40.83%ID^E:2e-20^RecName: Full=Fibrinogen C domain-containing protein 1;^Eukaryota; Metazoa; Chordata; Craniata; Vertebrata; Euteleostomi; Mammalia; Eutheria; Euarchontoglires; Glires; Rodentia; Sciurognathi; Muroidea; Muridae; Murinae; Mus; Mus	.	Gene.1512::TR120914_c5_g8_i1::g.1512::m.1512	3-389[+]	FBCD1_MOUSE^FBCD1_MOUSE^Q:2-115,H:307-421^40.83%ID^E:1e-20^RecName: Full=Fibrinogen C domain-containing protein 1;^Eukaryota; Metazoa; Chordata; Craniata; Vertebrata; Euteleostomi; Mammalia; Eutheria; Euarchontoglires; Glires; Rodentia; Sciurognathi; Muroidea; Muridae; Murinae; Mus; Mus	PF00147.17^Fibrinogen_C^Fibrinogen beta and gamma chains, C-terminal globular domain^4-117^E:1.1e-22	.	.	ENOG410ZYS4^fibrinogen	KEGG:mmu:98970	GO:0016021^cellular_component^integral component of membrane`GO:0016020^cellular_component^membrane`GO:0008061^molecular_function^chitin binding`GO:0046872^molecular_function^metal ion binding	.	.	.
TR120914_c5_g13	TR120914_c5_g13_i1	TENN_HUMAN^TENN_HUMAN^Q:1-258,H:1189-1276^39.13%ID^E:5e-11^RecName: Full=Tenascin-N;^Eukaryota; Metazoa; Chordata; Craniata; Vertebrata; Euteleostomi; Mammalia; Eutheria; Euarchontoglires; Primates; Haplorrhini; Catarrhini; Hominidae; Homo	.	.	.	.	.	.	.	ENOG410ZYS4^fibrinogen	KEGG:hsa:63923`KO:K06252	GO:0009986^cellular_component^cell surface`GO:0005578^cellular_component^proteinaceous extracellular matrix`GO:0007409^biological_process^axonogenesis`GO:0016049^biological_process^cell growth`GO:0016477^biological_process^cell migration`GO:0007160^biological_process^cell-matrix adhesion	.	.	.
TR120914_c5_g13	TR120914_c5_g13_i2	TENN_HUMAN^TENN_HUMAN^Q:1-258,H:1189-1276^39.13%ID^E:2e-11^RecName: Full=Tenascin-N;^Eukaryota; Metazoa; Chordata; Craniata; Vertebrata; Euteleostomi; Mammalia; Eutheria; Euarchontoglires; Primates; Haplorrhini; Catarrhini; Hominidae; Homo	.	.	.	.	.	.	.	ENOG410ZYS4^fibrinogen	KEGG:hsa:63923`KO:K06252	GO:0009986^cellular_component^cell surface`GO:0005578^cellular_component^proteinaceous extracellular matrix`GO:0007409^biological_process^axonogenesis`GO:0016049^biological_process^cell growth`GO:0016477^biological_process^cell migration`GO:0007160^biological_process^cell-matrix adhesion	.	.	.
TR120914_c5_g21	TR120914_c5_g21_i1	TENN_HUMAN^TENN_HUMAN^Q:1-258,H:1189-1276^39.13%ID^E:5e-11^RecName: Full=Tenascin-N;^Eukaryota; Metazoa; Chordata; Craniata; Vertebrata; Euteleostomi; Mammalia; Eutheria; Euarchontoglires; Primates; Haplorrhini; Catarrhini; Hominidae; Homo	.	.	.	.	.	.	.	ENOG410ZYS4^fibrinogen	KEGG:hsa:63923`KO:K06252	GO:0009986^cellular_component^cell surface`GO:0005578^cellular_component^proteinaceous extracellular matrix`GO:0007409^biological_process^axonogenesis`GO:0016049^biological_process^cell growth`GO:0016477^biological_process^cell migration`GO:0007160^biological_process^cell-matrix adhesion	.	.	.
TR123257_c3_g1	TR123257_c3_g1_i1	PLD_PHYIN^PLD_PHYIN^Q:2-343,H:1276-1383^36.84%ID^E:6e-14^RecName: Full=Phospholipase D;^Eukaryota; Stramenopiles; Oomycetes; Peronosporales; Phytophthora	.	Gene.2770::TR123257_c3_g1_i1::g.2770::m.2770	2-394[+]	PLD2_MOUSE^PLD2_MOUSE^Q:1-128,H:778-900^37.21%ID^E:8e-16^RecName: Full=Phospholipase D2;^Eukaryota; Metazoa; Chordata; Craniata; Vertebrata; Euteleostomi; Mammalia; Eutheria; Euarchontoglires; Glires; Rodentia; Sciurognathi; Muroidea; Muridae; Murinae; Mus; Mus	.	.	.	COG1502^Catalyzes the reversible phosphatidyl group transfer from one phosphatidylglycerol molecule to another to form cardiolipin (CL) (diphosphatidylglycerol) and glycerol (By similarity)	KEGG:mmu:18806`KO:K01115	GO:0031526^cellular_component^brush border membrane`GO:0005789^cellular_component^endoplasmic reticulum membrane`GO:0005794^cellular_component^Golgi apparatus`GO:0005886^cellular_component^plasma membrane`GO:0098793^cellular_component^presynapse`GO:0070290^molecular_function^N-acylphosphatidylethanolamine-specific phospholipase D activity`GO:0035091^molecular_function^phosphatidylinositol binding…	.	.	.
TR123628_c0_g2	TR123628_c0_g2_i1	NLRC3_HUMAN^NLRC3_HUMAN^Q:2127-3530,H:640-1057^22.25%ID^E:2e-18^RecName: Full=Protein NLRC3;^Eukaryota; Metazoa; Chordata; Craniata; Vertebrata; Euteleostomi; Mammalia; Eutheria; Euarchontoglires; Primates; Haplorrhini; Catarrhini; Hominidae; Homo`NLRC3_HUMAN^NLRC3_HUMAN^Q:2952-3557,H:695-898^28.64%ID^E:5e-09^RecName: Full=Protein NLRC3;^Eukaryota; Metazoa; Chordata; Craniata; Vertebrata; Euteleo…	.	Gene.251::TR123628_c0_g2_i1::g.251::m.251	3-3695[+]	NLRC3_HUMAN^NLRC3_HUMAN^Q:709-1176,H:640-1057^22.46%ID^E:9e-19^RecName: Full=Protein NLRC3;^Eukaryota; Metazoa; Chordata; Craniata; Vertebrata; Euteleostomi; Mammalia; Eutheria; Euarchontoglires; Primates; Haplorrhini; Catarrhini; Hominidae; Homo`NLRC3_HUMAN^NLRC3_HUMAN^Q:901-1212,H:668-981^24.52%ID^E:2e-10^RecName: Full=Protein NLRC3;^Eukaryota; Metazoa; Chordata; Craniata; Vertebrata; Euteleost…	PF13516.5^LRR_6^Leucine Rich repeat^336-352^E:0.37`PF13516.5^LRR_6^Leucine Rich repeat^788-811^E:0.089`PF13516.5^LRR_6^Leucine Rich repeat^1064-1086^E:0.77`PF13516.5^LRR_6^Leucine Rich repeat^1149-1169^E:0.043	.	.	.	KEGG:hsa:197358	GO:0005737^cellular_component^cytoplasm`GO:0005829^cellular_component^cytosol`GO:0005815^cellular_component^microtubule organizing center`GO:0005524^molecular_function^ATP binding`GO:0007249^biological_process^I-kappaB kinase/NF-kappaB signaling`GO:0043124^biological_process^negative regulation of I-kappaB kinase/NF-kappaB signaling`GO:0032715^biological_process^negative regulation of interleukin…	GO:0005515^molecular_function^protein binding	.	.
TR123628_c0_g2	TR123628_c0_g2_i1	NLRC3_HUMAN^NLRC3_HUMAN^Q:2127-3530,H:640-1057^22.25%ID^E:2e-18^RecName: Full=Protein NLRC3;^Eukaryota; Metazoa; Chordata; Craniata; Vertebrata; Euteleostomi; Mammalia; Eutheria; Euarchontoglires; Primates; Haplorrhini; Catarrhini; Hominidae; Homo`NLRC3_HUMAN^NLRC3_HUMAN^Q:2952-3557,H:695-898^28.64%ID^E:5e-09^RecName: Full=Protein NLRC3;^Eukaryota; Metazoa; Chordata; Craniata; Vertebrata; Euteleo…	.	Gene.252::TR123628_c0_g2_i1::g.252::m.252	2134-1763[-]	.	.	.	.	.	.	.	.	.	.
TR123628_c0_g2	TR123628_c0_g2_i1	NLRC3_HUMAN^NLRC3_HUMAN^Q:2127-3530,H:640-1057^22.25%ID^E:2e-18^RecName: Full=Protein NLRC3;^Eukaryota; Metazoa; Chordata; Craniata; Vertebrata; Euteleostomi; Mammalia; Eutheria; Euarchontoglires; Primates; Haplorrhini; Catarrhini; Hominidae; Homo`NLRC3_HUMAN^NLRC3_HUMAN^Q:2952-3557,H:695-898^28.64%ID^E:5e-09^RecName: Full=Protein NLRC3;^Eukaryota; Metazoa; Chordata; Craniata; Vertebrata; Euteleo…	.	Gene.253::TR123628_c0_g2_i1::g.253::m.253	625-275[-]	.	.	.	.	.	.	.	.	.	.
TR124087_c2_g1	TR124087_c2_g1_i1	GVIN1_MOUSE^GVIN1_MOUSE^Q:1491-4802,H:973-2077^30.43%ID^E:8e-135^RecName: Full=Interferon-induced very large GTPase 1;^Eukaryota; Metazoa; Chordata; Craniata; Vertebrata; Euteleostomi; Mammalia; Eutheria; Euarchontoglires; Glires; Rodentia; Sciurognathi; Muroidea; Muridae; Murinae; Mus; Mus`GVIN1_MOUSE^GVIN1_MOUSE^Q:6096-6992,H:2129-2421^25.32%ID^E:4e-17^RecName: Full=Interferon-induced very larg…	.	Gene.1323::TR124087_c2_g1_i1::g.1323::m.1323	162-7028[+]	GVIN1_MOUSE^GVIN1_MOUSE^Q:444-1406,H:973-1939^31.66%ID^E:7e-134^RecName: Full=Interferon-induced very large GTPase 1;^Eukaryota; Metazoa; Chordata; Craniata; Vertebrata; Euteleostomi; Mammalia; Eutheria; Euarchontoglires; Glires; Rodentia; Sciurognathi; Muroidea; Muridae; Murinae; Mus; Mus`GVIN1_MOUSE^GVIN1_MOUSE^Q:1944-2277,H:2090-2421^25%ID^E:1e-18^RecName: Full=Interferon-induced very large GT…	.	.	.	ENOG410Y9GN^Up-regulator of cell proliferation	KEGG:mmu:100042856	GO:0005829^cellular_component^cytosol`GO:0005634^cellular_component^nucleus`GO:0005525^molecular_function^GTP binding	.	.	.
TR124087_c2_g1	TR124087_c2_g1_i1	GVIN1_MOUSE^GVIN1_MOUSE^Q:1491-4802,H:973-2077^30.43%ID^E:8e-135^RecName: Full=Interferon-induced very large GTPase 1;^Eukaryota; Metazoa; Chordata; Craniata; Vertebrata; Euteleostomi; Mammalia; Eutheria; Euarchontoglires; Glires; Rodentia; Sciurognathi; Muroidea; Muridae; Murinae; Mus; Mus`GVIN1_MOUSE^GVIN1_MOUSE^Q:6096-6992,H:2129-2421^25.32%ID^E:4e-17^RecName: Full=Interferon-induced very larg…	.	Gene.1324::TR124087_c2_g1_i1::g.1324::m.1324	6628-7014[+]	.	.	.	.	.	.	.	.	.	.
TR124087_c2_g1	TR124087_c2_g1_i1	GVIN1_MOUSE^GVIN1_MOUSE^Q:1491-4802,H:973-2077^30.43%ID^E:8e-135^RecName: Full=Interferon-induced very large GTPase 1;^Eukaryota; Metazoa; Chordata; Craniata; Vertebrata; Euteleostomi; Mammalia; Eutheria; Euarchontoglires; Glires; Rodentia; Sciurognathi; Muroidea; Muridae; Murinae; Mus; Mus`GVIN1_MOUSE^GVIN1_MOUSE^Q:6096-6992,H:2129-2421^25.32%ID^E:4e-17^RecName: Full=Interferon-induced very larg…	.	Gene.1325::TR124087_c2_g1_i1::g.1325::m.1325	4621-4256[-]	.	.	.	.	.	.	.	.	.	.
TR124087_c2_g1	TR124087_c2_g1_i1	GVIN1_MOUSE^GVIN1_MOUSE^Q:1491-4802,H:973-2077^30.43%ID^E:8e-135^RecName: Full=Interferon-induced very large GTPase 1;^Eukaryota; Metazoa; Chordata; Craniata; Vertebrata; Euteleostomi; Mammalia; Eutheria; Euarchontoglires; Glires; Rodentia; Sciurognathi; Muroidea; Muridae; Murinae; Mus; Mus`GVIN1_MOUSE^GVIN1_MOUSE^Q:6096-6992,H:2129-2421^25.32%ID^E:4e-17^RecName: Full=Interferon-induced very larg…	.	Gene.1326::TR124087_c2_g1_i1::g.1326::m.1326	676-1017[+]	.	.	.	.	.	.	.	.	.	.
TR124087_c2_g1	TR124087_c2_g1_i2	GVIN1_MOUSE^GVIN1_MOUSE^Q:1491-4802,H:973-2077^30.43%ID^E:7e-136^RecName: Full=Interferon-induced very large GTPase 1;^Eukaryota; Metazoa; Chordata; Craniata; Vertebrata; Euteleostomi; Mammalia; Eutheria; Euarchontoglires; Glires; Rodentia; Sciurognathi; Muroidea; Muridae; Murinae; Mus; Mus	.	Gene.1327::TR124087_c2_g1_i2::g.1327::m.1327	162-5948[+]	GVIN1_MOUSE^GVIN1_MOUSE^Q:444-1406,H:973-1939^31.67%ID^E:6e-134^RecName: Full=Interferon-induced very large GTPase 1;^Eukaryota; Metazoa; Chordata; Craniata; Vertebrata; Euteleostomi; Mammalia; Eutheria; Euarchontoglires; Glires; Rodentia; Sciurognathi; Muroidea; Muridae; Murinae; Mus; Mus	.	.	.	ENOG410Y9GN^Up-regulator of cell proliferation	KEGG:mmu:100042856	GO:0005829^cellular_component^cytosol`GO:0005634^cellular_component^nucleus`GO:0005525^molecular_function^GTP binding	.	.	.
TR124087_c2_g1	TR124087_c2_g1_i2	GVIN1_MOUSE^GVIN1_MOUSE^Q:1491-4802,H:973-2077^30.43%ID^E:7e-136^RecName: Full=Interferon-induced very large GTPase 1;^Eukaryota; Metazoa; Chordata; Craniata; Vertebrata; Euteleostomi; Mammalia; Eutheria; Euarchontoglires; Glires; Rodentia; Sciurognathi; Muroidea; Muridae; Murinae; Mus; Mus	.	Gene.1328::TR124087_c2_g1_i2::g.1328::m.1328	5949-4918[-]	.	.	.	.	.	.	.	.	.	.
TR124087_c2_g1	TR124087_c2_g1_i2	GVIN1_MOUSE^GVIN1_MOUSE^Q:1491-4802,H:973-2077^30.43%ID^E:7e-136^RecName: Full=Interferon-induced very large GTPase 1;^Eukaryota; Metazoa; Chordata; Craniata; Vertebrata; Euteleostomi; Mammalia; Eutheria; Euarchontoglires; Glires; Rodentia; Sciurognathi; Muroidea; Muridae; Murinae; Mus; Mus	.	Gene.1329::TR124087_c2_g1_i2::g.1329::m.1329	5950-5069[-]	.	.	.	.	.	.	.	.	.	.
TR124087_c2_g1	TR124087_c2_g1_i2	GVIN1_MOUSE^GVIN1_MOUSE^Q:1491-4802,H:973-2077^30.43%ID^E:7e-136^RecName: Full=Interferon-induced very large GTPase 1;^Eukaryota; Metazoa; Chordata; Craniata; Vertebrata; Euteleostomi; Mammalia; Eutheria; Euarchontoglires; Glires; Rodentia; Sciurognathi; Muroidea; Muridae; Murinae; Mus; Mus	.	Gene.1330::TR124087_c2_g1_i2::g.1330::m.1330	4621-4256[-]	.	.	.	.	.	.	.	.	.	.
TR124087_c2_g1	TR124087_c2_g1_i2	GVIN1_MOUSE^GVIN1_MOUSE^Q:1491-4802,H:973-2077^30.43%ID^E:7e-136^RecName: Full=Interferon-induced very large GTPase 1;^Eukaryota; Metazoa; Chordata; Craniata; Vertebrata; Euteleostomi; Mammalia; Eutheria; Euarchontoglires; Glires; Rodentia; Sciurognathi; Muroidea; Muridae; Murinae; Mus; Mus	.	Gene.1331::TR124087_c2_g1_i2::g.1331::m.1331	676-1017[+]	.	.	.	.	.	.	.	.	.	.
TR124104_c4_g1	TR124104_c4_g1_i1	.	.	.	.	.	.	.	.	.	.	.	.	.	.
TR124104_c4_g1	TR124104_c4_g1_i2	.	.	.	.	.	.	.	.	.	.	.	.	.	.
TR124104_c4_g1	TR124104_c4_g1_i3	PYRF_AURPU^PYRF_AURPU^Q:89-256,H:180-239^50.82%ID^E:2e-07^RecName: Full=Orotidine 5'-phosphate decarboxylase;^Eukaryota; Fungi; Dikarya; Ascomycota; Pezizomycotina; Dothideomycetes; Dothideomycetidae; Dothideales; Aureobasidiaceae; Aureobasidium	.	.	.	.	.	.	.	.	.	GO:0004590^molecular_function^orotidine-5'-phosphate decarboxylase activity`GO:0006207^biological_process^'de novo' pyrimidine nucleobase biosynthetic process`GO:0044205^biological_process^'de novo' UMP biosynthetic process	.	.	.
TR124104_c4_g1	TR124104_c4_g1_i4	PYRF_AURPU^PYRF_AURPU^Q:68-235,H:180-239^50.82%ID^E:1e-07^RecName: Full=Orotidine 5'-phosphate decarboxylase;^Eukaryota; Fungi; Dikarya; Ascomycota; Pezizomycotina; Dothideomycetes; Dothideomycetidae; Dothideales; Aureobasidiaceae; Aureobasidium	.	.	.	.	.	.	.	.	.	GO:0004590^molecular_function^orotidine-5'-phosphate decarboxylase activity`GO:0006207^biological_process^'de novo' pyrimidine nucleobase biosynthetic process`GO:0044205^biological_process^'de novo' UMP biosynthetic process	.	.	.
TR124104_c4_g1	TR124104_c4_g1_i5	PYRF_ACRCH^PYRF_ACRCH^Q:203-406,H:284-359^47.5%ID^E:2e-09^RecName: Full=Orotidine 5'-phosphate decarboxylase;^Eukaryota; Fungi; Dikarya; Ascomycota; Pezizomycotina; Sordariomycetes; Hypocreomycetidae; Hypocreales; Hypocreales incertae sedis; Acremonium	.	Gene.1427::TR124104_c4_g1_i5::g.1427::m.1427	319-2[-]	.	.	sigP:1^16^0.851^YES	.	.	.	.	.	.	.
TR124104_c4_g1	TR124104_c4_g1_i6	PYRF_AURPU^PYRF_AURPU^Q:89-256,H:180-239^50.82%ID^E:1e-07^RecName: Full=Orotidine 5'-phosphate decarboxylase;^Eukaryota; Fungi; Dikarya; Ascomycota; Pezizomycotina; Dothideomycetes; Dothideomycetidae; Dothideales; Aureobasidiaceae; Aureobasidium	.	.	.	.	.	.	.	.	.	GO:0004590^molecular_function^orotidine-5'-phosphate decarboxylase activity`GO:0006207^biological_process^'de novo' pyrimidine nucleobase biosynthetic process`GO:0044205^biological_process^'de novo' UMP biosynthetic process	.	.	.
TR124104_c4_g1	TR124104_c4_g1_i7	.	.	.	.	.	.	.	.	.	.	.	.	.	.
TR124104_c4_g1	TR124104_c4_g1_i8	PYRF_ACRCH^PYRF_ACRCH^Q:203-367,H:284-350^47.76%ID^E:2e-07^RecName: Full=Orotidine 5'-phosphate decarboxylase;^Eukaryota; Fungi; Dikarya; Ascomycota; Pezizomycotina; Sordariomycetes; Hypocreomycetidae; Hypocreales; Hypocreales incertae sedis; Acremonium	.	Gene.1428::TR124104_c4_g1_i8::g.1428::m.1428	319-2[-]	.	.	sigP:1^16^0.851^YES	.	.	.	.	.	.	.
TR124104_c4_g1	TR124104_c4_g1_i9	PYRF_AURPU^PYRF_AURPU^Q:89-256,H:180-239^50.82%ID^E:2e-08^RecName: Full=Orotidine 5'-phosphate decarboxylase;^Eukaryota; Fungi; Dikarya; Ascomycota; Pezizomycotina; Dothideomycetes; Dothideomycetidae; Dothideales; Aureobasidiaceae; Aureobasidium	.	.	.	.	.	.	.	.	.	GO:0004590^molecular_function^orotidine-5'-phosphate decarboxylase activity`GO:0006207^biological_process^'de novo' pyrimidine nucleobase biosynthetic process`GO:0044205^biological_process^'de novo' UMP biosynthetic process	.	.	.
TR124109_c7_g10	TR124109_c7_g10_i1	.	.	.	.	.	.	.	.	.	.	.	.	.	.
TR134960_c0_g1	TR134960_c0_g1_i1	.	.	Gene.2408::TR134960_c0_g1_i1::g.2408::m.2408	59-1600[+]	.	.	sigP:1^39^0.634^YES	.	.	.	.	.	.	.
TR134960_c0_g1	TR134960_c0_g1_i2	.	.	Gene.2409::TR134960_c0_g1_i2::g.2409::m.2409	115-1107[+]	.	.	.	.	.	.	.	.	.	.
TR134960_c0_g1	TR134960_c0_g1_i3	.	.	Gene.2410::TR134960_c0_g1_i3::g.2410::m.2410	191-1672[+]	.	.	sigP:1^19^0.705^YES	.	.	.	.	.	.	.
TR134960_c0_g1	TR134960_c0_g1_i4	.	.	Gene.2411::TR134960_c0_g1_i4::g.2411::m.2411	203-1684[+]	.	.	sigP:1^19^0.705^YES	.	.	.	.	.	.	.
TR136253_c0_g1	TR136253_c0_g1_i1	FCN1_HUMAN^FCN1_HUMAN^Q:208-660,H:139-280^44.37%ID^E:4e-32^RecName: Full=Ficolin-1;^Eukaryota; Metazoa; Chordata; Craniata; Vertebrata; Euteleostomi; Mammalia; Eutheria; Euarchontoglires; Primates; Haplorrhini; Catarrhini; Hominidae; Homo	.	Gene.1841::TR136253_c0_g1_i1::g.1841::m.1841	1-792[+]	FCN1_HUMAN^FCN1_HUMAN^Q:70-220,H:139-280^44.37%ID^E:4e-33^RecName: Full=Ficolin-1;^Eukaryota; Metazoa; Chordata; Craniata; Vertebrata; Euteleostomi; Mammalia; Eutheria; Euarchontoglires; Primates; Haplorrhini; Catarrhini; Hominidae; Homo	PF00147.17^Fibrinogen_C^Fibrinogen beta and gamma chains, C-terminal globular domain^58-258^E:7.1e-46	sigP:1^28^0.721^YES	.	ENOG410ZYS4^fibrinogen	KEGG:hsa:2219`KO:K10104	GO:0005581^cellular_component^collagen trimer`GO:0005576^cellular_component^extracellular region`GO:0031232^cellular_component^extrinsic component of external side of plasma membrane`GO:1904813^cellular_component^ficolin-1-rich granule lumen`GO:0034774^cellular_component^secretory granule lumen`GO:0030246^molecular_function^carbohydrate binding`GO:0001664^molecular_function^G-protein coupled rece…	.	.	.
TR137400_c0_g1	TR137400_c0_g1_i1	.	.	.	.	.	.	.	.	.	.	.	.	.	.
TR137400_c0_g2	TR137400_c0_g2_i1	.	.	Gene.1158::TR137400_c0_g2_i1::g.1158::m.1158	1-1305[+]	.	.	.	.	.	.	.	.	.	.
TR137753_c8_g1	TR137753_c8_g1_i1	.	.	Gene.2052::TR137753_c8_g1_i1::g.2052::m.2052	2273-1206[-]	.	.	.	.	.	.	.	.	.	.
TR137753_c8_g1	TR137753_c8_g1_i2	.	.	Gene.2053::TR137753_c8_g1_i2::g.2053::m.2053	2326-1259[-]	.	.	.	.	.	.	.	.	.	.
TR137753_c8_g2	TR137753_c8_g2_i1	.	.	Gene.2054::TR137753_c8_g2_i1::g.2054::m.2054	2275-1208[-]	.	.	.	.	.	.	.	.	.	.
TR137753_c8_g2	TR137753_c8_g2_i1	.	.	Gene.2055::TR137753_c8_g2_i1::g.2055::m.2055	3-392[+]	.	.	.	.	.	.	.	.	.	.
TR137753_c8_g2	TR137753_c8_g2_i2	.	.	Gene.2056::TR137753_c8_g2_i2::g.2056::m.2056	2328-1261[-]	.	.	.	.	.	.	.	.	.	.
TR137753_c8_g2	TR137753_c8_g2_i3	.	.	Gene.2057::TR137753_c8_g2_i3::g.2057::m.2057	2325-1258[-]	.	.	.	.	.	.	.	.	.	.
TR137753_c8_g1	TR137753_c8_g1_i3	.	.	Gene.2058::TR137753_c8_g1_i3::g.2058::m.2058	2223-1156[-]	.	.	.	.	.	.	.	.	.	.
TR137753_c8_g1	TR137753_c8_g1_i3	.	.	Gene.2059::TR137753_c8_g1_i3::g.2059::m.2059	3-392[+]	.	.	.	.	.	.	.	.	.	.
TR137753_c8_g1	TR137753_c8_g1_i4	.	.	Gene.2060::TR137753_c8_g1_i4::g.2060::m.2060	2276-1209[-]	.	.	.	.	.	.	.	.	.	.
TR137811_c2_g1	TR137811_c2_g1_i1	LRIG1_MOUSE^LRIG1_MOUSE^Q:20-466,H:569-710^31.79%ID^E:2e-09^RecName: Full=Leucine-rich repeats and immunoglobulin-like domains protein 1;^Eukaryota; Metazoa; Chordata; Craniata; Vertebrata; Euteleostomi; Mammalia; Eutheria; Euarchontoglires; Glires; Rodentia; Sciurognathi; Muroidea; Muridae; Murinae; Mus; Mus	.	Gene.2661::TR137811_c2_g1_i1::g.2661::m.2661	2-481[+]	LRIG1_MOUSE^LRIG1_MOUSE^Q:7-155,H:569-710^31.79%ID^E:2e-09^RecName: Full=Leucine-rich repeats and immunoglobulin-like domains protein 1;^Eukaryota; Metazoa; Chordata; Craniata; Vertebrata; Euteleostomi; Mammalia; Eutheria; Euarchontoglires; Glires; Rodentia; Sciurognathi; Muroidea; Muridae; Murinae; Mus; Mus	PF13927.5^Ig_3^Immunoglobulin domain^44-119^E:1.4e-10`PF07679.15^I-set^Immunoglobulin I-set domain^45-134^E:5.3e-10`PF13895.5^Ig_2^Immunoglobulin domain^47-133^E:1.7e-09`PF00047.24^ig^Immunoglobulin domain^49-119^E:9.9e-09`PF07654.14^C1-set^Immunoglobulin C1-set domain^49-118^E:0.00017`PF07686.16^V-set^Immunoglobulin V-set domain^50-135^E:3.1e-08	.	.	COG4886^leucine Rich Repeat	KEGG:mmu:16206	GO:0016021^cellular_component^integral component of membrane`GO:0005886^cellular_component^plasma membrane`GO:0022405^biological_process^hair cycle process`GO:0060384^biological_process^innervation`GO:0032474^biological_process^otolith morphogenesis`GO:0007605^biological_process^sensory perception of sound	GO:0005515^molecular_function^protein binding	.	.
TR137811_c2_g1	TR137811_c2_g1_i2	HMCN2_HUMAN^HMCN2_HUMAN^Q:988-1449,H:3001-3156^28.93%ID^E:2e-11^RecName: Full=Hemicentin-2 {ECO:0000305};^Eukaryota; Metazoa; Chordata; Craniata; Vertebrata; Euteleostomi; Mammalia; Eutheria; Euarchontoglires; Primates; Haplorrhini; Catarrhini; Hominidae; Homo`HMCN2_HUMAN^HMCN2_HUMAN^Q:876-917,H:2968-2982^73.33%ID^E:2e-11^RecName: Full=Hemicentin-2 {ECO:0000305};^Eukaryota; Metazoa; Chordata; Cra…	.	Gene.2662::TR137811_c2_g1_i2::g.2662::m.2662	916-1536[+]	HMCN2_HUMAN^HMCN2_HUMAN^Q:25-178,H:3001-3156^28.93%ID^E:4e-10^RecName: Full=Hemicentin-2 {ECO:0000305};^Eukaryota; Metazoa; Chordata; Craniata; Vertebrata; Euteleostomi; Mammalia; Eutheria; Euarchontoglires; Primates; Haplorrhini; Catarrhini; Hominidae; Homo`HMCN2_HUMAN^HMCN2_HUMAN^Q:25-154,H:1587-1717^31.16%ID^E:9e-08^RecName: Full=Hemicentin-2 {ECO:0000305};^Eukaryota; Metazoa; Chordata; Crania…	PF13927.5^Ig_3^Immunoglobulin domain^62-135^E:4e-09`PF13895.5^Ig_2^Immunoglobulin domain^75-148^E:4.1e-08`PF07679.15^I-set^Immunoglobulin I-set domain^78-124^E:8.1e-06`PF00084.19^Sushi^Sushi repeat (SCR repeat)^152-202^E:2.6e-08	.	.	.	.	GO:0005604^cellular_component^basement membrane`GO:0005938^cellular_component^cell cortex`GO:0030054^cellular_component^cell junction`GO:0032154^cellular_component^cleavage furrow`GO:0005509^molecular_function^calcium ion binding`GO:0030335^biological_process^positive regulation of cell migration`GO:0050896^biological_process^response to stimulus`GO:0006939^biological_process^smooth muscle contra…	GO:0005515^molecular_function^protein binding	.	.
TR137811_c2_g1	TR137811_c2_g1_i3	UNC89_CAEEL^UNC89_CAEEL^Q:152-766,H:3830-4041^29.39%ID^E:1e-13^RecName: Full=Muscle M-line assembly protein unc-89;^Eukaryota; Metazoa; Ecdysozoa; Nematoda; Chromadorea; Rhabditida; Rhabditoidea; Rhabditidae; Peloderinae; Caenorhabditis`UNC89_CAEEL^UNC89_CAEEL^Q:2-586,H:3151-3338^27.88%ID^E:2e-09^RecName: Full=Muscle M-line assembly protein unc-89;^Eukaryota; Metazoa; Ecdysozoa; Nematoda; Chromad…	.	Gene.2663::TR137811_c2_g1_i3::g.2663::m.2663	2-853[+]	HMCN2_MOUSE^HMCN2_MOUSE^Q:11-184,H:1509-1673^31.07%ID^E:2e-14^RecName: Full=Hemicentin-2;^Eukaryota; Metazoa; Chordata; Craniata; Vertebrata; Euteleostomi; Mammalia; Eutheria; Euarchontoglires; Glires; Rodentia; Sciurognathi; Muroidea; Muridae; Murinae; Mus; Mus`HMCN2_MOUSE^HMCN2_MOUSE^Q:2-225,H:1406-1625^25.86%ID^E:1e-12^RecName: Full=Hemicentin-2;^Eukaryota; Metazoa; Chordata; Craniata; Vertebr…	PF13927.5^Ig_3^Immunoglobulin domain^44-119^E:8e-10`PF07679.15^I-set^Immunoglobulin I-set domain^45-122^E:2e-09`PF13895.5^Ig_2^Immunoglobulin domain^47-135^E:4.7e-09`PF00047.24^ig^Immunoglobulin domain^49-119^E:7.1e-08`PF07686.16^V-set^Immunoglobulin V-set domain^51-135^E:5.6e-07`PF13927.5^Ig_3^Immunoglobulin domain^139-212^E:7.4e-09`PF13895.5^Ig_2^Immunoglobulin domain^152-225^E:7.9e-08`PF07679.…	.	.	ENOG410ZN3C^von Willebrand factor A domain containing 7	.	GO:0005604^cellular_component^basement membrane`GO:0005938^cellular_component^cell cortex`GO:0030054^cellular_component^cell junction`GO:0032154^cellular_component^cleavage furrow`GO:0005576^cellular_component^extracellular region`GO:0005509^molecular_function^calcium ion binding`GO:0030335^biological_process^positive regulation of cell migration`GO:0050896^biological_process^response to stimulus…	GO:0005515^molecular_function^protein binding	.	.
TR140685_c0_g1	TR140685_c0_g1_i1	TRAF2_MOUSE^TRAF2_MOUSE^Q:1-708,H:192-459^22.99%ID^E:3e-15^RecName: Full=TNF receptor-associated factor 2;^Eukaryota; Metazoa; Chordata; Craniata; Vertebrata; Euteleostomi; Mammalia; Eutheria; Euarchontoglires; Glires; Rodentia; Sciurognathi; Muroidea; Muridae; Murinae; Mus; Mus	.	Gene.1846::TR140685_c0_g1_i1::g.1846::m.1846	1-801[+]	TRAF2_MOUSE^TRAF2_MOUSE^Q:1-236,H:192-459^22.99%ID^E:1e-15^RecName: Full=TNF receptor-associated factor 2;^Eukaryota; Metazoa; Chordata; Craniata; Vertebrata; Euteleostomi; Mammalia; Eutheria; Euarchontoglires; Glires; Rodentia; Sciurognathi; Muroidea; Muridae; Murinae; Mus; Mus	PF02176.17^zf-TRAF^TRAF-type zinc finger^1-44^E:7.3e-08	.	.	ENOG4111M70^positive regulation of protein homodimerization activity	KEGG:mmu:22030`KO:K03173	GO:0035631^cellular_component^CD40 receptor complex`GO:0005938^cellular_component^cell cortex`GO:0005737^cellular_component^cytoplasm`GO:0009898^cellular_component^cytoplasmic side of plasma membrane`GO:0005829^cellular_component^cytosol`GO:1990604^cellular_component^IRE1-TRAF2-ASK1 complex`GO:0045121^cellular_component^membrane raft`GO:0097057^cellular_component^TRAF2-GSTP1 complex`GO:0000151^ce…	GO:0008270^molecular_function^zinc ion binding	.	.
TR142305_c0_g2	TR142305_c0_g2_i1	TRPA1_CAEEL^TRPA1_CAEEL^Q:45-1619,H:543-1091^26.41%ID^E:3e-55^RecName: Full=Transient receptor potential cation channel subfamily A member 1 homolog;^Eukaryota; Metazoa; Ecdysozoa; Nematoda; Chromadorea; Rhabditida; Rhabditoidea; Rhabditidae; Peloderinae; Caenorhabditis	.	Gene.2343::TR142305_c0_g2_i1::g.2343::m.2343	3-2096[+]	TRPA1_CAEEL^TRPA1_CAEEL^Q:15-539,H:543-1091^26.41%ID^E:9e-56^RecName: Full=Transient receptor potential cation channel subfamily A member 1 homolog;^Eukaryota; Metazoa; Ecdysozoa; Nematoda; Chromadorea; Rhabditida; Rhabditoidea; Rhabditidae; Peloderinae; Caenorhabditis	PF12796.6^Ank_2^Ankyrin repeats (3 copies)^6-82^E:3.1e-10`PF13606.5^Ank_3^Ankyrin repeat^13-40^E:0.0012`PF00023.29^Ank^Ankyrin repeat^14-40^E:0.0034`PF13637.5^Ank_4^Ankyrin repeats (many copies)^15-74^E:1e-05`PF00520.30^Ion_trans^Ion transport protein^304-524^E:3.2e-13	.	.	COG0666^Ankyrin Repeat	KEGG:cel:CELE_C29E6.2	GO:0016021^cellular_component^integral component of membrane`GO:0043025^cellular_component^neuronal cell body`GO:0097730^cellular_component^non-motile cilium`GO:0005886^cellular_component^plasma membrane`GO:0005216^molecular_function^ion channel activity`GO:0050896^biological_process^response to stimulus	GO:0005515^molecular_function^protein binding`GO:0005216^molecular_function^ion channel activity`GO:0006811^biological_process^ion transport`GO:0055085^biological_process^transmembrane transport`GO:0016020^cellular_component^membrane	.	.
TR146630_c0_g1	TR146630_c0_g1_i1	NLRC3_HUMAN^NLRC3_HUMAN^Q:1047-3107,H:138-827^24.04%ID^E:1e-22^RecName: Full=Protein NLRC3;^Eukaryota; Metazoa; Chordata; Craniata; Vertebrata; Euteleostomi; Mammalia; Eutheria; Euarchontoglires; Primates; Haplorrhini; Catarrhini; Hominidae; Homo`NLRC3_HUMAN^NLRC3_HUMAN^Q:2433-3203,H:760-1054^26.76%ID^E:5e-08^RecName: Full=Protein NLRC3;^Eukaryota; Metazoa; Chordata; Craniata; Vertebrata; Euteleo…	.	Gene.1337::TR146630_c0_g1_i1::g.1337::m.1337	3-3257[+]	NLRC3_HUMAN^NLRC3_HUMAN^Q:349-1035,H:138-827^23.91%ID^E:3e-24^RecName: Full=Protein NLRC3;^Eukaryota; Metazoa; Chordata; Craniata; Vertebrata; Euteleostomi; Mammalia; Eutheria; Euarchontoglires; Primates; Haplorrhini; Catarrhini; Hominidae; Homo`NLRC3_HUMAN^NLRC3_HUMAN^Q:811-1067,H:760-1054^27.09%ID^E:9e-12^RecName: Full=Protein NLRC3;^Eukaryota; Metazoa; Chordata; Craniata; Vertebrata; Euteleost…	PF05729.11^NACHT^NACHT domain^350-501^E:3.1e-23`PF13516.5^LRR_6^Leucine Rich repeat^930-951^E:0.003`PF13516.5^LRR_6^Leucine Rich repeat^958-979^E:0.015`PF13516.5^LRR_6^Leucine Rich repeat^985-1007^E:0.00039	.	.	.	KEGG:hsa:197358	GO:0005737^cellular_component^cytoplasm`GO:0005829^cellular_component^cytosol`GO:0005815^cellular_component^microtubule organizing center`GO:0005524^molecular_function^ATP binding`GO:0007249^biological_process^I-kappaB kinase/NF-kappaB signaling`GO:0043124^biological_process^negative regulation of I-kappaB kinase/NF-kappaB signaling`GO:0032715^biological_process^negative regulation of interleukin…	GO:0005515^molecular_function^protein binding	.	.
TR146630_c0_g1	TR146630_c0_g1_i1	NLRC3_HUMAN^NLRC3_HUMAN^Q:1047-3107,H:138-827^24.04%ID^E:1e-22^RecName: Full=Protein NLRC3;^Eukaryota; Metazoa; Chordata; Craniata; Vertebrata; Euteleostomi; Mammalia; Eutheria; Euarchontoglires; Primates; Haplorrhini; Catarrhini; Hominidae; Homo`NLRC3_HUMAN^NLRC3_HUMAN^Q:2433-3203,H:760-1054^26.76%ID^E:5e-08^RecName: Full=Protein NLRC3;^Eukaryota; Metazoa; Chordata; Craniata; Vertebrata; Euteleo…	.	Gene.1338::TR146630_c0_g1_i1::g.1338::m.1338	658-353[-]	.	.	.	.	.	.	.	.	.	.
TR147004_c0_g1	TR147004_c0_g1_i1	.	.	Gene.2241::TR147004_c0_g1_i1::g.2241::m.2241	2-316[+]	.	.	.	.	.	.	.	.	.	.
TR147004_c0_g1	TR147004_c0_g1_i2	.	.	Gene.2243::TR147004_c0_g1_i2::g.2243::m.2243	168-476[+]	.	.	sigP:1^22^0.524^YES	.	.	.	.	.	.	.
TR147004_c0_g1	TR147004_c0_g1_i3	.	.	Gene.2244::TR147004_c0_g1_i3::g.2244::m.2244	313-621[+]	.	.	sigP:1^22^0.524^YES	.	.	.	.	.	.	.
TR152578_c5_g2	TR152578_c5_g2_i1	.	.	.	.	.	.	.	.	.	.	.	.	.	.
TR152578_c5_g2	TR152578_c5_g2_i2	.	.	.	.	.	.	.	.	.	.	.	.	.	.
TR152578_c5_g2	TR152578_c5_g2_i3	.	.	.	.	.	.	.	.	.	.	.	.	.	.
TR153933_c4_g2	TR153933_c4_g2_i1	TRAF2_MOUSE^TRAF2_MOUSE^Q:2009-2188,H:355-419^47.69%ID^E:1e-08^RecName: Full=TNF receptor-associated factor 2;^Eukaryota; Metazoa; Chordata; Craniata; Vertebrata; Euteleostomi; Mammalia; Eutheria; Euarchontoglires; Glires; Rodentia; Sciurognathi; Muroidea; Muridae; Murinae; Mus; Mus	.	Gene.2030::TR153933_c4_g2_i1::g.2030::m.2030	332-1696[+]	.	.	.	.	.	.	.	.	.	.
TR153933_c4_g2	TR153933_c4_g2_i1	TRAF2_MOUSE^TRAF2_MOUSE^Q:2009-2188,H:355-419^47.69%ID^E:1e-08^RecName: Full=TNF receptor-associated factor 2;^Eukaryota; Metazoa; Chordata; Craniata; Vertebrata; Euteleostomi; Mammalia; Eutheria; Euarchontoglires; Glires; Rodentia; Sciurognathi; Muroidea; Muridae; Murinae; Mus; Mus	.	Gene.2031::TR153933_c4_g2_i1::g.2031::m.2031	1829-2188[+]	TRAF2_MOUSE^TRAF2_MOUSE^Q:61-120,H:355-419^47.69%ID^E:6e-11^RecName: Full=TNF receptor-associated factor 2;^Eukaryota; Metazoa; Chordata; Craniata; Vertebrata; Euteleostomi; Mammalia; Eutheria; Euarchontoglires; Glires; Rodentia; Sciurognathi; Muroidea; Muridae; Murinae; Mus; Mus	.	.	.	ENOG4111M70^positive regulation of protein homodimerization activity	KEGG:mmu:22030`KO:K03173	GO:0035631^cellular_component^CD40 receptor complex`GO:0005938^cellular_component^cell cortex`GO:0005737^cellular_component^cytoplasm`GO:0009898^cellular_component^cytoplasmic side of plasma membrane`GO:0005829^cellular_component^cytosol`GO:1990604^cellular_component^IRE1-TRAF2-ASK1 complex`GO:0045121^cellular_component^membrane raft`GO:0097057^cellular_component^TRAF2-GSTP1 complex`GO:0000151^ce…	.	.	.
TR154561_c0_g2	TR154561_c0_g2_i1	PGBM_HUMAN^PGBM_HUMAN^Q:265-2856,H:1763-2696^24.16%ID^E:6e-37^RecName: Full=Basement membrane-specific heparan sulfate proteoglycan core protein;^Eukaryota; Metazoa; Chordata; Craniata; Vertebrata; Euteleostomi; Mammalia; Eutheria; Euarchontoglires; Primates; Haplorrhini; Catarrhini; Hominidae; Homo`PGBM_HUMAN^PGBM_HUMAN^Q:835-2913,H:2829-3569^24.29%ID^E:6e-34^RecName: Full=Basement membrane-spec…	.	Gene.2048::TR154561_c0_g2_i1::g.2048::m.2048	67-3606[+]	PGBM_HUMAN^PGBM_HUMAN^Q:67-930,H:1763-2696^24.16%ID^E:3e-37^RecName: Full=Basement membrane-specific heparan sulfate proteoglycan core protein;^Eukaryota; Metazoa; Chordata; Craniata; Vertebrata; Euteleostomi; Mammalia; Eutheria; Euarchontoglires; Primates; Haplorrhini; Catarrhini; Hominidae; Homo`PGBM_HUMAN^PGBM_HUMAN^Q:257-949,H:2829-3569^24.29%ID^E:4e-34^RecName: Full=Basement membrane-specifi…	PF13927.5^Ig_3^Immunoglobulin domain^170-235^E:1.2e-07`PF13927.5^Ig_3^Immunoglobulin domain^257-326^E:6.2e-08`PF07679.15^I-set^Immunoglobulin I-set domain^259-331^E:1.6e-05`PF13927.5^Ig_3^Immunoglobulin domain^344-409^E:2.8e-12`PF07679.15^I-set^Immunoglobulin I-set domain^344-411^E:4.5e-08`PF13895.5^Ig_2^Immunoglobulin domain^345-424^E:7.5e-10`PF00047.24^ig^Immunoglobulin domain^348-418^E:5.2e-12…	sigP:1^21^0.589^YES	.	ENOG410XTD2^heparan sulfate proteoglycan	KEGG:hsa:3339`KO:K06255	GO:0005604^cellular_component^basement membrane`GO:0070062^cellular_component^extracellular exosome`GO:0031012^cellular_component^extracellular matrix`GO:0005576^cellular_component^extracellular region`GO:0005615^cellular_component^extracellular space`GO:0005925^cellular_component^focal adhesion`GO:0005796^cellular_component^Golgi lumen`GO:0043202^cellular_component^lysosomal lumen`GO:0005886^cel…	GO:0005515^molecular_function^protein binding	.	.
TR154561_c0_g2	TR154561_c0_g2_i2	NEO1_MOUSE^NEO1_MOUSE^Q:50-634,H:52-254^29.63%ID^E:3e-08^RecName: Full=Neogenin;^Eukaryota; Metazoa; Chordata; Craniata; Vertebrata; Euteleostomi; Mammalia; Eutheria; Euarchontoglires; Glires; Rodentia; Sciurognathi; Muroidea; Muridae; Murinae; Mus; Mus	.	Gene.2049::TR154561_c0_g2_i2::g.2049::m.2049	2-1318[+]	NEO1_MOUSE^NEO1_MOUSE^Q:17-211,H:52-254^29.63%ID^E:2e-08^RecName: Full=Neogenin;^Eukaryota; Metazoa; Chordata; Craniata; Vertebrata; Euteleostomi; Mammalia; Eutheria; Euarchontoglires; Glires; Rodentia; Sciurognathi; Muroidea; Muridae; Murinae; Mus; Mus	PF07679.15^I-set^Immunoglobulin I-set domain^45-123^E:1.1e-06`PF13895.5^Ig_2^Immunoglobulin domain^48-120^E:3.4e-08`PF13927.5^Ig_3^Immunoglobulin domain^48-107^E:2.1e-08`PF00047.24^ig^Immunoglobulin domain^53-108^E:6.2e-06`PF00047.24^ig^Immunoglobulin domain^130-199^E:5.8e-06`PF13927.5^Ig_3^Immunoglobulin domain^131-192^E:2.6e-07`PF13895.5^Ig_2^Immunoglobulin domain^135-201^E:1.9e-06	.	.	ENOG410Z913^immunoglobulin superfamily DCC subclass member	.	GO:0009986^cellular_component^cell surface`GO:0005794^cellular_component^Golgi apparatus`GO:0005887^cellular_component^integral component of plasma membrane`GO:0097708^cellular_component^intracellular vesicle`GO:0016020^cellular_component^membrane`GO:0005654^cellular_component^nucleoplasm`GO:0005886^cellular_component^plasma membrane`GO:0098797^cellular_component^plasma membrane protein complex`G…	GO:0005515^molecular_function^protein binding	.	.
TR154561_c0_g2	TR154561_c0_g2_i3	.	.	Gene.2050::TR154561_c0_g2_i3::g.2050::m.2050	3-605[+]	.	PF00619.20^CARD^Caspase recruitment domain^88-155^E:4.2e-06	.	.	.	.	.	GO:0042981^biological_process^regulation of apoptotic process	.	.
TR154561_c0_g2	TR154561_c0_g2_i4	NEO1_HUMAN^NEO1_HUMAN^Q:40-1014,H:83-450^26.96%ID^E:3e-13^RecName: Full=Neogenin;^Eukaryota; Metazoa; Chordata; Craniata; Vertebrata; Euteleostomi; Mammalia; Eutheria; Euarchontoglires; Primates; Haplorrhini; Catarrhini; Hominidae; Homo`NEO1_HUMAN^NEO1_HUMAN^Q:436-960,H:49-243^25.76%ID^E:8e-06^RecName: Full=Neogenin;^Eukaryota; Metazoa; Chordata; Craniata; Vertebrata; Euteleostomi; Mammalia; Euth…	.	Gene.2051::TR154561_c0_g2_i4::g.2051::m.2051	1-1095[+]	NEO1_HUMAN^NEO1_HUMAN^Q:14-338,H:83-450^26.96%ID^E:6e-14^RecName: Full=Neogenin;^Eukaryota; Metazoa; Chordata; Craniata; Vertebrata; Euteleostomi; Mammalia; Eutheria; Euarchontoglires; Primates; Haplorrhini; Catarrhini; Hominidae; Homo`NEO1_HUMAN^NEO1_HUMAN^Q:146-320,H:49-243^25.76%ID^E:3e-06^RecName: Full=Neogenin;^Eukaryota; Metazoa; Chordata; Craniata; Vertebrata; Euteleostomi; Mammalia; Euthe…	PF13927.5^Ig_3^Immunoglobulin domain^73-133^E:8.7e-08`PF07679.15^I-set^Immunoglobulin I-set domain^75-148^E:7.1e-06`PF13895.5^Ig_2^Immunoglobulin domain^77-149^E:1.1e-08`PF07679.15^I-set^Immunoglobulin I-set domain^154-232^E:8.2e-07`PF13927.5^Ig_3^Immunoglobulin domain^157-216^E:1.6e-08`PF13895.5^Ig_2^Immunoglobulin domain^157-229^E:2.5e-08`PF00047.24^ig^Immunoglobulin domain^162-217^E:4.6e-06`PF…	.	.	ENOG410Z913^immunoglobulin superfamily DCC subclass member	KEGG:hsa:4756`KO:K06766	GO:0005794^cellular_component^Golgi apparatus`GO:0005887^cellular_component^integral component of plasma membrane`GO:0005654^cellular_component^nucleoplasm`GO:0005886^cellular_component^plasma membrane`GO:0098797^cellular_component^plasma membrane protein complex`GO:0039706^molecular_function^co-receptor binding`GO:0004872^molecular_function^receptor activity`GO:0007411^biological_process^axon gu…	GO:0005515^molecular_function^protein binding	.	.
TR154561_c0_g2	TR154561_c0_g2_i4	NEO1_HUMAN^NEO1_HUMAN^Q:40-1014,H:83-450^26.96%ID^E:3e-13^RecName: Full=Neogenin;^Eukaryota; Metazoa; Chordata; Craniata; Vertebrata; Euteleostomi; Mammalia; Eutheria; Euarchontoglires; Primates; Haplorrhini; Catarrhini; Hominidae; Homo`NEO1_HUMAN^NEO1_HUMAN^Q:436-960,H:49-243^25.76%ID^E:8e-06^RecName: Full=Neogenin;^Eukaryota; Metazoa; Chordata; Craniata; Vertebrata; Euteleostomi; Mammalia; Euth…	.	Gene.2052::TR154561_c0_g2_i4::g.2052::m.2052	1121-1540[+]	.	PF00619.20^CARD^Caspase recruitment domain^29-94^E:7.2e-06	.	.	.	.	.	GO:0042981^biological_process^regulation of apoptotic process	.	.
TR154561_c0_g2	TR154561_c0_g2_i5	.	.	Gene.2053::TR154561_c0_g2_i5::g.2053::m.2053	278-697[+]	.	PF00619.20^CARD^Caspase recruitment domain^29-94^E:7.2e-06	.	.	.	.	.	GO:0042981^biological_process^regulation of apoptotic process	.	.
TR154561_c0_g2	TR154561_c0_g2_i6	PGBM_HUMAN^PGBM_HUMAN^Q:485-2302,H:2927-3569^24.7%ID^E:2e-30^RecName: Full=Basement membrane-specific heparan sulfate proteoglycan core protein;^Eukaryota; Metazoa; Chordata; Craniata; Vertebrata; Euteleostomi; Mammalia; Eutheria; Euarchontoglires; Primates; Haplorrhini; Catarrhini; Hominidae; Homo`PGBM_HUMAN^PGBM_HUMAN^Q:620-2251,H:1822-2409^23.79%ID^E:5e-29^RecName: Full=Basement membrane-speci…	.	Gene.2054::TR154561_c0_g2_i6::g.2054::m.2054	626-2995[+]	PGBM_HUMAN^PGBM_HUMAN^Q:1-542,H:1824-2409^23.7%ID^E:1e-28^RecName: Full=Basement membrane-specific heparan sulfate proteoglycan core protein;^Eukaryota; Metazoa; Chordata; Craniata; Vertebrata; Euteleostomi; Mammalia; Eutheria; Euarchontoglires; Primates; Haplorrhini; Catarrhini; Hominidae; Homo`PGBM_HUMAN^PGBM_HUMAN^Q:2-545,H:2296-2898^22.48%ID^E:2e-22^RecName: Full=Basement membrane-specific he…	PF13927.5^Ig_3^Immunoglobulin domain^39-113^E:2.7e-11`PF07679.15^I-set^Immunoglobulin I-set domain^50-125^E:9.5e-08`PF00047.24^ig^Immunoglobulin domain^50-121^E:3.3e-07`PF13895.5^Ig_2^Immunoglobulin domain^51-127^E:5.2e-11`PF13927.5^Ig_3^Immunoglobulin domain^130-207^E:6.6e-09`PF13895.5^Ig_2^Immunoglobulin domain^135-221^E:1.4e-06`PF07679.15^I-set^Immunoglobulin I-set domain^144-216^E:8.1e-07`PF0…	.	.	ENOG410XTD2^heparan sulfate proteoglycan	KEGG:hsa:3339`KO:K06255	GO:0005604^cellular_component^basement membrane`GO:0070062^cellular_component^extracellular exosome`GO:0031012^cellular_component^extracellular matrix`GO:0005576^cellular_component^extracellular region`GO:0005615^cellular_component^extracellular space`GO:0005925^cellular_component^focal adhesion`GO:0005796^cellular_component^Golgi lumen`GO:0043202^cellular_component^lysosomal lumen`GO:0005886^cel…	GO:0005515^molecular_function^protein binding	.	.
TR158587_c1_g1	TR158587_c1_g1_i1	.	.	.	.	.	.	.	.	.	.	.	.	.	.
TR158587_c1_g1	TR158587_c1_g1_i2	.	.	.	.	.	.	.	.	.	.	.	.	.	.
TR158587_c1_g1	TR158587_c1_g1_i3	.	.	.	.	.	.	.	.	.	.	.	.	.	.
TR158587_c1_g1	TR158587_c1_g1_i4	.	.	.	.	.	.	.	.	.	.	.	.	.	.
TR158587_c1_g1	TR158587_c1_g1_i5	.	.	.	.	.	.	.	.	.	.	.	.	.	.
TR158587_c1_g1	TR158587_c1_g1_i6	.	.	.	.	.	.	.	.	.	.	.	.	.	.
TR159665_c0_g1	TR159665_c0_g1_i1	.	.	Gene.768::TR159665_c0_g1_i1::g.768::m.768	114-464[+]	.	.	.	.	.	.	.	.	.	.
TR159665_c0_g1	TR159665_c0_g1_i2	.	.	Gene.769::TR159665_c0_g1_i2::g.769::m.769	114-1088[+]	.	.	.	.	.	.	.	.	.	.
TR159665_c0_g1	TR159665_c0_g1_i3	.	.	Gene.770::TR159665_c0_g1_i3::g.770::m.770	3-656[+]	.	.	.	.	.	.	.	.	.	.
TR162884_c0_g2	TR162884_c0_g2_i1	.	.	.	.	.	.	.	.	.	.	.	.	.	.
TR162884_c0_g2	TR162884_c0_g2_i2	.	.	.	.	.	.	.	.	.	.	.	.	.	.
TR164124_c0_g1	TR164124_c0_g1_i1	FCN2_MOUSE^FCN2_MOUSE^Q:224-781,H:126-312^40.72%ID^E:5e-33^RecName: Full=Ficolin-2;^Eukaryota; Metazoa; Chordata; Craniata; Vertebrata; Euteleostomi; Mammalia; Eutheria; Euarchontoglires; Glires; Rodentia; Sciurognathi; Muroidea; Muridae; Murinae; Mus; Mus	.	Gene.2536::TR164124_c0_g1_i1::g.2536::m.2536	2-805[+]	FCN2_MOUSE^FCN2_MOUSE^Q:75-260,H:126-312^41.24%ID^E:2e-35^RecName: Full=Ficolin-2;^Eukaryota; Metazoa; Chordata; Craniata; Vertebrata; Euteleostomi; Mammalia; Eutheria; Euarchontoglires; Glires; Rodentia; Sciurognathi; Muroidea; Muridae; Murinae; Mus; Mus	PF00147.17^Fibrinogen_C^Fibrinogen beta and gamma chains, C-terminal globular domain^60-237^E:1.9e-40	.	.	ENOG410ZYS4^fibrinogen	KEGG:mmu:14134`KO:K10104	GO:0005581^cellular_component^collagen trimer`GO:0005576^cellular_component^extracellular region`GO:0031232^cellular_component^extrinsic component of external side of plasma membrane`GO:0030246^molecular_function^carbohydrate binding`GO:0097367^molecular_function^carbohydrate derivative binding`GO:0001664^molecular_function^G-protein coupled receptor binding`GO:0046872^molecular_function^metal io…	.	.	.
TR164124_c0_g1	TR164124_c0_g1_i2	FCN2_HUMAN^FCN2_HUMAN^Q:232-789,H:125-312^40.21%ID^E:3e-35^RecName: Full=Ficolin-2;^Eukaryota; Metazoa; Chordata; Craniata; Vertebrata; Euteleostomi; Mammalia; Eutheria; Euarchontoglires; Primates; Haplorrhini; Catarrhini; Hominidae; Homo	.	Gene.2537::TR164124_c0_g1_i2::g.2537::m.2537	55-810[+]	FCN2_HUMAN^FCN2_HUMAN^Q:60-245,H:125-312^40.21%ID^E:3e-36^RecName: Full=Ficolin-2;^Eukaryota; Metazoa; Chordata; Craniata; Vertebrata; Euteleostomi; Mammalia; Eutheria; Euarchontoglires; Primates; Haplorrhini; Catarrhini; Hominidae; Homo	PF00147.17^Fibrinogen_C^Fibrinogen beta and gamma chains, C-terminal globular domain^45-245^E:9e-43	sigP:1^21^0.886^YES	.	ENOG410ZYS4^fibrinogen	KEGG:hsa:2220`KO:K10104	GO:0072562^cellular_component^blood microparticle`GO:0005581^cellular_component^collagen trimer`GO:0070062^cellular_component^extracellular exosome`GO:0005576^cellular_component^extracellular region`GO:0003823^molecular_function^antigen binding`GO:0048306^molecular_function^calcium-dependent protein binding`GO:2001065^molecular_function^mannan binding`GO:0046872^molecular_function^metal ion bindi…	.	.	.
TR164124_c0_g1	TR164124_c0_g1_i3	FCN2_HUMAN^FCN2_HUMAN^Q:222-779,H:125-312^40.21%ID^E:1e-35^RecName: Full=Ficolin-2;^Eukaryota; Metazoa; Chordata; Craniata; Vertebrata; Euteleostomi; Mammalia; Eutheria; Euarchontoglires; Primates; Haplorrhini; Catarrhini; Hominidae; Homo	.	Gene.2538::TR164124_c0_g1_i3::g.2538::m.2538	45-800[+]	FCN2_HUMAN^FCN2_HUMAN^Q:60-245,H:125-312^40.21%ID^E:1e-36^RecName: Full=Ficolin-2;^Eukaryota; Metazoa; Chordata; Craniata; Vertebrata; Euteleostomi; Mammalia; Eutheria; Euarchontoglires; Primates; Haplorrhini; Catarrhini; Hominidae; Homo	PF00147.17^Fibrinogen_C^Fibrinogen beta and gamma chains, C-terminal globular domain^45-245^E:3.3e-42	sigP:1^21^0.868^YES	.	ENOG410ZYS4^fibrinogen	KEGG:hsa:2220`KO:K10104	GO:0072562^cellular_component^blood microparticle`GO:0005581^cellular_component^collagen trimer`GO:0070062^cellular_component^extracellular exosome`GO:0005576^cellular_component^extracellular region`GO:0003823^molecular_function^antigen binding`GO:0048306^molecular_function^calcium-dependent protein binding`GO:2001065^molecular_function^mannan binding`GO:0046872^molecular_function^metal ion bindi…	.	.	.
TR164436_c0_g2	TR164436_c0_g2_i1	.	.	Gene.1004::TR164436_c0_g2_i1::g.1004::m.1004	3-443[+]	ARSH_CANLF^ARSH_CANLF^Q:2-63,H:365-426^35.48%ID^E:4e-06^RecName: Full=Arylsulfatase H;^Eukaryota; Metazoa; Chordata; Craniata; Vertebrata; Euteleostomi; Mammalia; Eutheria; Laurasiatheria; Carnivora; Caniformia; Canidae; Canis	.	.	.	COG3119^Sulfatase	KEGG:cfa:491720`KO:K12374	GO:0016021^cellular_component^integral component of membrane`GO:0046872^molecular_function^metal ion binding`GO:0008484^molecular_function^sulfuric ester hydrolase activity`GO:0008152^biological_process^metabolic process	.	.	.
TR164436_c0_g2	TR164436_c0_g2_i2	ARSH_CANLF^ARSH_CANLF^Q:6-407,H:357-511^28.39%ID^E:2e-10^RecName: Full=Arylsulfatase H;^Eukaryota; Metazoa; Chordata; Craniata; Vertebrata; Euteleostomi; Mammalia; Eutheria; Laurasiatheria; Carnivora; Caniformia; Canidae; Canis	.	Gene.1005::TR164436_c0_g2_i2::g.1005::m.1005	3-467[+]	ARSH_CANLF^ARSH_CANLF^Q:2-135,H:357-511^28.39%ID^E:7e-11^RecName: Full=Arylsulfatase H;^Eukaryota; Metazoa; Chordata; Craniata; Vertebrata; Euteleostomi; Mammalia; Eutheria; Laurasiatheria; Carnivora; Caniformia; Canidae; Canis	.	.	.	COG3119^Sulfatase	KEGG:cfa:491720`KO:K12374	GO:0016021^cellular_component^integral component of membrane`GO:0046872^molecular_function^metal ion binding`GO:0008484^molecular_function^sulfuric ester hydrolase activity`GO:0008152^biological_process^metabolic process	.	.	.
TR164921_c4_g7	TR164921_c4_g7_i1	.	.	.	.	.	.	.	.	.	.	.	.	.	.
TR164921_c4_g7	TR164921_c4_g7_i2	.	.	.	.	.	.	.	.	.	.	.	.	.	.
TR165768_c5_g2	TR165768_c5_g2_i1	CRADD_PONAB^CRADD_PONAB^Q:1258-1461,H:117-184^35.29%ID^E:7e-07^RecName: Full=Death domain-containing protein CRADD;^Eukaryota; Metazoa; Chordata; Craniata; Vertebrata; Euteleostomi; Mammalia; Eutheria; Euarchontoglires; Primates; Haplorrhini; Catarrhini; Hominidae; Pongo	.	Gene.2049::TR165768_c5_g2_i1::g.2049::m.2049	259-1518[+]	CRADD_PONAB^CRADD_PONAB^Q:334-401,H:117-184^35.29%ID^E:3e-07^RecName: Full=Death domain-containing protein CRADD;^Eukaryota; Metazoa; Chordata; Craniata; Vertebrata; Euteleostomi; Mammalia; Eutheria; Euarchontoglires; Primates; Haplorrhini; Catarrhini; Hominidae; Pongo	PF00531.21^Death^Death domain^340-404^E:5.1e-10	.	.	ENOG4111SYE^CASP2 and RIPK1 domain containing adaptor with death domain	KEGG:pon:100173528`KO:K02832	GO:0005737^cellular_component^cytoplasm`GO:0005634^cellular_component^nucleus`GO:0006919^biological_process^activation of cysteine-type endopeptidase activity involved in apoptotic process`GO:0006915^biological_process^apoptotic process`GO:0071260^biological_process^cellular response to mechanical stimulus`GO:0006977^biological_process^DNA damage response, signal transduction by p53 class mediato…	GO:0005515^molecular_function^protein binding`GO:0007165^biological_process^signal transduction	.	.
TR165768_c5_g2	TR165768_c5_g2_i1	CRADD_PONAB^CRADD_PONAB^Q:1258-1461,H:117-184^35.29%ID^E:7e-07^RecName: Full=Death domain-containing protein CRADD;^Eukaryota; Metazoa; Chordata; Craniata; Vertebrata; Euteleostomi; Mammalia; Eutheria; Euarchontoglires; Primates; Haplorrhini; Catarrhini; Hominidae; Pongo	.	Gene.2050::TR165768_c5_g2_i1::g.2050::m.2050	731-318[-]	.	.	.	.	.	.	.	.	.	.
TR167467_c3_g15	TR167467_c3_g15_i1	.	.	.	.	.	.	.	.	.	.	.	.	.	.
TR168258_c5_g1	TR168258_c5_g1_i1	.	.	.	.	.	.	.	.	.	.	.	.	.	.
TR168258_c5_g1	TR168258_c5_g1_i2	.	.	.	.	.	.	.	.	.	.	.	.	.	.
TR168258_c5_g1	TR168258_c5_g1_i3	.	.	.	.	.	.	.	.	.	.	.	.	.	.
TR168258_c5_g1	TR168258_c5_g1_i4	.	.	.	.	.	.	.	.	.	.	.	.	.	.
TR168272_c9_g2	TR168272_c9_g2_i1	.	.	.	.	.	.	.	.	.	.	.	.	.	.
TR169123_c1_g1	TR169123_c1_g1_i1	PATS1_DICDI^PATS1_DICDI^Q:1163-2155,H:1849-2167^20.11%ID^E:1e-06^RecName: Full=Probable serine/threonine-protein kinase pats1;^Eukaryota; Amoebozoa; Mycetozoa; Dictyosteliida; Dictyostelium	.	Gene.1714::TR169123_c1_g1_i1::g.1714::m.1714	2-2815[+]	PATS1_DICDI^PATS1_DICDI^Q:388-718,H:1849-2167^20.11%ID^E:3e-06^RecName: Full=Probable serine/threonine-protein kinase pats1;^Eukaryota; Amoebozoa; Mycetozoa; Dictyosteliida; Dictyostelium	PF16095.4^COR^C-terminal of Roc, COR, domain^473-684^E:7.1e-14	.	.	COG0515^Serine Threonine protein kinase`COG1100^GTP-binding Protein`COG4886^leucine Rich Repeat`ENOG410XPTU^Myotubularin related protein	KEGG:ddi:DDB_G0269250`KO:K08844	GO:0042641^cellular_component^actomyosin`GO:0005737^cellular_component^cytoplasm`GO:0005524^molecular_function^ATP binding`GO:0005525^molecular_function^GTP binding`GO:0004721^molecular_function^phosphoprotein phosphatase activity`GO:0004674^molecular_function^protein serine/threonine kinase activity`GO:0004871^molecular_function^signal transducer activity`GO:0099139^biological_process^cheating d…	.	.	.
TR169123_c1_g1	TR169123_c1_g1_i2	PATS1_DICDI^PATS1_DICDI^Q:1163-2155,H:1849-2167^20.11%ID^E:2e-06^RecName: Full=Probable serine/threonine-protein kinase pats1;^Eukaryota; Amoebozoa; Mycetozoa; Dictyosteliida; Dictyostelium	.	Gene.1715::TR169123_c1_g1_i2::g.1715::m.1715	2-2296[+]	PATS1_DICDI^PATS1_DICDI^Q:388-718,H:1849-2167^20.11%ID^E:4e-06^RecName: Full=Probable serine/threonine-protein kinase pats1;^Eukaryota; Amoebozoa; Mycetozoa; Dictyosteliida; Dictyostelium	PF16095.4^COR^C-terminal of Roc, COR, domain^473-684^E:5e-14	.	.	COG0515^Serine Threonine protein kinase`COG1100^GTP-binding Protein`COG4886^leucine Rich Repeat`ENOG410XPTU^Myotubularin related protein	KEGG:ddi:DDB_G0269250`KO:K08844	GO:0042641^cellular_component^actomyosin`GO:0005737^cellular_component^cytoplasm`GO:0005524^molecular_function^ATP binding`GO:0005525^molecular_function^GTP binding`GO:0004721^molecular_function^phosphoprotein phosphatase activity`GO:0004674^molecular_function^protein serine/threonine kinase activity`GO:0004871^molecular_function^signal transducer activity`GO:0099139^biological_process^cheating d…	.	.	.
TR169123_c1_g1	TR169123_c1_g1_i2	PATS1_DICDI^PATS1_DICDI^Q:1163-2155,H:1849-2167^20.11%ID^E:2e-06^RecName: Full=Probable serine/threonine-protein kinase pats1;^Eukaryota; Amoebozoa; Mycetozoa; Dictyosteliida; Dictyostelium	.	Gene.1716::TR169123_c1_g1_i2::g.1716::m.1716	2293-2820[+]	.	.	.	.	.	.	.	.	.	.
TR169123_c1_g1	TR169123_c1_g1_i3	PATS1_DICDI^PATS1_DICDI^Q:1163-2155,H:1849-2167^20.11%ID^E:1e-06^RecName: Full=Probable serine/threonine-protein kinase pats1;^Eukaryota; Amoebozoa; Mycetozoa; Dictyosteliida; Dictyostelium	.	Gene.1717::TR169123_c1_g1_i3::g.1717::m.1717	2-2818[+]	PATS1_DICDI^PATS1_DICDI^Q:388-718,H:1849-2167^20.11%ID^E:3e-06^RecName: Full=Probable serine/threonine-protein kinase pats1;^Eukaryota; Amoebozoa; Mycetozoa; Dictyosteliida; Dictyostelium	PF16095.4^COR^C-terminal of Roc, COR, domain^473-684^E:7.1e-14	.	.	COG0515^Serine Threonine protein kinase`COG1100^GTP-binding Protein`COG4886^leucine Rich Repeat`ENOG410XPTU^Myotubularin related protein	KEGG:ddi:DDB_G0269250`KO:K08844	GO:0042641^cellular_component^actomyosin`GO:0005737^cellular_component^cytoplasm`GO:0005524^molecular_function^ATP binding`GO:0005525^molecular_function^GTP binding`GO:0004721^molecular_function^phosphoprotein phosphatase activity`GO:0004674^molecular_function^protein serine/threonine kinase activity`GO:0004871^molecular_function^signal transducer activity`GO:0099139^biological_process^cheating d…	.	.	.
TR169123_c1_g1	TR169123_c1_g1_i4	.	.	Gene.1718::TR169123_c1_g1_i4::g.1718::m.1718	2-337[+]	.	PF00531.21^Death^Death domain^40-99^E:0.00012	.	.	.	.	.	GO:0005515^molecular_function^protein binding`GO:0007165^biological_process^signal transduction	.	.
TR170467_c0_g1	TR170467_c0_g1_i1	.	.	Gene.1140::TR170467_c0_g1_i1::g.1140::m.1140	130-1701[+]	.	.	sigP:1^31^0.81^YES	.	.	.	.	.	.	.
TR170773_c6_g3	TR170773_c6_g3_i1	.	.	.	.	.	.	.	.	.	.	.	.	.	.
TR170773_c6_g3	TR170773_c6_g3_i2	.	.	Gene.2308::TR170773_c6_g3_i2::g.2308::m.2308	357-55[-]	.	.	.	.	.	.	.	.	.	.
TR170773_c6_g3	TR170773_c6_g3_i3	.	.	.	.	.	.	.	.	.	.	.	.	.	.
TR170773_c6_g3	TR170773_c6_g3_i4	.	.	Gene.2309::TR170773_c6_g3_i4::g.2309::m.2309	357-55[-]	.	.	.	.	.	.	.	.	.	.
TR170773_c6_g3	TR170773_c6_g3_i5	.	.	Gene.2310::TR170773_c6_g3_i5::g.2310::m.2310	682-380[-]	.	.	.	.	.	.	.	.	.	.
TR170773_c6_g3	TR170773_c6_g3_i5	.	.	Gene.2311::TR170773_c6_g3_i5::g.2311::m.2311	357-55[-]	.	.	.	.	.	.	.	.	.	.
TR171502_c1_g4	TR171502_c1_g4_i1	.	.	.	.	.	.	.	.	.	.	.	.	.	.
TR171502_c1_g4	TR171502_c1_g4_i2	.	.	.	.	.	.	.	.	.	.	.	.	.	.
TR171502_c1_g4	TR171502_c1_g4_i3	.	.	.	.	.	.	.	.	.	.	.	.	.	.
TR172211_c3_g1	TR172211_c3_g1_i1	.	.	.	.	.	.	.	.	.	.	.	.	.	.
TR172420_c0_g4	TR172420_c0_g4_i1	.	.	.	.	.	.	.	.	.	.	.	.	.	.
TR172420_c0_g4	TR172420_c0_g4_i2	.	.	.	.	.	.	.	.	.	.	.	.	.	.
TR172420_c0_g4	TR172420_c0_g4_i3	.	.	.	.	.	.	.	.	.	.	.	.	.	.
TR172420_c0_g4	TR172420_c0_g4_i4	.	.	.	.	.	.	.	.	.	.	.	.	.	.
TR172420_c0_g4	TR172420_c0_g4_i5	.	.	.	.	.	.	.	.	.	.	.	.	.	.
TR172420_c0_g4	TR172420_c0_g4_i6	.	.	.	.	.	.	.	.	.	.	.	.	.	.
TR172577_c0_g1	TR172577_c0_g1_i1	NLRC5_MOUSE^NLRC5_MOUSE^Q:551-1501,H:210-533^22.99%ID^E:4e-12^RecName: Full=Protein NLRC5;^Eukaryota; Metazoa; Chordata; Craniata; Vertebrata; Euteleostomi; Mammalia; Eutheria; Euarchontoglires; Glires; Rodentia; Sciurognathi; Muroidea; Muridae; Murinae; Mus; Mus	.	Gene.1837::TR172577_c0_g1_i1::g.1837::m.1837	59-1876[+]	NLRP3_MOUSE^NLRP3_MOUSE^Q:174-476,H:211-529^23.48%ID^E:3e-13^RecName: Full=NACHT, LRR and PYD domains-containing protein 3;^Eukaryota; Metazoa; Chordata; Craniata; Vertebrata; Euteleostomi; Mammalia; Eutheria; Euarchontoglires; Glires; Rodentia; Sciurognathi; Muroidea; Muridae; Murinae; Mus; Mus	PF00531.21^Death^Death domain^26-95^E:4.6e-05`PF05729.11^NACHT^NACHT domain^179-329^E:6.9e-19`PF00004.28^AAA^ATPase family associated with various cellular activities (AAA)^181-271^E:8.1e-05	.	.	ENOG4111H3D^NACHT, LRR and PYD domains-containing protein	KEGG:mmu:216799`KO:K12800	GO:0005737^cellular_component^cytoplasm`GO:0005829^cellular_component^cytosol`GO:0005783^cellular_component^endoplasmic reticulum`GO:0005576^cellular_component^extracellular region`GO:0072559^cellular_component^NLRP3 inflammasome complex`GO:0005634^cellular_component^nucleus`GO:0005524^molecular_function^ATP binding`GO:0042802^molecular_function^identical protein binding`GO:0043565^molecular_func…	GO:0005515^molecular_function^protein binding`GO:0007165^biological_process^signal transduction`GO:0005524^molecular_function^ATP binding	.	.
TR172577_c0_g1	TR172577_c0_g1_i1	NLRC5_MOUSE^NLRC5_MOUSE^Q:551-1501,H:210-533^22.99%ID^E:4e-12^RecName: Full=Protein NLRC5;^Eukaryota; Metazoa; Chordata; Craniata; Vertebrata; Euteleostomi; Mammalia; Eutheria; Euarchontoglires; Glires; Rodentia; Sciurognathi; Muroidea; Muridae; Murinae; Mus; Mus	.	Gene.1838::TR172577_c0_g1_i1::g.1838::m.1838	2223-2915[+]	NLRC3_HUMAN^NLRC3_HUMAN^Q:24-215,H:666-869^29.61%ID^E:3e-17^RecName: Full=Protein NLRC3;^Eukaryota; Metazoa; Chordata; Craniata; Vertebrata; Euteleostomi; Mammalia; Eutheria; Euarchontoglires; Primates; Haplorrhini; Catarrhini; Hominidae; Homo`NLRC3_HUMAN^NLRC3_HUMAN^Q:25-166,H:756-897^36.55%ID^E:1e-14^RecName: Full=Protein NLRC3;^Eukaryota; Metazoa; Chordata; Craniata; Vertebrata; Euteleostomi; …	PF13516.5^LRR_6^Leucine Rich repeat^75-96^E:0.0014`PF13516.5^LRR_6^Leucine Rich repeat^102-124^E:0.00049`PF13516.5^LRR_6^Leucine Rich repeat^130-152^E:0.0081	.	.	.	KEGG:hsa:197358	GO:0005737^cellular_component^cytoplasm`GO:0005829^cellular_component^cytosol`GO:0005815^cellular_component^microtubule organizing center`GO:0005524^molecular_function^ATP binding`GO:0007249^biological_process^I-kappaB kinase/NF-kappaB signaling`GO:0043124^biological_process^negative regulation of I-kappaB kinase/NF-kappaB signaling`GO:0032715^biological_process^negative regulation of interleukin…	GO:0005515^molecular_function^protein binding	.	.
TR172577_c0_g1	TR172577_c0_g1_i1	NLRC5_MOUSE^NLRC5_MOUSE^Q:551-1501,H:210-533^22.99%ID^E:4e-12^RecName: Full=Protein NLRC5;^Eukaryota; Metazoa; Chordata; Craniata; Vertebrata; Euteleostomi; Mammalia; Eutheria; Euarchontoglires; Glires; Rodentia; Sciurognathi; Muroidea; Muridae; Murinae; Mus; Mus	.	Gene.1839::TR172577_c0_g1_i1::g.1839::m.1839	402-46[-]	.	.	.	.	.	.	.	.	.	.
TR172995_c1_g1	TR172995_c1_g1_i1	.	.	Gene.1790::TR172995_c1_g1_i1::g.1790::m.1790	83-1510[+]	.	.	.	.	.	.	.	.	.	.
TR172995_c1_g1	TR172995_c1_g1_i1	.	.	Gene.1791::TR172995_c1_g1_i1::g.1791::m.1791	1392-979[-]	.	.	.	.	.	.	.	.	.	.
TR172995_c1_g1	TR172995_c1_g1_i2	.	.	Gene.1792::TR172995_c1_g1_i2::g.1792::m.1792	1-1494[+]	.	.	.	.	.	.	.	.	.	.
TR172995_c1_g1	TR172995_c1_g1_i2	.	.	Gene.1793::TR172995_c1_g1_i2::g.1793::m.1793	1391-978[-]	.	.	.	.	.	.	.	.	.	.
TR172995_c1_g1	TR172995_c1_g1_i3	.	.	Gene.1794::TR172995_c1_g1_i3::g.1794::m.1794	2-1333[+]	.	.	.	.	.	.	.	.	.	.
TR172995_c1_g1	TR172995_c1_g1_i3	.	.	Gene.1795::TR172995_c1_g1_i3::g.1795::m.1795	1332-874[-]	.	.	sigP:1^21^0.453^YES	.	.	.	.	.	.	.
TR172995_c1_g1	TR172995_c1_g1_i4	.	.	Gene.1796::TR172995_c1_g1_i4::g.1796::m.1796	2-454[+]	.	.	.	.	.	.	.	.	.	.
TR173305_c3_g1	TR173305_c3_g1_i1	.	.	.	.	.	.	.	.	.	.	.	.	.	.
TR173305_c3_g1	TR173305_c3_g1_i2	.	.	.	.	.	.	.	.	.	.	.	.	.	.
TR173305_c3_g1	TR173305_c3_g1_i3	.	.	.	.	.	.	.	.	.	.	.	.	.	.
TR173305_c3_g1	TR173305_c3_g1_i4	.	.	.	.	.	.	.	.	.	.	.	.	.	.
TR176088_c1_g21	TR176088_c1_g21_i1	.	.	.	.	.	.	.	.	.	.	.	.	.	.
TR176088_c1_g21	TR176088_c1_g21_i2	.	.	.	.	.	.	.	.	.	.	.	.	.	.
TR176088_c1_g21	TR176088_c1_g21_i3	.	.	.	.	.	.	.	.	.	.	.	.	.	.
TR176088_c1_g21	TR176088_c1_g21_i4	.	.	.	.	.	.	.	.	.	.	.	.	.	.
TR176088_c1_g21	TR176088_c1_g21_i5	.	.	.	.	.	.	.	.	.	.	.	.	.	.
TR176088_c1_g21	TR176088_c1_g21_i6	.	.	.	.	.	.	.	.	.	.	.	.	.	.
TR176088_c1_g21	TR176088_c1_g21_i7	.	.	.	.	.	.	.	.	.	.	.	.	.	.
TR176088_c1_g21	TR176088_c1_g21_i8	.	.	.	.	.	.	.	.	.	.	.	.	.	.
TR176088_c1_g21	TR176088_c1_g21_i9	.	.	.	.	.	.	.	.	.	.	.	.	.	.
TR178418_c3_g4	TR178418_c3_g4_i1	.	.	Gene.2526::TR178418_c3_g4_i1::g.2526::m.2526	345-1826[+]	.	PF11901.7^DUF3421^Protein of unknown function (DUF3421)^321-404^E:2.8e-10	.	.	.	.	.	.	.	.
TR178418_c3_g4	TR178418_c3_g4_i1	.	.	Gene.2527::TR178418_c3_g4_i1::g.2527::m.2527	583-128[-]	.	.	.	.	.	.	.	.	.	.
TR178418_c3_g4	TR178418_c3_g4_i2	.	.	Gene.2528::TR178418_c3_g4_i2::g.2528::m.2528	317-1708[+]	.	PF11901.7^DUF3421^Protein of unknown function (DUF3421)^291-374^E:2.6e-10	.	.	.	.	.	.	.	.
TR178418_c3_g4	TR178418_c3_g4_i3	.	.	Gene.2529::TR178418_c3_g4_i3::g.2529::m.2529	345-974[+]	.	.	.	.	.	.	.	.	.	.
TR178418_c3_g4	TR178418_c3_g4_i3	.	.	Gene.2530::TR178418_c3_g4_i3::g.2530::m.2530	583-128[-]	.	.	.	.	.	.	.	.	.	.
TR179779_c6_g9	TR179779_c6_g9_i1	.	.	.	.	.	.	.	.	.	.	.	.	.	.
TR180071_c2_g7	TR180071_c2_g7_i1	.	.	Gene.1980::TR180071_c2_g7_i1::g.1980::m.1980	48-416[+]	.	.	.	.	.	.	.	.	.	.
TR180553_c4_g1	TR180553_c4_g1_i1	.	.	Gene.1155::TR180553_c4_g1_i1::g.1155::m.1155	2-760[+]	.	.	.	.	.	.	.	.	.	.
TR180553_c10_g1	TR180553_c10_g1_i1	.	.	.	.	.	.	.	.	.	.	.	.	.	.
TR216438_c0_g1	TR216438_c0_g1_i1	.	.	Gene.1607::TR216438_c0_g1_i1::g.1607::m.1607	78-1628[+]	.	.	.	.	.	.	.	.	.	.
TR227050_c0_g1	TR227050_c0_g1_i1	.	.	Gene.2592::TR227050_c0_g1_i1::g.2592::m.2592	2-439[+]	.	.	.	.	.	.	.	.	.	.
TR287745_c1_g1	TR287745_c1_g1_i1	.	.	Gene.3459::TR287745_c1_g1_i1::g.3459::m.3459	2-460[+]	.	.	.	.	.	.	.	.	.	.
TR287810_c0_g1	TR287810_c0_g1_i1	CRGM3_CYPCA^CRGM3_CYPCA^Q:153-575,H:34-169^23.29%ID^E:2e-08^RecName: Full=Gamma-crystallin M3;^Eukaryota; Metazoa; Chordata; Craniata; Vertebrata; Euteleostomi; Actinopterygii; Neopterygii; Teleostei; Ostariophysi; Cypriniformes; Cyprinidae; Cyprinus	.	Gene.3573::TR287810_c0_g1_i1::g.3573::m.3573	66-590[+]	CRGM3_CYPCA^CRGM3_CYPCA^Q:30-170,H:34-169^23.29%ID^E:2e-09^RecName: Full=Gamma-crystallin M3;^Eukaryota; Metazoa; Chordata; Craniata; Vertebrata; Euteleostomi; Actinopterygii; Neopterygii; Teleostei; Ostariophysi; Cypriniformes; Cyprinidae; Cyprinus	PF00030.18^Crystall^Beta/Gamma crystallin^94-169^E:3.2e-09	.	.	.	.	GO:0005212^molecular_function^structural constituent of eye lens	.	.	.
TR324243_c0_g1	TR324243_c0_g1_i1	.	.	.	.	.	.	.	.	.	.	.	.	.	.
